# Supplementary material for: Genome-resolved analyses show an extensive diversification in key aerobic hydrocarbon-degrading enzymes across bacteria and archaea
Source: BMC Genomics. 2022 Oct 6;23:690. doi: 10.1186/s12864-022-08906-w (PMC9535955; doi:10.1186/s12864-022-08906-w)
Supplement: Supplementary file 2 — Additional file 2. [file 12864_2022_8906_MOESM2_ESM.xlsx]

## Sheet: alkane_alkL_PF03922 
bitscore	eval	geneId	gtdbId	pfamId
75.7	1.1e-21	UBPA01000011.1_126	GB_GCA_900467185.1	PF03922
77.7	2.6e-22	NZ_LMQE01000007.1_292	RS_GCF_001424065.1	PF03922
205.3	1.9e-61	NZ_JNLC01000013.1_267	RS_GCF_000702305.1	PF03922
167.9	4e-50	NZ_FNFH01000002.1_468	RS_GCF_900100355.1	PF03922
49.2	9.7e-14	NZ_FNFH01000001.1_110	RS_GCF_900100355.1	PF03922
151.5	4.4e-45	NZ_FNFH01000002.1_480	RS_GCF_900100355.1	PF03922
83.8	2.4e-24	NZ_FNFH01000003.1_632	RS_GCF_900100355.1	PF03922
71.5	1.4e-20	NZ_FNFH01000002.1_389	RS_GCF_900100355.1	PF03922
226.5	6.6e-68	NZ_CEFQ01000005.1_198	RS_GCF_900068845.1	PF03922
162.7	2.3e-48	NZ_FNSF01000001.1_403	RS_GCF_900105455.1	PF03922
81.9	1.3e-23	NZ_FNSF01000001.1_803	RS_GCF_900105455.1	PF03922
195.3	2.6e-58	NZ_LT629797.1_3040	RS_GCF_900106015.1	PF03922
101.7	1.3e-29	NZ_PDBX01000001.1_1337	RS_GCF_002564105.1	PF03922
166	4.1e-49	NZ_LGHM01000016.1_22	RS_GCF_001908185.1	PF03922
73.7	6.3e-21	NZ_LNJP01000003.1_1616	RS_GCF_001547525.1	PF03922
153.1	2.8e-45	NZ_CM003768.1_1521	RS_GCF_001547525.1	PF03922
72.5	1.5e-20	NZ_CM003768.1_2017	RS_GCF_001547525.1	PF03922
102.5	9.4e-30	NZ_LNJP01000003.1_1054	RS_GCF_001547525.1	PF03922
90.4	4.6e-26	NZ_CM003768.1_69	RS_GCF_001547525.1	PF03922
219.4	6.9e-66	NZ_KN150747.1_2201	RS_GCF_000754815.1	PF03922
164.7	4.8e-49	NZ_CP022530.1_2401	RS_GCF_002237535.1	PF03922
231.6	1.9e-69	NZ_BCAT01000021.1_53	RS_GCF_001320045.1	PF03922
198.8	2.4e-59	NZ_AXBA01000024.1_24	RS_GCF_000473085.1	PF03922
143	2.3e-42	NZ_CP008884.1_615	RS_GCF_000725385.1	PF03922
201.1	6e-60	NZ_AEYE02000038.1_50	RS_GCF_000298315.2	PF03922
200.5	5.8e-60	NZ_ATWN01000006.1_135	RS_GCF_000421265.1	PF03922
87.2	5.6e-25	NZ_JFHF01000037.1_44	RS_GCF_000648925.1	PF03922
88.3	2.5e-25	NZ_JFHF01000007.1_13	RS_GCF_000648925.1	PF03922
160.6	1.8e-47	NZ_JFHF01000022.1_18	RS_GCF_000648925.1	PF03922
224.5	2.9e-67	NZ_CP026167.1_3436	RS_GCF_002902985.1	PF03922
235.8	1.3e-70	NZ_AMZB01000136.1_275	RS_GCF_000313755.1	PF03922
199	2.3e-59	NZ_NIXO01000021.1_73	RS_GCF_002204795.1	PF03922
156.9	6.7e-47	NZ_NWQR01000002.1_442	RS_GCF_002798275.1	PF03922
226	1e-67	QARE02000020.1_93	GB_GCA_003052515.2	PF03922
203.4	5.1e-61	NZ_AFIG01000001.1_347	RS_GCF_000214595.1	PF03922
179.7	1.2e-53	NZ_FZPA01000019.1_35	RS_GCF_900188185.1	PF03922
140.5	9.7e-42	NZ_AUAU01000005.1_14	RS_GCF_000428885.1	PF03922
69.7	1.1e-19	NZ_CP017561.1_2767	RS_GCF_001865575.1	PF03922
149.2	5e-44	NZ_CP017562.1_2364	RS_GCF_001865575.1	PF03922
97	4.9e-28	NZ_CP017561.1_2857	RS_GCF_001865575.1	PF03922
203.2	7.5e-61	NZ_QJRX01000008.1_164	RS_GCF_003205495.1	PF03922
133.4	1.8e-39	NZ_CYPW01000001.1_99	RS_GCF_001458175.1	PF03922
200.5	4.9e-60	NC_018868.3_1034	RS_GCF_000305785.2	PF03922
173.8	1.1e-51	NZ_LYMM01000042.1_57	RS_GCF_002896965.1	PF03922
144.6	7.3e-43	MGYJ01000075.1_18	GB_GCA_001801685.1	PF03922
90.6	2.6e-26	MGYJ01000006.1_75	GB_GCA_001801685.1	PF03922
161.8	2.8e-48	NZ_CP019388.1_695	RS_GCF_001971725.1	PF03922
190.8	2.8e-57	PFFX01000172.1_5	GB_GCA_002783385.1	PF03922
151.9	3.7e-45	NZ_PGFJ01000001.1_1544	RS_GCF_002797815.1	PF03922
125.5	4.9e-37	UBA11196_contig_1759_2	GB_GCA_003520365.1	PF03922
156.2	1.9e-46	UBA11196_contig_2113_2	GB_GCA_003520365.1	PF03922
155.4	2.7e-46	NZ_FOVN01000004.1_69	RS_GCF_900115185.1	PF03922
185.7	2.3e-55	NC_010170.1_154	RS_GCF_000067205.1	PF03922
106.5	6.5e-31	NZ_FNCJ01000034.1_51	RS_GCF_900100735.1	PF03922
153	3.8e-45	NZ_FNCJ01000009.1_197	RS_GCF_900100735.1	PF03922
104.8	2.2e-30	NZ_FNCJ01000020.1_93	RS_GCF_900100735.1	PF03922
68.7	2.7e-19	NZ_FNCJ01000027.1_24	RS_GCF_900100735.1	PF03922
179.2	1.2e-53	NZ_OEND01000023.1_25	RS_GCF_900239485.1	PF03922
26.6	7.1e-07	NZ_OEND01000045.1_9	RS_GCF_900239485.1	PF03922
170.8	4.2e-51	NZ_QICH01000001.1_124	RS_GCF_003194565.1	PF03922
180.5	8e-54	NZ_PZZL01000008.1_156	RS_GCF_003046185.1	PF03922
238.8	1.2e-71	NZ_AUEC01000030.1_51	RS_GCF_000425785.1	PF03922
196.1	1.8e-58	NZ_AJXJ01000178.1_1	RS_GCF_000276585.1	PF03922
236.1	9e-71	NZ_JYOA01000009.1_120	RS_GCF_000955805.1	PF03922
92.9	5.1e-27	QHBR01000167.1_27	GB_GCA_003244015.1	PF03922
174.6	2.8e-52	PAQS01000015.1_5	GB_GCA_002709385.1	PF03922
222.7	9e-67	NZ_NBTC02000002.1_947	RS_GCF_002082245.2	PF03922
73	2.2e-21	DEOR01000012.1_9	GB_GCA_002358345.1	PF03922
25.1	1e-06	DEOR01000012.1_10	GB_GCA_002358345.1	PF03922
170.6	8.2e-51	NZ_CP013187.1_1014	RS_GCF_001444405.1	PF03922
193.6	6.9e-58	NZ_CP014754.1_2274	RS_GCF_001447155.2	PF03922
120.9	1.3e-35	NZ_CP014754.1_1787	RS_GCF_001447155.2	PF03922
76.2	6.3e-22	NZ_CP029210.1_353	RS_GCF_003100395.1	PF03922
78	1.8e-22	NZ_CP029210.1_610	RS_GCF_003100395.1	PF03922
137.5	1e-40	NZ_CP029210.1_3358	RS_GCF_003100395.1	PF03922
68.6	2.3e-19	NZ_JHVQ01000026.1_48	RS_GCF_000620225.1	PF03922
98.4	1.7e-28	NZ_JHVQ01000006.1_236	RS_GCF_000620225.1	PF03922
188	3.7e-56	NZ_LNSG01000003.1_356	RS_GCF_001468395.1	PF03922
125.3	8.2e-37	NC_010333.1_147	RS_GCF_000019145.1	PF03922
210.4	6.6e-63	NC_010338.1_2447	RS_GCF_000019145.1	PF03922
164.5	2.5e-49	DJLZ01000002.1_5	GB_GCA_002436405.1	PF03922
201.4	3.5e-60	QDKP01000014.1_198	GB_GCA_003094595.1	PF03922
147.2	1e-43	NZ_KB822622.1_14	RS_GCF_000364625.1	PF03922
191.8	2.1e-57	NZ_KB822612.1_60	RS_GCF_000364625.1	PF03922
139.1	2.9e-41	NZ_CP014674.1_70	RS_GCF_001787335.1	PF03922
221.1	2.2e-66	NZ_CCSF01000001.1_2958	RS_GCF_000756775.1	PF03922
143.8	1e-42	MGPC01000003.1_200	GB_GCA_001797315.1	PF03922
219.8	9.2e-66	NZ_MJIL01000069.1_128	RS_GCF_001939735.1	PF03922
185.7	7.8e-56	DKAJ01000009.1_191	GB_GCA_002448815.1	PF03922
154	1e-45	NZ_AQYJ01000028.1_483	RS_GCF_000380565.1	PF03922
66.9	5e-19	NZ_AQYJ01000028.1_466	RS_GCF_000380565.1	PF03922
61.2	2.9e-17	NZ_AQYJ01000029.1_22	RS_GCF_000380565.1	PF03922
193.6	7.6e-58	NZ_AQYJ01000028.1_390	RS_GCF_000380565.1	PF03922
147.6	1.1e-43	NZ_FOWM01000004.1_526	RS_GCF_900115455.1	PF03922
123.9	2.1e-36	NZ_FOWM01000002.1_8	RS_GCF_900115455.1	PF03922
65.5	1.7e-18	NZ_FOWM01000002.1_80	RS_GCF_900115455.1	PF03922
154.7	5.6e-46	NZ_LQBQ01000034.1_58	RS_GCF_001507595.1	PF03922
226.5	6e-68	NZ_JRXE01000038.1_18	RS_GCF_001267535.1	PF03922
165.3	3.1e-49	NZ_OBEH01000003.1_365	RS_GCF_900215465.1	PF03922
140.8	1.4e-41	NZ_CP006704.1_5220	RS_GCF_000739375.1	PF03922
91.7	1.6e-26	NZ_CP006704.1_1572	RS_GCF_000739375.1	PF03922
160.9	1e-47	NZ_CP006704.1_2042	RS_GCF_000739375.1	PF03922
231.9	1.6e-69	NZ_QJRL01000014.1_60	RS_GCF_003205205.1	PF03922
171.3	4.4e-51	NZ_LN614827.1_2757	RS_GCF_000953135.1	PF03922
175.2	1.9e-52	NZ_FQZH01000005.1_108	RS_GCF_900142055.1	PF03922
45.9	1.2e-12	NZ_CP008849.1_30	RS_GCF_000730385.1	PF03922
65.9	8.9e-19	NZ_CP008849.1_29	RS_GCF_000730385.1	PF03922
159.1	3.1e-47	DKST01000001.1_372	GB_GCA_002472835.1	PF03922
182.6	8.6e-55	NZ_CP029206.1_1028	RS_GCF_003101015.1	PF03922
136	3.4e-40	NZ_PEET01000001.1_4439	RS_GCF_002754175.1	PF03922
142	5.2e-42	NZ_PEET01000001.1_1348	RS_GCF_002754175.1	PF03922
192.7	1.5e-57	NZ_LMMM01000018.1_257	RS_GCF_001422245.1	PF03922
127.9	1.1e-37	NZ_FODE01000006.1_61	RS_GCF_900110285.1	PF03922
150.8	6.9e-45	DIVD01000017.1_2	GB_GCA_002423245.1	PF03922
200.4	7.7e-60	NZ_LT629800.1_3752	RS_GCF_900105815.1	PF03922
216.4	7.7e-65	NC_012962.1_1981	RS_GCF_000196475.1	PF03922
219	1.4e-65	JYDG01000043.1_45	GB_GCA_003263545.1	PF03922
86.8	4.5e-25	NZ_PNEO01000015.1_52	RS_GCF_002870125.1	PF03922
156.2	2.4e-46	NZ_PNEO01000002.1_202	RS_GCF_002870125.1	PF03922
230.8	3.9e-69	NZ_NSGE01000002.1_81	RS_GCF_002294985.1	PF03922
207.1	2.5e-62	NZ_FMWR01000013.1_5	RS_GCF_900103085.1	PF03922
167.3	1.3e-49	PLSZ01000063.1_2	GB_GCA_003164305.1	PF03922
205.1	1.7e-61	NZ_NBBJ01000005.1_43	RS_GCF_002197665.1	PF03922
230	6.1e-69	NZ_NEJR01000012.1_94	RS_GCF_002113165.1	PF03922
171.6	3.2e-51	NZ_PIZK01000011.1_12	RS_GCF_002835545.1	PF03922
139	2e-41	DISA01000079.1_1	GB_GCA_002421915.1	PF03922
159.9	1.2e-47	NZ_CP020121.1_3147	RS_GCF_002056725.1	PF03922
198.9	1.1e-59	NZ_MCRI01000001.1_296	RS_GCF_001720165.1	PF03922
183.2	2.3e-54	NC_017249.1_7906	RS_GCF_000284375.1	PF03922
137.6	1.1e-40	NCCZ01000008.1_9	GB_GCA_002279935.1	PF03922
184.7	4.3e-55	NZ_ATTE01000001.1_1314	RS_GCF_000419525.1	PF03922
178.3	3.4e-53	NZ_LPVZ01000020.1_941	RS_GCF_001613795.1	PF03922
224.5	3.3e-67	NC_014837.1_2097	RS_GCF_000175935.2	PF03922
132.3	5e-39	NZ_DF238944.1_85	RS_GCF_000400995.2	PF03922
148.6	4.9e-44	NZ_DF238907.1_11	RS_GCF_000400995.2	PF03922
175.5	1.3e-52	MEMI01000050.1_38	GB_GCA_001767915.1	PF03922
215.1	1.9e-64	UAVH01000007.1_28	GB_GCA_900460465.1	PF03922
183.2	9e-55	NZ_LBMH01000008.1_97	RS_GCF_001005305.1	PF03922
161.2	4.5e-48	NZ_LN651366.1_453	RS_GCF_000821045.2	PF03922
91.1	1.4e-26	NZ_LN651369.1_457	RS_GCF_000821045.2	PF03922
60.2	4.3e-17	NZ_CP014143.1_2067	RS_GCF_001750105.1	PF03922
160.1	1e-47	NZ_CP014143.1_326	RS_GCF_001750105.1	PF03922
54.8	2e-15	NZ_CP014143.1_2919	RS_GCF_001750105.1	PF03922
179.1	1.5e-53	NZ_CP014143.1_312	RS_GCF_001750105.1	PF03922
155.9	1.3e-46	NCJS01000005.1_28	GB_GCA_002279005.1	PF03922
109.1	4.6e-32	NZ_LJIA01000008.1_11	RS_GCF_001295775.1	PF03922
84.2	2.1e-24	NZ_LJIA01000005.1_63	RS_GCF_001295775.1	PF03922
138.4	5.1e-41	NZ_LJIA01000006.1_315	RS_GCF_001295775.1	PF03922
130.8	1.3e-38	NZ_CP015612.1_3636	RS_GCF_002138415.1	PF03922
160.3	1.1e-47	NZ_CP015612.1_3318	RS_GCF_002138415.1	PF03922
177.2	5.1e-53	NZ_KB898874.1_256	RS_GCF_000377905.1	PF03922
231.8	1.7e-69	NZ_MCZK01000144.1_22	RS_GCF_002875945.1	PF03922
173.4	6.8e-52	NZ_MLHL01000015.1_98	RS_GCF_002000545.1	PF03922
202.6	1.6e-60	UBJZ01000001.1_189	GB_GCA_900465755.1	PF03922
132.8	2.1e-39	NZ_LHZA01000131.1_8	RS_GCF_001580535.1	PF03922
170.2	1.1e-50	NZ_MXQF01000007.1_126	RS_GCF_002165575.1	PF03922
179.4	1.3e-53	NZ_LDAS01000001.1_2183	RS_GCF_001020565.1	PF03922
168.7	2.5e-50	NZ_BARD01000015.1_16	RS_GCF_000367325.1	PF03922
191.1	5e-57	NZ_FUYX01000005.1_175	RS_GCF_900168195.1	PF03922
234.3	3.3e-70	NC_021499.1_656	RS_GCF_000412695.1	PF03922
212	1.5e-63	NZ_MCUF01000013.1_28	RS_GCF_002873615.1	PF03922
148.7	3.3e-44	NZ_BAMU01000008.1_28	RS_GCF_000963905.1	PF03922
92.4	6.4e-27	NZ_LDTB01000028.1_8	RS_GCF_001476895.1	PF03922
189	9.9e-57	DELD01000012.1_22	GB_GCA_002354205.1	PF03922
220.4	4.1e-66	NZ_LDNM01000082.1_51	RS_GCF_001028135.1	PF03922
220.1	5.3e-66	NZ_AALF02000042.1_31	RS_GCF_000168035.1	PF03922
208.6	1.7e-62	NC_008322.1_2734	RS_GCF_000014665.1	PF03922
199.1	2.2e-59	NZ_AHHC01000067.1_68	RS_GCF_000242655.1	PF03922
83.2	4.5e-24	NZ_BAKW01000013.1_97	RS_GCF_000614545.1	PF03922
185.6	1.4e-55	NZ_ATXQ01000001.1_542	RS_GCF_000421765.1	PF03922
167.9	2.9e-50	NZ_LXUF01000001.1_540	RS_GCF_001648895.1	PF03922
158.2	9.2e-47	NZ_CP017758.1_66	RS_GCF_002011925.2	PF03922
125.5	9.2e-37	NZ_CP017757.2_3825	RS_GCF_002011925.2	PF03922
41.4	5.7e-11	NZ_CP017757.2_3893	RS_GCF_002011925.2	PF03922
191	2.8e-57	DJFS01000008.1_18	GB_GCA_002432125.1	PF03922
187.4	6.5e-56	NZ_CP014168.1_3572	RS_GCF_001717955.1	PF03922
191.5	3.6e-57	NZ_CP014169.1_6	RS_GCF_001717955.1	PF03922
171.6	3.4e-51	NZ_AOPM01000060.1_33	RS_GCF_000336495.1	PF03922
154.9	3.8e-46	DLTI01000008.1_65	GB_GCA_002501455.1	PF03922
165.1	3.4e-49	DFXX01000032.1_118	GB_GCA_002381765.1	PF03922
162.9	1.1e-48	NZ_AUHL01000005.1_76	RS_GCF_000423165.1	PF03922
208.4	2.1e-62	NZ_CP015194.1_2026	RS_GCF_002838165.1	PF03922
158.6	3.6e-47	NVUW01000009.1_60	GB_GCA_002733205.1	PF03922
198.5	2.3e-59	QKBZ01000140.1_2	GB_GCA_003245895.1	PF03922
232.5	1.1e-69	NZ_CP024085.1_533	RS_GCF_002736125.1	PF03922
191	3.7e-57	NZ_FSQW01000001.1_1248	RS_GCF_900128895.1	PF03922
179.4	1.3e-53	NZ_FSQW01000002.1_1075	RS_GCF_900128895.1	PF03922
120.8	1.2e-35	PYVH01000246.1_1	GB_GCA_003030785.1	PF03922
192.9	8.4e-58	DGIZ01000237.1_6	GB_GCA_002386585.1	PF03922
142.2	4.6e-42	PMBZ01000179.1_2	GB_GCA_003153975.1	PF03922
142.6	3e-42	NZ_CP016447.1_2958	RS_GCF_001714725.1	PF03922
157.1	8.2e-47	NCCT01000025.1_28	GB_GCA_002279795.1	PF03922
212.9	1.2e-63	NZ_MBSS01000056.1_155	RS_GCF_001695855.1	PF03922
128.9	4.7e-38	NZ_CP026373.1_196	RS_GCF_002953135.1	PF03922
160.3	1.1e-47	NZ_PYTV01000005.1_134	RS_GCF_003028475.1	PF03922
130.6	1.4e-38	NZ_PYTV01000006.1_109	RS_GCF_003028475.1	PF03922
190.2	7.3e-57	NZ_LSHP01000135.1_40	RS_GCF_001555775.1	PF03922
177.8	2.6e-53	DDSC01000035.1_17	GB_GCA_002343265.1	PF03922
185.5	1.9e-55	DBBK01000059.1_11	GB_GCA_002292165.1	PF03922
104	2.4e-30	NZ_FOQI01000009.1_205	RS_GCF_900113705.1	PF03922
146.1	2.9e-43	NZ_FOQI01000002.1_381	RS_GCF_900113705.1	PF03922
107.6	1.9e-31	NZ_FOQI01000007.1_170	RS_GCF_900113705.1	PF03922
107	2.8e-31	NZ_FOQI01000007.1_177	RS_GCF_900113705.1	PF03922
61.4	2.7e-17	NZ_FOQI01000001.1_114	RS_GCF_900113705.1	PF03922
232.8	8.2e-70	NZ_CCJW01000014.1_3	RS_GCF_001048535.1	PF03922
195.3	3.2e-58	NZ_AKJD01000080.1_44	RS_GCF_000282515.1	PF03922
98.8	1.2e-28	NZ_JXQQ01000135.1_17	RS_GCF_000834655.1	PF03922
199	1.5e-59	NZ_KZ319340.1_787	RS_GCF_002744735.1	PF03922
181.6	3.6e-54	NZ_JPWE01000001.1_664	RS_GCF_001662835.1	PF03922
215.8	1.2e-64	NZ_HG326223.1_1905	RS_GCF_000513215.1	PF03922
146.3	2.2e-43	DCYB01000010.1_352	GB_GCA_002331385.1	PF03922
122.9	3.2e-36	DCYB01000004.1_31	GB_GCA_002331385.1	PF03922
143.9	1.3e-42	NZ_BAIO01000091.1_13	RS_GCF_000613305.1	PF03922
84.7	1.8e-24	NZ_LMMU01000001.1_1077	RS_GCF_001422375.1	PF03922
133.3	1.6e-39	NZ_PEBQ01000088.1_2	RS_GCF_002738225.1	PF03922
226.3	6.2e-68	NZ_CM001973.2_1923	RS_GCF_000406085.2	PF03922
159.4	3.6e-47	NZ_FCOF02000004.1_135	RS_GCF_001544755.2	PF03922
94.1	3.9e-27	NZ_FCOF02000068.1_12	RS_GCF_001544755.2	PF03922
86.7	7.4e-25	NZ_FCOF02000021.1_41	RS_GCF_001544755.2	PF03922
120.8	2.6e-35	NZ_FCOF02000032.1_39	RS_GCF_001544755.2	PF03922
140.7	3.9e-42	ATZV01000046.1_21	GB_GCA_000428385.1	PF03922
165	2.5e-49	NZ_ATVC01000018.1_20	RS_GCF_000420525.1	PF03922
199.8	1.3e-59	NZ_CP025263.1_5387	RS_GCF_002843605.1	PF03922
123.6	2.4e-36	NZ_AWSQ01000008.1_87	RS_GCF_000498575.2	PF03922
198.3	3e-59	NZ_AWSQ01000010.1_131	RS_GCF_000498575.2	PF03922
180.8	3.2e-54	NZ_NLFK01000001.1_280	RS_GCF_002263215.1	PF03922
214.5	2.5e-64	NZ_PENW01000015.1_221	RS_GCF_003144405.1	PF03922
163.2	7.9e-49	DDBN01000148.1_10	GB_GCA_002333145.1	PF03922
227.2	3.7e-68	NC_020063.1_2361	RS_GCF_000330845.1	PF03922
201	3.9e-60	NC_011144.1_3119	RS_GCF_000017265.1	PF03922
191.4	4.5e-57	NZ_KB644326.1_54	RS_GCF_000346775.1	PF03922
153	1.9e-45	NZ_LSKQ01000231.1_102	RS_GCF_001557115.1	PF03922
154.7	5.4e-46	MKTS01000009.1_286	GB_GCA_001898335.1	PF03922
198.1	4e-59	NZ_NEIU01000008.1_241	RS_GCF_002113595.1	PF03922
175.3	1.8e-52	NZ_JCKJ01000001.1_1215	RS_GCF_000525025.1	PF03922
188	3.3e-56	NZ_QJJM01000010.1_110	RS_GCF_003201955.1	PF03922
129	4.5e-38	NZ_LKKK01000001.1_746	RS_GCF_001446935.1	PF03922
203.4	7.1e-61	NZ_LKKK01000015.1_180	RS_GCF_001446935.1	PF03922
193.3	1.2e-57	NZ_LVEJ01000016.1_248	RS_GCF_001648775.1	PF03922
166.2	1.4e-49	LNDW01000021.1_202	GB_GCA_001464815.1	PF03922
172.8	1.7e-51	NZ_CP011032.1_2450	RS_GCF_002310815.1	PF03922
95.3	1.3e-27	NZ_FNYZ01000007.1_95	RS_GCF_900109095.1	PF03922
199.2	1.9e-59	NZ_FNYZ01000002.1_135	RS_GCF_900109095.1	PF03922
110.4	3.1e-32	NZ_FNYZ01000007.1_74	RS_GCF_900109095.1	PF03922
200.3	6.6e-60	NZ_JYLF01000001.1_54	RS_GCF_001043055.1	PF03922
200	1e-59	NZ_JJOE01000061.1_100	RS_GCF_001444295.1	PF03922
180.6	5.7e-54	NZ_MOLY01000029.1_82	RS_GCF_001956315.1	PF03922
104	3.6e-30	NZ_QLTK01000013.1_66	RS_GCF_003269035.1	PF03922
71	4.7e-20	NZ_QLTK01000016.1_135	RS_GCF_003269035.1	PF03922
156.4	3.1e-46	NZ_QLTK01000001.1_247	RS_GCF_003269035.1	PF03922
245.6	9.6e-74	NC_011751.1_1505	RS_GCF_000026325.1	PF03922
193.9	7.5e-58	NZ_LMGK01000023.1_300	RS_GCF_001427125.1	PF03922
30.2	8.9e-08	NZ_FLTX01000008.1_191	RS_GCF_900092025.1	PF03922
46.6	8.6e-13	NZ_FLTX01000008.1_190	RS_GCF_900092025.1	PF03922
126.9	1.9e-37	NZ_FLTX01000034.1_29	RS_GCF_900092025.1	PF03922
166.4	1.2e-49	LSBP01000014.1_48	GB_GCA_001577635.1	PF03922
69.8	4.8e-20	LSBP01000018.1_8	GB_GCA_001577635.1	PF03922
238.2	1.9e-71	NZ_JYOC01000006.1_46	RS_GCF_000955815.1	PF03922
147.6	6.6e-44	NZ_CP017057.1_850	RS_GCF_001719165.1	PF03922
86.9	3.8e-25	NZ_AXWS01000002.1_33	RS_GCF_000482785.1	PF03922
137.7	9.8e-41	NZ_AXWS01000008.1_834	RS_GCF_000482785.1	PF03922
185.1	2.1e-55	NHBH01000009.1_718	GB_GCA_002168225.1	PF03922
207.2	4.2e-62	QGVA01000100.1_2	GB_GCA_003242585.1	PF03922
148.2	5.4e-44	NSGJ01000028.1_6	GB_GCA_002286775.1	PF03922
232.3	9.7e-70	NZ_MJMJ01000012.1_477	RS_GCF_001939725.1	PF03922
168.1	4.3e-50	NZ_FO203512.1_2722	RS_GCF_000967895.1	PF03922
208.7	1.5e-62	UBA9188_contig_420_3	GB_GCA_003488145.1	PF03922
74.4	1.7e-21	DFBZ01000075.1_18	GB_GCA_002366835.1	PF03922
27.9	3.1e-07	DFBZ01000081.1_20	GB_GCA_002366835.1	PF03922
153	1.4e-45	DFBZ01000073.1_20	GB_GCA_002366835.1	PF03922
195.6	1.4e-58	NZ_LQAS01000002.1_164	RS_GCF_001516865.1	PF03922
101.4	1.6e-29	NZ_MINO01000027.1_48	RS_GCF_001757355.1	PF03922
23.1	7.8e-06	NYYH01000031.1_11	GB_GCA_002686705.1	PF03922
169.6	1.7e-50	NZ_CP023559.1_2177	RS_GCF_003006155.1	PF03922
90.2	3.7e-26	NZ_CP023559.1_3232	RS_GCF_003006155.1	PF03922
129.4	4.4e-38	NZ_PHUG01000001.1_2692	RS_GCF_002813325.1	PF03922
152	5.3e-45	NZ_PHUG01000001.1_1432	RS_GCF_002813325.1	PF03922
215.8	1.2e-64	NZ_JMPQ01000044.1_43	RS_GCF_000735445.1	PF03922
216.7	5.1e-65	NZ_QGDB01000005.1_180	RS_GCF_003149535.1	PF03922
75.2	2e-21	NC_018513.1_219	RS_GCF_000292915.1	PF03922
154.4	1e-45	NC_018513.1_1629	RS_GCF_000292915.1	PF03922
71.2	3.3e-20	NC_018514.1_151	RS_GCF_000292915.1	PF03922
94.5	2.3e-27	NC_018513.1_3070	RS_GCF_000292915.1	PF03922
73	7e-21	NZ_BBWH01000054.1_13	RS_GCF_001463705.1	PF03922
149.6	2.1e-44	NZ_LRUC01000040.1_113	RS_GCF_001550095.1	PF03922
147.2	8.7e-44	NZ_AWZR01000007.1_166	RS_GCF_000472505.1	PF03922
127.8	7.5e-38	NZ_AWZR01000001.1_327	RS_GCF_000472505.1	PF03922
48.8	1.9e-13	LFKV01000041.1_19	GB_GCA_001189345.1	PF03922
155.9	2.8e-46	NZ_CP013141.1_4261	RS_GCF_001442535.1	PF03922
104.1	2.2e-30	NZ_CP013141.1_2080	RS_GCF_001442535.1	PF03922
163.1	7.2e-49	DIVE01000002.1_8	GB_GCA_002423265.1	PF03922
203.7	4.5e-61	UCAG01000001.1_261	GB_GCA_900470285.1	PF03922
163.2	1.1e-48	NZ_FOUZ01000005.1_49	RS_GCF_900115015.1	PF03922
60.4	4.1e-17	NZ_KB850089.1_387	RS_GCF_000369565.1	PF03922
111.1	1.2e-32	NZ_KB850089.1_2485	RS_GCF_000369565.1	PF03922
183.1	8.8e-55	QFMX01000003.1_161	GB_GCA_003240625.1	PF03922
173	2.6e-51	NZ_FOVU01000003.1_297	RS_GCF_900115265.1	PF03922
184	1.1e-54	NZ_FOVU01000015.1_62	RS_GCF_900115265.1	PF03922
215.3	2.2e-64	NZ_CP021371.1_3407	RS_GCF_002600635.1	PF03922
151.7	5e-45	NZ_QAOH01000001.1_50	RS_GCF_003050785.1	PF03922
97.8	1.7e-28	NZ_QAOH01000017.1_9	RS_GCF_003050785.1	PF03922
196.4	1.3e-58	NZ_NEHM01000008.1_252	RS_GCF_002112385.1	PF03922
157.3	7.4e-47	NZ_JXJP01000020.1_268	RS_GCF_000826645.1	PF03922
155.6	2.4e-46	NZ_JXJP01000020.1_270	RS_GCF_000826645.1	PF03922
162.9	1.1e-48	NZ_MLHP01000017.1_92	RS_GCF_001999425.1	PF03922
200	7.1e-60	NZ_MEJH01000002.1_417	RS_GCF_001953635.1	PF03922
161.9	3.2e-48	NZ_FQWL01000001.1_385	RS_GCF_900129665.1	PF03922
212.5	1.3e-63	NZ_NNRL01000157.1_291	RS_GCF_002252505.1	PF03922
192.9	1.7e-57	NZ_CP012831.1_2972	RS_GCF_001307275.1	PF03922
69.5	1.2e-19	NZ_PNYA01000022.1_68	RS_GCF_002879885.1	PF03922
63.3	9.6e-18	NZ_PNYA01000036.1_2	RS_GCF_002879885.1	PF03922
97.9	2.3e-28	NZ_PNYA01000016.1_55	RS_GCF_002879885.1	PF03922
155.7	4.6e-46	NZ_PNYA01000025.1_86	RS_GCF_002879885.1	PF03922
82.7	1.1e-23	NZ_PNYA01000007.1_74	RS_GCF_002879885.1	PF03922
175.1	3.5e-52	DLHJ01000003.1_164	GB_GCA_002483145.1	PF03922
99.3	4.9e-29	NZ_NRGW01000001.1_1935	RS_GCF_002332255.1	PF03922
98.8	1.3e-28	NZ_CP013399.1_710	RS_GCF_001718535.1	PF03922
34.7	6.1e-09	NZ_CP013400.1_1167	RS_GCF_001718535.1	PF03922
152.8	3.7e-45	NZ_CP013398.1_1737	RS_GCF_001718535.1	PF03922
75.1	2.5e-21	NZ_CP013400.1_2222	RS_GCF_001718535.1	PF03922
74.1	4.9e-21	NZ_CP013398.1_237	RS_GCF_001718535.1	PF03922
92.7	9.7e-27	NZ_CP013398.1_325	RS_GCF_001718535.1	PF03922
134.7	6.1e-40	NZ_AQQY01000001.1_65	RS_GCF_000671395.1	PF03922
124.2	1e-36	NZ_AQQY01000001.1_64	RS_GCF_000671395.1	PF03922
122.7	6e-36	NC_007973.1_3530	RS_GCF_000196015.1	PF03922
61.7	2.9e-17	NC_007973.1_3595	RS_GCF_000196015.1	PF03922
150.3	2e-44	NC_007974.2_72	RS_GCF_000196015.1	PF03922
51.3	2.6e-14	NZ_CP029488.1_2955	RS_GCF_003177035.1	PF03922
194.9	2.5e-58	NZ_CP029488.1_906	RS_GCF_003177035.1	PF03922
48.6	1.7e-13	NZ_CP029488.1_347	RS_GCF_003177035.1	PF03922
117.8	1.4e-34	QFPQ01000250.1_3	GB_GCA_003241705.1	PF03922
155.2	4.6e-46	QFPQ01000005.1_26	GB_GCA_003241705.1	PF03922
150.7	8.6e-45	NZ_GG704596.1_3177	RS_GCF_000161775.1	PF03922
175.3	2.6e-52	NZ_AMRI01000004.1_205	RS_GCF_000299915.1	PF03922
78.5	1.5e-22	NZ_LSJY01000181.1_7	RS_GCF_001556865.1	PF03922
188.3	3.3e-56	NZ_LSJY01000094.1_31	RS_GCF_001556865.1	PF03922
124	1.7e-36	NC_011891.1_563	RS_GCF_000022145.1	PF03922
186.8	8.7e-56	DEIT01000065.1_3	GB_GCA_002352635.1	PF03922
166.1	2e-49	DEIT01000150.1_9	GB_GCA_002352635.1	PF03922
165.8	2.6e-49	NC_003910.7_27	RS_GCF_000012325.1	PF03922
176.7	8.9e-53	NZ_ARYJ01000012.1_75	RS_GCF_000685215.1	PF03922
115.7	3.3e-34	MAXT01000034.1_19	GB_GCA_001751225.1	PF03922
192.6	2.2e-57	NZ_LT629796.1_2722	RS_GCF_900106065.1	PF03922
231.4	2e-69	NZ_CP011863.1_1649	RS_GCF_001521715.1	PF03922
176.5	1e-52	PACZ01000008.1_94	GB_GCA_002700305.1	PF03922
156.2	1.8e-46	NC_021172.1_2143	RS_GCF_000230975.2	PF03922
195.5	1.3e-58	NZ_ATXN01000010.1_20	RS_GCF_000421705.1	PF03922
223.2	4.4e-67	NZ_FOVO01000008.1_34	RS_GCF_900115195.1	PF03922
98.5	1.3e-28	NZ_LFLS01000005.1_20	RS_GCF_001189915.1	PF03922
158.7	4.5e-47	NZ_LFLS01000020.1_64	RS_GCF_001189915.1	PF03922
136.1	3.7e-40	NZ_QEHM01000008.1_213	RS_GCF_003116585.1	PF03922
179.9	2.1e-53	NZ_LFIP02000006.1_66	RS_GCF_001189235.2	PF03922
166.5	8.3e-50	DITA01000077.1_33	GB_GCA_002422665.1	PF03922
96.6	4.1e-28	PAYD01000039.1_114	GB_GCA_002715145.1	PF03922
174.5	5.5e-52	PAYD01000059.1_42	GB_GCA_002715145.1	PF03922
148.4	4.8e-44	NZ_LMIK01000001.1_891	RS_GCF_001428685.1	PF03922
105.7	5.7e-31	NZ_LMIK01000004.1_209	RS_GCF_001428685.1	PF03922
223.7	4.1e-67	NZ_CP009454.1_2272	RS_GCF_000759475.1	PF03922
125.1	1.1e-36	NZ_LMIJ01000011.1_840	RS_GCF_001428665.1	PF03922
138.9	6.5e-41	NZ_LMIJ01000007.1_113	RS_GCF_001428665.1	PF03922
208.5	2e-62	NZ_POUT01000014.1_60	RS_GCF_002890915.1	PF03922
36.1	7.2e-10	DFZL01000054.1_19	GB_GCA_002382705.1	PF03922
148.8	1.9e-44	NZ_MCAW01000003.1_100	RS_GCF_001704575.1	PF03922
134.2	1.2e-39	NZ_KQ955208.1_388	RS_GCF_001546115.1	PF03922
215	2e-64	NZ_FOXM01000013.1_38	RS_GCF_900115715.1	PF03922
190.2	6.4e-57	NZ_DS989898.1_2555	RS_GCF_000155575.1	PF03922
162.1	4.5e-48	NZ_FOSQ01000001.1_752	RS_GCF_900114315.1	PF03922
202	1.5e-60	DEWY01000011.1_61	GB_GCA_002363865.1	PF03922
185.4	1.9e-55	NZ_KZ319370.1_8	RS_GCF_002744715.1	PF03922
120.8	1.3e-35	NZ_KZ319378.1_50	RS_GCF_002744715.1	PF03922
111.9	6.9e-33	NZ_KZ319368.1_335	RS_GCF_002744715.1	PF03922
196.1	7.2e-59	PADC01000006.1_296	GB_GCA_002700385.1	PF03922
170.6	6.8e-51	MKTM01000041.1_105	GB_GCA_001898245.1	PF03922
183.1	1.6e-54	MKTV01000054.1_99	GB_GCA_001898425.1	PF03922
180	1e-53	NZ_JFJY01000002.1_141	RS_GCF_002115785.1	PF03922
61.3	3.2e-17	NZ_JSBN01000040.1_23	RS_GCF_000797515.1	PF03922
145.7	4.1e-43	NZ_JSBN01000062.1_55	RS_GCF_000797515.1	PF03922
144.7	6.3e-43	NZ_QITQ01000003.1_37	RS_GCF_003260265.1	PF03922
162.3	2.5e-48	NZ_FUKM01000059.1_49	RS_GCF_900163645.1	PF03922
100.5	2.2e-29	NZ_FUKM01000028.1_142	RS_GCF_900163645.1	PF03922
196.9	7.5e-59	NZ_CH672430.1_607	RS_GCF_000153025.1	PF03922
225.5	1.6e-67	NZ_LMOA01000005.1_76	RS_GCF_001423155.1	PF03922
103.2	4.7e-30	PLZH01000291.1_26	GB_GCA_003152055.1	PF03922
178.3	3.1e-53	NC_018721.1_2309	RS_GCF_000153485.2	PF03922
210.6	2.6e-63	NZ_PHHA01000021.1_58	RS_GCF_002795425.1	PF03922
182.3	2.5e-54	NZ_FZOI01000001.1_139	RS_GCF_900188385.1	PF03922
221.1	3e-66	NZ_CP007215.2_2099	RS_GCF_000300455.3	PF03922
196.2	9.5e-59	NZ_AUGM01000019.1_28	RS_GCF_000422665.1	PF03922
162.1	3.8e-48	NZ_PDOA01000003.1_310	RS_GCF_003116135.1	PF03922
183.8	8.9e-55	PLTD01000217.1_89	GB_GCA_003165335.1	PF03922
37.7	3.9e-10	NZ_KN549101.1_325	RS_GCF_000799515.1	PF03922
107.3	2e-31	NZ_LMJF01000013.1_201	RS_GCF_001429785.1	PF03922
148.5	4.7e-44	NZ_LMJF01000012.1_287	RS_GCF_001429785.1	PF03922
196.8	6.4e-59	NZ_NEFY01000005.1_23	RS_GCF_002258215.1	PF03922
145.6	3.7e-43	NZ_JSZE01000030.1_21	RS_GCF_000802365.1	PF03922
106.5	3.4e-31	NZ_JSZE01000030.1_20	RS_GCF_000802365.1	PF03922
130.5	1.5e-38	NZ_JSZE01000029.1_38	RS_GCF_000802365.1	PF03922
178.6	4.5e-53	NZ_FUWJ01000002.1_101	RS_GCF_900167455.1	PF03922
147.8	1.3e-43	NZ_FOCL01000001.1_336	RS_GCF_900110105.1	PF03922
158.3	3.9e-47	DEVL01000003.1_667	GB_GCA_002363385.1	PF03922
136.3	2.2e-40	DEVL01000003.1_391	GB_GCA_002363385.1	PF03922
230.5	4.1e-69	NZ_MSCG01000009.1_15	RS_GCF_002954555.1	PF03922
206.2	7e-62	NZ_FOUI01000010.1_58	RS_GCF_900114825.1	PF03922
201.4	3.8e-60	NZ_JRYA01000002.1_30	RS_GCF_000801895.1	PF03922
236.4	7.1e-71	NZ_BDAI01000003.1_68	RS_GCF_002091755.1	PF03922
207.4	3.7e-62	DDVX01000005.1_34	GB_GCA_002345575.1	PF03922
178.3	3.5e-53	MEGD01000003.1_27	GB_GCA_001725355.1	PF03922
191	6.5e-57	NZ_AZUW01000040.1_4	RS_GCF_000513895.1	PF03922
235.7	1.1e-70	NZ_CP016634.1_4626	RS_GCF_002741075.1	PF03922
34.1	4.3e-09	DKAT01000080.1_34	GB_GCA_002450905.1	PF03922
205.5	1.8e-61	NZ_CP010836.1_1707	RS_GCF_000935025.1	PF03922
174.5	4.1e-52	NZ_ATVJ01000001.1_288	RS_GCF_000420665.1	PF03922
156.8	1.4e-46	NZ_KQ954264.1_50	RS_GCF_001519065.1	PF03922
86.9	3.7e-25	NZ_KQ954252.1_383	RS_GCF_001519065.1	PF03922
197	8.8e-59	NZ_CP007410.1_5102	RS_GCF_000585995.1	PF03922
153.2	3e-45	NZ_CP010537.1_70	RS_GCF_000832305.1	PF03922
124	2.8e-36	NZ_CP010536.1_4079	RS_GCF_000832305.1	PF03922
70.9	5.4e-20	NZ_CP010537.1_946	RS_GCF_000832305.1	PF03922
62.4	2.1e-17	NZ_CP010536.1_4152	RS_GCF_000832305.1	PF03922
85.3	1.6e-24	NZ_LMPF01000005.1_71	RS_GCF_001424345.1	PF03922
66.4	1e-18	NZ_LMPF01000024.1_314	RS_GCF_001424345.1	PF03922
239.6	6.9e-72	NZ_BCZK01000005.1_303	RS_GCF_001598695.1	PF03922
194.9	2.4e-58	NZ_JFZJ01000081.1_7	RS_GCF_000636015.1	PF03922
181.1	3.6e-54	NZ_CP014545.1_2051	RS_GCF_001586275.1	PF03922
174.7	3.4e-52	DEXW01000039.1_52	GB_GCA_002364335.1	PF03922
133.5	2.5e-39	NZ_NEHB01000006.1_153	RS_GCF_002127655.1	PF03922
152.3	4.4e-45	NZ_NEHB01000008.1_76	RS_GCF_002127655.1	PF03922
200.9	4.5e-60	NZ_CP012676.1_4590	RS_GCF_001294575.1	PF03922
161.7	4.2e-48	NZ_CP011025.1_2454	RS_GCF_000238395.3	PF03922
173.3	4e-52	QCOV01000002.1_54	GB_GCA_003212795.1	PF03922
66.6	3.4e-19	NVRM01000130.1_3	GB_GCA_002400885.1	PF03922
156	2.4e-46	NZ_PVYX01000002.1_717	RS_GCF_003001695.1	PF03922
99.1	1e-28	NZ_CP009555.1_1831	RS_GCF_000959365.1	PF03922
67.6	4.3e-19	NZ_CP009555.1_2333	RS_GCF_000959365.1	PF03922
80.2	6.1e-23	NZ_CP009555.1_1739	RS_GCF_000959365.1	PF03922
29.8	1.7e-07	NZ_CP009556.1_1499	RS_GCF_000959365.1	PF03922
152.1	5.4e-45	NZ_CP009555.1_3203	RS_GCF_000959365.1	PF03922
134.6	3.2e-40	NZ_CANJ01000026.1_13	RS_GCF_000309075.1	PF03922
163.8	4.6e-49	DIUD01000024.1_3	GB_GCA_002428225.1	PF03922
184.2	8.7e-55	NZ_LT859959.1_5891	RS_GCF_900176205.1	PF03922
164	7.3e-49	NZ_AWFF01000025.1_98	RS_GCF_000682755.1	PF03922
189.6	1.1e-56	NC_014664.1_559	RS_GCF_000166055.1	PF03922
144.5	5.6e-43	NZ_NFUT01000004.1_51	RS_GCF_002127215.1	PF03922
215.8	1.1e-64	NZ_JONO01000003.1_127	RS_GCF_000711895.1	PF03922
182.7	1.1e-54	NZ_QAGM01000012.1_83	RS_GCF_003049725.1	PF03922
193	1.2e-57	NZ_ALJC01000073.1_48	RS_GCF_000282975.1	PF03922
197.4	5.6e-59	NZ_JYLK01000025.1_27	RS_GCF_001439805.1	PF03922
140	2.5e-41	NZ_CP006568.1_3187	RS_GCF_000517405.1	PF03922
211.9	1.8e-63	NZ_NITZ01000005.1_138	RS_GCF_002632615.1	PF03922
233.6	4.7e-70	NC_015663.1_4227	RS_GCF_000215745.1	PF03922
130.8	1.5e-38	QEOJ01000010.1_156	GB_GCA_003097105.1	PF03922
126.9	2.5e-37	QEOJ01000010.1_82	GB_GCA_003097105.1	PF03922
229.8	6.6e-69	NZ_QGTS01000003.1_85	RS_GCF_003182475.1	PF03922
64.1	2.8e-18	NZ_CP011477.1_1869	RS_GCF_001010805.1	PF03922
141.2	9e-42	contig_795_87	GB_GCA_003509765.1	PF03922
73.3	5.4e-21	NZ_KB899990.1_131	RS_GCF_000378505.1	PF03922
158.6	3.7e-47	NZ_FRBN01000001.1_70	RS_GCF_900142625.1	PF03922
194.6	3.6e-58	NZ_CDBJ01000050.1_8	RS_GCF_000820045.1	PF03922
140.1	2e-41	NZ_POSP01000003.1_1833	RS_GCF_002885975.1	PF03922
49.1	8.2e-14	DKGQ01000033.1_72	GB_GCA_002453355.1	PF03922
36.7	5.3e-10	DKGQ01000052.1_80	GB_GCA_002453355.1	PF03922
185.5	3.5e-55	NZ_LCYG01000106.1_4	RS_GCF_001017175.1	PF03922
101.5	2e-29	NZ_NSDV01000004.1_40	RS_GCF_003217735.1	PF03922
148.4	8.4e-44	NZ_NSDV01000013.1_977	RS_GCF_003217735.1	PF03922
101.4	2.1e-29	NZ_NSDV01000004.1_86	RS_GCF_003217735.1	PF03922
153.9	7.8e-46	MNXU01000024.1_32	GB_GCA_001872285.1	PF03922
205.9	6.7e-62	DBBV01000005.1_41	GB_GCA_002292375.1	PF03922
148.9	5.6e-44	NZ_CYGX02000019.1_16	RS_GCF_900019265.1	PF03922
104.3	2.6e-30	NZ_CYGX02000009.1_148	RS_GCF_900019265.1	PF03922
137.4	1.8e-40	NZ_CYGX02000044.1_63	RS_GCF_900019265.1	PF03922
103.5	4.8e-30	NZ_CYGX02000012.1_51	RS_GCF_900019265.1	PF03922
106.8	4.6e-31	NZ_CYGX02000015.1_158	RS_GCF_900019265.1	PF03922
233.2	5.9e-70	NZ_PIBO01000044.1_30	RS_GCF_002806725.1	PF03922
218.9	1.3e-65	NZ_NIBV01000002.1_1162	RS_GCF_002632585.1	PF03922
105.7	9.9e-31	NZ_FMZS01000009.1_55	RS_GCF_900101265.1	PF03922
153.7	1.9e-45	NZ_FMZS01000007.1_347	RS_GCF_900101265.1	PF03922
202.6	1.6e-60	CP029983.1_5521	GB_GCA_003290225.1	PF03922
233.5	5.2e-70	NZ_LNQX01000033.1_2	RS_GCF_001558015.1	PF03922
136.5	2e-40	DGLB01000069.1_2	GB_GCA_002387845.1	PF03922
165.3	3e-49	DGLB01000040.1_2	GB_GCA_002387845.1	PF03922
209.3	1.1e-62	PFGL01000014.1_51	GB_GCA_002783505.1	PF03922
196.6	1e-58	NZ_LT009724.1_208	RS_GCF_900013535.1	PF03922
137	1.1e-40	NZ_CADO01000001.1_8	RS_GCF_000285275.1	PF03922
232.4	1.1e-69	NZ_AYTM02000002.1_1423	RS_GCF_000507185.2	PF03922
194.8	2.4e-58	NZ_CP029478.1_2871	RS_GCF_003151175.1	PF03922
202	2.8e-60	NKIG01000004.1_21	GB_GCA_002255865.1	PF03922
201.3	4.6e-60	NZ_CP005084.1_76	RS_GCF_001563265.1	PF03922
178.7	2.9e-53	NZ_KE386751.1_77	RS_GCF_000428465.1	PF03922
225.4	1.5e-67	NZ_CP014136.1_4880	RS_GCF_002291425.1	PF03922
154.6	6.1e-46	NZ_NRSW01000001.1_1721	RS_GCF_002288635.1	PF03922
130	3e-38	NZ_NJGY01000001.1_1551	RS_GCF_002250505.1	PF03922
153.7	1.6e-45	NZ_NJGY01000001.1_250	RS_GCF_002250505.1	PF03922
223.6	4.9e-67	NZ_JMJJ01000005.1_50	RS_GCF_000710035.1	PF03922
256.7	4.3e-77	NZ_LN831024.1_873	RS_GCF_001457615.1	PF03922
159.6	1.7e-47	FLQY01000178.1_2	GB_GCA_900089945.1	PF03922
174.8	2.3e-52	NZ_CP012418.1_671	RS_GCF_001708405.1	PF03922
201.6	2.7e-60	NZ_NQKI01000003.1_63	RS_GCF_002269125.1	PF03922
129.6	1e-38	NZ_MWZE01000019.1_3	RS_GCF_002259525.1	PF03922
202.5	1.4e-60	NZ_QGEH01000007.1_32	RS_GCF_003258515.1	PF03922
140.8	1.3e-41	NZ_CP009123.1_154	RS_GCF_000803645.1	PF03922
180.2	1.1e-53	NZ_CP009122.1_1131	RS_GCF_000803645.1	PF03922
114.8	1.2e-33	NZ_CP009122.1_205	RS_GCF_000803645.1	PF03922
95.6	9.4e-28	NZ_CP009122.1_184	RS_GCF_000803645.1	PF03922
202.1	1.9e-60	NZ_PJCH01000003.1_27	RS_GCF_002943565.1	PF03922
132.8	2.5e-39	NZ_CP011144.1_806	RS_GCF_000972865.1	PF03922
127.3	1.1e-37	NZ_CP011144.1_1248	RS_GCF_000972865.1	PF03922
188.2	3.7e-56	NZ_JOKI01000010.1_52	RS_GCF_000722615.1	PF03922
214	3.8e-64	NZ_MPHK01000008.1_36	RS_GCF_001957135.1	PF03922
220.7	3.5e-66	NZ_CM001976.1_2061	RS_GCF_000406145.1	PF03922
175.8	2.7e-52	NZ_CP023270.1_190	RS_GCF_002966795.1	PF03922
198.3	3.5e-59	NZ_JWIT01000011.1_2	RS_GCF_000949895.1	PF03922
112.8	5.9e-33	NZ_JWIT01000041.1_46	RS_GCF_000949895.1	PF03922
159.2	1.6e-47	NZ_FNFX01000001.1_162	RS_GCF_900100975.1	PF03922
219.4	9.1e-66	NZ_JXAG01000032.1_144	RS_GCF_000814905.1	PF03922
63.2	6.9e-18	NZ_KB850072.1_371	RS_GCF_000369525.1	PF03922
102.2	7.6e-30	NZ_KB850070.1_201	RS_GCF_000369525.1	PF03922
138.1	1e-40	NZ_FODR01000009.1_199	RS_GCF_900110415.1	PF03922
206.3	1.3e-61	NZ_PGLR01000034.1_40	RS_GCF_002803095.1	PF03922
202.2	1.4e-60	NZ_MOMB01000048.1_80	RS_GCF_002752165.1	PF03922
107.3	3.4e-31	NC_014117.1_2827	RS_GCF_000092885.1	PF03922
149.7	3.5e-44	NC_014120.1_157	RS_GCF_000092885.1	PF03922
103.1	6.6e-30	NC_014119.1_852	RS_GCF_000092885.1	PF03922
180.8	6.5e-54	NZ_LMFS01000003.1_571	RS_GCF_001426945.1	PF03922
182.6	2.4e-54	NZ_NEVS01000001.1_172	RS_GCF_002261215.1	PF03922
45.1	2.5e-12	NZ_LFRI01000386.1_361	RS_GCF_001447195.1	PF03922
144.6	8.2e-43	NZ_LFRI01000484.1_22	RS_GCF_001447195.1	PF03922
73.7	4.3e-21	NZ_LFRI01000386.1_168	RS_GCF_001447195.1	PF03922
166.7	1.2e-49	NZ_LKDW01000016.1_3	RS_GCF_001401805.1	PF03922
144.1	1.2e-42	CP011806.1_3021	GB_GCA_001664505.1	PF03922
209.6	3.8e-63	NZ_QEPZ01000001.1_262	RS_GCF_003253005.1	PF03922
157.7	5.5e-47	PHCS01000002.1_64	GB_GCA_002840845.1	PF03922
219.6	6.9e-66	NZ_KB233222.1_999	RS_GCF_000314855.2	PF03922
230.7	2.7e-69	NZ_FCOP01000013.1_63	RS_GCF_900021175.1	PF03922
199	1.3e-59	PAJP01000025.1_242	GB_GCA_002706095.1	PF03922
196.6	7.7e-59	PAJP01000025.1_139	GB_GCA_002706095.1	PF03922
133.8	1.3e-39	MKWC01000023.1_244	GB_GCA_001899565.1	PF03922
184	8.9e-55	NZ_JPYO01000037.1_7	RS_GCF_000757485.1	PF03922
146.1	3e-43	QBMB01000097.1_14	GB_GCA_003241965.1	PF03922
146	2.2e-43	NZ_JFYL01000048.1_12	RS_GCF_000632455.1	PF03922
130	1.8e-38	NZ_JFYL01000013.1_14	RS_GCF_000632455.1	PF03922
52.2	1.2e-14	NZ_JFYL01000010.1_26	RS_GCF_000632455.1	PF03922
52.3	1.1e-14	NZ_JFYL01000010.1_27	RS_GCF_000632455.1	PF03922
71.1	1.9e-20	NZ_JFYL01000010.1_25	RS_GCF_000632455.1	PF03922
190.8	5.8e-57	NZ_AIDW01000018.1_102	RS_GCF_000251145.1	PF03922
205.1	3.6e-61	NZ_ATYO01000022.1_92	RS_GCF_000427725.1	PF03922
201.5	2.9e-60	NZ_FORV01000001.1_267	RS_GCF_900114095.1	PF03922
142.6	3.1e-42	LNEG01000230.1_14	GB_GCA_001464865.1	PF03922
190.3	6e-57	NZ_CP012897.1_2928	RS_GCF_001310255.1	PF03922
204.4	4e-61	NZ_ALJF01000011.1_177	RS_GCF_000300855.1	PF03922
226	1.2e-67	NZ_FYDX01000019.1_127	RS_GCF_900187455.1	PF03922
164.9	4.6e-49	NZ_PDNU01000004.1_100	RS_GCF_002631185.1	PF03922
225.5	1.2e-67	DDVL01000031.1_27	GB_GCA_002345315.1	PF03922
183.7	3.5e-55	DBOG01000068.1_5	GB_GCA_002299915.1	PF03922
160.2	1.1e-47	DFAX01000302.1_3	GB_GCA_002365915.1	PF03922
138.8	4.3e-41	DFAX01000034.1_12	GB_GCA_002365915.1	PF03922
54.7	2.4e-15	NZ_NQXJ01000001.1_654	RS_GCF_002928115.1	PF03922
70.8	2.7e-20	NZ_NQXJ01000001.1_383	RS_GCF_002928115.1	PF03922
109.7	3.3e-32	NZ_NQXJ01000012.1_119	RS_GCF_002928115.1	PF03922
138.8	5e-41	NKIM01000020.1_14	GB_GCA_002255955.1	PF03922
198.1	2.1e-59	NCED01000004.1_51	GB_GCA_002280485.1	PF03922
132.4	4.1e-39	NKIU01000006.1_131	GB_GCA_002256245.1	PF03922
190.2	7.4e-57	NZ_BCZQ01000008.1_157	RS_GCF_001598815.1	PF03922
169.5	1.9e-50	NZ_NHNM01000020.1_70	RS_GCF_002591815.1	PF03922
102	1.4e-29	NZ_KB907452.1_523	RS_GCF_000382045.1	PF03922
133.5	1.9e-39	NZ_CP019312.1_1758	RS_GCF_001969365.1	PF03922
231.2	3.3e-69	NZ_PZJX01000071.1_23	RS_GCF_003034915.1	PF03922
154.5	5e-46	QEXL01000016.1_28	GB_GCA_003311635.1	PF03922
179.8	7.9e-54	NC_014207.1_1927	RS_GCF_000093025.1	PF03922
204.8	4e-61	BAZK01000002.1_312	GB_GCA_001310815.1	PF03922
193.9	7.7e-58	NZ_CP011566.1_5069	RS_GCF_001655595.1	PF03922
204.3	2.2e-61	DLHB01000025.1_71	GB_GCA_002483005.1	PF03922
149.7	1.9e-44	NZ_CYIG01000008.1_58	RS_GCF_001298675.1	PF03922
200.3	6.5e-60	NZ_NXGX01000003.1_585	RS_GCF_002844275.1	PF03922
30.2	8.2e-08	BAWH01000001.1_368	GB_GCA_000586435.1	PF03922
74.5	2.2e-21	BAWH01000001.1_367	GB_GCA_000586435.1	PF03922
146.8	2.3e-43	NZ_MBTF01000009.1_98	RS_GCF_002013915.1	PF03922
200.2	1.1e-59	NZ_FNKM01000002.1_2383	RS_GCF_900101085.1	PF03922
187.6	4.3e-56	NZ_AYOZ01000056.1_100	RS_GCF_000508165.1	PF03922
164.9	4.2e-49	NZ_FPHO01000002.1_282	RS_GCF_900117455.1	PF03922
111.3	1.1e-32	NZ_FPHO01000003.1_595	RS_GCF_900117455.1	PF03922
52.2	1.5e-14	NZ_ARXV01000002.1_109	RS_GCF_000756665.1	PF03922
58.7	1.4e-16	NZ_ARXV01000001.1_178	RS_GCF_000756665.1	PF03922
192.1	1.8e-57	NZ_ARXV01000002.1_322	RS_GCF_000756665.1	PF03922
232.4	9.2e-70	NZ_QBJD02000010.1_107	RS_GCF_003057745.1	PF03922
220.3	4.3e-66	CM001975.1_1833	GB_GCA_000406125.1	PF03922
93.5	4.9e-27	NZ_PNXZ01000050.1_7	RS_GCF_002879875.1	PF03922
60.8	5.1e-17	NZ_PNXZ01000004.1_33	RS_GCF_002879875.1	PF03922
108.2	1.5e-31	NZ_PNXZ01000004.1_48	RS_GCF_002879875.1	PF03922
157.5	1.2e-46	NZ_PNXZ01000011.1_34	RS_GCF_002879875.1	PF03922
153.7	9e-46	NCAT01000027.1_16	GB_GCA_002255575.1	PF03922
153.3	1.2e-45	NCAT01000008.1_26	GB_GCA_002255575.1	PF03922
197.8	3.1e-59	NZ_LT703001.1_3288	RS_GCF_900149705.1	PF03922
57.5	3.3e-16	NZ_ASTG01000006.1_200	RS_GCF_000412635.1	PF03922
39.1	1.5e-10	NZ_ASTG01000006.1_201	RS_GCF_000412635.1	PF03922
138.3	6.3e-41	NZ_CP021648.1_1649	RS_GCF_002176815.1	PF03922
196.8	1.1e-58	NZ_AUFB01000038.1_33	RS_GCF_000426285.1	PF03922
126.2	4.1e-37	NZ_KB912925.1_249	RS_GCF_000383895.1	PF03922
145.9	3.8e-43	NZ_KB912930.1_39	RS_GCF_000383895.1	PF03922
231.9	2.2e-69	NZ_AP015029.1_530	RS_GCF_002356095.1	PF03922
208.7	1.7e-62	NZ_PKMZ01000002.1_231	RS_GCF_002893625.1	PF03922
141.5	5e-42	DDFG01000005.1_499	GB_GCA_002337055.1	PF03922
209.1	1.4e-62	NZ_MPHJ01000001.1_554	RS_GCF_001957125.1	PF03922
162.9	1.7e-48	NZ_MTQD01000014.1_52	RS_GCF_001974875.1	PF03922
235.3	1.3e-70	NZ_CP011047.1_2822	RS_GCF_000982825.1	PF03922
133.4	3.4e-39	NZ_LMMT01000039.1_211	RS_GCF_001422365.1	PF03922
68.8	2.1e-19	NZ_LMMT01000012.1_114	RS_GCF_001422365.1	PF03922
197.9	5e-59	NZ_FNRV01000001.1_3628	RS_GCF_900105115.1	PF03922
119.4	2.2e-35	DBIN01000014.1_2	GB_GCA_002296655.1	PF03922
65.3	8.7e-19	DBIN01000013.1_14	GB_GCA_002296655.1	PF03922
170.4	1e-50	NZ_JYKA01000020.1_91	RS_GCF_001676875.1	PF03922
170.1	1.1e-50	NZ_LJHY01000020.1_86	RS_GCF_001295795.1	PF03922
158.2	4.5e-47	NZ_AUNB01000001.1_112	RS_GCF_000714545.1	PF03922
160.3	1.2e-47	NZ_BCNR01000004.1_260	RS_GCF_001515545.1	PF03922
124	1e-36	NZ_KB849691.1_98	RS_GCF_000368785.1	PF03922
42.4	1e-11	NZ_KB849689.1_66	RS_GCF_000368785.1	PF03922
171.1	3.8e-51	DEIC01000046.1_2	GB_GCA_002352285.1	PF03922
131.6	5.1e-39	NZ_KI530763.1_156	RS_GCF_000488275.1	PF03922
89.7	3.6e-26	NZ_KI530762.1_1771	RS_GCF_000488275.1	PF03922
217.6	3.1e-65	NC_014228.1_2068	RS_GCF_000252955.1	PF03922
230.6	3e-69	NZ_KL543968.1_341	RS_GCF_000711805.1	PF03922
145.9	1.9e-43	NZ_AGQV01000005.1_246	RS_GCF_000234355.1	PF03922
234.5	2.1e-70	NZ_PIQM01000002.1_3368	RS_GCF_002811785.1	PF03922
127.5	1.6e-37	NZ_FNJA01000002.1_448	RS_GCF_900104385.1	PF03922
131.9	7.1e-39	NZ_FNJA01000002.1_371	RS_GCF_900104385.1	PF03922
170.9	6.3e-51	NZ_LNOK01000049.1_146	RS_GCF_001521765.1	PF03922
215.8	1.1e-64	NZ_CP029736.1_2590	RS_GCF_003204135.1	PF03922
198.6	2.3e-59	NZ_AYOY01000184.1_20	RS_GCF_000508185.1	PF03922
218.3	2.4e-65	NZ_FNCT01000007.1_41	RS_GCF_900100495.1	PF03922
232.6	1e-69	NZ_AAZW01000003.1_25	RS_GCF_000169995.1	PF03922
182.9	1.5e-54	NZ_AUCG01000016.1_166	RS_GCF_000429645.1	PF03922
181.5	3.2e-54	NZ_MKQD01000040.1_9	RS_GCF_001913705.1	PF03922
120.4	1.2e-35	NZ_KI530734.1_179	RS_GCF_000488215.1	PF03922
104	1.2e-30	NZ_KI530735.1_249	RS_GCF_000488215.1	PF03922
33	1.1e-08	NC_014313.1_2180	RS_GCF_000143145.1	PF03922
70.2	4e-20	NC_014313.1_2179	RS_GCF_000143145.1	PF03922
230.7	3.3e-69	NZ_FMBC01000043.1_13	RS_GCF_900094795.1	PF03922
144.2	1e-42	NZ_JXYQ01000049.1_9	RS_GCF_000935585.1	PF03922
148.8	1.8e-44	NZ_AOMT01000005.1_378	RS_GCF_000696305.1	PF03922
164.2	6.4e-49	NZ_JXAC01000043.1_17	RS_GCF_000814685.1	PF03922
193.6	5.9e-58	PAIS01000003.1_8	GB_GCA_002705005.1	PF03922
191.7	2.3e-57	PAIS01000012.1_13	GB_GCA_002705005.1	PF03922
181.6	6e-54	NZ_LFJC01000003.1_628	RS_GCF_002776695.1	PF03922
203.2	7.7e-61	DGLA01000017.1_28	GB_GCA_002387205.1	PF03922
184.5	6.6e-55	NZ_CP022367.1_1265	RS_GCF_003119115.1	PF03922
187.3	9.1e-56	NZ_CP022111.1_1156	RS_GCF_000730165.1	PF03922
158.7	5.1e-47	NZ_PQGA01000006.1_5	RS_GCF_002917095.1	PF03922
61.9	2.4e-17	NZ_PQGA01000007.1_233	RS_GCF_002917095.1	PF03922
163.2	2.1e-48	NZ_PQGA01000003.1_176	RS_GCF_002917095.1	PF03922
90.8	3.4e-26	NZ_PQGA01000019.1_54	RS_GCF_002917095.1	PF03922
196.8	4.2e-59	NZ_CP015625.1_1631	RS_GCF_002007565.1	PF03922
138.5	3.5e-41	NZ_BAMX01000033.1_20	RS_GCF_000963965.1	PF03922
199.6	8.5e-60	NZ_AUBH01000013.1_56	RS_GCF_000429145.1	PF03922
184.4	3.8e-55	NZ_AUBH01000005.1_3	RS_GCF_000429145.1	PF03922
239.4	5.9e-72	NZ_AJYW02000101.1_9	RS_GCF_000272145.2	PF03922
176.6	7.5e-53	NZ_PQVI01000025.1_12	RS_GCF_002921145.1	PF03922
156.1	2.1e-46	NZ_PDNI01000058.1_20	RS_GCF_002925845.1	PF03922
152.5	2.6e-45	NZ_PDNI01000074.1_115	RS_GCF_002925845.1	PF03922
179.2	3e-53	NZ_FXBR01000004.1_763	RS_GCF_900177475.1	PF03922
178.7	2.5e-53	NZ_LFWC01000003.1_197	RS_GCF_001247655.1	PF03922
157.2	1.6e-46	NZ_CP014845.1_2044	RS_GCF_001598055.1	PF03922
79.7	9.1e-23	NZ_CP014845.1_1830	RS_GCF_001598055.1	PF03922
69.6	1.1e-19	NZ_CP014844.1_221	RS_GCF_001598055.1	PF03922
130.2	3e-38	NZ_CP014844.1_153	RS_GCF_001598055.1	PF03922
236.3	7.1e-71	NZ_JH650764.1_20	RS_GCF_000259195.1	PF03922
83.3	6.4e-24	NZ_CP013437.1_333	RS_GCF_001718795.1	PF03922
73.7	5.6e-21	NZ_CP013435.1_225	RS_GCF_001718795.1	PF03922
71.9	2.1e-20	NZ_CP013438.1_1632	RS_GCF_001718795.1	PF03922
91.1	2.6e-26	NZ_CP013435.1_135	RS_GCF_001718795.1	PF03922
152.8	3.2e-45	NZ_CP013435.1_1691	RS_GCF_001718795.1	PF03922
168	3.4e-50	NZ_ANLA01000019.1_64	RS_GCF_000348685.1	PF03922
125.3	6.4e-37	BAZJ01000388.1_2	GB_GCA_001310795.1	PF03922
145.5	4.2e-43	BAZJ01000308.1_2	GB_GCA_001310795.1	PF03922
193	1.3e-57	NZ_LHVL01000016.1_155	RS_GCF_001269775.1	PF03922
196	1.4e-58	NZ_JONK01000013.1_7	RS_GCF_000711885.1	PF03922
177.6	7.9e-53	NZ_LGVG01000048.1_9	RS_GCF_001189595.1	PF03922
62.8	8.2e-18	OOGT01000406.1_1	GB_GCA_900323515.1	PF03922
55.9	1.1e-15	OOGT01000012.1_2	GB_GCA_900323515.1	PF03922
68.7	1.3e-19	OOGT01000068.1_1	GB_GCA_900323515.1	PF03922
92.6	6.2e-27	OOGT01000012.1_13	GB_GCA_900323515.1	PF03922
122.4	4.5e-36	OOGT01000003.1_35	GB_GCA_900323515.1	PF03922
110.3	2.3e-32	OOGT01000016.1_17	GB_GCA_900323515.1	PF03922
50.5	5e-14	OOGT01000128.1_5	GB_GCA_900323515.1	PF03922
220.9	4.7e-66	NZ_MUIN01000017.1_52	RS_GCF_002080045.1	PF03922
146.3	2.2e-43	NZ_JHEH01000003.1_88	RS_GCF_000715505.1	PF03922
102.5	6.1e-30	NZ_JHEH01000024.1_5	RS_GCF_000715505.1	PF03922
101.2	1.3e-29	NZ_KE340383.1_190	RS_GCF_000413935.1	PF03922
59.1	1.1e-16	NZ_KE340379.1_339	RS_GCF_000413935.1	PF03922
201.9	2.7e-60	NZ_JYLH01000022.1_60	RS_GCF_001439685.1	PF03922
130	1.3e-38	NZ_BAMZ01000082.1_154	RS_GCF_000964225.1	PF03922
209.8	9e-63	NZ_ATYS01000008.1_47	RS_GCF_000427805.1	PF03922
183.7	5.3e-55	NZ_FNHG01000008.1_82	RS_GCF_900103475.1	PF03922
190.9	7.3e-57	NZ_LGRA01000021.1_2250	RS_GCF_003116095.1	PF03922
81.5	8.5e-24	NZ_LXTW01000001.1_78	RS_GCF_001679005.1	PF03922
168.5	2.2e-50	NZ_PQVK01000214.1_1	RS_GCF_002921155.1	PF03922
203.7	8.6e-61	NZ_AQWP01000038.1_4	RS_GCF_000375585.1	PF03922
153.3	2.9e-45	NZ_PDBZ01000004.1_497	RS_GCF_002563755.1	PF03922
71	4.8e-20	NZ_PDBZ01000001.1_2590	RS_GCF_002563755.1	PF03922
73.9	6.1e-21	NZ_PDBZ01000001.1_1224	RS_GCF_002563755.1	PF03922
95	2.2e-27	NZ_PDBZ01000001.1_1133	RS_GCF_002563755.1	PF03922
154.3	7.1e-46	NZ_FOZF01000001.1_1154	RS_GCF_900113425.1	PF03922
137.1	1.3e-40	NZ_FOZF01000001.1_1443	RS_GCF_900113425.1	PF03922
170.9	5.9e-51	NZ_MAHX01000015.1_149	RS_GCF_002023715.1	PF03922
89.7	6.4e-26	NC_010725.1_1534	RS_GCF_000019945.1	PF03922
188.8	2.7e-56	NC_010725.1_2297	RS_GCF_000019945.1	PF03922
186.1	1.1e-55	PAOI01000012.1_61	GB_GCA_002707985.1	PF03922
192.3	2.4e-57	NZ_QAOV01000010.1_61	RS_GCF_003050925.1	PF03922
59.9	5.2e-17	NZ_JNCK01000001.1_597	RS_GCF_000731955.1	PF03922
99	6.1e-29	NZ_KB850086.1_1150	RS_GCF_000369545.1	PF03922
42.1	1.7e-11	NZ_KB850086.1_3343	RS_GCF_000369545.1	PF03922
63.1	6e-18	NZ_KB850086.1_2578	RS_GCF_000369545.1	PF03922
177.7	4.1e-53	NZ_MPZM01000067.1_11	RS_GCF_002936955.1	PF03922
153.9	1.4e-45	NZ_LSTO01000001.1_3618	RS_GCF_002211445.1	PF03922
200.9	7e-60	NZ_CP024313.1_134	RS_GCF_002944315.1	PF03922
134.7	1.2e-39	NZ_BCZP01000030.1_39	RS_GCF_001598795.1	PF03922
154.8	7.7e-46	NZ_BCZP01000018.1_20	RS_GCF_001598795.1	PF03922
183.5	4.6e-55	DHWV01000049.1_18	GB_GCA_002413355.1	PF03922
157.5	9.4e-47	NZ_BBVD01000005.1_549	RS_GCF_000964545.1	PF03922
140.4	1.7e-41	NZ_BBVD01000007.1_509	RS_GCF_000964545.1	PF03922
163	1.5e-48	NZ_CP004387.1_2924	RS_GCF_000299335.2	PF03922
139.2	3.2e-41	NC_008044.1_731	RS_GCF_000014065.1	PF03922
165	3.3e-49	PFEY01000015.1_19	GB_GCA_002783205.1	PF03922
184.9	3.2e-55	NZ_MDHN01000013.1_4	RS_GCF_001757105.1	PF03922
163.5	1.3e-48	NZ_AUTQ01000081.1_134	RS_GCF_000498095.1	PF03922
175.7	3.7e-52	NZ_LGQZ01000007.1_84	RS_GCF_003116015.1	PF03922
130.1	1.4e-38	NZ_FBYA01000005.1_146	RS_GCF_001517545.1	PF03922
216.5	8.3e-65	NZ_PUWT01000007.1_41	RS_GCF_002968995.1	PF03922
207	5.5e-62	NZ_CP016210.1_3801	RS_GCF_001682385.1	PF03922
155.4	4.4e-46	NZ_CP009291.1_2101	RS_GCF_000767465.1	PF03922
177.4	9.3e-53	NZ_LN831029.1_207	RS_GCF_001457475.1	PF03922
146.4	1.8e-43	NZ_LSIF01000083.1_183	RS_GCF_001556105.1	PF03922
119.8	2.5e-35	NZ_LSIF01000068.1_29	RS_GCF_001556105.1	PF03922
147.2	3.2e-44	NYWX01000004.1_6	GB_GCA_002685275.1	PF03922
97.1	3.2e-28	NZ_LOWB01000073.1_56	RS_GCF_001522865.1	PF03922
45.9	1.7e-12	NZ_LOWB01000010.1_3	RS_GCF_001522865.1	PF03922
149.8	2.4e-44	NZ_LOWB01000042.1_17	RS_GCF_001522865.1	PF03922
73.6	5.5e-21	NZ_LOWB01000105.1_4	RS_GCF_001522865.1	PF03922
79.9	6.4e-23	NZ_LOWB01000074.1_26	RS_GCF_001522865.1	PF03922
197.9	3.7e-59	NZ_LMFQ01000024.1_640	RS_GCF_001426905.1	PF03922
213	9.1e-64	NZ_LVIE01000168.1_148	RS_GCF_001853385.1	PF03922
171.2	6.9e-51	NZ_CP021425.1_730	RS_GCF_002162375.1	PF03922
145.6	4e-43	NZ_FNRA01000001.1_624	RS_GCF_900107535.1	PF03922
173.7	5.4e-52	NZ_KB893939.1_76	RS_GCF_000374285.1	PF03922
179.5	2.2e-53	BBVB01000015.1_240	GB_GCA_000974745.1	PF03922
201.6	3.6e-60	NZ_NMRE01000070.1_2	RS_GCF_002263605.1	PF03922
112.4	8.5e-33	NZ_JQKD01000043.1_36	RS_GCF_000745855.1	PF03922
187.7	2.4e-56	DITS01000037.1_37	GB_GCA_002422205.1	PF03922
107.8	1.5e-31	NC_015259.1_4100	RS_GCF_000192745.1	PF03922
107	2.7e-31	NC_015259.1_4131	RS_GCF_000192745.1	PF03922
106	4e-31	NZ_NIFO01000011.1_129	RS_GCF_002233755.1	PF03922
66.3	6.1e-19	NZ_NIFO01000001.1_95	RS_GCF_002233755.1	PF03922
44.6	2.6e-12	NZ_NIFO01000001.1_420	RS_GCF_002233755.1	PF03922
97	2.3e-28	NZ_KZ268710.1_17	RS_GCF_002233755.1	PF03922
190.8	6.2e-57	NC_014834.1_4659	RS_GCF_000177255.2	PF03922
147.1	1.3e-43	NC_003902.1_3223	RS_GCF_000007145.1	PF03922
105.4	8.1e-31	NC_003902.1_3224	RS_GCF_000007145.1	PF03922
130.5	1.6e-38	NC_003902.1_546	RS_GCF_000007145.1	PF03922
154.1	1.1e-45	NZ_CP014504.1_1875	RS_GCF_001590605.1	PF03922
169.4	2.7e-50	NZ_MLCO01000070.1_8	RS_GCF_001982615.1	PF03922
159.2	2.4e-47	NZ_AUDG01000019.1_22	RS_GCF_000425345.1	PF03922
134.9	5.2e-40	NZ_BBJX01000004.1_211	RS_GCF_000739995.1	PF03922
167.1	8.2e-50	NZ_JSWF01000016.1_78	RS_GCF_000797445.1	PF03922
227.8	2.5e-68	NZ_CP015749.1_1428	RS_GCF_001742145.1	PF03922
106.1	3.5e-31	DELZ01000001.1_21	GB_GCA_002354635.1	PF03922
180.7	4.8e-54	DELZ01000001.1_169	GB_GCA_002354635.1	PF03922
168.1	4e-50	NZ_NCSQ01000158.1_3	RS_GCF_002105465.1	PF03922
159.5	1.3e-47	LNED01000028.1_69	GB_GCA_001464915.1	PF03922
174.6	2.6e-52	NZ_CP006942.1_744	RS_GCF_000521605.1	PF03922
196.7	6.3e-59	DLJM01000003.1_147	GB_GCA_002484265.1	PF03922
197.9	2.5e-59	QFNM01000009.1_14	GB_GCA_003248455.1	PF03922
160.5	6.8e-48	NZ_AUIS01000011.1_72	RS_GCF_000423825.1	PF03922
231.9	1.5e-69	NZ_JMPL01000018.1_41	RS_GCF_000735365.1	PF03922
152.3	2.8e-45	NZ_OAOQ01000009.1_6	RS_GCF_900207575.1	PF03922
182.7	9.1e-55	NZ_CP012358.1_1921	RS_GCF_001267175.1	PF03922
161.6	3.9e-48	NZ_QBUK01000002.1_232	RS_GCF_003058265.1	PF03922
137.8	6.1e-41	NZ_LN609302.1_314	RS_GCF_001499675.1	PF03922
172.3	2.4e-51	NZ_LIYD01000005.1_648	RS_GCF_001278115.1	PF03922
153	1.7e-45	NZ_MDTQ01000001.1_330	RS_GCF_001709345.1	PF03922
195.7	1.6e-58	NZ_QFYS01000010.1_74	RS_GCF_003254525.1	PF03922
138.5	3e-41	NZ_KB899335.1_120	RS_GCF_000378165.1	PF03922
186	1.2e-55	NZ_JWSY01000008.1_92	RS_GCF_000813765.1	PF03922
107.4	2.4e-31	NZ_CP013480.3_5042	RS_GCF_001465545.3	PF03922
88.8	1.2e-25	NZ_CP013480.3_5041	RS_GCF_001465545.3	PF03922
152.1	4.9e-45	NZ_CP013480.3_795	RS_GCF_001465545.3	PF03922
55.7	1.3e-15	NZ_JQCU01000617.1_18	RS_GCF_000761495.1	PF03922
138.5	5.3e-41	NZ_JQCU01000408.1_14	RS_GCF_000761495.1	PF03922
244	3e-73	NZ_CP027579.1_1221	RS_GCF_003018335.1	PF03922
168.9	2e-50	DDFD01000020.1_7	GB_GCA_002337005.1	PF03922
186.1	8e-56	NC_012968.1_714	RS_GCF_000023705.1	PF03922
151	5.1e-45	NZ_FNDQ01000031.1_26	RS_GCF_900099675.1	PF03922
169.8	1.2e-50	contig_201_68	GB_GCA_003482455.1	PF03922
162.3	6.7e-48	NZ_JAFD01000099.1_13	RS_GCF_000519245.1	PF03922
97.4	5.1e-28	NZ_JAFD01000032.1_64	RS_GCF_000519245.1	PF03922
67.3	8.4e-19	NZ_JAFD01000030.1_76	RS_GCF_000519245.1	PF03922
108.8	1.6e-31	NZ_JAFD01000053.1_14	RS_GCF_000519245.1	PF03922
127.7	1e-37	NZ_FOFS01000009.1_7	RS_GCF_900111015.1	PF03922
108.5	8.3e-32	NZ_FOFS01000006.1_130	RS_GCF_900111015.1	PF03922
109.7	3.5e-32	NZ_FOFS01000006.1_127	RS_GCF_900111015.1	PF03922
205.9	7.1e-62	MAAI01000035.1_77	GB_GCA_002163115.1	PF03922
103	5e-30	NZ_CP006992.1_4335	RS_GCF_001542815.1	PF03922
94.1	2.7e-27	NZ_CP006992.1_1598	RS_GCF_001542815.1	PF03922
213.4	9.7e-64	NZ_JAFG01000026.1_22	RS_GCF_000519305.1	PF03922
219.8	8.4e-66	NZ_PYOC01000002.1_758	RS_GCF_003026215.1	PF03922
130.8	9e-39	NKIN01000003.1_364	GB_GCA_002255905.1	PF03922
124.9	8.5e-37	NZ_JAFT01000005.1_2753	RS_GCF_000526275.1	PF03922
162.8	1.4e-48	NZ_KB899548.1_100	RS_GCF_000378345.1	PF03922
231.3	2.4e-69	NC_008027.1_520	RS_GCF_000026105.1	PF03922
195.4	2.7e-58	NZ_JYLB01000007.1_69	RS_GCF_001042905.1	PF03922
205.7	1.6e-61	NZ_ATKM01000019.1_584	RS_GCF_000418555.1	PF03922
220.8	3.5e-66	QFQZ01000109.1_5	GB_GCA_003243465.1	PF03922
200.6	4.5e-60	UBA10829_contig_1470_7	GB_GCA_003527165.1	PF03922
155	3.8e-46	DDNW01000190.1_9	GB_GCA_002341345.1	PF03922
100	5.9e-29	NZ_CP013442.1_226	RS_GCF_001718835.1	PF03922
70.9	5.1e-20	NZ_CP013442.1_60	RS_GCF_001718835.1	PF03922
72.1	2.1e-20	NZ_CP013443.1_278	RS_GCF_001718835.1	PF03922
25.5	4.2e-06	NZ_CP013444.1_1682	RS_GCF_001718835.1	PF03922
155.7	4.8e-46	NZ_CP013443.1_1804	RS_GCF_001718835.1	PF03922
95.7	1.2e-27	NZ_CP013443.1_369	RS_GCF_001718835.1	PF03922
66.1	1.6e-18	NZ_FNZM01000001.1_181	RS_GCF_900109265.1	PF03922
102.1	1.4e-29	NZ_FNZM01000024.1_84	RS_GCF_900109265.1	PF03922
194.6	4.6e-58	NZ_LT629788.1_3696	RS_GCF_900105805.1	PF03922
227.1	4.3e-68	NZ_LKEM01000016.1_74	RS_GCF_001466965.1	PF03922
183.2	8.8e-55	NZ_FNUM01000005.1_235	RS_GCF_900107995.1	PF03922
49.5	8.5e-14	NZ_FNUM01000008.1_33	RS_GCF_900107995.1	PF03922
235	1.8e-70	NZ_BCBG01000044.1_23	RS_GCF_001320485.1	PF03922
217.4	4.6e-65	NZ_PYOD01000001.1_827	RS_GCF_003026285.1	PF03922
201.7	1.3e-60	NZ_JTJR01000009.1_86	RS_GCF_001678475.1	PF03922
151.9	5.1e-45	NZ_QGHA01000001.1_592	RS_GCF_003148845.1	PF03922
188	2.2e-56	NZ_CP021376.1_1808	RS_GCF_002157875.1	PF03922
156.3	1.7e-46	NZ_PJAY01000068.1_117	RS_GCF_002836635.1	PF03922
133.5	1.7e-39	NZ_PJAY01000070.1_25	RS_GCF_002836635.1	PF03922
236.6	4.5e-71	NZ_CP013940.1_1721	RS_GCF_001277215.2	PF03922
242.8	5.3e-73	NZ_PDJL01000003.1_1059	RS_GCF_002563795.1	PF03922
63	5.5e-18	DLNN01000011.1_69	GB_GCA_002476975.1	PF03922
158.3	4.8e-47	LNEK01000030.1_87	GB_GCA_001464425.1	PF03922
42.8	8.6e-12	NZ_LSZH01000006.1_6	RS_GCF_001647545.1	PF03922
123.8	1.3e-36	NZ_LSZH01000014.1_209	RS_GCF_001647545.1	PF03922
45.2	1.7e-12	NZ_LSZH01000001.1_371	RS_GCF_001647545.1	PF03922
23.7	6.4e-06	NZ_LSZH01000001.1_371	RS_GCF_001647545.1	PF03922
122.2	8.4e-36	NZ_LYVQ01000002.1_54	RS_GCF_001984095.1	PF03922
121.8	7.3e-36	NZ_AROI01000015.1_4	RS_GCF_000410875.1	PF03922
200.5	5.7e-60	NZ_AROI01000013.1_33	RS_GCF_000410875.1	PF03922
161.6	3.7e-48	MKUB01000188.1_3	GB_GCA_001898545.1	PF03922
148.6	4.4e-44	NZ_CP015418.1_2860	RS_GCF_001633165.1	PF03922
201.5	2.5e-60	UCCC01000009.1_288	GB_GCA_900470735.1	PF03922
178.6	2e-53	QFQI01000004.1_178	GB_GCA_003243195.1	PF03922
67.8	1.6e-19	DIXM01000001.1_206	GB_GCA_002436025.1	PF03922
140	1.7e-41	DFBX01000083.1_45	GB_GCA_002366795.1	PF03922
220.6	3.3e-66	NZ_MKGR01000003.1_56	RS_GCF_001908095.1	PF03922
226.4	7e-68	NZ_FYBA01000002.1_885	RS_GCF_900185905.1	PF03922
225.7	1.1e-67	NZ_FQXW01000011.1_25	RS_GCF_900130115.1	PF03922
224.6	3.5e-67	NZ_FTPD01000010.1_29	RS_GCF_900156895.1	PF03922
101.9	1.7e-29	NZ_FOWG01000016.1_137	RS_GCF_900115375.1	PF03922
186.5	1.3e-55	NZ_CP029551.1_4000	RS_GCF_003173735.1	PF03922
190.5	6.6e-57	NC_015556.1_669	RS_GCF_000213805.1	PF03922
74.6	3.4e-21	NC_008390.1_227	RS_GCF_000203915.1	PF03922
71.3	3.6e-20	NC_008391.1_1286	RS_GCF_000203915.1	PF03922
152.6	4e-45	NC_008390.1_1673	RS_GCF_000203915.1	PF03922
92.3	1.3e-26	NC_008390.1_316	RS_GCF_000203915.1	PF03922
206.1	1.3e-61	NZ_QDKQ01000055.1_19	RS_GCF_003116815.1	PF03922
222.6	1.3e-66	MLFP01000086.1_568	GB_GCA_002095465.1	PF03922
124.4	6.9e-37	NC_021738.1_578	RS_GCF_000427275.1	PF03922
165.4	2.8e-49	PHEH01000009.1_53	GB_GCA_002841155.1	PF03922
193.2	1.3e-57	MOEB01000020.1_4	GB_GCA_001939945.1	PF03922
23.1	1e-05	NC_017464.1_2279	RS_GCF_000258405.1	PF03922
238.3	1.5e-71	FTNJ01000002.1_223	GB_GCA_900156385.1	PF03922
64.7	2.5e-18	PLET01000075.1_13	GB_GCA_003137095.1	PF03922
206.4	7.8e-62	NZ_PPSK01000019.1_34	RS_GCF_002903165.1	PF03922
106.7	4.2e-31	NZ_LJRO01000403.1_1	RS_GCF_001401155.1	PF03922
228.8	1.6e-68	NZ_LJRO01000352.1_78	RS_GCF_001401155.1	PF03922
201.3	2.9e-60	NZ_PJCE01000001.1_1378	RS_GCF_002836275.1	PF03922
64.5	2.3e-18	NZ_CP029397.1_2157	RS_GCF_001704615.2	PF03922
75.7	8.4e-22	NZ_CP029397.1_1017	RS_GCF_001704615.2	PF03922
90.8	2e-26	NZ_CP029397.1_265	RS_GCF_001704615.2	PF03922
129.5	2.7e-38	NZ_CP029397.1_3012	RS_GCF_001704615.2	PF03922
181.8	6.2e-54	NZ_KB900701.1_2953	RS_GCF_000379145.1	PF03922
185.4	2.2e-55	NZ_ACIS01000013.1_91	RS_GCF_000174355.1	PF03922
183.7	6.6e-55	NZ_JSEE01000015.1_7	RS_GCF_001625355.1	PF03922
238.1	1.5e-71	NZ_CP012264.1_2125	RS_GCF_001277255.1	PF03922
150.4	9.4e-45	NZ_BEWL01000016.1_34	RS_GCF_002723915.1	PF03922
85	1.4e-24	PCUV01000114.1_82	GB_GCA_002786915.1	PF03922
164.8	3e-49	NZ_QGGM01000003.1_49	RS_GCF_003148585.1	PF03922
139.7	2.6e-41	NZ_CP023737.1_2823	RS_GCF_002752655.1	PF03922
60.4	3.8e-17	NZ_KB849800.1_469	RS_GCF_000369065.1	PF03922
112.6	3.7e-33	NZ_KB849803.1_196	RS_GCF_000369065.1	PF03922
184.2	4.8e-55	NZ_LAZX01000089.1_113	RS_GCF_000980895.1	PF03922
187.4	6.6e-56	NC_005296.1_4618	RS_GCF_000195775.1	PF03922
151.7	5.2e-45	NZ_FVZE01000010.1_97	RS_GCF_900168325.1	PF03922
71.9	1.1e-20	NZ_JHUX01000003.1_160	RS_GCF_000619845.1	PF03922
206.6	8.4e-62	NZ_NMUA01000028.1_38	RS_GCF_002312805.1	PF03922
171.4	2.7e-51	PAOL01000041.1_34	GB_GCA_002708475.1	PF03922
80.7	3.3e-23	NZ_QJSR01000002.1_149	RS_GCF_003217095.1	PF03922
157.9	3.6e-47	NZ_GL892049.1_506	RS_GCF_000213615.1	PF03922
33.1	6.8e-09	NZ_GL892048.1_1377	RS_GCF_000213615.1	PF03922
170.5	5.2e-51	NZ_QGTT01000005.1_28	RS_GCF_003182315.1	PF03922
170.9	5.7e-51	NZ_CP019602.1_722	RS_GCF_001661675.2	PF03922
202.5	1.6e-60	UBZT01000009.1_932	GB_GCA_900470155.1	PF03922
187	9.2e-56	UCHD01000011.1_79	GB_GCA_900472175.1	PF03922
142.5	2.2e-42	NZ_AVCK01000055.1_145	RS_GCF_000747155.1	PF03922
117.5	9.8e-35	NZ_AVCK01000003.1_2	RS_GCF_000747155.1	PF03922
27.4	3.8e-07	NZAF01000171.1_2	GB_GCA_002686115.1	PF03922
232	2.1e-69	NZ_KI421462.1_216	RS_GCF_000472785.1	PF03922
242.2	1.1e-72	NZ_PQLY01000008.1_233	RS_GCF_002918505.1	PF03922
162.9	1.9e-48	NZ_CP011039.1_831	RS_GCF_000238255.3	PF03922
222.9	6.8e-67	contig_173_275	GB_GCA_003533305.1	PF03922
163.8	8.3e-49	DELI01000006.1_22	GB_GCA_002354335.1	PF03922
180.6	1.1e-53	NZ_CP029426.1_5690	RS_GCF_002266435.2	PF03922
186.3	1.3e-55	NZ_LMGI01000001.1_539	RS_GCF_001427105.1	PF03922
158	4.2e-47	NZ_LT634361.1_1502	RS_GCF_900119795.1	PF03922
217	3.5e-65	NZ_CP025682.1_1811	RS_GCF_002872475.1	PF03922
106	5.4e-31	NZ_PVTQ01000013.1_26	RS_GCF_003003355.1	PF03922
177.5	5.1e-53	NZ_CP012373.1_1335	RS_GCF_001305575.2	PF03922
200.3	8e-60	NZ_FOSK01000009.1_197	RS_GCF_900114245.1	PF03922
234.5	2.6e-70	NZ_NBWC01000019.1_49	RS_GCF_002094795.1	PF03922
216.1	1.2e-64	NZ_JOKH01000002.1_718	RS_GCF_000722635.1	PF03922
207.3	3.6e-62	NC_011901.1_2530	RS_GCF_000021985.1	PF03922
170	9.3e-51	DJLW01000044.1_14	GB_GCA_002436365.1	PF03922
169.9	1.4e-50	DJAS01000011.1_268	GB_GCA_002429765.1	PF03922
154.3	5.5e-46	PJAT01000065.1_50	GB_GCA_002836715.1	PF03922
209.7	9.1e-63	NZ_CP020892.1_721	RS_GCF_002163625.1	PF03922
136.3	3.1e-40	NZ_LMLZ01000020.1_433	RS_GCF_001422735.1	PF03922
124.5	1.3e-36	NZ_LMLZ01000014.1_12	RS_GCF_001422735.1	PF03922
201.6	1.8e-60	NZ_PEGG01000113.1_5	RS_GCF_002737765.1	PF03922
226.5	5.6e-68	NZ_JXXL01000007.1_1110	RS_GCF_000969395.1	PF03922
122.5	7.2e-36	NZ_PJRP01000001.1_121	RS_GCF_002858765.1	PF03922
145	9.1e-43	NZ_PJRP01000020.1_57	RS_GCF_002858765.1	PF03922
63.1	1.1e-17	NZ_PJRP01000001.1_189	RS_GCF_002858765.1	PF03922
138.2	6.2e-41	DIIJ01000041.1_2	GB_GCA_002420685.1	PF03922
164	7.6e-49	DIIJ01000053.1_16	GB_GCA_002420685.1	PF03922
172.6	1.9e-51	NZ_QHJG01000035.1_26	RS_GCF_003184185.1	PF03922
113.6	1.8e-33	NZ_LBNL01000018.1_43	RS_GCF_002795165.1	PF03922
67.1	3.2e-19	NZ_LBNL01000003.1_167	RS_GCF_002795165.1	PF03922
154.5	6.8e-46	NZ_PEFL01000001.1_1281	RS_GCF_002754475.1	PF03922
132.4	4.3e-39	NZ_PEFL01000003.1_32	RS_GCF_002754475.1	PF03922
229.5	8.8e-69	NZ_CP007014.1_661	RS_GCF_000452705.1	PF03922
126.2	2.3e-37	PERY01000001.1_97	GB_GCA_002929055.1	PF03922
152	3.9e-45	NZ_PXNS01000008.1_58	RS_GCF_003045775.1	PF03922
104.2	1.8e-30	NZ_PXNS01000008.1_57	RS_GCF_003045775.1	PF03922
198.1	3.6e-59	NZ_FORN01000059.1_12	RS_GCF_900114015.1	PF03922
94.3	2.9e-27	NZ_CP013366.1_316	RS_GCF_001718335.1	PF03922
151.9	6.2e-45	NZ_CP013366.1_1670	RS_GCF_001718335.1	PF03922
71.3	3.2e-20	NZ_CP013366.1_228	RS_GCF_001718335.1	PF03922
105.7	9.3e-31	NZ_CP013365.1_23	RS_GCF_001718335.1	PF03922
70.7	4.8e-20	NZ_CP013365.1_1770	RS_GCF_001718335.1	PF03922
90.2	3.1e-26	LOEV01000199.1_4	GB_GCA_001516065.1	PF03922
67.1	8.2e-19	NZ_CP014578.1_3897	RS_GCF_001634365.1	PF03922
153.4	2.9e-45	NZ_CP014578.1_1810	RS_GCF_001634365.1	PF03922
88.6	2e-25	NZ_CP014578.1_3807	RS_GCF_001634365.1	PF03922
103.2	6.7e-30	NZ_CP014578.1_1595	RS_GCF_001634365.1	PF03922
172.7	6e-52	DIST01000004.1_9	GB_GCA_002421645.1	PF03922
137.6	8.5e-41	NYYX01000041.1_52	GB_GCA_002685915.1	PF03922
195.1	3.6e-58	NZ_AKJN02000007.1_777	RS_GCF_000282315.2	PF03922
143.9	1.2e-42	NC_008209.1_3039	RS_GCF_000014045.1	PF03922
198	3.7e-59	NZ_LXVX01000011.1_210	RS_GCF_001650725.1	PF03922
93.6	4.7e-27	NZ_BCUT01000001.1_1580	RS_GCF_001591365.1	PF03922
30	1.1e-07	QJXZ01000276.1_3	GB_GCA_003248125.1	PF03922
202.2	1.9e-60	NZ_NQKN01000001.1_173	RS_GCF_002269485.1	PF03922
79.7	4.4e-23	DBNK01000024.1_47	GB_GCA_002298335.1	PF03922
64.1	2.8e-18	DBNK01000037.1_106	GB_GCA_002298335.1	PF03922
152.1	2.9e-45	DBNK01000015.1_108	GB_GCA_002298335.1	PF03922
185.7	3.1e-55	NZ_PDKW01000042.1_140	RS_GCF_002573965.1	PF03922
190.4	1.1e-56	NZ_LCZB01000033.1_50	RS_GCF_001020715.1	PF03922
191	7e-57	NZ_LCZB01000068.1_84	RS_GCF_001020715.1	PF03922
234.3	2.4e-70	NZ_AWFX01000009.1_160	RS_GCF_000463115.2	PF03922
154.8	1e-45	NZ_PVZB01000032.1_82	RS_GCF_003002025.1	PF03922
108.2	2e-31	NZ_PVZB01000013.1_35	RS_GCF_003002025.1	PF03922
70.6	6.9e-20	NZ_PVZB01000041.1_24	RS_GCF_003002025.1	PF03922
107.2	4.2e-31	NZ_PVZB01000019.1_65	RS_GCF_003002025.1	PF03922
79.8	1e-22	NZ_PVZB01000034.1_30	RS_GCF_003002025.1	PF03922
35.2	4.8e-09	NZ_PVZB01000034.1_31	RS_GCF_003002025.1	PF03922
148	6.4e-44	NZ_KQ954288.1_79	RS_GCF_001519055.1	PF03922
99.9	3.8e-29	NZ_JZEF01000002.1_445	RS_GCF_001013475.1	PF03922
130.8	1.3e-38	NZ_JZEF01000004.1_273	RS_GCF_001013475.1	PF03922
111.2	1.3e-32	NZ_JZEF01000003.1_144	RS_GCF_001013475.1	PF03922
148	6.7e-44	NZ_JZEF01000003.1_145	RS_GCF_001013475.1	PF03922
160.6	9.1e-48	NZ_FWFX01000007.1_35	RS_GCF_900172335.1	PF03922
35.1	5.3e-09	NZ_LDWR01000017.1_120	RS_GCF_001039005.1	PF03922
95.6	1.5e-27	NZ_LDWR01000077.1_60	RS_GCF_001039005.1	PF03922
154.3	1.4e-45	NZ_LDWR01000063.1_51	RS_GCF_001039005.1	PF03922
71.3	4.2e-20	NZ_LDWR01000009.1_42	RS_GCF_001039005.1	PF03922
75.1	2.9e-21	NZ_LDWR01000035.1_77	RS_GCF_001039005.1	PF03922
158.8	4.9e-47	NZ_AWZV01000031.1_20	RS_GCF_000472545.1	PF03922
69.1	1.6e-19	NZ_AWZV01000030.1_57	RS_GCF_000472545.1	PF03922
108.4	1.4e-31	NZ_AWZV01000021.1_105	RS_GCF_000472545.1	PF03922
24.4	8e-06	NZ_AWZV01000019.1_56	RS_GCF_000472545.1	PF03922
211.1	3.1e-63	NC_009901.1_2852	RS_GCF_000018285.1	PF03922
219.3	5.5e-66	UATN01000048.1_26	GB_GCA_900454735.1	PF03922
151.5	2.9e-45	NTLL01000018.1_20	GB_GCA_002632185.1	PF03922
203.4	9.7e-61	UCFC01000024.1_191	GB_GCA_900471515.1	PF03922
127.2	2.2e-37	LELG01000087.1_25	GB_GCA_001045575.1	PF03922
102.8	5.1e-30	NZ_KN050646.1_4138	RS_GCF_000743455.1	PF03922
127.6	1.3e-37	NZ_KN050646.1_1680	RS_GCF_000743455.1	PF03922
71.2	2.4e-20	NZ_KN050646.1_2635	RS_GCF_000743455.1	PF03922
147	1.5e-43	NZ_KN050646.1_1981	RS_GCF_000743455.1	PF03922
76	8.4e-22	NZ_KN050646.1_1036	RS_GCF_000743455.1	PF03922
95.8	4.1e-28	LXQJ01000028.1_60	GB_GCA_001683895.1	PF03922
152.1	3.3e-45	NZ_CP015124.1_3406	RS_GCF_001678945.1	PF03922
152.5	2.1e-45	NZ_BALE01000048.1_16	RS_GCF_000963885.1	PF03922
221	3.3e-66	NZ_ALXE01000019.1_91	RS_GCF_000295955.2	PF03922
151.7	1.1e-44	QLSU01000010.1_85	GB_GCA_003268775.1	PF03922
90.6	5.7e-26	QLSU01000021.1_67	GB_GCA_003268775.1	PF03922
202.2	2.3e-60	NZ_PCQN01000024.1_58	RS_GCF_002980195.1	PF03922
107.1	2e-31	NZ_KB898649.1_151	RS_GCF_000377665.1	PF03922
194.1	6.5e-58	NZ_CP024081.1_1408	RS_GCF_003033885.1	PF03922
226.5	6e-68	NZ_CP017481.1_3076	RS_GCF_002307355.1	PF03922
213.2	1e-63	NZ_NSFT01000012.1_66	RS_GCF_002294725.1	PF03922
148.5	3.6e-44	NZ_NKTZ01000001.1_73	RS_GCF_003207855.1	PF03922
101.4	1.5e-29	MKWJ01000008.1_88	GB_GCA_001899725.1	PF03922
223.4	5.6e-67	NZ_CP020820.1_1818	RS_GCF_003203695.1	PF03922
209	1.3e-62	NZ_LZEW01000001.1_705	RS_GCF_001676155.1	PF03922
116.3	3.5e-34	NZ_NISK01000001.1_202	RS_GCF_002205675.1	PF03922
173.4	1.1e-51	NZ_NISK01000001.1_398	RS_GCF_002205675.1	PF03922
76.2	6.7e-22	NZ_NISK01000020.1_1	RS_GCF_002205675.1	PF03922
126.4	1.9e-37	PFJA01000148.1_1	GB_GCA_002782905.1	PF03922
171.4	4.4e-51	NZ_NHOU01000005.1_16	RS_GCF_002179555.1	PF03922
163.2	1.4e-48	NZ_NHOU01000020.1_37	RS_GCF_002179555.1	PF03922
94.2	1.9e-27	NZ_NHOU01000010.1_5	RS_GCF_002179555.1	PF03922
195	3.5e-58	NZ_FYDZ01000014.1_90	RS_GCF_900187515.1	PF03922
158.5	3.4e-47	NZ_JSYQ01000002.1_172	RS_GCF_000805695.1	PF03922
170.6	5e-51	NZ_ARQK01000060.1_127	RS_GCF_000385215.1	PF03922
160.9	7.9e-48	NZ_LXWK01000017.1_193	RS_GCF_001669775.1	PF03922
191.1	3.5e-57	NZ_MDKE01000042.1_9	RS_GCF_001870485.1	PF03922
240.7	2.8e-72	NZ_MVFY01000021.1_30	RS_GCF_002042885.1	PF03922
172.6	2.4e-51	NZ_AUXS01000053.1_28	RS_GCF_001625565.1	PF03922
193	8.6e-58	QFQU01000009.1_94	GB_GCA_003248965.1	PF03922
153.3	2e-45	NZ_ANJR01000014.1_460	RS_GCF_000478365.1	PF03922
100	4.4e-29	NZ_ANJR01000019.1_24	RS_GCF_000478365.1	PF03922
233.2	6.8e-70	BBMI01000094.1_95	GB_GCA_000754155.1	PF03922
208.8	1.5e-62	NZ_JPII01000017.1_228	RS_GCF_000832025.1	PF03922
186.2	1.4e-55	NZ_JFHR01000003.1_78	RS_GCF_000722875.1	PF03922
201.4	3.2e-60	NZ_JFHR01000038.1_9	RS_GCF_000722875.1	PF03922
174.9	3.1e-52	NZ_CP029463.1_2562	RS_GCF_003148385.1	PF03922
149.8	2e-44	NZ_CADP01000004.1_18	RS_GCF_000285295.1	PF03922
99.4	6.4e-29	NZ_CP010897.2_4501	RS_GCF_000934605.2	PF03922
94.5	2e-27	NZ_CP010897.2_4499	RS_GCF_000934605.2	PF03922
150.6	1.3e-44	NZ_CP010897.2_745	RS_GCF_000934605.2	PF03922
200.1	1e-59	NZ_CP015600.1_5207	RS_GCF_001647715.1	PF03922
146.2	1.2e-43	NZ_CP011158.1_1167	RS_GCF_001636015.1	PF03922
98.1	2.6e-28	QEOH01000030.1_17	GB_GCA_003096925.1	PF03922
208.4	2.3e-62	NZ_BCYX01000052.1_20	RS_GCF_001598415.1	PF03922
198.4	3e-59	NZ_LBIC01000006.1_101	RS_GCF_001005725.1	PF03922
230.9	2.7e-69	NZ_BBMY01000076.1_6	RS_GCF_000759775.1	PF03922
47.5	4.4e-13	NZ_BBMY01000048.1_20	RS_GCF_000759775.1	PF03922
74.3	2.4e-21	NC_014366.1_2634	RS_GCF_000198515.1	PF03922
174.3	5.2e-52	NC_014366.1_973	RS_GCF_000198515.1	PF03922
95.5	1.2e-27	NZ_JADZ01000030.1_35	RS_GCF_000518645.1	PF03922
137.4	1.8e-40	NZ_JADZ01000032.1_53	RS_GCF_000518645.1	PF03922
157	1.3e-46	NZ_MABH01000051.1_54	RS_GCF_001720585.1	PF03922
126.3	3.7e-37	NC_009717.1_89	RS_GCF_000017645.1	PF03922
201	4.8e-60	NC_009720.1_1986	RS_GCF_000017645.1	PF03922
178.2	2.9e-53	NZ_LPWG01000012.1_312	RS_GCF_001723285.1	PF03922
196.2	1.7e-58	NZ_FYDJ01000017.1_37	RS_GCF_900187425.1	PF03922
188.1	5.1e-56	NZ_LMEY01000004.1_25	RS_GCF_001426665.1	PF03922
89.9	6.5e-26	MKUP01000018.1_21	GB_GCA_001898625.1	PF03922
144.9	4.9e-43	NZ_POTC01000043.1_19	RS_GCF_002906255.1	PF03922
217.7	3.2e-65	JYDE01000012.1_17	GB_GCA_003263515.1	PF03922
98.3	1.2e-28	NZ_LXRG01000065.1_247	RS_GCF_001651035.1	PF03922
174.5	5.4e-52	NZ_LXRG01000065.1_41	RS_GCF_001651035.1	PF03922
175.8	1.9e-52	NZ_KE383931.1_124	RS_GCF_000422845.1	PF03922
204.6	3e-61	NZ_LSJM01000278.1_17	RS_GCF_001557215.1	PF03922
128.4	6.2e-38	NZ_LDJI01000030.1_44	RS_GCF_001431415.1	PF03922
152.3	2.9e-45	NZ_LDJI01000012.1_25	RS_GCF_001431415.1	PF03922
200.5	7e-60	NZ_FYDK01000008.1_62	RS_GCF_900187495.1	PF03922
135.1	7.7e-40	NZ_MUNZ01000128.1_58	RS_GCF_002001205.1	PF03922
101.8	1.3e-29	NZ_FOUG01000008.1_245	RS_GCF_900114785.1	PF03922
149.3	2e-44	NZ_CP027792.1_2049	RS_GCF_003013695.1	PF03922
123.4	1.7e-36	NZ_CP027792.1_609	RS_GCF_003013695.1	PF03922
148.6	4.4e-44	NZ_NCST01000072.1_80	RS_GCF_002088975.1	PF03922
141.7	4.2e-42	NZ_BEWO01000006.1_179	RS_GCF_002723975.1	PF03922
211.7	1.4e-63	NZ_LGAA01000018.1_254	RS_GCF_001294465.1	PF03922
230.8	3.4e-69	NZ_MVJE01000025.1_19	RS_GCF_002156475.1	PF03922
70.5	7e-20	NZ_CP012982.1_1994	RS_GCF_001411495.1	PF03922
73.9	6.8e-21	NZ_CP012981.1_1039	RS_GCF_001411495.1	PF03922
93.5	6.5e-27	NZ_CP012981.1_1127	RS_GCF_001411495.1	PF03922
36.4	2e-09	NZ_CP012982.1_113	RS_GCF_001411495.1	PF03922
153.6	2.5e-45	NZ_CP012981.1_2742	RS_GCF_001411495.1	PF03922
66.1	1.6e-18	NZ_FSRU01000002.1_3016	RS_GCF_900142845.1	PF03922
102.8	8.6e-30	NZ_FSRU01000002.1_3104	RS_GCF_900142845.1	PF03922
153.5	2.5e-45	NZ_FSRU01000002.1_1091	RS_GCF_900142845.1	PF03922
197.8	3.4e-59	NZ_LXRF01000001.1_626	RS_GCF_001717765.1	PF03922
165.2	3e-49	NZ_AMRJ01000033.1_14	RS_GCF_000300995.1	PF03922
59.9	5.6e-17	NZ_AMRJ01000023.1_20	RS_GCF_000300995.1	PF03922
228.5	1.3e-68	NZ_CP019706.1_3250	RS_GCF_002101395.1	PF03922
145.8	2.2e-43	NZ_PJAS01000053.1_12	RS_GCF_002836735.1	PF03922
186.2	2.1e-55	NC_000914.2_289	RS_GCF_000018545.1	PF03922
183.3	5.3e-55	NZ_MDJB01000030.1_5	RS_GCF_001752465.1	PF03922
170.2	1.1e-50	NZ_PDZH01000107.1_12	RS_GCF_002735695.1	PF03922
184.4	3.2e-55	PABG01000035.1_17	GB_GCA_002699185.1	PF03922
75.8	1.1e-21	DKQK01000055.1_3	GB_GCA_002471665.1	PF03922
201.6	2.7e-60	DKQK01000025.1_149	GB_GCA_002471665.1	PF03922
174.5	3.1e-52	NZ_QLMI01000001.1_227	RS_GCF_003259835.1	PF03922
186.5	9.3e-56	NZ_QFZL01000004.1_202	RS_GCF_003171655.1	PF03922
180.9	1.3e-53	NZ_AUGA01000068.1_2	RS_GCF_000426785.1	PF03922
106	4.8e-31	NZ_CP022548.1_77	RS_GCF_002776575.1	PF03922
183.8	6.7e-55	NZ_CP022548.1_2460	RS_GCF_002776575.1	PF03922
223.1	6.4e-67	NZ_ACCB01000001.1_207	RS_GCF_000173735.1	PF03922
180.9	3.7e-54	PKDC01000025.1_29	GB_GCA_002862435.1	PF03922
208.7	1.9e-62	NZ_FQLF01000002.1_644	RS_GCF_900120175.1	PF03922
123.9	1.3e-36	CP016836.1_839	GB_GCA_002240395.1	PF03922
142.8	2.1e-42	CP016836.1_521	GB_GCA_002240395.1	PF03922
150.1	8.6e-45	NZ_LOJJ01000008.1_54	RS_GCF_001595985.1	PF03922
173.6	7.5e-52	NZ_LNBY01000016.1_102	RS_GCF_001542855.1	PF03922
148.1	4.9e-44	NZ_LNBY01000002.1_17	RS_GCF_001542855.1	PF03922
182.6	1.3e-54	NZ_LNBY01000020.1_54	RS_GCF_001542855.1	PF03922
211.9	1.9e-63	NZ_LT906479.1_2616	RS_GCF_900187015.1	PF03922
141.5	8.3e-42	NZ_CP012996.1_2265	RS_GCF_001412655.1	PF03922
166.5	1.4e-49	NZ_AQVE01000005.1_39	RS_GCF_000371925.1	PF03922
173.5	8.4e-52	NZ_FTOH01000009.1_29	RS_GCF_900156675.1	PF03922
149.6	3.2e-44	NZ_BCZE01000065.1_23	RS_GCF_001598555.1	PF03922
183.3	1.6e-54	NZ_NPEU01000647.1_2	RS_GCF_003258805.1	PF03922
185.4	2.4e-55	PHIG01000006.1_28	GB_GCA_002798435.1	PF03922
217.4	3.4e-65	NZ_MCVI01000001.1_59	RS_GCF_002873135.1	PF03922
190.6	4.4e-57	NZ_AMYY01000002.1_111	RS_GCF_000335735.1	PF03922
120.8	1.6e-35	NZ_JMKQ01000006.1_2774	RS_GCF_000685825.1	PF03922
218.8	1.3e-65	DENB01000071.1_52	GB_GCA_002359495.1	PF03922
180.4	5.2e-54	NZ_BAET01000030.1_4	RS_GCF_000252165.1	PF03922
161.7	4.2e-48	NZ_CP011028.1_2325	RS_GCF_002221525.1	PF03922
195.3	2.5e-58	DFNX01000016.1_1266	GB_GCA_002376235.1	PF03922
145.1	2.9e-43	NZ_BCZB01000001.1_81	RS_GCF_001598495.1	PF03922
205.7	1.6e-61	UCMS01000006.1_678	GB_GCA_900473805.1	PF03922
238.4	1.6e-71	NZ_FONB01000006.1_14	RS_GCF_900112785.1	PF03922
122.5	4.4e-36	NZ_LMDY01000012.1_14	RS_GCF_001425905.1	PF03922
148.4	4.8e-44	NZ_LMDY01000014.1_202	RS_GCF_001425905.1	PF03922
114.8	9.8e-34	NZ_LMDY01000012.1_296	RS_GCF_001425905.1	PF03922
138.2	6.2e-41	NZ_CP021361.1_2231	RS_GCF_002157145.1	PF03922
92.9	5e-27	QNTU01000005.1_86	GB_GCA_003298795.1	PF03922
160	1.4e-47	QNTU01000014.1_38	GB_GCA_003298795.1	PF03922
148.7	1.5e-44	NC_007940.1_23	RS_GCF_000012385.1	PF03922
202.6	1.6e-60	NZ_AHZC01000423.1_17	RS_GCF_000247475.1	PF03922
156.4	1.5e-46	NZ_KQ954246.1_595	RS_GCF_001519075.1	PF03922
141.2	7.2e-42	NC_010814.1_3002	RS_GCF_000020385.1	PF03922
192.8	1.6e-57	NZ_CP029831.1_200	RS_GCF_003233655.1	PF03922
205.7	6.9e-62	DIUV01000006.1_27	GB_GCA_002423155.1	PF03922
211.8	2.5e-63	NZ_PVBR01000002.1_279	RS_GCF_002980495.1	PF03922
188	5.6e-56	NZ_CP029356.1_329	RS_GCF_003130795.1	PF03922
240.7	3.7e-72	NZ_JPRD01000020.1_144	RS_GCF_000817815.1	PF03922
156.5	1.2e-46	NZ_AVCH01000042.1_12	RS_GCF_000747075.1	PF03922
114.1	1.2e-33	NZ_AVCH01000028.1_3	RS_GCF_000747075.1	PF03922
164.7	4.2e-49	NZ_AMYZ01000014.1_3	RS_GCF_000335715.1	PF03922
183.9	1.1e-54	NZ_LABY01000030.1_50	RS_GCF_001043975.1	PF03922
198.6	2.6e-59	UCBZ01000010.1_221	GB_GCA_900470775.1	PF03922
198.8	1.8e-59	NZ_CDCG01000044.1_125	RS_GCF_000819845.1	PF03922
161.7	3.1e-48	NZ_CP022600.1_1337	RS_GCF_002952215.1	PF03922
213.6	8.9e-64	NZ_LUKQ02000034.1_10	RS_GCF_001647025.1	PF03922
159.1	1.9e-47	NZ_KN196470.1_80	RS_GCF_000761445.1	PF03922
160.9	4.9e-48	contig_22233_70	GB_GCA_003543245.1	PF03922
189.1	1.6e-56	NZ_PJAR01000024.1_396	RS_GCF_002836745.1	PF03922
193.3	8.2e-58	NZ_PJAR01000041.1_4	RS_GCF_002836745.1	PF03922
192.5	1.5e-57	NZ_PJAR01000040.1_40	RS_GCF_002836745.1	PF03922
133.3	1.9e-39	PALT01000039.1_18	GB_GCA_002706605.1	PF03922
198.3	2.2e-59	NZ_FOUD01000019.1_58	RS_GCF_900114765.1	PF03922
152.7	2.3e-45	DDJC01000091.1_16	GB_GCA_002339015.1	PF03922
110.7	1.7e-32	DDJC01000004.1_13	GB_GCA_002339015.1	PF03922
61.8	1.7e-17	DDJC01000041.1_29	GB_GCA_002339015.1	PF03922
242.3	9.3e-73	NZ_CP014047.2_1198	RS_GCF_001558495.2	PF03922
195.5	1.3e-58	LNFK01000064.1_10	GB_GCA_001464315.1	PF03922
176.5	8e-53	NZ_ATUK01000001.1_86	RS_GCF_000420165.1	PF03922
104	2.3e-30	NZ_KB290567.1_11	RS_GCF_000282835.1	PF03922
144.2	1.1e-42	NZ_KB290502.1_7	RS_GCF_000282835.1	PF03922
91.6	1.4e-26	NZ_KB290567.1_10	RS_GCF_000282835.1	PF03922
205.6	1.9e-61	NZ_LMGD01000021.1_306	RS_GCF_001427345.1	PF03922
167.5	9.6e-50	NZ_JACB01000044.1_74	RS_GCF_000520975.1	PF03922
102.1	8e-30	NZ_ATGG01000025.1_88	RS_GCF_000413855.1	PF03922
43.3	8.5e-12	NZ_ATGG01000017.1_89	RS_GCF_000413855.1	PF03922
48.5	2.2e-13	NZ_ATGG01000011.1_195	RS_GCF_000413855.1	PF03922
140	1.5e-41	NZ_NERX01000003.1_371	RS_GCF_003063335.1	PF03922
97.9	1.7e-28	NZ_FOFP01000033.1_9	RS_GCF_900110925.1	PF03922
221.8	1.9e-66	NZ_FOFP01000008.1_166	RS_GCF_900110925.1	PF03922
238.2	2e-71	NZ_AMWJ01000066.1_45	RS_GCF_000319305.1	PF03922
136.1	3.2e-40	NZ_NERE01000003.1_55	RS_GCF_002799165.1	PF03922
159	2.9e-47	NZ_NERE01000001.1_1242	RS_GCF_002799165.1	PF03922
238.2	2.3e-71	NZ_FOLS01000020.1_104	RS_GCF_900112375.1	PF03922
149	4e-44	DDKG01000352.1_14	GB_GCA_002339265.1	PF03922
104.9	1.3e-30	DDKG01000327.1_1	GB_GCA_002339265.1	PF03922
182	2.3e-54	NZ_FYEH01000013.1_44	RS_GCF_900187945.1	PF03922
122.4	4.5e-36	NZ_MUNS01000029.1_114	RS_GCF_002002705.1	PF03922
137.9	7.7e-41	NZ_FOCE01000005.1_197	RS_GCF_900110025.1	PF03922
215.4	7.4e-65	NZ_LT906448.1_192	RS_GCF_900186835.1	PF03922
189.7	1.4e-56	NZ_JFJZ01000008.1_39	RS_GCF_002115825.1	PF03922
99.2	1.1e-28	NZ_LKPJ01000012.1_191	RS_GCF_001443045.1	PF03922
154.1	1.6e-45	NZ_LKPJ01000028.1_22	RS_GCF_001443045.1	PF03922
92.1	1.6e-26	NZ_LKPJ01000003.1_344	RS_GCF_001443045.1	PF03922
73.6	7.8e-21	NZ_LKPJ01000048.1_21	RS_GCF_001443045.1	PF03922
134.4	1.2e-39	NZ_HG322949.1_510	RS_GCF_000723165.1	PF03922
136.8	1.7e-40	NZ_QJJS01000001.1_19	RS_GCF_003201595.1	PF03922
80.6	2.9e-23	NZ_QJJS01000018.1_45	RS_GCF_003201595.1	PF03922
142.4	3.4e-42	NZ_FTOT01000001.1_125	RS_GCF_900156815.1	PF03922
227.8	2.6e-68	NZ_PJZF01000001.1_421	RS_GCF_002858675.1	PF03922
172.1	3.7e-51	NZ_OMPF01000015.1_163	RS_GCF_900312735.1	PF03922
170.6	7.2e-51	NZ_CP011770.1_1066	RS_GCF_001028705.1	PF03922
144.3	7.8e-43	MESL01000014.1_17	GB_GCA_001770955.1	PF03922
140.3	1.6e-41	NZ_JWLK01000001.1_1003	RS_GCF_000814005.1	PF03922
141.6	7.7e-42	NZ_QLIX01000031.1_39	RS_GCF_003258945.1	PF03922
217.4	3.8e-65	NZ_FNTZ01000001.1_3602	RS_GCF_900105555.1	PF03922
204.9	1.6e-61	DELT01000007.1_7	GB_GCA_002354555.1	PF03922
206.6	5e-62	DELT01000094.1_90	GB_GCA_002354555.1	PF03922
185.1	3.5e-55	PLSW01000061.1_15	GB_GCA_003165275.1	PF03922
197.6	4.7e-59	NZ_JSEO01000004.1_59	RS_GCF_001624705.1	PF03922
148	9.4e-44	NZ_CP009435.1_2459	RS_GCF_000960995.1	PF03922
101	2.5e-29	NZ_CP009435.1_1239	RS_GCF_000960995.1	PF03922
81.3	2.7e-23	NZ_CP009435.1_1150	RS_GCF_000960995.1	PF03922
82.6	5.8e-24	NZ_JHVH01000035.1_6	RS_GCF_000620045.1	PF03922
162	2.6e-48	NZ_JHVH01000015.1_47	RS_GCF_000620045.1	PF03922
87	2.6e-25	NZ_JHVH01000027.1_35	RS_GCF_000620045.1	PF03922
212.1	1.5e-63	NZ_LFCV01000217.1_6	RS_GCF_001037465.1	PF03922
44.5	2.9e-12	NYTH01000028.1_107	GB_GCA_002683405.1	PF03922
87.7	4.3e-25	NZ_FCOM02000027.1_70	RS_GCF_001544695.2	PF03922
117.2	3.9e-34	NZ_FCOM02000014.1_143	RS_GCF_001544695.2	PF03922
159.4	4.7e-47	NZ_FCOM02000016.1_36	RS_GCF_001544695.2	PF03922
122	1.4e-35	NZ_FCOM02000167.1_2	RS_GCF_001544695.2	PF03922
163.8	9e-49	NZ_CP011036.1_2345	RS_GCF_002221505.1	PF03922
181.6	4.2e-54	NZQM01000038.1_6	GB_GCA_002695905.1	PF03922
141.7	4.7e-42	CP028296.1_3234	GB_GCA_003029925.1	PF03922
130.7	1.1e-38	CP028296.1_1584	GB_GCA_003029925.1	PF03922
209.4	1.9e-62	NZ_LPWA01000181.1_6	RS_GCF_001510895.1	PF03922
195.7	2.5e-58	NZ_LT629793.1_3841	RS_GCF_900105735.1	PF03922
149.4	3.5e-44	NZ_QGGT01000005.1_151	RS_GCF_003148725.1	PF03922
116.5	4.3e-34	NZ_QGGT01000001.1_2871	RS_GCF_003148725.1	PF03922
39.8	1.4e-10	NZ_QGGT01000001.1_2795	RS_GCF_003148725.1	PF03922
131.4	6.5e-39	NC_017033.1_26	RS_GCF_000242255.2	PF03922
93.8	3.1e-27	NZ_CP009553.3_344	RS_GCF_000767615.3	PF03922
104.9	1.3e-30	NZ_CP009553.3_343	RS_GCF_000767615.3	PF03922
154.5	7.7e-46	NZ_CP009553.3_4170	RS_GCF_000767615.3	PF03922
101	2.8e-29	NZ_CP011505.1_27	RS_GCF_001028665.1	PF03922
154.9	8.5e-46	NZ_CP011503.1_2932	RS_GCF_001028665.1	PF03922
74.1	5e-21	NZ_CP011503.1_1413	RS_GCF_001028665.1	PF03922
71.2	4e-20	NZ_CP011504.1_1520	RS_GCF_001028665.1	PF03922
92.7	1.1e-26	NZ_CP011503.1_1502	RS_GCF_001028665.1	PF03922
191.7	2.7e-57	UBTF01000006.1_120	GB_GCA_900468285.1	PF03922
93.2	7.4e-27	NC_011000.1_291	RS_GCF_000009485.1	PF03922
74	5.6e-21	NC_011000.1_202	RS_GCF_000009485.1	PF03922
32.1	3.9e-08	NC_011001.1_1330	RS_GCF_000009485.1	PF03922
98.5	1.8e-28	NC_011001.1_84	RS_GCF_000009485.1	PF03922
75.2	2.4e-21	NC_011001.1_2374	RS_GCF_000009485.1	PF03922
151.9	7.7e-45	NC_011000.1_1835	RS_GCF_000009485.1	PF03922
186.8	1.2e-55	NZ_CP011567.1_5044	RS_GCF_001655615.1	PF03922
200.9	5.6e-60	NZ_JRUQ01000007.1_1	RS_GCF_000773975.1	PF03922
148.8	3.4e-44	NZ_BCMQ01000006.1_238	RS_GCF_001485415.1	PF03922
96.1	6e-28	NZ_KE332392.1_453	RS_GCF_000409775.1	PF03922
180.9	5.9e-54	NZ_CP009452.1_3567	RS_GCF_001278035.1	PF03922
184.9	2.4e-55	NZ_CP021377.1_1211	RS_GCF_002157895.1	PF03922
223.7	3.9e-67	DGRL01000007.1_862	GB_GCA_002389975.1	PF03922
132.2	3.8e-39	NHBK01000020.1_108	GB_GCA_002173095.1	PF03922
169.4	1.5e-50	NHBK01000019.1_16	GB_GCA_002173095.1	PF03922
133	3.2e-39	NZ_MVAD01000004.1_250	RS_GCF_002007115.1	PF03922
114	2.2e-33	NZ_MVAD01000002.1_228	RS_GCF_002007115.1	PF03922
206.4	9.4e-62	NZ_FTMD01000002.1_93	RS_GCF_900156155.1	PF03922
92.7	1.1e-26	NZ_BBJJ01000029.1_54	RS_GCF_000739815.1	PF03922
73.2	1.1e-20	NZ_BBJJ01000041.1_41	RS_GCF_000739815.1	PF03922
102.5	1.1e-29	NZ_BBJJ01000013.1_71	RS_GCF_000739815.1	PF03922
203.8	6.2e-61	NZ_CP011072.1_1769	RS_GCF_001190925.1	PF03922
215.6	1.5e-64	NZ_LMLJ01000045.1_129	RS_GCF_001422575.1	PF03922
156.2	4.3e-46	NC_007951.1_2483	RS_GCF_000013645.1	PF03922
109.3	1e-31	NC_007951.1_4025	RS_GCF_000013645.1	PF03922
84.6	3.9e-24	NC_007953.1_1133	RS_GCF_000013645.1	PF03922
70	1.1e-19	NC_007951.1_4114	RS_GCF_000013645.1	PF03922
231.4	1.8e-69	NZ_LXFV01000001.1_243	RS_GCF_002847345.1	PF03922
87.7	2e-25	NZ_AMSF01000074.1_16	RS_GCF_000334915.1	PF03922
116.1	3.9e-34	NZ_AMSF01000088.1_71	RS_GCF_000334915.1	PF03922
144.7	6.8e-43	NZ_AMSF01000015.1_145	RS_GCF_000334915.1	PF03922
198	3.5e-59	NZ_BBQC01000013.1_38	RS_GCF_000813265.1	PF03922
212.3	1.7e-63	NZ_JQLD01000006.1_177	RS_GCF_000746385.1	PF03922
132.3	3.7e-39	NZ_NERV01000001.1_1002	RS_GCF_003063315.1	PF03922
170.4	8.2e-51	NZMY01000029.1_180	GB_GCA_002694745.1	PF03922
165.8	2.1e-49	NZ_AHCB02000001.1_450	RS_GCF_000238335.2	PF03922
195.9	3e-59	NC_006142.1_56	RS_GCF_000008045.1	PF03922
178.5	6e-53	NC_004463.1_1328	RS_GCF_000011365.1	PF03922
183.2	2.3e-54	NC_004463.1_1773	RS_GCF_000011365.1	PF03922
51.5	2.9e-14	LFJI01000039.1_15	GB_GCA_001235855.1	PF03922
60.3	5.8e-17	LFJI01000039.1_16	GB_GCA_001235855.1	PF03922
24.1	5.4e-06	DBTY01000023.1_12	GB_GCA_002307295.1	PF03922
180.7	5.9e-54	NZ_PGGC01000151.1_1	RS_GCF_002795305.1	PF03922
35.5	9.4e-10	LKHC01000132.1_29	GB_GCA_001618605.1	PF03922
80.2	2.3e-23	NZ_AUBD01000015.1_24	RS_GCF_000429065.1	PF03922
127	1.1e-37	NZ_AUBD01000005.1_178	RS_GCF_000429065.1	PF03922
155.5	2.3e-46	NZ_AUSW01000034.1_160	RS_GCF_000471625.1	PF03922
159.8	1.2e-47	NZ_JADR01000001.1_376	RS_GCF_000518485.1	PF03922
156.7	2.1e-46	NZ_PEFF01000001.1_4620	RS_GCF_002754375.1	PF03922
99.9	5.3e-29	NZ_PEFF01000001.1_3848	RS_GCF_002754375.1	PF03922
100.6	1.9e-29	NZ_FNNI01000001.1_235	RS_GCF_900106955.1	PF03922
210.5	5.5e-63	UBZP01000018.1_125	GB_GCA_900469965.1	PF03922
161	5.2e-48	DDRS01000041.1_20	GB_GCA_002343685.1	PF03922
152	3.1e-45	DDRS01000010.1_52	GB_GCA_002343685.1	PF03922
169.4	2.2e-50	NZ_JXYA01000028.1_29	RS_GCF_000967655.1	PF03922
143.7	1.8e-42	QNHG01000001.1_305	GB_GCA_003290025.1	PF03922
142.1	4.8e-42	NZ_QBKN01000006.1_8	RS_GCF_003054175.1	PF03922
165.3	3.1e-49	NZ_LOFH01000003.1_331	RS_GCF_001469215.1	PF03922
168.8	1.7e-50	NZ_KB893651.1_366	RS_GCF_000374105.1	PF03922
192.2	2.2e-57	NZ_CP018758.1_2329	RS_GCF_001913135.1	PF03922
189.8	1.2e-56	NZ_GL883080.1_564	RS_GCF_000204015.1	PF03922
119.1	6.7e-35	NZ_FCNV02000002.1_446	RS_GCF_001544615.1	PF03922
83.7	4.8e-24	NZ_FCNV02000015.1_70	RS_GCF_001544615.1	PF03922
187.6	6.3e-56	NZ_FNDG01000011.1_63	RS_GCF_900100535.1	PF03922
145.6	5e-43	NZ_FODC01000011.1_18	RS_GCF_900110275.1	PF03922
125.9	5.7e-37	NZ_FODC01000007.1_264	RS_GCF_900110275.1	PF03922
121.7	5.8e-36	NZ_KB851227.1_721	RS_GCF_000369105.1	PF03922
56.2	6.8e-16	NZ_KB851227.1_1424	RS_GCF_000369105.1	PF03922
138.8	4.2e-41	DJBL01000114.1_17	GB_GCA_002435595.1	PF03922
156.7	1.3e-46	DJBL01000103.1_3	GB_GCA_002435595.1	PF03922
207.4	4.6e-62	NZ_MKIM01000020.1_122	RS_GCF_001939045.1	PF03922
194.1	4.6e-58	NZ_CP023667.1_2327	RS_GCF_002443155.1	PF03922
160.2	1.1e-47	NZ_FNRM01000004.1_216	RS_GCF_900107845.1	PF03922
188	2.3e-56	NZ_QEXV01000003.1_724	RS_GCF_003122085.1	PF03922
149.4	2.9e-44	MKVS01000047.1_670	GB_GCA_001898925.1	PF03922
190.4	5.5e-57	UAQP01000005.1_1649	GB_GCA_900445985.1	PF03922
142.2	4.4e-42	NZ_CH902583.1_858	RS_GCF_000152965.1	PF03922
130.2	2.9e-38	DKKJ01000064.1_28	GB_GCA_002455175.1	PF03922
195.5	1.2e-58	NZ_APHR01000014.1_16	RS_GCF_000349205.1	PF03922
129.4	3.6e-38	NZ_LLXT01000098.1_35	RS_GCF_001431625.1	PF03922
159	3.1e-47	NZ_LLXT01000162.1_4	RS_GCF_001431625.1	PF03922
144	1.1e-42	PHCF01000173.1_5	GB_GCA_002842145.1	PF03922
95.9	1e-27	NZ_FOXJ01000010.1_134	RS_GCF_900115685.1	PF03922
126.7	1.9e-37	NZ_NTJG01000003.1_126	RS_GCF_002324875.1	PF03922
115.8	3.9e-34	NZ_NTJG01000020.1_23	RS_GCF_002324875.1	PF03922
164.7	3.3e-49	NZ_CP027188.1_81	RS_GCF_002968395.1	PF03922
215.3	1.2e-64	NZ_FOYD01000013.1_45	RS_GCF_900115905.1	PF03922
141.3	6.9e-42	NZ_AEWG01000155.1_43	RS_GCF_000190375.1	PF03922
94.9	1.2e-27	NZ_AEWG01000059.1_27	RS_GCF_000190375.1	PF03922
191.6	4e-57	NZ_PVBM01000024.1_66	RS_GCF_002968575.1	PF03922
147.1	1.4e-43	NZ_CP007444.1_4000	RS_GCF_000632805.1	PF03922
175.3	4e-52	QENF01000010.1_31	GB_GCA_003096295.1	PF03922
183.1	2.2e-54	NZ_PGVG01000016.1_20	RS_GCF_002795245.1	PF03922
177.1	1.5e-52	NZ_PGVG01000008.1_66	RS_GCF_002795245.1	PF03922
189.3	1.3e-56	NZ_NOXS01000035.1_50	RS_GCF_002251735.1	PF03922
147.5	8.1e-44	NZ_CP010817.1_712	RS_GCF_000833025.1	PF03922
154.6	6.4e-46	NZ_PEJS01000001.1_2887	RS_GCF_002750975.1	PF03922
135.8	3.6e-40	NZ_PEJS01000001.1_3196	RS_GCF_002750975.1	PF03922
200.5	6.7e-60	NZ_JYLI01000013.1_155	RS_GCF_001439785.1	PF03922
195.4	2.8e-58	NZ_LFQK01000050.1_69	RS_GCF_001238485.1	PF03922
75.4	1e-21	NZ_JPZL01000002.1_770	RS_GCF_000759345.1	PF03922
158.6	3.1e-47	NZ_JPZL01000002.1_769	RS_GCF_000759345.1	PF03922
194.1	7.1e-58	DEZC01000015.1_67	GB_GCA_002364715.1	PF03922
171.7	3.2e-51	NZ_FNNE01000004.1_268	RS_GCF_900106945.1	PF03922
200.9	5.9e-60	NZ_LT629702.1_3500	RS_GCF_900103345.1	PF03922
184.4	6.5e-55	NZ_LKBT01000034.1_27	RS_GCF_002699985.1	PF03922
227.4	4.4e-68	NZ_LKBT01000007.1_56	RS_GCF_002699985.1	PF03922
163.5	9.9e-49	PBNY01000011.1_42	GB_GCA_002723385.1	PF03922
196.7	1e-58	NZ_LMVK01000023.1_22	RS_GCF_001541315.1	PF03922
28.5	1.1e-07	NGFL01000001.1_119	GB_GCA_002215665.1	PF03922
230.7	3.1e-69	NZ_AEVS01000081.1_103	RS_GCF_000189255.1	PF03922
186.3	1e-55	QFQF01000005.1_72	GB_GCA_003248935.1	PF03922
70.2	6.2e-20	NZ_JFZG01000003.1_282	RS_GCF_000607165.1	PF03922
149.6	2.9e-44	NZ_JFZG01000020.1_98	RS_GCF_000607165.1	PF03922
127.6	1.6e-37	NZ_JFZG01000008.1_375	RS_GCF_000607165.1	PF03922
75.7	1.3e-21	NZ_JFZG01000006.1_746	RS_GCF_000607165.1	PF03922
189.3	1.6e-56	NZ_KI650979.1_2153	RS_GCF_000506985.1	PF03922
108.2	1.6e-31	NZ_PUIP01000025.1_39	RS_GCF_002968015.1	PF03922
122.3	3.7e-36	DJJU01000004.1_68	GB_GCA_002434305.1	PF03922
147.4	7.6e-44	DJJU01000006.1_740	GB_GCA_002434305.1	PF03922
212.1	1.2e-63	NZ_BAUC01000036.1_35	RS_GCF_000474215.1	PF03922
171.9	1.8e-51	PDPH01000034.1_2	GB_GCA_002747435.1	PF03922
159	2.3e-47	DKMW01000049.1_54	GB_GCA_002469625.1	PF03922
136.3	2.3e-40	DKMW01000028.1_24	GB_GCA_002469625.1	PF03922
149.4	1.9e-44	NZ_CH672390.1_3103	RS_GCF_000152865.1	PF03922
162.5	2.3e-48	NZ_FOOR01000003.1_91	RS_GCF_900113255.1	PF03922
176.5	1.1e-52	NZ_FOUE01000001.1_468	RS_GCF_900114775.1	PF03922
113.8	2.9e-33	NZ_LMCY01000039.1_9	RS_GCF_001425685.1	PF03922
150.1	1.1e-44	NZ_AZVB01000009.1_98	RS_GCF_000513995.1	PF03922
127.6	8.6e-38	NZ_AZVB01000004.1_63	RS_GCF_000513995.1	PF03922
153.1	3.9e-45	JRZC01000286.1_4	GB_GCA_001636975.1	PF03922
106.1	1e-30	JRZC01000459.1_11	GB_GCA_001636975.1	PF03922
104.3	3.5e-30	JRZC01000809.1_9	GB_GCA_001636975.1	PF03922
69	2.4e-19	JRZC01000465.1_1	GB_GCA_001636975.1	PF03922
170.5	5.1e-51	NZ_FPBE01000003.1_187	RS_GCF_900116625.1	PF03922
195	4.3e-58	DJDU01000351.1_6	GB_GCA_002431175.1	PF03922
189.4	1.8e-56	NZ_LT629777.1_2096	RS_GCF_900105475.1	PF03922
193.1	1.5e-57	NZ_LYVP01000220.1_4	RS_GCF_001984065.1	PF03922
190.1	1.2e-56	NZ_KE386497.1_264	RS_GCF_000427465.1	PF03922
206.2	6.3e-62	MAAT01000053.1_29	GB_GCA_002162815.1	PF03922
134.3	7e-40	MGXA01000011.1_16	GB_GCA_001801215.1	PF03922
98.2	1.4e-28	NZ_CP014275.1_3627	RS_GCF_001578105.1	PF03922
160.1	1.2e-47	NZ_LNQS01000001.1_473	RS_GCF_001513785.1	PF03922
192.1	2.3e-57	QFOL01000248.1_3	GB_GCA_003241215.1	PF03922
29.6	1e-07	QKEH01000042.1_29	GB_GCA_003252385.1	PF03922
150.5	8.2e-45	DFQV01000012.1_32	GB_GCA_002377945.1	PF03922
192.6	1.8e-57	NZ_QAIK01000062.1_32	RS_GCF_003061005.1	PF03922
67.4	8.8e-19	LRMT01000285.1_34	GB_GCA_001725945.1	PF03922
129.1	1e-37	LRMT01000114.1_4	GB_GCA_001725945.1	PF03922
148.3	1.4e-43	LRMT01000169.1_4	GB_GCA_001725945.1	PF03922
188.5	2.4e-56	NZ_NBOE01000016.1_4	RS_GCF_002104515.1	PF03922
183	6.4e-55	NZNU01000054.1_20	GB_GCA_002695035.1	PF03922
173.1	4.9e-52	QFOU01000063.1_4	GB_GCA_003241595.1	PF03922
186.6	9.3e-56	NZ_FMZJ01000009.1_89	RS_GCF_900101455.1	PF03922
170.2	1e-50	NZ_CP014944.1_2061	RS_GCF_001767295.1	PF03922
163.9	4.7e-49	QKCS01000076.1_5	GB_GCA_003246795.1	PF03922
145.9	3.8e-43	NZ_PDOC01000005.1_79	RS_GCF_002760655.1	PF03922
117	2.8e-34	NZ_PDOC01000002.1_306	RS_GCF_002760655.1	PF03922
191.4	2.3e-57	DIGV01000021.1_28	GB_GCA_002419815.1	PF03922
53.7	5.7e-15	NZ_KB910516.1_3116	RS_GCF_000372825.1	PF03922
236.1	6.5e-71	NZ_CP019113.1_3157	RS_GCF_001888805.2	PF03922
191.5	3.1e-57	NZ_CDDA01000020.1_61	RS_GCF_000819745.1	PF03922
183.1	4.8e-55	NZ_CM001467.1_8	RS_GCF_000255355.1	PF03922
177.1	1e-52	NZ_ALVZ01000160.1_23	RS_GCF_000332055.1	PF03922
173.7	1e-51	NZ_KB899124.1_6	RS_GCF_000378045.1	PF03922
174.4	3.3e-52	NZ_KB897906.1_14	RS_GCF_000377205.1	PF03922
150.9	8.6e-45	NZ_PPSM01000032.1_13	RS_GCF_002916655.1	PF03922
153	2.2e-45	NZ_AKJA01000043.1_34	RS_GCF_000282575.1	PF03922
93.2	4.8e-27	NZ_AKJA01000132.1_90	RS_GCF_000282575.1	PF03922
220.4	3.9e-66	NZ_MUBK01000012.1_35	RS_GCF_002127545.1	PF03922
27.4	7e-07	NZ_GG668633.1_285	RS_GCF_000159515.1	PF03922
187.2	6.2e-56	PLTC01000189.1_19	GB_GCA_003165295.1	PF03922
193.5	1.1e-57	NZ_MNAH01000014.1_42	RS_GCF_001976065.1	PF03922
89.4	7e-26	NZ_BAEU01000097.1_35	RS_GCF_000246875.1	PF03922
170.7	8.1e-51	NZ_BAEU01000097.1_34	RS_GCF_000246875.1	PF03922
128.3	6.2e-38	DEOB01000010.1_216	GB_GCA_002359895.1	PF03922
155.5	2.8e-46	DEOB01000010.1_540	GB_GCA_002359895.1	PF03922
122.2	4e-36	NZ_AZNZ01000001.1_352	RS_GCF_000510725.1	PF03922
154.6	4.6e-46	NZ_KI783312.1_132	RS_GCF_000510725.1	PF03922
210.1	6.1e-63	NZ_PEGD01000002.1_2731	RS_GCF_002738015.1	PF03922
210.8	2e-63	NZ_AJSX01000041.1_41	RS_GCF_000262245.1	PF03922
187.4	9.4e-56	NC_020453.1_999	RS_GCF_000344805.1	PF03922
138.8	6.8e-41	NZ_FRCQ01000036.1_38	RS_GCF_900142965.1	PF03922
220.5	4.4e-66	NZ_CP019445.1_3391	RS_GCF_001975225.1	PF03922
198	3e-59	NZ_ATHO01000062.1_5	RS_GCF_000445065.1	PF03922
92.6	7.5e-27	NZ_FOLC01000029.1_46	RS_GCF_900112135.1	PF03922
150.9	9.9e-45	NZ_FOLC01000005.1_244	RS_GCF_900112135.1	PF03922
190.5	7.3e-57	NZ_LNUP01000017.1_64	RS_GCF_001512295.1	PF03922
195.5	1.7e-58	PAPH01000012.1_15	GB_GCA_002709005.1	PF03922
109	6.4e-32	NZ_LQXQ01000033.1_4	RS_GCF_003268395.1	PF03922
94.3	3e-27	NZ_CP013459.1_401	RS_GCF_001718955.1	PF03922
36	2.2e-09	NZ_CP013461.1_1013	RS_GCF_001718955.1	PF03922
155.2	6.5e-46	NZ_CP013459.1_1848	RS_GCF_001718955.1	PF03922
100	5.3e-29	NZ_CP013460.1_498	RS_GCF_001718955.1	PF03922
70.9	4.7e-20	NZ_CP013460.1_301	RS_GCF_001718955.1	PF03922
69.7	1.1e-19	NZ_CP013459.1_310	RS_GCF_001718955.1	PF03922
130.7	1.4e-38	NZ_CAPJ01000162.1_2	RS_GCF_000331775.1	PF03922
97.8	1.7e-28	NZ_CAPJ01000265.1_8	RS_GCF_000331775.1	PF03922
143.2	1.9e-42	NZ_CAPJ01000265.1_7	RS_GCF_000331775.1	PF03922
65.3	1.5e-18	NZ_LT906468.1_1169	RS_GCF_900187125.1	PF03922
105.6	5.4e-31	NZ_FNDB01000014.1_75	RS_GCF_900099915.1	PF03922
144.9	3.8e-43	NZ_KB907623.1_52	RS_GCF_000382145.1	PF03922
53.6	3.8e-15	NZ_KB907625.1_48	RS_GCF_000382145.1	PF03922
95.5	6.2e-28	MEFV01000032.1_2	GB_GCA_001725255.1	PF03922
75.3	8.3e-22	NZ_FMYK01000001.1_109	RS_GCF_900096915.1	PF03922
99.7	2.8e-29	NZ_FMYK01000002.1_7	RS_GCF_900096915.1	PF03922
98	2e-28	NZ_BBJF01000004.1_354	RS_GCF_000739735.1	PF03922
101.5	1.7e-29	NZ_BBJF01000023.1_106	RS_GCF_000739735.1	PF03922
69.3	1.2e-19	NZ_BBJF01000008.1_24	RS_GCF_000739735.1	PF03922
124.3	1.6e-36	CP030092.1_3448	GB_GCA_003293715.1	PF03922
159.6	2.4e-47	CP030092.1_4272	GB_GCA_003293715.1	PF03922
200.3	8.9e-60	NZGD01000173.1_7	GB_GCA_002690925.1	PF03922
92	7.4e-27	LNEU01000033.1_267	GB_GCA_001464355.1	PF03922
149.5	1.8e-44	LNEU01000017.1_40	GB_GCA_001464355.1	PF03922
101.7	6.1e-30	DBCG01000072.1_6	GB_GCA_002292945.1	PF03922
203.3	5.2e-61	NZ_CP007445.1_1251	RS_GCF_000599985.1	PF03922
190.2	8.6e-57	NZ_FOMO01000006.1_250	RS_GCF_900112645.1	PF03922
236.7	5.6e-71	NZ_KN639176.1_4632	RS_GCF_000800615.1	PF03922
243.4	4.4e-73	NZ_CP015864.1_1396	RS_GCF_002163755.1	PF03922
69.8	5.7e-20	NZ_PZJO01000001.1_298	RS_GCF_003206575.1	PF03922
90.1	3.4e-26	NZ_PZJO01000002.1_723	RS_GCF_003206575.1	PF03922
171.7	3.4e-51	NZ_PZJO01000007.1_50	RS_GCF_003206575.1	PF03922
158.6	2.7e-47	NZ_FODN01000004.1_69	RS_GCF_900110375.1	PF03922
131.1	1.1e-38	NZ_CP018725.1_1783	RS_GCF_001908725.1	PF03922
147.9	7.7e-44	NZ_CP018725.1_1433	RS_GCF_001908725.1	PF03922
110.8	1.9e-32	NZ_CP018725.1_1434	RS_GCF_001908725.1	PF03922
137.6	8.8e-41	PHCI01000028.1_11	GB_GCA_002842205.1	PF03922
122.7	3.3e-36	PHCI01000010.1_26	GB_GCA_002842205.1	PF03922
104.4	1.5e-30	NZ_LMKO01000004.1_72	RS_GCF_001421705.1	PF03922
152.8	3.2e-45	NZ_JSZO01000013.1_55	RS_GCF_000801955.1	PF03922
73.7	5.3e-21	NZ_JSZO01000007.1_194	RS_GCF_000801955.1	PF03922
77.3	4.4e-22	NZ_JSZO01000014.1_307	RS_GCF_000801955.1	PF03922
126.8	2.9e-37	NZ_JSZO01000009.1_66	RS_GCF_000801955.1	PF03922
191.8	2.1e-57	NZ_LBNE01000010.1_34	RS_GCF_000988095.1	PF03922
59.9	5.1e-17	NZ_CP020046.1_776	RS_GCF_002028405.1	PF03922
162	2.9e-48	DLHE01000225.1_2	GB_GCA_002483055.1	PF03922
178.2	3.2e-53	NZ_FOYW01000001.1_2023	RS_GCF_900115285.1	PF03922
226.5	7e-68	NZ_CEFO01000003.1_344	RS_GCF_900068835.1	PF03922
121.4	1e-35	NC_007760.1_549	RS_GCF_000013385.1	PF03922
231.6	1.8e-69	NZ_CP011077.1_2455	RS_GCF_000963575.1	PF03922
206	6.5e-62	NVXH01000006.1_82	GB_GCA_002746985.1	PF03922
162.4	2e-48	NZ_OBQJ01000001.1_477	RS_GCF_900221025.1	PF03922
94.9	1e-27	NZ_OBQJ01000003.1_180	RS_GCF_900221025.1	PF03922
206.1	1.3e-61	NZ_FOXK01000013.1_38	RS_GCF_900115695.1	PF03922
71.7	1.9e-20	NZ_CP014702.1_2727	RS_GCF_001586135.1	PF03922
150.7	1.2e-44	NZ_CP014702.1_466	RS_GCF_001586135.1	PF03922
131.1	1.2e-38	NZ_CP014702.1_85	RS_GCF_001586135.1	PF03922
173.9	4.3e-52	NZ_LN776183.1_28	RS_GCF_000827595.2	PF03922
231.4	2e-69	NZ_FQWJ01000001.1_528	RS_GCF_900129625.1	PF03922
118.7	4.6e-35	NZ_CP015519.1_2581	RS_GCF_001887775.1	PF03922
227.6	2.8e-68	QBJC02000017.1_48	GB_GCA_003057695.2	PF03922
220.7	4.2e-66	NZ_CP015613.1_2737	RS_GCF_000261045.2	PF03922
134	1.6e-39	NZ_CP012661.1_4319	RS_GCF_001620265.1	PF03922
161.2	7.4e-48	NZ_CP012661.1_2319	RS_GCF_001620265.1	PF03922
195.5	2.2e-58	NZ_FNBB01000012.1_119	RS_GCF_900102105.1	PF03922
83.3	3.6e-24	NZ_AEGR01000052.1_57	RS_GCF_000211835.1	PF03922
139.5	2.3e-41	NZ_LUAW01000023.1_104	RS_GCF_001605895.1	PF03922
30.1	8.1e-08	NZ_LUAW01000041.1_18	RS_GCF_001605895.1	PF03922
56.6	6.1e-16	NZ_LUAW01000020.1_107	RS_GCF_001605895.1	PF03922
55.6	1.3e-15	NZ_LUAW01000015.1_120	RS_GCF_001605895.1	PF03922
79.8	4.5e-23	NZ_LUAW01000015.1_129	RS_GCF_001605895.1	PF03922
72.1	1e-20	NZ_LUAW01000020.1_108	RS_GCF_001605895.1	PF03922
228.7	1.5e-68	NZ_AVEO02000111.1_196	RS_GCF_000452825.1	PF03922
84	3e-24	NZ_JRKM01000001.1_2777	RS_GCF_000768065.1	PF03922
59.2	1.2e-16	NZ_JRKM01000001.1_1339	RS_GCF_000768065.1	PF03922
142.1	4.5e-42	NZ_JRKM01000001.1_2106	RS_GCF_000768065.1	PF03922
52.2	1.6e-14	NZ_JRKM01000001.1_1885	RS_GCF_000768065.1	PF03922
84.8	1.2e-24	NZ_CP021323.1_1794	RS_GCF_002155145.1	PF03922
57	4.1e-16	NZ_CP021323.1_189	RS_GCF_002155145.1	PF03922
156.7	1.1e-46	NZ_CP021323.1_1008	RS_GCF_002155145.1	PF03922
64.3	3e-18	NZ_KE007347.1_162	RS_GCF_000400715.1	PF03922
102.2	6.9e-30	NZ_KE007351.1_195	RS_GCF_000400715.1	PF03922
28.5	3.1e-07	PLEY01000053.1_86	GB_GCA_003136595.1	PF03922
73.2	6.2e-21	NZ_LMQT01000023.1_221	RS_GCF_001424685.1	PF03922
233.4	4e-70	NZ_LGIT01000009.1_853	RS_GCF_001187865.1	PF03922
140.5	1.6e-41	MESG01000120.1_5	GB_GCA_001770905.1	PF03922
95.4	1e-27	MESG01000029.1_1	GB_GCA_001770905.1	PF03922
108.8	8.4e-32	MESG01000155.1_5	GB_GCA_001770905.1	PF03922
230.4	3.9e-69	NZ_PJJA01000007.1_97	RS_GCF_002869945.1	PF03922
103.4	4.8e-30	NZ_CP027773.1_2803	RS_GCF_003019815.1	PF03922
165.7	1.9e-49	NZ_CP013189.1_1710	RS_GCF_001444425.1	PF03922
95.2	1.2e-27	NZ_FNHX01000005.1_101	RS_GCF_900103405.1	PF03922
131.3	9.8e-39	NZ_FNHX01000007.1_24	RS_GCF_900103405.1	PF03922
114.8	8.8e-34	MKTU01000024.1_108	GB_GCA_001898415.1	PF03922
123.9	1.3e-36	NZ_FNPK01000008.1_14	RS_GCF_900107285.1	PF03922
38.7	1.9e-10	NZ_FNPK01000004.1_83	RS_GCF_900107285.1	PF03922
169.6	1.5e-50	NZ_JQJH01000004.1_173	RS_GCF_000745425.1	PF03922
235.8	1.5e-70	NC_002678.2_4831	RS_GCF_000009625.1	PF03922
215	2.9e-64	QMBQ01000009.1_225	GB_GCA_003289965.1	PF03922
208.2	3.6e-62	QMBQ01000012.1_11	GB_GCA_003289965.1	PF03922
130.5	2.1e-38	NZ_LRIC01000048.1_231	RS_GCF_001758725.1	PF03922
152.8	3e-45	NZ_LRIC01000041.1_6	RS_GCF_001758725.1	PF03922
153.6	2.4e-45	NZ_CP022992.1_333	RS_GCF_002278075.1	PF03922
70.7	6.7e-20	NZ_CP022989.1_1290	RS_GCF_002278075.1	PF03922
159.6	3.7e-47	NZ_CP022989.1_2723	RS_GCF_002278075.1	PF03922
109.3	9.5e-32	NZ_CP022989.1_1380	RS_GCF_002278075.1	PF03922
194.6	4.9e-58	NZ_AKJK01000049.1_71	RS_GCF_000282375.1	PF03922
114.3	1.8e-33	NZ_CP012201.1_4349	RS_GCF_001191005.1	PF03922
156.1	2.8e-46	NZ_CP012201.1_4047	RS_GCF_001191005.1	PF03922
122.1	6e-36	DFWY01000151.1_44	GB_GCA_002381615.1	PF03922
132.8	2.1e-39	NZ_NESN01000002.1_122	RS_GCF_003063455.1	PF03922
212.7	9.2e-64	NZ_NIJM01000003.1_82	RS_GCF_002836945.1	PF03922
164.4	8.2e-49	NZ_FOQH01000007.1_216	RS_GCF_900113695.1	PF03922
182.5	9.4e-55	DIVF01000016.1_21	GB_GCA_002423285.1	PF03922
178.3	4.5e-53	NZ_FOLO01000043.1_22	RS_GCF_900112265.1	PF03922
45.2	2.6e-12	NZ_JONR01000008.1_72	RS_GCF_000711955.1	PF03922
131.5	9.7e-39	NZ_JONR01000024.1_79	RS_GCF_000711955.1	PF03922
143.3	1.9e-42	NZ_BAJW01000067.1_7	RS_GCF_000613905.1	PF03922
170.7	6.1e-51	DIYG01000110.1_17	GB_GCA_002428935.1	PF03922
113.4	4.2e-33	NZ_JPQD01000020.1_70	RS_GCF_000759615.1	PF03922
192.2	2.5e-57	NZ_NEHO01000019.1_39	RS_GCF_002113375.1	PF03922
87.3	2.1e-25	NZ_CP021358.1_3243	RS_GCF_002157205.1	PF03922
159.6	1.4e-47	NZ_CP021358.1_1992	RS_GCF_002157205.1	PF03922
58	2.1e-16	NZ_CP021358.1_2833	RS_GCF_002157205.1	PF03922
98.4	8.7e-29	NZ_CP021358.1_1136	RS_GCF_002157205.1	PF03922
202.5	1.1e-60	PHEF01000012.1_21	GB_GCA_002842875.1	PF03922
96.9	2.5e-28	NZ_PVTK01000007.1_140	RS_GCF_003002925.1	PF03922
164.2	5.8e-49	NZ_PVTK01000011.1_44	RS_GCF_003002925.1	PF03922
239.7	5.4e-72	NZ_ACZV01000004.1_795	RS_GCF_000176235.1	PF03922
193.3	1.2e-57	NC_019670.1_4897	RS_GCF_000316175.1	PF03922
157.6	7.5e-47	PABT01000034.1_77	GB_GCA_002699205.1	PF03922
202.6	1.5e-60	NZ_LSJI01000275.1_5	RS_GCF_001557235.1	PF03922
199.9	7.2e-60	NZ_JMFZ01000010.1_184	RS_GCF_000765155.1	PF03922
229.7	6.8e-69	NZ_GL890777.1_442	RS_GCF_000211415.1	PF03922
190.9	4.9e-57	NZ_JRGL01000021.1_53	RS_GCF_000764655.1	PF03922
142.8	2.8e-42	NZ_FRBR01000001.1_525	RS_GCF_900142665.1	PF03922
147.5	7.6e-44	QJYB01000048.1_33	GB_GCA_003247835.1	PF03922
179.3	2e-53	NZ_NEVQ01000001.1_265	RS_GCF_002261185.1	PF03922
198.8	2.3e-59	NZ_PDET01000024.1_22	RS_GCF_002976475.1	PF03922
183.8	2.3e-55	DGOS01000008.1_11	GB_GCA_002390155.1	PF03922
171.5	4.1e-51	NZ_LSGQ01000003.1_150	RS_GCF_001675285.1	PF03922
161.6	4.1e-48	NZ_MSDO01000010.1_67	RS_GCF_001937195.1	PF03922
94.3	1.8e-27	NZ_MSDO01000011.1_83	RS_GCF_001937195.1	PF03922
182.7	2.8e-54	LS398110.1_6698	GB_GCA_900324035.1	PF03922
147	1.6e-43	NC_015580.1_161	RS_GCF_000253255.1	PF03922
152.6	1.4e-45	NZ_NWQQ01000023.1_2	RS_GCF_002798255.1	PF03922
144	1.4e-42	NZ_KB467824.1_3112	RS_GCF_000344615.1	PF03922
147.3	1.5e-43	NZ_KB467824.1_1893	RS_GCF_000344615.1	PF03922
159.9	9.1e-48	NZ_MDGT01000003.1_136	RS_GCF_001870515.1	PF03922
187.2	7.3e-56	NZ_AAXY01000001.1_156	RS_GCF_000169375.1	PF03922
83	4.9e-24	DEIV01000068.1_1	GB_GCA_002352665.1	PF03922
82.1	9.5e-24	DEIV01000014.1_98	GB_GCA_002352665.1	PF03922
111	1.5e-32	NZ_LMOH01000012.1_691	RS_GCF_001423245.1	PF03922
162.7	1.3e-48	DHYP01000042.1_37	GB_GCA_002414145.1	PF03922
228.7	1.6e-68	NZ_BCZS01000024.1_33	RS_GCF_001598855.1	PF03922
101.4	1.1e-29	NZ_OANT01000010.1_29	RS_GCF_900096995.1	PF03922
57.8	2.5e-16	NZ_OANT01000002.1_292	RS_GCF_900096995.1	PF03922
144.1	1.3e-42	NZ_PEOG01000009.1_106	RS_GCF_002761755.1	PF03922
109	7.3e-32	NZ_PEOG01000109.1_9	RS_GCF_002761755.1	PF03922
139.9	2.2e-41	NZ_JWLJ01000001.1_257	RS_GCF_000813985.1	PF03922
183.3	1.5e-54	NZ_CP013111.1_4330	RS_GCF_001433395.1	PF03922
210.5	5.5e-63	DEZG01000014.1_718	GB_GCA_002364745.1	PF03922
188.8	1.7e-56	NZ_DS989915.1_1136	RS_GCF_000155615.1	PF03922
58	2.1e-16	NZ_DS989915.1_3369	RS_GCF_000155615.1	PF03922
190.2	9.4e-57	NC_017964.1_1019	RS_GCF_000219915.2	PF03922
195	3.6e-58	NZ_MPLD01000014.1_576	RS_GCF_002003425.1	PF03922
176.2	2.5e-52	NZ_AYMF01000029.1_218	RS_GCF_000633435.1	PF03922
93.7	3.4e-27	NZ_QJJJ01000024.1_43	RS_GCF_003201865.1	PF03922
168.1	1.3e-50	QCGZ01000007.1_39	GB_GCA_003279705.1	PF03922
199.4	1.5e-59	NZ_PZZM01000001.1_2329	RS_GCF_003046175.1	PF03922
160.3	7.3e-48	NYWU01000016.1_115	GB_GCA_002685255.1	PF03922
222.4	1.1e-66	NZ_CP007511.1_3459	RS_GCF_000818015.1	PF03922
208.5	2.2e-62	NC_009831.1_1517	RS_GCF_000018025.1	PF03922
165.1	3.5e-49	NZ_LODI01000002.1_185	RS_GCF_001468485.1	PF03922
175.4	2.7e-52	NVXM01000031.1_64	GB_GCA_002733865.1	PF03922
106	5.2e-31	NVXM01000035.1_56	GB_GCA_002733865.1	PF03922
205.8	7.3e-62	NZ_MUXZ01000016.1_65	RS_GCF_002015075.1	PF03922
199.3	1.8e-59	NZ_CP022960.1_558	RS_GCF_002269425.1	PF03922
143	1.9e-42	NZ_BAJU01000046.1_8	RS_GCF_000613865.1	PF03922
235.5	8.1e-71	NZ_FUXB01000009.1_120	RS_GCF_900167345.1	PF03922
169.6	1.3e-50	NZ_PQCD01000053.1_73	RS_GCF_002964705.1	PF03922
241.1	2.6e-72	NZ_CP022695.1_2717	RS_GCF_002249995.1	PF03922
228.4	1.9e-68	NZ_LS483371.1_4731	RS_GCF_900475325.1	PF03922
101.6	9e-30	NZ_QJTC01000022.1_52	RS_GCF_003217575.1	PF03922
190.8	5.8e-57	NZ_LAJY01000300.1_14	RS_GCF_000963705.1	PF03922
38.9	2.3e-10	NZ_CWJL01000003.1_200	RS_GCF_001244635.1	PF03922
138.3	7.3e-41	NZ_CWJL01000003.1_201	RS_GCF_001244635.1	PF03922
102.3	4.7e-30	NZ_ATVD01000006.1_22	RS_GCF_000420545.1	PF03922
195.3	3e-58	NZ_LHUY01000007.1_221	RS_GCF_001269545.1	PF03922
104.1	2.9e-30	NZ_LHUY01000001.1_521	RS_GCF_001269545.1	PF03922
238.5	1.7e-71	NZ_PRDB01000021.1_67	RS_GCF_002925905.1	PF03922
148.4	9.7e-44	NZ_AUMO01000066.1_30	RS_GCF_000430725.1	PF03922
168	5.3e-50	NZ_CP026604.1_1695	RS_GCF_003063625.1	PF03922
183.8	2.5e-55	MABB01000073.1_8	GB_GCA_002162915.1	PF03922
142.5	3.2e-42	NZ_NFZS01000001.1_35	RS_GCF_003264855.1	PF03922
97.2	4.3e-28	NZ_FNRO01000019.1_110	RS_GCF_900107745.1	PF03922
165.8	4e-49	NZ_FNRO01000019.1_88	RS_GCF_900107745.1	PF03922
131.1	1e-38	NZ_MDEI01000008.1_26	RS_GCF_002940045.1	PF03922
106.8	3.1e-31	NZ_MDEI01000010.1_105	RS_GCF_002940045.1	PF03922
146.3	2.4e-43	NZ_MDEI01000010.1_106	RS_GCF_002940045.1	PF03922
182.4	1.7e-54	NZ_CP028924.1_27	RS_GCF_003061515.1	PF03922
100.3	2.8e-29	NZ_CP010409.1_3637	RS_GCF_000815185.1	PF03922
150.5	1.2e-44	NZ_CP010409.1_3638	RS_GCF_000815185.1	PF03922
127.1	1.7e-37	NZ_CP010409.1_2032	RS_GCF_000815185.1	PF03922
125.6	1.1e-36	NZ_JYOD01000113.1_68	RS_GCF_000955785.1	PF03922
154.6	1.4e-45	NZ_JYOD01000091.1_79	RS_GCF_000955785.1	PF03922
196.3	1.3e-58	NCEH01000035.1_14	GB_GCA_002304505.1	PF03922
81.8	1.5e-23	NZ_FWXR01000014.1_61	RS_GCF_900176465.1	PF03922
108	1e-31	MKWL01000018.1_80	GB_GCA_001899305.1	PF03922
151.5	4.8e-45	MKWL01000001.1_560	GB_GCA_001899305.1	PF03922
180.7	1e-53	NZ_CP029427.1_5482	RS_GCF_002266465.2	PF03922
177.4	5.8e-53	NVWU01000037.1_17	GB_GCA_002733765.1	PF03922
207.7	2.5e-62	NC_003317.1_448	RS_GCF_000007125.1	PF03922
100.6	2.6e-29	QFOD01000026.1_25	GB_GCA_003241055.1	PF03922
147.7	9.2e-44	QFOD01000007.1_99	GB_GCA_003241055.1	PF03922
184	4.8e-55	NVWR01000004.1_141	GB_GCA_002746275.1	PF03922
231.2	3e-69	NZ_FNKU01000001.1_4907	RS_GCF_900100365.1	PF03922
168.2	1.7e-50	PCXJ01000023.1_6	GB_GCA_002787615.1	PF03922
87.6	3.9e-25	NZ_JFHD01000022.1_70	RS_GCF_000698575.1	PF03922
156.7	2.6e-46	NZ_JFHD01000010.1_187	RS_GCF_000698575.1	PF03922
173.1	1.3e-51	NZ_CP022957.1_1582	RS_GCF_002269385.1	PF03922
165.3	2.8e-49	NZ_AUNE01000025.1_103	RS_GCF_000447755.1	PF03922
24.9	3e-06	NZ_AUNE01000027.1_110	RS_GCF_000447755.1	PF03922
147.3	1.4e-43	NZ_CP011130.1_954	RS_GCF_001442785.1	PF03922
107.2	2.6e-31	NZ_CP011130.1_683	RS_GCF_001442785.1	PF03922
72.1	1.9e-20	NZ_CP009631.1_517	RS_GCF_000959445.1	PF03922
91.2	2.5e-26	NZ_CP009631.1_428	RS_GCF_000959445.1	PF03922
151.1	1.1e-44	NZ_CP009631.1_2129	RS_GCF_000959445.1	PF03922
71.7	2.4e-20	NZ_CP009630.1_267	RS_GCF_000959445.1	PF03922
129.8	2.1e-38	NZ_KQ759763.1_635	RS_GCF_001482195.1	PF03922
123.6	1.7e-36	NZ_KQ759763.1_242	RS_GCF_001482195.1	PF03922
152.3	3.6e-45	NZ_NHSJ01000073.1_47	RS_GCF_002937075.1	PF03922
71.7	1.9e-20	NZ_NHSJ01000087.1_133	RS_GCF_002937075.1	PF03922
187.9	7.7e-56	NZ_LFIQ01000027.1_53	RS_GCF_001189245.1	PF03922
149.8	1.6e-44	NZ_NKUB01000004.1_64	RS_GCF_003207895.1	PF03922
170.7	5.9e-51	NZ_LMTR01000020.1_6	RS_GCF_001541235.1	PF03922
160.6	7.8e-48	QFPO01000012.1_102	GB_GCA_003241385.1	PF03922
165	3.6e-49	NZ_FPKR01000009.1_121	RS_GCF_900119825.1	PF03922
175	3.4e-52	NZ_QBKT01000014.1_11	RS_GCF_003054265.1	PF03922
149.5	2.9e-44	DBTS01000139.1_43	GB_GCA_002307175.1	PF03922
189.5	1.7e-56	UBYX01000031.1_128	GB_GCA_900469955.1	PF03922
195.8	1.8e-58	NZ_PEBF01000001.1_3447	RS_GCF_002742625.1	PF03922
196.4	8.6e-59	MAAE01000003.1_4	GB_GCA_002162675.1	PF03922
207.2	2.4e-62	NVUM01000033.1_2	GB_GCA_002733125.1	PF03922
158.5	2.5e-47	NZ_AMQY01000014.1_65	RS_GCF_000334215.1	PF03922
201.8	2.6e-60	NZ_BAEO01000062.1_60	RS_GCF_000314995.1	PF03922
156.3	1.5e-46	NC_007963.1_242	RS_GCF_000055785.1	PF03922
99	5.6e-29	NC_007963.1_1249	RS_GCF_000055785.1	PF03922
94.5	1.6e-27	NZ_PZJW01000010.1_83	RS_GCF_003206615.1	PF03922
162.4	2.5e-48	NZ_PZJW01000004.1_458	RS_GCF_003206615.1	PF03922
147.8	4.7e-44	DEIR01000001.1_162	GB_GCA_002352555.1	PF03922
193	1.3e-57	PACL01000051.1_5	GB_GCA_002700095.1	PF03922
96.9	2.2e-28	NZ_LZDS01000029.1_131	RS_GCF_001678755.1	PF03922
67.9	1.8e-19	NZ_LZDS01000027.1_23	RS_GCF_001678755.1	PF03922
141.7	4.2e-42	NZ_LZDS01000001.1_52	RS_GCF_001678755.1	PF03922
209.6	9e-63	NZ_PJBE01000013.1_378	RS_GCF_002836205.1	PF03922
148.4	2.8e-44	DGDC01000033.1_54	GB_GCA_002385225.1	PF03922
58.7	9.4e-17	DGDC01000045.1_33	GB_GCA_002385225.1	PF03922
131.9	8.3e-39	NZ_CP015118.1_560	RS_GCF_002116905.1	PF03922
136	4.7e-40	NZ_CP015118.1_84	RS_GCF_002116905.1	PF03922
107.1	2.9e-31	NZ_FOKF01000066.1_13	RS_GCF_900111995.1	PF03922
152.7	2.3e-45	NZ_AZUP01000001.1_3508	RS_GCF_000527135.1	PF03922
163.5	1.1e-48	NZ_AZUP01000001.1_2923	RS_GCF_000527135.1	PF03922
98.8	7.6e-29	NZ_AZUP01000001.1_2672	RS_GCF_000527135.1	PF03922
130.2	1.7e-38	NZ_FODZ01000004.1_383	RS_GCF_900110505.1	PF03922
195.9	1.5e-58	NZ_QARX01000001.1_341	RS_GCF_003052555.1	PF03922
231.4	1.9e-69	NZ_JRJC01000015.1_188	RS_GCF_000762975.1	PF03922
132.2	6.4e-39	NZ_CP011319.1_290	RS_GCF_001865675.1	PF03922
156.5	2.3e-46	NZ_CP011319.1_1618	RS_GCF_001865675.1	PF03922
185.7	1.5e-55	NZ_CP022336.1_169	RS_GCF_002218195.1	PF03922
101.3	2e-29	NZ_MTZV01000005.1_65	RS_GCF_002362315.1	PF03922
33.8	1.1e-08	NZ_MTZV01000001.1_128	RS_GCF_002362315.1	PF03922
69.9	9e-20	NZ_MTZV01000003.1_415	RS_GCF_002362315.1	PF03922
69.2	1.4e-19	NZ_MTZV01000004.1_1553	RS_GCF_002362315.1	PF03922
75.3	1.9e-21	NZ_MTZV01000002.1_719	RS_GCF_002362315.1	PF03922
233.4	5.7e-70	NZ_JNGH01000122.1_68	RS_GCF_001188485.1	PF03922
186.7	1.4e-55	NZ_CP029693.1_3221	RS_GCF_003228315.1	PF03922
79	5.8e-23	PKCW01000108.1_2	GB_GCA_002862965.1	PF03922
179.1	1.1e-53	PKCW01000228.1_2	GB_GCA_002862965.1	PF03922
29.8	6.6e-08	PKCW01000162.1_1	GB_GCA_002862965.1	PF03922
29	2.1e-07	NZ_AMZY02000012.1_28	RS_GCF_000330725.2	PF03922
227.1	3.9e-68	NZ_FQWI01000001.1_307	RS_GCF_900129615.1	PF03922
164.3	6.3e-49	NZ_FPAZ01000015.1_45	RS_GCF_900116435.1	PF03922
159.4	2e-47	NZ_FNII01000012.1_82	RS_GCF_900103865.1	PF03922
198	4.3e-59	NZ_JEMV01000041.1_23	RS_GCF_000588875.1	PF03922
192	2.9e-57	NZ_JEMV01000114.1_3	RS_GCF_000588875.1	PF03922
122.4	6.4e-36	NZ_JEMV01000068.1_14	RS_GCF_000588875.1	PF03922
197.1	3.1e-59	NZ_LZHQ01000008.1_3	RS_GCF_001690655.1	PF03922
177	8e-53	NZ_JYII01000020.1_162	RS_GCF_000948415.1	PF03922
165.8	1.8e-49	DIAL01000138.1_9	GB_GCA_002414705.1	PF03922
210.7	3.1e-63	NZSL01000013.1_53	GB_GCA_002696735.1	PF03922
205.8	9.5e-62	NZSL01000014.1_10	GB_GCA_002696735.1	PF03922
132.5	3.5e-39	NZ_AUDH01000003.1_203	RS_GCF_000425365.1	PF03922
203.3	8.1e-61	NZ_JNVB01000045.1_24	RS_GCF_000770305.1	PF03922
73.9	4.5e-21	NZ_FQZU01000001.1_280	RS_GCF_900142135.1	PF03922
76.3	8.1e-22	NZ_FQZU01000004.1_32	RS_GCF_900142135.1	PF03922
170.9	7.2e-51	NZ_CP011924.1_139	RS_GCF_000238315.3	PF03922
38.2	2e-10	DCKU01000185.1_2	GB_GCA_002320455.1	PF03922
37.7	2.8e-10	DCKU01000064.1_4	GB_GCA_002320455.1	PF03922
184.1	5.5e-55	NZ_JH584235.1_2359	RS_GCF_000241465.1	PF03922
185.1	2.8e-55	NZ_JH584236.1_204	RS_GCF_000241465.1	PF03922
141.8	9.3e-42	NZ_CP017755.1_93	RS_GCF_001854325.1	PF03922
129.6	5e-38	NZ_CP017754.1_153	RS_GCF_001854325.1	PF03922
60.7	6.5e-17	NZ_CP017754.1_228	RS_GCF_001854325.1	PF03922
158.3	3.4e-47	PBLG01000036.1_5	GB_GCA_002722315.1	PF03922
200.4	7.8e-60	NZ_LT629704.1_1371	RS_GCF_900103795.1	PF03922
152.4	4.8e-45	NZ_LFJJ01000175.1_13	RS_GCF_001189365.1	PF03922
84.1	4e-24	NZ_LFJJ01000035.1_26	RS_GCF_001189365.1	PF03922
93.3	6e-27	NZ_LFJJ01000034.1_24	RS_GCF_001189365.1	PF03922
197.6	5.4e-59	NZ_CP027657.1_2830	RS_GCF_003008615.1	PF03922
199.7	1.3e-59	NZ_PYWX01000053.1_61	RS_GCF_003031675.1	PF03922
199.3	1.8e-59	NZ_PDJN01000003.1_2397	RS_GCF_002563725.1	PF03922
191.8	1.9e-57	NC_008347.1_609	RS_GCF_000014745.1	PF03922
139.8	2.2e-41	NZ_FWFJ01000002.1_175	RS_GCF_900172365.1	PF03922
148.7	4.1e-44	NZ_BANF01000012.1_66	RS_GCF_000964425.1	PF03922
172.7	1.1e-51	DKII01000164.1_13	GB_GCA_002454125.1	PF03922
168.8	1.8e-50	DKII01000014.1_15	GB_GCA_002454125.1	PF03922
147.7	1e-43	NZ_CP011807.3_667	RS_GCF_001029105.3	PF03922
50.7	5.5e-14	NZ_CP011807.3_4232	RS_GCF_001029105.3	PF03922
43	1.3e-11	NZ_CP011807.3_4234	RS_GCF_001029105.3	PF03922
100.6	2.8e-29	NZ_CP011807.3_4236	RS_GCF_001029105.3	PF03922
208.5	1.5e-62	NZ_JPHU01000001.1_387	RS_GCF_000733125.1	PF03922
189.1	1.9e-56	NZ_FYEE01000008.1_175	RS_GCF_900187645.1	PF03922
194.7	2.8e-58	NZ_PKLZ01000008.1_427	RS_GCF_002868715.1	PF03922
171.9	2.7e-51	NZ_PKLZ01000003.1_309	RS_GCF_002868715.1	PF03922
159.3	1.6e-47	NKIQ01000001.1_103	GB_GCA_002256005.1	PF03922
179	3e-53	NZ_BADD01000247.1_16	RS_GCF_000333455.1	PF03922
163	1.5e-48	NC_014532.2_472	RS_GCF_000196875.2	PF03922
101	1.5e-29	NC_014532.2_834	RS_GCF_000196875.2	PF03922
99.6	4.3e-29	NZ_KB850121.1_745	RS_GCF_000369645.1	PF03922
44.7	2.9e-12	NZ_KB850122.1_1409	RS_GCF_000369645.1	PF03922
44.9	2.4e-12	NZ_KB850122.1_530	RS_GCF_000369645.1	PF03922
180.3	1.9e-53	LFLZ01000010.1_32	GB_GCA_001189845.1	PF03922
115.3	1.2e-33	MULM01000164.1_61	GB_GCA_002029345.1	PF03922
194.5	6.2e-58	MULM01000168.1_40	GB_GCA_002029345.1	PF03922
173	1.5e-51	NZ_PQBZ01000007.1_28	RS_GCF_002964665.1	PF03922
131.7	4.7e-39	NZ_FUXP01000010.1_54	RS_GCF_900167055.1	PF03922
96.5	2.8e-28	NZ_FUXP01000005.1_144	RS_GCF_900167055.1	PF03922
166.4	1.4e-49	NZ_LYWZ01000028.1_189	RS_GCF_001661965.1	PF03922
199.1	1.1e-59	NVWE01000018.1_52	GB_GCA_002746135.1	PF03922
198.9	1.2e-59	NVWE01000019.1_28	GB_GCA_002746135.1	PF03922
161.5	3.1e-48	NZ_FORU01000003.1_34	RS_GCF_900114085.1	PF03922
200	9e-60	NZ_JADW01000013.1_18	RS_GCF_000518585.1	PF03922
189.8	1.2e-56	NZ_LRUJ01000020.1_43	RS_GCF_001548475.1	PF03922
24.4	4.4e-06	QCZE01000008.1_71	GB_GCA_003075035.1	PF03922
196.1	1.4e-58	CP017951.1_686	GB_GCA_001878715.1	PF03922
181.7	4.6e-54	NZ_BCTQ01000036.1_8	RS_GCF_001571365.1	PF03922
125.7	4.7e-37	PKWO01000296.1_2	GB_GCA_003132085.1	PF03922
170.1	9e-51	NZ_PJND01000008.1_267	RS_GCF_002846575.1	PF03922
144.2	1.1e-42	NZ_CM001438.1_4143	RS_GCF_000244995.1	PF03922
194.7	3e-58	NZ_CDBT01000026.1_58	RS_GCF_000819765.1	PF03922
144.6	9.5e-43	NZ_CP011514.1_3919	RS_GCF_001653795.1	PF03922
105.3	1.1e-30	NZ_CP011514.1_3936	RS_GCF_001653795.1	PF03922
184.6	4.9e-55	NZ_LHSJ01000082.1_4	RS_GCF_001270295.1	PF03922
118.5	3.9e-35	QIFK01000018.1_4	GB_GCA_003230615.1	PF03922
186.3	1.3e-55	NZ_JH584241.1_2928	RS_GCF_000241485.1	PF03922
222.9	7.7e-67	DKLO01000007.1_105	GB_GCA_002455995.1	PF03922
202.4	1.9e-60	NZ_CP023269.1_4823	RS_GCF_002966775.1	PF03922
108.3	1.1e-31	NZ_JSBW02000050.1_59	RS_GCF_000772705.2	PF03922
130.5	1.6e-38	NZ_JSBW02000059.1_83	RS_GCF_000772705.2	PF03922
126.2	3.5e-37	NZ_JSBW02000050.1_58	RS_GCF_000772705.2	PF03922
152.7	1.4e-45	NZ_NWQT01000009.1_118	RS_GCF_002798295.1	PF03922
234.8	1.7e-70	NZ_CP018628.1_2329	RS_GCF_002271215.1	PF03922
226	8.2e-68	NZ_CP013997.1_423	RS_GCF_001534745.1	PF03922
188.1	3.3e-56	NZ_NBOF01000005.1_395	RS_GCF_002104475.1	PF03922
188.3	3.5e-56	NZ_LWCR01000027.1_25	RS_GCF_001650425.1	PF03922
109.2	5.2e-32	NZ_LMRT01000001.1_1025	RS_GCF_001426225.1	PF03922
199.8	8.4e-60	NZ_LMRT01000009.1_232	RS_GCF_001426225.1	PF03922
190.7	7.4e-57	NZ_MSTQ01000018.1_40	RS_GCF_001945365.1	PF03922
135	4.4e-40	NZ_AUFF01000003.1_302	RS_GCF_000426365.1	PF03922
211.7	1.7e-63	NZ_PCQD01000011.1_65	RS_GCF_002979975.1	PF03922
164.7	3e-49	NZ_CP013830.1_444	RS_GCF_001712855.1	PF03922
183	9e-55	NZ_CH672428.1_1178	RS_GCF_000152745.1	PF03922
132.2	3.4e-39	NZ_CH672428.1_1711	RS_GCF_000152745.1	PF03922
241.1	2.5e-72	NZ_ACZN01000017.1_503	RS_GCF_000176135.1	PF03922
153	1.5e-45	NZ_LT699745.1_1322	RS_GCF_900155385.1	PF03922
201.9	1.4e-60	UBA8792_contig_744_3	GB_GCA_003512805.1	PF03922
225.9	9.5e-68	NZ_LXEQ01000047.1_171	RS_GCF_001654915.1	PF03922
185.7	2.6e-55	NZ_FOTP01000008.1_115	RS_GCF_900114605.1	PF03922
130.1	3.2e-38	NZ_BCTC01000002.1_42	RS_GCF_001571085.1	PF03922
200.8	3.7e-60	DDPE01000068.1_10	GB_GCA_002342035.1	PF03922
169.1	1.7e-50	DKQG01000057.1_33	GB_GCA_002471575.1	PF03922
214.9	3.4e-64	NZ_NPKJ01000069.1_8	RS_GCF_002284575.1	PF03922
190.5	6.2e-57	NZ_CP027856.1_1148	RS_GCF_003015165.1	PF03922
161	4.5e-48	MEDW01000003.1_20	GB_GCA_001724215.1	PF03922
154.2	6.9e-46	NZ_AUBA01000002.1_236	RS_GCF_000429005.1	PF03922
32.5	1.2e-08	NZ_MKQS01000001.1_222	RS_GCF_001758345.1	PF03922
124	1e-36	NZ_MKQS01000028.1_5	RS_GCF_001758345.1	PF03922
222.1	1.6e-66	NZ_PYMA01000006.1_157	RS_GCF_003026495.1	PF03922
162.6	1.5e-48	NZ_LXTQ01000030.1_165	RS_GCF_001645185.1	PF03922
139.4	2.7e-41	NZ_PWAA01000042.1_141	RS_GCF_003031585.1	PF03922
27.5	6.8e-07	LJUP01000010.1_12	GB_GCA_001303955.1	PF03922
24.7	5.2e-06	LJUP01000342.1_2	GB_GCA_001303955.1	PF03922
176.5	2.1e-52	NZ_CP013949.1_6357	RS_GCF_000296215.2	PF03922
178.2	7.1e-53	NZ_LWIG01000007.1_846	RS_GCF_002068095.1	PF03922
179.8	2.3e-53	NZ_LWIG01000056.1_59	RS_GCF_002068095.1	PF03922
190.7	4.9e-57	NZ_CH959307.1_635	RS_GCF_000153545.1	PF03922
77.6	2.3e-22	NZ_CH959306.1_1664	RS_GCF_000153545.1	PF03922
49.1	1.6e-13	NZ_FMTU01000086.1_2	RS_GCF_900100475.1	PF03922
220.7	3.4e-66	NZ_CP015137.1_3816	RS_GCF_001644705.1	PF03922
231.2	3.2e-69	NZ_NSGG01000016.1_38	RS_GCF_002295065.1	PF03922
87.6	3.2e-25	NZ_FNSR01000001.1_551	RS_GCF_900104845.1	PF03922
160.6	1.4e-47	NZ_FNSR01000001.1_1673	RS_GCF_900104845.1	PF03922
196.4	1e-58	NZ_KE386908.1_357	RS_GCF_000429485.1	PF03922
161.8	3.3e-48	NZ_PZJP01000001.1_91	RS_GCF_003206645.1	PF03922
88.5	9.5e-26	NZ_PZJP01000017.1_260	RS_GCF_003206645.1	PF03922
95.3	7.7e-28	NZ_PZJP01000005.1_370	RS_GCF_003206645.1	PF03922
182.5	1.8e-54	NZ_PDNW01000019.1_69	RS_GCF_002849655.1	PF03922
90.1	5e-26	NZ_CP029173.1_1706	RS_GCF_003111705.1	PF03922
66.7	3.1e-19	NZ_MUXW01000017.1_51	RS_GCF_002015085.1	PF03922
210.4	4.7e-63	NZ_JSWU01000010.1_109	RS_GCF_001006565.1	PF03922
189.1	9.1e-57	DITJ01000105.1_1	GB_GCA_002422795.1	PF03922
79.5	3.7e-23	DITJ01000113.1_5	GB_GCA_002422795.1	PF03922
190.6	6.1e-57	NZ_JHEP02000003.1_163	RS_GCF_000657795.2	PF03922
113.7	2.6e-33	NZ_BCYO01000006.1_228	RS_GCF_001598235.1	PF03922
179.7	2.2e-53	NZ_KI519400.1_1352	RS_GCF_000482425.1	PF03922
202.8	1.1e-60	DLNG01000003.1_35	GB_GCA_002476945.1	PF03922
120.5	3.2e-35	NZ_BAYB01000007.1_407	RS_GCF_000685035.1	PF03922
72.5	1.6e-20	NZ_BAYB01000007.1_256	RS_GCF_000685035.1	PF03922
101.2	2.6e-29	NZ_BAYB01000034.1_77	RS_GCF_000685035.1	PF03922
60.3	9.3e-17	NZ_BAYB01000018.1_59	RS_GCF_000685035.1	PF03922
96	1e-27	NZ_BAYB01000004.1_348	RS_GCF_000685035.1	PF03922
98.7	1.5e-28	NZ_BAYB01000028.1_106	RS_GCF_000685035.1	PF03922
170.6	6.3e-51	CP012156.1_2391	GB_GCA_001602435.1	PF03922
123.6	1.4e-36	DEHW01000138.1_32	GB_GCA_002352135.1	PF03922
172	2.7e-51	NZ_QBUH01000003.1_134	RS_GCF_003058195.1	PF03922
174.2	3.4e-52	DITB01000070.1_70	GB_GCA_002422095.1	PF03922
125	1.1e-36	NZ_LMDM01000024.1_15	RS_GCF_001425825.1	PF03922
133.1	3.5e-39	NZ_LMDM01000023.1_5	RS_GCF_001425825.1	PF03922
135.3	7.3e-40	NZ_LMDM01000002.1_118	RS_GCF_001425825.1	PF03922
200.6	5.7e-60	NZ_FNUD01000002.1_1318	RS_GCF_900106095.1	PF03922
124.5	9.3e-37	NZ_BBRX01000019.1_72	RS_GCF_000829675.1	PF03922
57.8	2.6e-16	NZ_BBRX01000040.1_10	RS_GCF_000829675.1	PF03922
52.4	1.2e-14	NZ_BBRX01000040.1_12	RS_GCF_000829675.1	PF03922
106	4.3e-31	NZ_BBRX01000097.1_5	RS_GCF_000829675.1	PF03922
199.7	9e-60	NZ_JQFW01000031.1_4	RS_GCF_000753865.1	PF03922
167.5	7.9e-50	NZ_JTDI01000002.1_78	RS_GCF_000802225.1	PF03922
144	1.3e-42	NZ_AGTS01000063.1_49	RS_GCF_000238595.1	PF03922
102.3	7.9e-30	NZ_AGTS01000090.1_41	RS_GCF_000238595.1	PF03922
182.2	1.9e-54	NZ_NJIE01000017.1_80	RS_GCF_002213445.1	PF03922
199.8	1.5e-59	NZ_AKJF01000208.1_62	RS_GCF_000282475.1	PF03922
188.1	5e-56	NZ_NIWU01000006.1_247	RS_GCF_002236105.1	PF03922
165.3	3.3e-49	NZ_LT965928.1_2335	RS_GCF_900239935.1	PF03922
156.6	2.6e-46	UCGV01000010.1_185	GB_GCA_900471925.1	PF03922
142.6	1.4e-42	DBDN01000086.1_48	GB_GCA_002293615.1	PF03922
208	3.2e-62	NZ_LXWE01000012.1_5	RS_GCF_001660395.1	PF03922
78.8	1.2e-22	NZ_LMNG01000012.1_329	RS_GCF_001423295.1	PF03922
94.4	1.5e-27	NZ_PYUD01000010.1_25	RS_GCF_003028575.1	PF03922
160.8	7e-48	NZ_JEMF01000025.1_84	RS_GCF_000591415.1	PF03922
101.7	9.4e-30	NZ_JEMF01000025.1_83	RS_GCF_000591415.1	PF03922
228.1	1.9e-68	NZ_CP018835.1_897	RS_GCF_002196515.1	PF03922
91.8	1.2e-26	NZ_MDEG01000003.1_230	RS_GCF_002939895.1	PF03922
145.9	3.1e-43	NZ_MDEG01000003.1_231	RS_GCF_002939895.1	PF03922
132.1	5.2e-39	NZ_MDEG01000012.1_56	RS_GCF_002939895.1	PF03922
156.9	1.5e-46	LNEW01000144.1_11	GB_GCA_001464375.1	PF03922
205.2	1e-61	MAAM01000005.1_166	GB_GCA_002162695.1	PF03922
189.8	7.8e-57	NZ_NBYO01000002.1_756	RS_GCF_002238045.1	PF03922
147.7	6.6e-44	NZ_ALEE01000772.1_1	RS_GCF_000282995.1	PF03922
158.2	6e-47	NZ_CP015583.1_3102	RS_GCF_001941945.1	PF03922
64.9	1.7e-18	NZ_FOKT01000002.1_443	RS_GCF_900112305.1	PF03922
82.2	7.9e-24	NZ_FOKT01000002.1_442	RS_GCF_900112305.1	PF03922
52.2	1.3e-14	NZ_FOKT01000008.1_140	RS_GCF_900112305.1	PF03922
62.2	1.1e-17	NZ_FOKT01000007.1_134	RS_GCF_900112305.1	PF03922
194	4.3e-58	NZ_FOKT01000005.1_160	RS_GCF_900112305.1	PF03922
214	8e-64	NZ_FZQR01000138.1_1	RS_GCF_900199455.1	PF03922
213.4	1.2e-63	NZ_FZQR01000054.1_18	RS_GCF_900199455.1	PF03922
159	2.3e-47	DHAC01000019.1_22	GB_GCA_002397305.1	PF03922
136.3	2.2e-40	DHAC01000020.1_48	GB_GCA_002397305.1	PF03922
226.1	9.2e-68	NC_009832.1_2720	RS_GCF_000018085.1	PF03922
170.8	5e-51	DLJQ01000024.1_92	GB_GCA_002484335.1	PF03922
207.8	3.9e-62	NZ_QASO01000066.1_42	RS_GCF_003052605.1	PF03922
66.4	5.1e-19	PLXI01000155.1_3	GB_GCA_003151375.1	PF03922
190.5	5.9e-57	NZ_CDDD01000091.1_9	RS_GCF_000820165.1	PF03922
207.8	3.2e-62	NZ_LMEE01000002.1_314	RS_GCF_001425305.1	PF03922
184.4	4.1e-55	NZ_PEAY01000005.1_167	RS_GCF_002807665.1	PF03922
94.5	1.2e-27	NZ_AULN01000013.1_427	RS_GCF_000422305.1	PF03922
114.9	1e-33	NZ_CP019948.1_1134	RS_GCF_002117405.1	PF03922
188.4	2.5e-56	NZ_JROG01000004.1_288	RS_GCF_000786215.1	PF03922
166.3	2.7e-49	NZ_PYGK01000018.1_84	RS_GCF_003014595.1	PF03922
175.5	1.2e-52	NZ_CP006944.1_1346	RS_GCF_000521695.1	PF03922
146.4	1.8e-43	NZ_PSNY01000007.1_128	RS_GCF_002933415.1	PF03922
102	7.3e-30	NZ_PSNY01000003.1_98	RS_GCF_002933415.1	PF03922
172.5	6.6e-52	PBRS01000025.1_12	GB_GCA_002726005.1	PF03922
198.3	2.9e-59	NZ_PVZS01000034.1_42	RS_GCF_003004785.1	PF03922
174.8	5.7e-52	NZ_CP017433.1_205	RS_GCF_002082135.1	PF03922
159.4	2.2e-47	NZ_BCTW01000004.1_85	RS_GCF_001590965.1	PF03922
201.5	2.9e-60	NZ_LT629783.1_3455	RS_GCF_900105835.1	PF03922
158.1	4.1e-47	NZ_AUMC01000003.1_751	RS_GCF_000443995.1	PF03922
154.4	6.3e-46	NZ_FOBC01000021.1_16	RS_GCF_900109725.1	PF03922
191.8	9.3e-58	contig_80313_2	GB_GCA_003531345.1	PF03922
121.5	9.3e-36	NZ_KB900626.1_2802	RS_GCF_000379125.1	PF03922
112.3	6.1e-33	NZ_KB900627.1_125	RS_GCF_000379125.1	PF03922
64.8	1.6e-18	NZ_NEGA01000009.1_63	RS_GCF_002135315.1	PF03922
140.1	1.3e-41	NZ_NEGA01000021.1_47	RS_GCF_002135315.1	PF03922
136.3	1.9e-40	NZ_NEGA01000008.1_5	RS_GCF_002135315.1	PF03922
197.2	4.4e-59	PLRV01000058.1_10	GB_GCA_003164925.1	PF03922
205.5	1.1e-61	NZ_LZGW01000052.1_144	RS_GCF_001690275.1	PF03922
187	1.1e-55	NZ_CCRI01000004.1_298	RS_GCF_000985875.1	PF03922
203	9.4e-61	DKEM01000004.1_35	GB_GCA_002452485.1	PF03922
198.4	3.5e-59	NZ_AKJS01000111.1_22	RS_GCF_000282215.1	PF03922
74.1	2.3e-21	NZ_LROY01000002.1_1472	RS_GCF_001639145.1	PF03922
149.9	1.3e-44	NZ_LROY01000001.1_950	RS_GCF_001639145.1	PF03922
54.4	2.6e-15	NZ_LROY01000001.1_1054	RS_GCF_001639145.1	PF03922
67.9	1.9e-19	NZ_LROY01000002.1_1116	RS_GCF_001639145.1	PF03922
179.5	1.1e-53	NZ_LROY01000001.1_977	RS_GCF_001639145.1	PF03922
47.2	4.2e-13	NZ_LROY01000002.1_733	RS_GCF_001639145.1	PF03922
181.9	1.4e-54	MNUG01000002.1_13	GB_GCA_001871905.1	PF03922
201.6	1.3e-60	NZ_LXYU01000003.1_168	RS_GCF_001952075.1	PF03922
149.5	4.4e-44	NZ_FCOA02000009.1_183	RS_GCF_001544875.2	PF03922
91.3	2.9e-26	NZ_FCOA02000002.1_454	RS_GCF_001544875.2	PF03922
88.4	2.2e-25	NZ_FCOA02000027.1_71	RS_GCF_001544875.2	PF03922
126.1	4.7e-37	NZ_LLWQ01000182.1_35	RS_GCF_001447385.1	PF03922
158.4	4.2e-47	NZ_NIVS01000009.1_125	RS_GCF_002205165.1	PF03922
136.3	2.5e-40	NZ_NIVS01000020.1_392	RS_GCF_002205165.1	PF03922
177.7	1.1e-52	NZ_LJYG01000116.1_284	RS_GCF_001440035.1	PF03922
142	5.3e-42	NZ_QBTZ01000001.1_2168	RS_GCF_003058055.1	PF03922
133.7	1.9e-39	NZ_QBTZ01000001.1_2637	RS_GCF_003058055.1	PF03922
121.7	8.7e-36	NZ_BAZG01000009.1_62	RS_GCF_000964525.1	PF03922
183.9	6.4e-55	NC_007794.1_2593	RS_GCF_000013325.1	PF03922
200.2	7.4e-60	NZ_ABCQ01000040.1_14	RS_GCF_000170855.1	PF03922
192.3	2e-57	NZ_JXQV01000009.1_509	RS_GCF_000834635.1	PF03922
181.9	3.7e-54	NZ_PIUM01000005.1_30	RS_GCF_002845745.1	PF03922
181.1	6.4e-54	NZ_PIUM01000005.1_31	RS_GCF_002845745.1	PF03922
150.7	6.6e-45	NZ_FUGD01000062.1_38	RS_GCF_900162815.1	PF03922
55.4	1.1e-15	NZ_FUGD01000083.1_63	RS_GCF_900162815.1	PF03922
114.7	1.3e-33	NZ_LSIB01000152.1_1	RS_GCF_001556025.1	PF03922
241.7	1.4e-72	NZ_FLQP01000022.1_25	RS_GCF_900089855.1	PF03922
164.7	4.2e-49	NZ_FNNJ01000002.1_497	RS_GCF_900106565.1	PF03922
183.6	9.1e-55	NZ_BAER01000141.1_15	RS_GCF_000315055.1	PF03922
55.4	1.3e-15	NZ_LMPG01000016.1_154	RS_GCF_001423765.1	PF03922
114	1.5e-33	NZ_LMPG01000016.1_154	RS_GCF_001423765.1	PF03922
76.8	4.1e-22	QHVS01000104.1_7	GB_GCA_003223635.1	PF03922
24.4	4.8e-06	QHVS01000115.1_12	GB_GCA_003223635.1	PF03922
144.4	9.6e-43	NZ_LAXJ01000002.1_452	RS_GCF_001441615.1	PF03922
119.1	3.4e-35	NZ_NEGE01000025.1_5	RS_GCF_002135355.1	PF03922
40.2	5.6e-11	NZ_NEGE01000010.1_44	RS_GCF_002135355.1	PF03922
194	6.1e-58	NZ_CP010415.1_3517	RS_GCF_000817975.1	PF03922
194	6.3e-58	NZ_CP010415.1_3516	RS_GCF_000817975.1	PF03922
192	2.5e-57	NZ_LLWH01000112.1_11	RS_GCF_001411475.1	PF03922
201.4	3e-60	NZ_LOCN01000023.1_8	RS_GCF_001574435.1	PF03922
213.5	4.6e-64	NZ_KB894800.1_112	RS_GCF_000374645.1	PF03922
158.7	2.7e-47	NZ_PPDJ01000001.1_408	RS_GCF_002903145.1	PF03922
196.2	9.8e-59	NZ_LT897781.1_3019	RS_GCF_900188315.1	PF03922
219	2e-65	NZ_AYVY01000024.1_49	RS_GCF_000503055.1	PF03922
64.9	1.9e-18	NZ_KB850000.1_649	RS_GCF_000369405.1	PF03922
65.7	1.1e-18	NZ_KB849994.1_352	RS_GCF_000369405.1	PF03922
103.4	3.1e-30	NZ_KB850002.1_105	RS_GCF_000369405.1	PF03922
188.3	4.3e-56	NZ_FYED01000021.1_63	RS_GCF_900187565.1	PF03922
169.3	1.5e-50	MABC01000083.1_17	GB_GCA_002162925.1	PF03922
65.7	1.1e-18	NZ_KB849179.1_102	RS_GCF_000367945.1	PF03922
99.7	4.1e-29	NZ_KB849179.1_2480	RS_GCF_000367945.1	PF03922
151	5.8e-45	NZ_LDJM01000057.1_2	RS_GCF_001431485.1	PF03922
129.6	2.2e-38	NZ_LDJM01000011.1_67	RS_GCF_001431485.1	PF03922
137	1.5e-40	NZ_FTMZ01000002.1_238	RS_GCF_900156335.1	PF03922
153.3	1.1e-45	NZ_FOWZ01000003.1_55	RS_GCF_900115585.1	PF03922
172.8	1.7e-51	NZ_FUYP01000027.1_3	RS_GCF_900168005.1	PF03922
143.3	1.2e-42	NZ_FUGE01000081.1_31	RS_GCF_900162825.1	PF03922
35	1.8e-09	NZ_FUGE01000167.1_9	RS_GCF_900162825.1	PF03922
157.1	2.1e-46	NC_015723.1_66	RS_GCF_000219215.1	PF03922
65.8	2e-18	NC_015726.1_3598	RS_GCF_000219215.1	PF03922
130.3	3.3e-38	NC_015726.1_3535	RS_GCF_000219215.1	PF03922
210	5.5e-63	NZ_FOAS01000013.1_107	RS_GCF_900109735.1	PF03922
71.2	2e-20	NZ_LQMV01000025.1_648	RS_GCF_001510805.1	PF03922
62.4	9.7e-18	NZ_LQMV01000025.1_918	RS_GCF_001510805.1	PF03922
107.6	1.3e-31	NZ_LQMV01000012.1_15	RS_GCF_001510805.1	PF03922
162.7	2.7e-48	NZ_BEYR01000002.1_310	RS_GCF_002933815.1	PF03922
233.1	6.8e-70	NZ_NEJU01000013.1_71	RS_GCF_002113295.1	PF03922
113.5	3.3e-33	NZ_PGTB01000012.1_30	RS_GCF_002786325.1	PF03922
231.8	1.7e-69	NZ_CP017990.1_2533	RS_GCF_002208095.1	PF03922
131.4	1.1e-38	NZ_PGES01000001.1_3093	RS_GCF_002797895.1	PF03922
153.5	1.8e-45	NZ_PGES01000001.1_1730	RS_GCF_002797895.1	PF03922
216.3	9e-65	NC_005126.1_2468	RS_GCF_000196155.1	PF03922
172	3.3e-51	DEXX01000005.1_50	GB_GCA_002364315.1	PF03922
97.6	2e-28	DEXX01000032.1_99	GB_GCA_002364315.1	PF03922
226.6	6e-68	NZ_KN150796.1_1454	RS_GCF_000755535.1	PF03922
165.6	2.7e-49	NC_009952.1_1317	RS_GCF_000018145.1	PF03922
204.3	5.5e-61	UBYA01000016.1_56	GB_GCA_900469615.1	PF03922
82.9	6.9e-24	NZ_PNRF01000020.1_68	RS_GCF_002879615.1	PF03922
176.6	1.3e-52	NZ_PNRF01000020.1_69	RS_GCF_002879615.1	PF03922
179.3	1.4e-53	DGFE01000078.1_13	GB_GCA_002391525.1	PF03922
185.5	1.4e-55	NCEU01000002.1_18	GB_GCA_002280855.1	PF03922
[truncated: 4,481 more rows]

## Sheet: alkane_blc_K03098
bitscore	eval	geneId	gtdbId	keggId	percentIdentity	queryPercentAlignment	subjectPercentAlignment
364.4	9.2e-99	AEMF01000001.1_1420	GB_GCA_000208585.2	K03098	99.4	99.4286	100
363.2	2.1e-98	AEMF01000001.1_778	GB_GCA_000208585.2	K03098	97.7	99.4382	100
285.8	4.4e-75	ALKN02000007.1_85	GB_GCA_000293865.2	K03098	77	93.5484	87
342.4	3.7e-92	ANBW01000359.1_32	GB_GCA_000316985.1	K03098	97.1	99.422	100
349.4	3e-94	AOMO01000003.1_1	GB_GCA_000338875.1	K03098	98.8	99.4186	100
270.4	1.7e-70	AP018040.2_1104	GB_GCA_002356435.2	K03098	74.2	98.7879	91.0615
351.7	6.1e-95	APHW01000108.1_9	GB_GCA_002741985.1	K03098	98.3	99.4253	100
186.8	2.6e-45	ARRC01000008.1_37	GB_GCA_000384995.1	K03098	52.7	94.2857	97.6608
189.1	5.3e-46	ARRC01000022.1_9	GB_GCA_000384995.1	K03098	54.4	94.3182	93.3702
391.3	7.6e-107	ASXI01000014.1_21	GB_GCA_000416445.1	K03098	97.3	99.4709	100
360.1	1.8e-97	BALN01000001.1_423	GB_GCA_000615005.1	K03098	100	99.4382	100
209.1	4.2e-52	BAOX01000225.1_1	GB_GCA_000813105.1	K03098	69.2	99.3197	70.8738
446	5.1e-123	BAWG01000004.1_88	GB_GCA_000586415.1	K03098	67	99.1848	88.5787
279.6	4.8e-73	BAWH01000001.1_137	GB_GCA_000586435.1	K03098	57.4	98.2143	71.5818
407.1	2.1e-111	BAWI01000003.1_243	GB_GCA_000586455.1	K03098	70.9	99.67	76.3959
437.2	2.2e-120	BAWJ01000002.1_211	GB_GCA_000586475.1	K03098	70.4	95.8702	81.9797
256.9	2e-66	BAXE01000006.1_306	GB_GCA_001310415.1	K03098	71.9	97.093	96.5318
416	3.1e-114	BAZJ01000070.1_5	GB_GCA_001310795.1	K03098	98.5	99.5074	100
314.3	1.2e-83	BBEG01000504.1_3	GB_GCA_001312645.1	K03098	77.6	98.9691	97.9592
200.7	1.7e-49	BBFD01000038.1_27	GB_GCA_001313065.1	K03098	59.3	93.6047	89.9441
245	8.1e-63	BBMI01000033.1_1	GB_GCA_000754155.1	K03098	63.5	98.2659	98.8372
245.7	4.8e-63	BBMQ01000276.1_29	GB_GCA_000755365.1	K03098	68.8	91.954	89.3855
283.5	2e-74	BBRZ01000014.1_52	GB_GCA_000830415.1	K03098	74.1	98.8372	98.2659
315.1	7.4e-84	BBSL01000071.1_32	GB_GCA_001319865.1	K03098	78.9	99.005	99.4949
350.9	1e-94	BBVB01000015.1_507	GB_GCA_000974745.1	K03098	96.5	99.4253	100
269.6	3.6e-70	BDBO01000004.1_239	GB_GCA_001613025.1	K03098	67.7	93.2039	99.4652
363.6	1.6e-98	BDFL01000051.1_22	GB_GCA_001686385.1	K03098	97.2	99.4382	100
202.2	6e-50	CAPN01000023.1_77	GB_GCA_000333235.1	K03098	57.6	91.8605	96.9136
219.5	3.6e-55	CBTK010000047.1_41	GB_GCA_000531125.1	K03098	60	97.7011	97.6879
348.2	7e-94	CM001975.1_3433	GB_GCA_000406125.1	K03098	93.6	95.5556	94.5055
368.2	6.5e-100	CP002364.1_1927	GB_GCA_000186885.1	K03098	100	99.435	100
342	5.1e-92	CP012155.1_2122	GB_GCA_001602415.1	K03098	100	91.2088	100
375.9	3.3e-102	CP012156.1_3204	GB_GCA_001602435.1	K03098	100	99.4624	100
382.9	2.7e-104	CP012157.1_2020	GB_GCA_001602455.1	K03098	100	99.4652	100
223	3.3e-56	CP016181.1_2085	GB_GCA_003285205.1	K03098	60.1	94.8864	97.6744
388.3	6.5e-106	CP017951.1_4773	GB_GCA_001878715.1	K03098	95.2	99.4737	100
280	2.3e-73	CP021781.1_1594	GB_GCA_003290445.1	K03098	76.2	98.8506	100
370.2	1.7e-100	CP022114.1_2350	GB_GCA_002211745.1	K03098	100	99.4382	100
379.4	3e-103	CP022198.1_1032	GB_GCA_003293465.1	K03098	96.3	99.4681	100
338.2	7.4e-91	CP023315.2_3562	GB_GCA_002310375.2	K03098	88.9	98.9011	99.4475
396.7	1.8e-108	CP025542.1_424	GB_GCA_002865505.1	K03098	98.9	99.4737	100
212.2	3.9e-53	CP025776.1_4191	GB_GCA_002886105.1	K03098	91.7	92.3729	91.5966
367.1	1.4e-99	CP026774.1_2531	GB_GCA_002949675.1	K03098	100	99.4382	100
370.2	1.7e-100	CP026788.1_2644	GB_GCA_002950215.1	K03098	100	99.4382	100
347.1	2.1e-93	CP028296.1_1514	GB_GCA_003029925.1	K03098	97	85.5932	99.0196
347.1	2.1e-93	CP028300.1_1742	GB_GCA_003029985.1	K03098	97	85.5932	99.0196
310.1	2.4e-82	CP029378.1_1745	GB_GCA_003268675.1	K03098	81.9	96.5	96.9543
187.6	1.5e-45	CP029556.1_1115	GB_GCA_003293695.1	K03098	50	94.5455	92.3077
240.4	2.1e-61	CP029556.1_2229	GB_GCA_003293695.1	K03098	68	90.3743	91.7582
385.6	4.2e-105	CP029983.1_1031	GB_GCA_003290225.1	K03098	96.3	99.4737	100
349.4	3.2e-94	CP030261.1_1966	GB_GCA_003312915.1	K03098	92.2	99.4475	100
174.5	1.3e-41	DAAJ01000113.1_7	GB_GCA_001701115.1	K03098	51.6	92.3529	94.7059
248.1	1e-63	DBBK01000263.1_14	GB_GCA_002292165.1	K03098	79.9	77.0053	78.6885
219.9	2.9e-55	DBBN01000022.1_14	GB_GCA_002292215.1	K03098	59.2	93.8547	91.2568
215.7	5.7e-54	DBBP01000016.1_53	GB_GCA_002292285.1	K03098	62	83.1579	91.8605
256.5	2.7e-66	DBBV01000018.1_129	GB_GCA_002292375.1	K03098	72	97.6744	96.5517
270.8	1.3e-70	DBBV01000020.1_58	GB_GCA_002292375.1	K03098	77.5	94.1176	91.954
248.4	7.3e-64	DBBX01000003.1_28	GB_GCA_002292815.1	K03098	64.5	99.422	100
193	3e-47	DBBZ01000168.1_7	GB_GCA_002292845.1	K03098	66.4	93.7063	70.3704
197.2	2e-48	DBCR01000013.1_14	GB_GCA_002293125.1	K03098	57.2	95.0549	89.0625
181	1.3e-43	DBFQ01000087.1_1	GB_GCA_002294665.1	K03098	53.7	95.4545	86.9822
208.8	6.8e-52	DBFY01000024.1_6	GB_GCA_002295285.1	K03098	52.2	97.2973	100
209.9	2.9e-52	DBHE01000223.1_12	GB_GCA_002296055.1	K03098	59.4	96.0227	96.0452
312.8	3.6e-83	DBIN01000028.1_63	GB_GCA_002296655.1	K03098	73.2	97	99.4845
187.6	1.5e-45	DBKH01000078.1_6	GB_GCA_002297815.1	K03098	59.1	89.881	78.5714
285.8	4.3e-75	DBLQ01000058.1_3	GB_GCA_002297505.1	K03098	74.9	96.6851	97.7654
308.9	4.6e-82	DBLT01000015.1_448	GB_GCA_002298805.1	K03098	81.7	98.8701	98.8701
179.1	5.6e-43	DBLW01000209.1_2	GB_GCA_002298075.1	K03098	56.2	84.2697	78.0612
236.5	2.9e-60	DBME01000436.1_5	GB_GCA_002298155.1	K03098	65.1	97.1751	98.8235
213	2.9e-53	DBMG01000076.1_6	GB_GCA_002304785.1	K03098	67.1	95.3333	75.2632
223.8	2e-56	DBMH01000260.1_17	GB_GCA_002297645.1	K03098	67.1	79.3478	95.4248
203.8	2e-50	DBMP01000010.1_162	GB_GCA_002298145.1	K03098	57.8	97.5758	93.0636
238.8	5.9e-61	DBMS01000319.1_4	GB_GCA_002297665.1	K03098	67.3	94.9153	98.8235
248.1	1e-63	DBNK01000019.1_35	GB_GCA_002298335.1	K03098	73.7	93.956	96.0452
199.1	6.7e-49	DBNU01000077.1_6	GB_GCA_002299125.1	K03098	51.6	80.6167	96.7914
223.4	2.5e-56	DBNW01000087.1_34	GB_GCA_002299425.1	K03098	66.9	93.5673	93.0233
247.7	1.2e-63	DBPV01000114.1_33	GB_GCA_002304995.1	K03098	69.2	99.422	97.7273
230.3	2.2e-58	DBQU01000116.1_19	GB_GCA_002305765.1	K03098	61.7	89.7849	96.5318
164.5	1.4e-38	DBRG01000016.1_80	GB_GCA_002305545.1	K03098	50.3	88.7006	80.6122
234.6	1.2e-59	DBTD01000004.1_234	GB_GCA_002306875.1	K03098	57.4	97.3118	98.3871
216.1	3.9e-54	DBTD01000004.1_425	GB_GCA_002306875.1	K03098	61	97.0238	93.7143
328.2	7.1e-88	DBTO01000055.1_8	GB_GCA_002307095.1	K03098	89.9	99.4118	100
199.1	5.3e-49	DBTR01000010.1_10	GB_GCA_002307145.1	K03098	57.6	90.0552	92.6554
213.8	2.1e-53	DBTS01000088.1_57	GB_GCA_002307175.1	K03098	57.5	98.9071	92.268
236.9	2.3e-60	DBTT01000027.1_107	GB_GCA_002307185.1	K03098	63	96.648	98.2955
185.7	6.2e-45	DBTY01000051.1_70	GB_GCA_002307295.1	K03098	55	91.3514	94.7977
316.6	2.3e-84	DBUI01000014.1_13	GB_GCA_002307845.1	K03098	84.9	99.4444	100
328.2	7.6e-88	DBUI01000066.1_22	GB_GCA_002307845.1	K03098	90.8	95.5801	97.7528
379.8	2.4e-103	DBUI01000208.1_26	GB_GCA_002307845.1	K03098	89.2	99.505	100
281.6	8.1e-74	DBUO01000029.1_16	GB_GCA_002308695.1	K03098	72.6	98.895	100
179.5	4.1e-43	DBYZ01000014.1_94	GB_GCA_002311655.1	K03098	54	90.5882	82.1429
234.2	1.5e-59	DCBC01000117.1_12	GB_GCA_002313335.1	K03098	62.7	98.8701	100
269.6	3.4e-70	DCCB01000020.1_21	GB_GCA_002313655.1	K03098	73	89.6373	91.0526
211.5	9.9e-53	DCCB01000040.1_5	GB_GCA_002313655.1	K03098	55.5	99.4253	100
236.9	2.5e-60	DCCG01000045.1_125	GB_GCA_002314145.1	K03098	65.5	83.3333	91.6667
187.2	1.9e-45	DCCQ01000143.1_5	GB_GCA_002314195.1	K03098	60.4	89.881	78.5714
217.6	1.4e-54	DCDF01000045.1_24	GB_GCA_002316295.1	K03098	59.3	94.8864	95.9538
164.5	1.3e-38	DCEW01000008.1_6	GB_GCA_002314265.1	K03098	52.1	86.1446	93.5897
216.5	3.2e-54	DCFQ01000076.1_10	GB_GCA_002319915.1	K03098	56.7	99.4475	100
215.7	5.4e-54	DCFS01000014.1_3	GB_GCA_002319875.1	K03098	60	95.5056	90.7609
173.3	3.9e-41	DCFV01000113.1_33	GB_GCA_002314435.1	K03098	53.8	74.2222	97.1429
219.2	5e-55	DCFX01000013.1_23	GB_GCA_002314445.1	K03098	61.6	88.4615	91.6201
185.3	7.7e-45	DCIX01000035.1_26	GB_GCA_002317135.1	K03098	56.3	86.2857	96.7949
191.4	1.1e-46	DCJS01000020.1_3	GB_GCA_002319955.1	K03098	55.7	90.7104	90.2703
183.3	2.9e-44	DCKU01000106.1_42	GB_GCA_002320455.1	K03098	58	80.791	76.4706
212.2	6.5e-53	DCKU01000112.1_29	GB_GCA_002320455.1	K03098	60	87.1795	93.4066
240.7	1.4e-61	DCLG01000020.1_12	GB_GCA_002320935.1	K03098	71.1	92.5466	92.5466
310.1	2.1e-82	DCLT01000015.1_18	GB_GCA_002321695.1	K03098	79.9	98.3051	98.3051
217.6	1.4e-54	DCNF01000003.1_4	GB_GCA_002322035.1	K03098	62.3	86.0335	83.2432
210.7	1.8e-52	DCOH01000037.1_35	GB_GCA_002322865.1	K03098	54.4	98.895	98.8827
239.2	4.5e-61	DCPU01000001.1_141	GB_GCA_002323245.1	K03098	66.9	89.8305	92.4855
237.3	1.7e-60	DCPU01000014.1_10	GB_GCA_002323245.1	K03098	66.3	94.2857	94.8571
179.1	6.7e-43	DCSL01000080.1_6	GB_GCA_002325615.1	K03098	53.2	72.3005	85.4749
240	3.1e-61	DCSW01000013.1_23	GB_GCA_002325825.1	K03098	67.4	83.7321	96.0674
243.4	2.6e-62	DCUF01000031.1_6	GB_GCA_002328485.1	K03098	64.9	88.8889	98.8235
194.5	1.3e-47	DCUH01000095.1_9	GB_GCA_002327765.1	K03098	52.5	97.7528	94.5946
253.4	2.4e-65	DCUH01000098.1_19	GB_GCA_002327765.1	K03098	65.5	91.8033	93.8547
171.4	1.1e-40	DCUJ01000004.1_12	GB_GCA_002328495.1	K03098	50.9	96.5116	95.3757
257.3	1.6e-66	DCUM01000087.1_2	GB_GCA_002327255.1	K03098	68.6	98.2558	99.4118
247.3	1.6e-63	DCUQ01000017.1_4	GB_GCA_002327865.1	K03098	66.9	98.2456	91.8478
250.4	2e-64	DCWA01000023.1_123	GB_GCA_002327445.1	K03098	68.8	95.5056	97.6608
175.6	6.1e-42	DCWB01000004.1_325	GB_GCA_002327465.1	K03098	51.8	93.1429	93.6416
260.8	1.4e-67	DCXY01000023.1_138	GB_GCA_002329155.1	K03098	72	99.3939	100
330.9	1.4e-88	DCXY01000040.1_1	GB_GCA_002329155.1	K03098	78.4	94.7619	100
218.4	8.7e-55	DCYB01000002.1_135	GB_GCA_002331385.1	K03098	55.7	98.3871	94.3299
339.7	2.4e-91	DCYD01000023.1_253	GB_GCA_002331005.1	K03098	93.1	99.4253	100
260.4	1.9e-67	DCYP01000026.1_27	GB_GCA_002331105.1	K03098	75.4	92.7778	94.3503
268.5	7.3e-70	DCZN01000057.1_43	GB_GCA_002331625.1	K03098	66.5	98.3784	97.8495
238.4	7.7e-61	DCZO01000015.1_10	GB_GCA_002331335.1	K03098	61.8	95.4802	96.5517
280.8	1.5e-73	DCZO01000018.1_23	GB_GCA_002331335.1	K03098	75	87.9581	90.3226
267.3	1.6e-69	DCZQ01000001.1_89	GB_GCA_002331645.1	K03098	67.2	98.9011	99.4444
243.8	1.7e-62	DDAD01000083.1_2	GB_GCA_002333205.1	K03098	69	95.6522	98.1366
196.4	3.4e-48	DDAL01000008.1_299	GB_GCA_002332615.1	K03098	56.5	93.8547	97.1098
244.6	1.1e-62	DDBE01000076.1_16	GB_GCA_002332715.1	K03098	66.9	93.8547	96.0894
246.1	4e-63	DDBK01000153.1_3	GB_GCA_002333095.1	K03098	70.7	87.4346	94.3503
210.3	2.3e-52	DDCQ01000044.1_14	GB_GCA_002334915.1	K03098	56.5	93.2584	93.3333
227.6	1.4e-57	DDCQ01000073.1_22	GB_GCA_002334915.1	K03098	59.4	92.8571	98.2659
229.9	2.7e-58	DDDD01000102.1_29	GB_GCA_002335945.1	K03098	65.8	87.2832	83.9779
227.6	1.4e-57	DDDD01000112.1_13	GB_GCA_002335945.1	K03098	64.2	95.5801	98.8372
258.8	5.5e-67	DDDM01000032.1_6	GB_GCA_002335925.1	K03098	71.4	90.9605	89.4444
213.8	2e-53	DDDX01000083.1_82	GB_GCA_002339085.1	K03098	54.7	99.4152	100
216.5	3.2e-54	DDED01000131.1_11	GB_GCA_002336035.1	K03098	56.5	94.4444	100
194.9	1e-47	DDEO01000208.1_30	GB_GCA_002336725.1	K03098	60.8	82.6087	92.1687
201.1	1.4e-49	DDEP01000012.1_3	GB_GCA_002336465.1	K03098	61.3	84.6995	93.3735
181	1.3e-43	DDET01000023.1_23	GB_GCA_002336915.1	K03098	53.2	97.5309	89.5954
226.1	4e-57	DDEU01000001.1_28	GB_GCA_002336815.1	K03098	61.7	97.7654	94.5946
226.1	4e-57	DDEU01000031.1_37	GB_GCA_002336815.1	K03098	61.7	97.7654	94.5946
172.2	6.4e-41	DDEX01000005.1_22	GB_GCA_002336845.1	K03098	53.9	96.4286	100
161	1.5e-37	DDEY01000054.1_31	GB_GCA_002336965.1	K03098	50	91.1243	84.3243
254.2	1.3e-65	DDEZ01000011.1_531	GB_GCA_002336805.1	K03098	73.4	88	86.0335
215.3	7.1e-54	DDFD01000037.1_30	GB_GCA_002337005.1	K03098	58	97.7778	97.7654
203.4	2.9e-50	DDFG01000005.1_1078	GB_GCA_002337055.1	K03098	56.7	97.2973	96.1326
172.9	3.8e-41	DDFH01000008.1_46	GB_GCA_002337085.1	K03098	53.8	91.1243	84.3243
216.9	2.2e-54	DDFJ01000002.1_122	GB_GCA_002337125.1	K03098	60.2	99.3827	89.9441
214.5	1.2e-53	DDGB01000019.1_158	GB_GCA_002337465.1	K03098	55.5	99.4253	100
245.4	6.9e-63	DDGB01000019.1_287	GB_GCA_002337465.1	K03098	62.4	95.3608	96.3158
283.9	1.8e-74	DDHJ01000017.1_78	GB_GCA_002338065.1	K03098	69.5	95.4082	98.4127
317	1.7e-84	DDIB01000005.1_128	GB_GCA_002338325.1	K03098	81.1	99.4475	100
201.4	1.1e-49	DDII01000071.1_11	GB_GCA_002338445.1	K03098	55.4	86.0104	93.6782
238.8	6.3e-61	DDIP01000149.1_14	GB_GCA_002338605.1	K03098	65.7	93.1217	93.6508
247.7	1.3e-63	DDIP01000412.1_8	GB_GCA_002338605.1	K03098	62.9	94.3503	95.977
180.3	2.8e-43	DDIR01000041.1_7	GB_GCA_002338715.1	K03098	53.2	79.798	83.7838
245	8.4e-63	DDIS01000178.1_11	GB_GCA_002338615.1	K03098	62.9	97.7901	98.3425
229.9	2.9e-58	DDJC01000051.1_85	GB_GCA_002339015.1	K03098	64	91.9786	91.2088
318.5	7.2e-85	DDJO01000017.1_66	GB_GCA_002339505.1	K03098	72.1	99.537	100
217.2	1.9e-54	DDJS01000002.1_2	GB_GCA_002339165.1	K03098	60.9	83.4225	91.7647
209.5	3.8e-52	DDJS01000125.1_9	GB_GCA_002339165.1	K03098	60.5	85.8757	83.9779
285	7.4e-75	DDKB01000020.1_36	GB_GCA_002339675.1	K03098	74	99.4505	100
225.7	5.7e-57	DDKG01000166.1_8	GB_GCA_002339265.1	K03098	61.5	95.3846	97.8836
219.2	4.8e-55	DDLT01000132.1_1	GB_GCA_002340265.1	K03098	57.9	97.7011	100
226.9	2.3e-57	DDNL01000088.1_6	GB_GCA_002341165.1	K03098	58.4	93.2584	97.6471
226.9	2.4e-57	DDNV01000026.1_7	GB_GCA_002341315.1	K03098	62.8	90.1099	94.2529
275	7.6e-72	DDOJ01000012.1_207	GB_GCA_002341585.1	K03098	72.2	97.2376	96.1749
260	2.5e-67	DDOJ01000024.1_64	GB_GCA_002341585.1	K03098	71.4	98.8701	99.4253
258.8	5.8e-67	DDPE01000052.1_7	GB_GCA_002342035.1	K03098	66.3	94.0541	95.1087
198.4	8.8e-49	DDPO01000083.1_11	GB_GCA_002342225.1	K03098	57.1	87.0056	82.7027
224.9	8.7e-57	DDQP01000029.1_55	GB_GCA_002342705.1	K03098	61.3	96.5517	99.4083
267.3	1.6e-69	DDQR01000015.1_11	GB_GCA_002342735.1	K03098	76.4	88.7006	87.7095
211.8	8e-53	DDRC01000152.1_8	GB_GCA_002342985.1	K03098	59	93.4783	96.648
227.6	1.4e-57	DDRS01000027.1_53	GB_GCA_002343685.1	K03098	66.1	92.6554	95.3757
246.1	3.7e-63	DDSO01000109.1_31	GB_GCA_002343425.1	K03098	67.1	95.5056	97.7011
256.9	2.2e-66	DDSO01000111.1_3	GB_GCA_002343425.1	K03098	68.5	97.2678	97.2678
240	2.8e-61	DDSR01000218.1_4	GB_GCA_002343455.1	K03098	65.5	93.5135	96.1326
220.7	1.7e-55	DDSZ01000002.1_59	GB_GCA_002344205.1	K03098	64.1	91.7582	86.9792
181	1.4e-43	DDTL01000131.1_2	GB_GCA_002344345.1	K03098	52	98.8571	98.2659
268.5	7e-70	DDUX01000063.1_13	GB_GCA_002345025.1	K03098	72.4	99.4382	100
182.6	5.3e-44	DDVC01000226.1_1	GB_GCA_002345145.1	K03098	53.2	91.4439	97.1098
301.2	9.7e-80	DDVL01000007.1_46	GB_GCA_002345315.1	K03098	81	98.3051	98.8636
265.8	4.6e-69	DDVS01000002.1_194	GB_GCA_002345565.1	K03098	69.1	97.2067	97.7654
290.4	1.6e-76	DDVW01000056.1_5	GB_GCA_002345545.1	K03098	79.6	98.1818	99.3865
323.2	2.7e-86	DDVW01000074.1_20	GB_GCA_002345545.1	K03098	79.3	99	96.5854
276.2	3.5e-72	DDVX01000002.1_109	GB_GCA_002345575.1	K03098	71.2	96.1957	99.435
186.4	3.5e-45	DDWD01000195.1_29	GB_GCA_002345825.1	K03098	50.6	96.648	88.7755
212.2	5.9e-53	DDWE01000065.1_6	GB_GCA_002345625.1	K03098	61.1	92.5714	93.0636
265	7.7e-69	DDWS01000061.1_53	GB_GCA_002347685.1	K03098	71	94.9438	91.8478
247.7	1.3e-63	DDXB01000064.1_98	GB_GCA_002347405.1	K03098	67.6	96.6851	89.5
186.4	3.2e-45	DDXR01000044.1_5	GB_GCA_002347565.1	K03098	54.9	93.8272	78.3505
302	5.5e-80	DDYB01000021.1_25	GB_GCA_002347265.1	K03098	81.1	98.8304	91.8478
204.5	1.3e-50	DDZY01000163.1_10	GB_GCA_002346525.1	K03098	54.1	91.8919	99.4048
185.3	7.9e-45	DEAI01000011.1_374	GB_GCA_002346675.1	K03098	53.1	98.895	96.6851
206.1	4.8e-51	DEBE01000022.1_5	GB_GCA_002348425.1	K03098	55.4	83.5	83.5821
201.1	1.5e-49	DEBL01000036.1_1	GB_GCA_002348535.1	K03098	57.6	86.8421	90.6077
169.5	4.2e-40	DEFD01000030.1_3	GB_GCA_002350615.1	K03098	50.9	98.2249	88.7755
220.3	2.3e-55	DEHY01000149.1_28	GB_GCA_002352185.1	K03098	61.2	86.3158	94.2529
181.8	8.6e-44	DEIC01000116.1_10	GB_GCA_002352285.1	K03098	54.2	94.9153	97.076
278.1	8.5e-73	DEIL01000001.1_6	GB_GCA_002352445.1	K03098	77.8	99.4152	100
445.7	8.5e-123	DEIR01000014.1_84	GB_GCA_002352555.1	K03098	60	99.7895	100
229.6	3.9e-58	DEKZ01000204.1_5	GB_GCA_002354135.1	K03098	65	92.1466	88.9447
224.2	1.5e-56	DELI01000031.1_33	GB_GCA_002354335.1	K03098	58.2	99.4382	100
208	1.1e-51	DELI01000036.1_56	GB_GCA_002354335.1	K03098	55.9	97.8022	99.4413
337.8	9.2e-91	DELT01000027.1_20	GB_GCA_002354555.1	K03098	90.8	99.4253	99.4253
328.2	7.4e-88	DELT01000094.1_121	GB_GCA_002354555.1	K03098	94.5	93.2203	100
278.9	5.6e-73	DELX01000007.1_11	GB_GCA_002354605.1	K03098	76.2	87.0466	87.8947
216.5	3.1e-54	DELX01000060.1_16	GB_GCA_002354605.1	K03098	57.1	97.1429	98.2558
299.7	3e-79	DELY01000003.1_51	GB_GCA_002354655.1	K03098	73.5	97.861	97.861
206.1	4.3e-51	DEMD01000015.1_125	GB_GCA_002354735.1	K03098	58.7	95.5556	98.8439
195.3	8.3e-48	DEMH01000009.1_644	GB_GCA_002354805.1	K03098	57.9	82.7411	90.0552
321.6	6.9e-86	DENB01000048.1_17	GB_GCA_002359495.1	K03098	85.6	99.4286	97.2067
360.9	1.2e-97	DEOB01000010.1_287	GB_GCA_002359895.1	K03098	83.9	96.6019	100
297	1.7e-78	DEOB01000010.1_78	GB_GCA_002359895.1	K03098	82.2	99.3902	100
301.6	7.4e-80	DEOJ01000023.1_329	GB_GCA_002358165.1	K03098	81	98.3051	98.8636
176.4	3.6e-42	DEPQ01000031.1_23	GB_GCA_002358855.1	K03098	54.9	89.2655	81.6327
251.9	7.1e-65	DEQC01000051.1_8	GB_GCA_002359055.1	K03098	62.9	95.6989	94.6809
282	6.6e-74	DEQC01000059.1_2	GB_GCA_002359055.1	K03098	70.3	99.4792	100
307.4	1.4e-81	DERO01000009.1_12	GB_GCA_002360945.1	K03098	80.7	99.435	100
350.9	1.1e-94	DERO01000036.1_143	GB_GCA_002360945.1	K03098	93.7	99.4286	100
352.4	3.7e-95	DEVL01000001.1_98	GB_GCA_002363385.1	K03098	92.7	99.4413	100
360.5	1.4e-97	DEVL01000003.1_1100	GB_GCA_002363385.1	K03098	96.1	98.895	100
348.2	6.4e-94	DEVL01000003.1_190	GB_GCA_002363385.1	K03098	97	99.3939	100
413.7	1.5e-113	DEVL01000003.1_435	GB_GCA_002363385.1	K03098	96.1	99.5098	100
175.6	6.3e-42	DEWY01000004.1_53	GB_GCA_002363865.1	K03098	51.2	93.4066	81.7734
335.1	6.1e-90	DEXE01000006.1_233	GB_GCA_002363955.1	K03098	90.2	98.3051	100
281.6	7.9e-74	DEXE01000009.1_30	GB_GCA_002363955.1	K03098	80.6	90.3955	96.9697
305.4	5.4e-81	DEZB01000069.1_38	GB_GCA_002364735.1	K03098	76.8	99.4624	100
259.2	4.2e-67	DEZC01000008.1_93	GB_GCA_002364715.1	K03098	78.9	86.3636	93.8272
260.8	1.5e-67	DEZG01000034.1_47	GB_GCA_002364745.1	K03098	71.2	91.573	92.6136
349.7	2.6e-94	DFAM01000013.1_26	GB_GCA_002365595.1	K03098	82.6	99.4898	100
312.8	3.3e-83	DFAX01000056.1_2	GB_GCA_002365915.1	K03098	80.6	99.4444	98.9011
372.1	4.8e-101	DFAX01000135.1_15	GB_GCA_002365915.1	K03098	88.4	99.4764	100
318.2	7.1e-85	DFAX01000289.1_6	GB_GCA_002365915.1	K03098	87.2	99.3939	100
316.6	2.3e-84	DFAX01000306.1_15	GB_GCA_002365915.1	K03098	84.6	99.4536	100
263.5	2.2e-68	DFBJ01000013.1_466	GB_GCA_002366565.1	K03098	68.2	99.435	100
361.7	6.1e-98	DFBS01000039.1_60	GB_GCA_002366715.1	K03098	93.8	99.4413	100
487.6	1.7e-135	DFBY01000032.1_52	GB_GCA_002366815.1	K03098	64.6	99.7543	100
370.9	1.1e-100	DFCG01000087.1_24	GB_GCA_002367455.1	K03098	90.8	99.4898	100
242.3	5.1e-62	DFDG01000134.1_6	GB_GCA_002367815.1	K03098	68.7	97.6471	92.7374
260	2.5e-67	DFNX01000010.1_391	GB_GCA_002376235.1	K03098	76.6	87.5	95.0617
233	3.4e-59	DFNY01000223.1_15	GB_GCA_002376595.1	K03098	64.8	88.0435	94.186
340.1	1.9e-91	DFPL01000082.1_6	GB_GCA_002377245.1	K03098	91.4	98.8701	99.4318
318.2	8.2e-85	DFQQ01000023.1_20	GB_GCA_002377855.1	K03098	80.3	99.4709	100
385.6	9.3e-105	DFQS01000069.1_26	GB_GCA_002377905.1	K03098	64.1	77.5414	90.2174
500.7	1.9e-139	DFQV01000009.1_154	GB_GCA_002377945.1	K03098	67.4	99.7537	100
223.8	1.9e-56	DFQW01000002.1_12	GB_GCA_002377985.1	K03098	59.1	97.7143	94.9438
235	9.3e-60	DFSN01000044.1_11	GB_GCA_002378645.1	K03098	59.4	88.0829	98.2659
240	2.7e-61	DFSO01000094.1_182	GB_GCA_002378665.1	K03098	61.6	97.2527	97.2222
316.2	3.1e-84	DFUE01000027.1_18	GB_GCA_002379585.1	K03098	76.3	99.4709	100
266.5	2.7e-69	DFUR01000046.1_18	GB_GCA_002380425.1	K03098	73	90.5556	91.0615
257.7	1.2e-66	DFWO01000121.1_41	GB_GCA_002380945.1	K03098	70.1	97.6608	90.7609
236.9	2.7e-60	DFWT01000233.1_9	GB_GCA_002381045.1	K03098	66.3	80.0948	91.0615
206.8	2.9e-51	DFXE01000025.1_79	GB_GCA_002381645.1	K03098	59.1	77.561	95.7831
278.1	9e-73	DFXK01000009.1_45	GB_GCA_002383165.1	K03098	70.9	96.6851	97.7654
201.8	8.5e-50	DFYA01000200.1_25	GB_GCA_002382525.1	K03098	58.8	87.3016	91.3793
219.2	4.9e-55	DFYR01000004.1_5	GB_GCA_002383375.1	K03098	64.2	88.8268	87.7095
241.5	9.7e-62	DFYU01000035.1_6	GB_GCA_002383415.1	K03098	68.4	88.8889	97.7143
388.7	4.9e-106	DGAI01000151.1_36	GB_GCA_002383725.1	K03098	95.7	99.4709	99.4709
231.9	7.1e-59	DGAQ01000054.1_19	GB_GCA_002382445.1	K03098	70.7	86.2069	82.8729
242.3	5.6e-62	DGAQ01000056.1_20	GB_GCA_002382445.1	K03098	68.3	86.0963	92
208.4	8.4e-52	DGAZ01000010.1_39	GB_GCA_002384685.1	K03098	56.5	97.1098	96.5318
337.4	1.2e-90	DGBN01000032.1_16	GB_GCA_002384815.1	K03098	92.7	99.4413	100
350.9	1.3e-94	DGDC01000003.1_199	GB_GCA_002385225.1	K03098	75	98.2143	99.095
226.5	3e-57	DGFE01000125.1_4	GB_GCA_002391525.1	K03098	60	96.5909	97.6879
278.1	9e-73	DGFV01000012.1_10	GB_GCA_002391865.1	K03098	69.7	96.6851	97.7654
393.3	2.1e-107	DGIP01000043.1_4	GB_GCA_002386405.1	K03098	93.5	99.5025	100
321.2	8.5e-86	DGIP01000110.1_10	GB_GCA_002386405.1	K03098	89.1	99.3976	100
354.4	9.8e-96	DGIP01000173.1_16	GB_GCA_002386405.1	K03098	95	99.4444	100
379	3.8e-103	DGIP01000323.1_2	GB_GCA_002386405.1	K03098	98.4	99.4536	100
358.6	5.4e-97	DGIR01000013.1_20	GB_GCA_002386445.1	K03098	90.6	96.7914	100
399.4	2.8e-109	DGIR01000026.1_219	GB_GCA_002386445.1	K03098	95.8	99.4764	100
308.1	7.4e-82	DGKS01000066.1_3	GB_GCA_002387785.1	K03098	84.1	99.3939	100
389.4	3.1e-106	DGKS01000067.1_28	GB_GCA_002387785.1	K03098	92	99.5025	100
354	1.3e-95	DGKS01000107.1_18	GB_GCA_002387785.1	K03098	94.4	98.895	98.3516
284.3	1.3e-74	DGLA01000001.1_31	GB_GCA_002387205.1	K03098	76.8	98.9011	99.4444
382.5	3.8e-104	DGLB01000006.1_31	GB_GCA_002387845.1	K03098	89.5	99.5025	100
300.8	1.2e-79	DGLB01000048.1_3	GB_GCA_002387845.1	K03098	81.1	99.3939	100
300.4	1.7e-79	DGLB01000068.1_20	GB_GCA_002387845.1	K03098	78.5	99.4382	100
319.7	2.7e-85	DGLB01000073.1_12	GB_GCA_002387845.1	K03098	84.9	99.4413	100
270.8	1.5e-70	DGLD01000013.1_51	GB_GCA_002387245.1	K03098	68.3	97.861	99.4565
306.6	2.3e-81	DGLW01000033.1_16	GB_GCA_002388125.1	K03098	82.8	98.3051	98.8636
225.3	6.8e-57	DGNJ01000095.1_28	GB_GCA_002388905.1	K03098	61.2	93.2203	95.3757
244.2	1.5e-62	DGNS01000009.1_483	GB_GCA_002389045.1	K03098	68.1	85.5615	96.9697
216.5	3.1e-54	DGNT01000071.1_21	GB_GCA_002389055.1	K03098	57.6	97.1429	98.2558
280	2.5e-73	DGNT01000081.1_18	GB_GCA_002389055.1	K03098	71.4	94.3005	94.7368
214.9	9e-54	DGNT01000161.1_28	GB_GCA_002389055.1	K03098	56.5	97.1429	98.2558
216.1	4.4e-54	DGPA01000026.1_197	GB_GCA_002389505.1	K03098	62.8	81.25	89.6552
223.4	2.6e-56	DGPB01000008.1_190	GB_GCA_002390285.1	K03098	63.5	86.1878	89.1429
215.3	6.8e-54	DGPO01000012.1_14	GB_GCA_002390485.1	K03098	61.9	93.5673	91.4286
194.5	1.3e-47	DGQF01000034.1_58	GB_GCA_002389675.1	K03098	50.9	91.2088	94.7674
229.9	2.7e-58	DGQK01000074.1_53	GB_GCA_002390745.1	K03098	61	99.4286	98.8827
264.6	1e-68	DGQO01000179.1_1	GB_GCA_002400445.1	K03098	72.1	95.5056	96.0894
237.3	1.8e-60	DGQR01000144.1_9	GB_GCA_002390825.1	K03098	67.1	92.3497	89.4737
321.2	8.9e-86	DGRL01000015.1_113	GB_GCA_002389975.1	K03098	86.7	98.8571	99.4253
162.5	5.1e-38	DGSC01000035.1_9	GB_GCA_002391275.1	K03098	54.5	88.0952	78.5714
179.1	5.6e-43	DGXZ01000006.1_6	GB_GCA_002396485.1	K03098	50.6	88.764	88.764
167.9	1.3e-39	DGXZ01000046.1_120	GB_GCA_002396485.1	K03098	50.6	92.6966	97.1098
252.3	5.5e-65	DGYB01000180.1_2	GB_GCA_002396525.1	K03098	65.4	96.2963	92.5926
233.4	2.7e-59	DGYJ01000041.1_64	GB_GCA_002396665.1	K03098	64	83.6735	86.7021
357.1	1.5e-96	DHAC01000003.1_77	GB_GCA_002397305.1	K03098	95.5	99.4413	100
419.9	2.2e-115	DHAC01000024.1_63	GB_GCA_002397305.1	K03098	98.5	99.5098	100
348.2	6.4e-94	DHAC01000036.1_24	GB_GCA_002397305.1	K03098	97	99.3939	100
354.4	9.8e-96	DHAC01000050.1_75	GB_GCA_002397305.1	K03098	95.5	99.4444	100
301.2	1.1e-79	DHAE01000006.1_99	GB_GCA_002397315.1	K03098	78	99.5146	100
271.2	9.9e-71	DHCC01000091.1_8	GB_GCA_002398875.1	K03098	79	99.3865	90.5028
189.5	4.1e-46	DHCV01000009.1_31	GB_GCA_002399025.1	K03098	54.9	97.1751	87.7551
199.5	4e-49	DHDW01000029.1_36	GB_GCA_002399565.1	K03098	57.2	97.1751	87.7551
227.6	1.4e-57	DHDZ01000015.1_58	GB_GCA_002399615.1	K03098	62	97.8022	99.4413
354	1.3e-95	DHEI01000126.1_8	GB_GCA_002399805.1	K03098	93.9	99.4475	100
222.2	5.9e-56	DHHB01000055.1_32	GB_GCA_002403075.1	K03098	65.6	86.7403	84.3243
198.4	8.6e-49	DHHE01000148.1_6	GB_GCA_002403115.1	K03098	59	93.6416	91.1602
228.8	6.4e-58	DHHF01000008.1_285	GB_GCA_002403155.1	K03098	63.9	89.1892	98.2249
240	2.6e-61	DHHQ01000003.1_25	GB_GCA_002403375.1	K03098	72.4	92.5287	94.2197
200.3	2.4e-49	DHIV01000003.1_26	GB_GCA_002403995.1	K03098	55.7	97.7654	93.1217
194.1	1.5e-47	DHLU01000058.1_2	GB_GCA_002405435.1	K03098	59.5	91.9255	81.768
271.2	9.9e-71	DHOP01000083.1_49	GB_GCA_002407775.1	K03098	76.5	99.3865	90.5028
202.2	6.3e-50	DHOU01000030.1_20	GB_GCA_002409745.1	K03098	57.2	83.9779	82.6087
147.5	1.6e-33	DHOX01000065.1_62	GB_GCA_002409785.1	K03098	52.5	85.2761	82.6347
230.7	1.6e-58	DHQI01000037.1_7	GB_GCA_002408065.1	K03098	65	88.2022	87.2222
213.8	1.7e-53	DHQK01000204.1_1	GB_GCA_002411085.1	K03098	68.3	100	81.0056
281.6	7.4e-74	DHQY01000013.1_118	GB_GCA_002408205.1	K03098	79.4	97.561	89.3855
182.2	6.7e-44	DHQY01000016.1_25	GB_GCA_002408205.1	K03098	52.9	95.0276	86.7347
277.3	1.6e-72	DHSL01000040.1_14	GB_GCA_002411345.1	K03098	66	99.4681	100
267.7	1.1e-69	DHTF01000029.1_11	GB_GCA_002411515.1	K03098	73.7	99.4048	93.2961
250.8	1.5e-64	DHTG01000055.1_13	GB_GCA_002411545.1	K03098	68.2	98.8764	97.7654
180.3	2.4e-43	DHTG01000055.1_14	GB_GCA_002411545.1	K03098	51.6	93.4524	87.7095
276.2	3.4e-72	DHUL01000062.1_6	GB_GCA_002409145.1	K03098	74.4	97.7778	98.324
167.2	2.2e-39	DHUU01000020.1_80	GB_GCA_002409325.1	K03098	51.7	95.4802	86.7347
236.5	2.7e-60	DHVE01000115.1_65	GB_GCA_002412495.1	K03098	62.7	98.773	92.5287
231.5	9.7e-59	DHVP01000013.1_18	GB_GCA_002412715.1	K03098	65	87.9121	92.4855
177.9	1.2e-42	DHVS01000032.1_49	GB_GCA_002412795.1	K03098	57.7	84.6591	81.2155
209.9	2.8e-52	DHVW01000015.1_2	GB_GCA_002412865.1	K03098	60.6	97.0238	94.7977
179.1	5.5e-43	DHVX01000084.1_51	GB_GCA_002412885.1	K03098	50.9	93.1429	97.6608
266.9	2e-69	DHWB01000014.1_101	GB_GCA_002412965.1	K03098	70	99.4152	99.4152
251.5	8.9e-65	DHWV01000058.1_4	GB_GCA_002413355.1	K03098	64	96.0894	100
262.7	3.8e-68	DHXA01000139.1_8	GB_GCA_002413455.1	K03098	64.4	99.4382	98.8827
413.7	3.2e-113	DHYG01000003.1_24	GB_GCA_002414005.1	K03098	54.7	99.7636	100
214.9	9.3e-54	DHZH01000006.1_3	GB_GCA_002414385.1	K03098	58.5	90.5556	96.4706
167.2	2.2e-39	DIAS01000193.1_47	GB_GCA_002415855.1	K03098	52.3	85.4749	81.6667
221.1	1.3e-55	DIAU01000069.1_3	GB_GCA_002414805.1	K03098	60.1	98.2955	96.648
265.8	5.2e-69	DIAY01000257.1_7	GB_GCA_002414905.1	K03098	68.7	88.6139	98.895
304.7	1.1e-80	DIAZ01000153.1_28	GB_GCA_002415925.1	K03098	70.6	95.2586	97.7273
234.6	1.1e-59	DIBR01000065.1_16	GB_GCA_002415025.1	K03098	63.4	94.5055	98.8506
275	7.6e-72	DIBY01000024.1_165	GB_GCA_002415135.1	K03098	69.8	98.895	100
320.1	2.1e-85	DICJ01000008.1_17	GB_GCA_002415305.1	K03098	83.2	98.895	99.4444
220.7	1.7e-55	DIDX01000001.1_236	GB_GCA_002418355.1	K03098	61.7	96.1538	97.7011
231.1	1.2e-58	DIDX01000004.1_47	GB_GCA_002418355.1	K03098	62.1	99.4382	100
267.7	1.2e-69	DIEE01000160.1_23	GB_GCA_002418465.1	K03098	73.4	96.0894	94.5355
199.9	3.2e-49	DIFC01000010.1_17	GB_GCA_002418945.1	K03098	59.7	78.836	81.768
152.9	3.8e-35	DIFD01000012.1_86	GB_GCA_002418965.1	K03098	50	97.4359	79.0816
182.6	5.3e-44	DIFQ01000023.1_11	GB_GCA_002419215.1	K03098	53.3	90.2703	89.6175
182.6	4.9e-44	DIFU01000107.1_10	GB_GCA_002419285.1	K03098	54	93.0233	82.6531
207.2	2e-51	DIFZ01000031.1_47	GB_GCA_002419385.1	K03098	60	89.071	91.1602
242.7	4.4e-62	DIGV01000016.1_5	GB_GCA_002419815.1	K03098	63.7	94.709	94.5652
362.8	2.7e-98	DIHB01000005.1_114	GB_GCA_002419935.1	K03098	97.1	99.4286	100
280.8	1.5e-73	DIHC01000020.1_30	GB_GCA_002419965.1	K03098	69.5	96.9388	97.9167
266.2	3.6e-69	DIHK01000063.1_9	GB_GCA_002420115.1	K03098	72.6	88.172	88.172
307.8	9.7e-82	DIIJ01000026.1_8	GB_GCA_002420685.1	K03098	84.1	99.3939	100
372.9	3e-101	DIIJ01000029.1_22	GB_GCA_002420685.1	K03098	87.6	99.505	100
320.1	2e-85	DIIJ01000043.1_12	GB_GCA_002420685.1	K03098	84.4	99.4413	100
297.7	1.1e-78	DIIJ01000080.1_5	GB_GCA_002420685.1	K03098	78	99.4382	100
344.7	8.6e-93	DIIM01000020.1_143	GB_GCA_002420705.1	K03098	90.9	88.8889	100
323.6	1.9e-86	DIJC01000003.1_68	GB_GCA_002421005.1	K03098	83	97.7778	100
207.2	1.9e-51	DIJW01000179.1_6	GB_GCA_002421475.1	K03098	56.1	93.9227	93.956
230.7	1.5e-58	DIKI01000001.1_11	GB_GCA_002424475.1	K03098	62.9	99.4083	100
200.7	1.6e-49	DIKT01000035.1_14	GB_GCA_002424635.1	K03098	60.4	93.7107	84.5714
232.6	4.2e-59	DIKU01000064.1_90	GB_GCA_002424645.1	K03098	61.6	93.1818	89.1304
238.8	6.3e-61	DIKW01000033.1_29	GB_GCA_002424705.1	K03098	65.1	92.5926	100
221.5	9.8e-56	DILD01000044.1_6	GB_GCA_002424845.1	K03098	68.9	83.6158	85.5491
233.4	2.5e-59	DILV01000022.1_31	GB_GCA_002425225.1	K03098	66.2	90.3955	86.9565
232.6	4.3e-59	DILW01000185.1_6	GB_GCA_002425245.1	K03098	64.1	94.9438	93.9227
223.8	2e-56	DIMW01000007.1_3	GB_GCA_002425765.1	K03098	60.6	93.2203	89.6739
186.4	3.4e-45	DINE01000012.1_50	GB_GCA_002425935.1	K03098	58.8	79.0698	99.2701
209.5	3.3e-52	DINJ01000157.1_23	GB_GCA_002423665.1	K03098	62.3	98.6928	86.7052
186	4.8e-45	DINL01000344.1_2	GB_GCA_002425985.1	K03098	50.6	88.7097	90.2174
299.3	3.7e-79	DINO01000037.1_21	GB_GCA_002426785.1	K03098	77.7	99.4444	100
247.3	1.7e-63	DINQ01000021.1_107	GB_GCA_002426795.1	K03098	68.2	95.5056	93.2961
196.1	4.5e-48	DIOL01000012.1_165	GB_GCA_002423895.1	K03098	55.4	96.6667	88.7755
250	2.6e-64	DIOT01000004.1_7	GB_GCA_002426195.1	K03098	66.3	99.4413	98.8827
258.5	7.2e-67	DIPM01000005.1_3	GB_GCA_002427105.1	K03098	69.1	98.8701	97.7654
192.2	6.1e-47	DISB01000007.1_8	GB_GCA_002421685.1	K03098	61.6	80.7018	79.7688
167.5	1.6e-39	DISJ01000003.1_195	GB_GCA_002421605.1	K03098	56	92.2156	95.2096
171	1.4e-40	DISP01000163.1_30	GB_GCA_002421995.1	K03098	52.8	98.773	71.5556
241.5	1e-61	DISW01000020.1_26	GB_GCA_002422605.1	K03098	62.3	98.4536	98.4043
182.6	4.6e-44	DISZ01000010.1_10	GB_GCA_002422085.1	K03098	57.3	96.8944	94.012
229.9	2.7e-58	DITA01000117.1_27	GB_GCA_002422665.1	K03098	65.6	89.8305	89.3855
238.8	6.3e-61	DITC01000062.1_24	GB_GCA_002422685.1	K03098	64.3	96.2963	96.2567
186.4	3.5e-45	DITM01000081.1_5	GB_GCA_002422845.1	K03098	54.7	84.0909	81.768
204.1	1.7e-50	DITU01000122.1_1	GB_GCA_002422905.1	K03098	53.9	96.7391	98.3333
212.2	5.3e-53	DITW01000008.1_1	GB_GCA_002422945.1	K03098	64.4	94.3038	80.1105
297.7	1.1e-78	DIUB01000168.1_37	GB_GCA_002422265.1	K03098	83.3	94.0541	99.4286
177.2	2.2e-42	DIUJ01000026.1_29	GB_GCA_002422315.1	K03098	50.6	97.2376	98.2659
240.7	1.6e-61	DIUL01000125.1_9	GB_GCA_002422345.1	K03098	68.3	91.7582	82.5871
270.4	1.6e-70	DIUM01000003.1_14	GB_GCA_002423035.1	K03098	81.9	97.3856	82.3204
228.8	5.9e-58	DIUY01000008.1_73	GB_GCA_002422395.1	K03098	62.1	98.2558	97.6879
263.5	2.8e-68	DIVD01000027.1_14	GB_GCA_002423245.1	K03098	75.4	78.733	98.3146
253.4	2.4e-65	DIVE01000007.1_17	GB_GCA_002423265.1	K03098	70.4	89.5028	92.5714
272.3	5.1e-71	DIVE01000071.1_3	GB_GCA_002423265.1	K03098	66.8	99.4624	100
221.9	8e-56	DIVI01000001.1_7	GB_GCA_002423305.1	K03098	62	86.8421	81.2808
153.3	2e-35	DIVU01000016.1_7	GB_GCA_002423365.1	K03098	65.7	92.7273	72.8571
307.4	1.4e-81	DIVU01000354.1_11	GB_GCA_002423365.1	K03098	78.2	99.4444	100
194.1	1.7e-47	DIWM01000014.1_49	GB_GCA_002428485.1	K03098	54.1	96.5909	94.4751
144.8	1.1e-32	DIWW01000004.1_68	GB_GCA_002435905.1	K03098	51	82.659	74.4898
215.3	6.7e-54	DIXE01000013.1_28	GB_GCA_002428635.1	K03098	62.8	95.858	91.6201
169.9	3.3e-40	DIXE01000027.1_80	GB_GCA_002428635.1	K03098	52.9	79.0698	99.2701
237.3	1.8e-60	DIXI01000006.1_70	GB_GCA_002428625.1	K03098	63.1	93.617	95.6522
253.1	3.2e-65	DIXK01000083.1_16	GB_GCA_002428665.1	K03098	69.1	87.3016	95.3216
274.6	9.4e-72	DIXO01000019.1_67	GB_GCA_002428735.1	K03098	72.2	98.8304	89.418
222.2	5.8e-56	DIYG01000100.1_18	GB_GCA_002428935.1	K03098	57.1	93.3333	96
219.5	3.9e-55	DIYK01000109.1_64	GB_GCA_002429005.1	K03098	61.2	85.5615	92.4855
203.4	3e-50	DIYN01000037.1_76	GB_GCA_002429065.1	K03098	53.4	90.1042	97.7011
173.3	3e-41	DIZI01000008.1_209	GB_GCA_002427885.1	K03098	57.3	82.5581	88.8199
218	1.1e-54	DIZL01000030.1_3	GB_GCA_002429385.1	K03098	62	94.9721	87.2449
245.7	5e-63	DIZW01000065.1_6	GB_GCA_002428015.1	K03098	68.1	89.011	95.8824
177.6	1.6e-42	DIZY01000119.1_51	GB_GCA_002428055.1	K03098	52.5	90.7514	92.3077
286.2	3.5e-75	DJAN01000135.1_24	GB_GCA_002429615.1	K03098	69.8	99.4737	100
265.8	4.7e-69	DJAN01000149.1_3	GB_GCA_002429615.1	K03098	70.9	92.4731	96.6292
239.2	4.2e-61	DJAN01000155.1_4	GB_GCA_002429615.1	K03098	65.6	99.3902	100
275.8	4.4e-72	DJAN01000231.1_16	GB_GCA_002429615.1	K03098	73.3	97.2222	99.435
347.1	1.6e-93	DJAS01000002.1_21	GB_GCA_002429765.1	K03098	92	98.324	100
319.3	3.2e-85	DJBL01000043.1_7	GB_GCA_002435595.1	K03098	87.8	99.3939	100
310.8	1.7e-82	DJBL01000066.1_20	GB_GCA_002435595.1	K03098	83.8	73.6626	100
381.3	8.4e-104	DJBL01000142.1_29	GB_GCA_002435595.1	K03098	88.7	99.505	100
330.5	1.5e-88	DJBL01000147.1_47	GB_GCA_002435595.1	K03098	88.8	98.3425	98.3516
187.2	2.1e-45	DJBQ01000029.1_12	GB_GCA_002430125.1	K03098	53.9	98.8764	96.7742
186.4	3e-45	DJDT01000262.1_3	GB_GCA_002432345.1	K03098	57	98.6755	92.5466
194.5	1.1e-47	DJDT01000345.1_21	GB_GCA_002432345.1	K03098	61.4	95.3947	85.2941
184.5	1.3e-44	DJFO01000342.1_3	GB_GCA_002432555.1	K03098	51.8	95.9538	97.6471
209.1	4.9e-52	DJFQ01000021.1_3	GB_GCA_002432095.1	K03098	60.8	95.4023	95.4023
239.6	3.7e-61	DJFS01000099.1_4	GB_GCA_002432125.1	K03098	63.1	92.5926	95.1087
259.2	4.1e-67	DJGG01000157.1_1	GB_GCA_002432195.1	K03098	65.7	99.4118	91.8478
294.7	9.5e-78	DJGJ01000075.1_11	GB_GCA_002432715.1	K03098	76.6	99.4595	100
192.2	6.1e-47	DJGZ01000044.1_21	GB_GCA_002433025.1	K03098	50.6	97.0588	90.2174
231.9	7.6e-59	DJIE01000146.1_7	GB_GCA_002433465.1	K03098	63.3	93.0108	97.2527
270	2.7e-70	DJIP01000274.1_10	GB_GCA_002433675.1	K03098	74.4	84.4221	89.8396
222.6	4.4e-56	DJIW01000123.1_3	GB_GCA_002433805.1	K03098	62.4	93.75	91.1602
362.5	3.5e-98	DJJQ01000001.1_129	GB_GCA_002434205.1	K03098	95.4	99.4286	100
322.8	3.2e-86	DJJS01000004.1_479	GB_GCA_002434265.1	K03098	80.1	99.4505	100
313.5	2e-83	DJJS01000006.1_272	GB_GCA_002434265.1	K03098	76.1	96.3351	96.8421
322.4	4.1e-86	DJJT01000171.1_13	GB_GCA_002434285.1	K03098	81	99.4444	100
300.4	1.8e-79	DJJU01000006.1_263	GB_GCA_002434305.1	K03098	74.5	98.4848	96
323.2	2.6e-86	DJKE01000004.1_115	GB_GCA_002434505.1	K03098	85.6	90.625	94.5652
350.9	1.1e-94	DJKE01000006.1_283	GB_GCA_002434505.1	K03098	91.3	99.4565	100
340.5	1.4e-91	DJKE01000006.1_72	GB_GCA_002434505.1	K03098	95.4	99.4286	100
231.1	1.2e-58	DJLW01000074.1_16	GB_GCA_002436365.1	K03098	58.9	98.3146	97.7528
229.6	3.6e-58	DJMJ01000002.1_67	GB_GCA_002435325.1	K03098	61.9	89.8305	91.954
274.6	1e-71	DJMJ01000032.1_64	GB_GCA_002435325.1	K03098	70.5	92.1466	96.1749
218.8	6.3e-55	DJMM01000004.1_7	GB_GCA_002435365.1	K03098	58.4	98.8571	100
188.3	9.1e-46	DJOT01000012.1_47	GB_GCA_002439095.1	K03098	58.8	87.5	81.6327
178.3	9.4e-43	DJPX01000028.1_27	GB_GCA_002438635.1	K03098	54	97.1429	88.7755
184.9	1e-44	DJQB01000027.1_24	GB_GCA_002439875.1	K03098	59.1	84.8315	78.5714
185.3	7.7e-45	DJQV01000012.1_9	GB_GCA_002438805.1	K03098	58.1	87.5	81.6327
320.9	1.2e-85	DJRF01000019.1_29	GB_GCA_002437725.1	K03098	88.8	98.3516	97.8142
185.3	7.4e-45	DJRG01000091.1_8	GB_GCA_002438845.1	K03098	59.1	89.881	78.5714
176	4.7e-42	DJRM01000112.1_35	GB_GCA_002440085.1	K03098	55.3	87.0787	82.1429
372.9	2.7e-101	DJSX01000015.1_99	GB_GCA_002439135.1	K03098	97.2	99.4475	100
317	1.7e-84	DJTE01000030.1_36	GB_GCA_002439165.1	K03098	81	98.895	100
360.5	1.4e-97	DJTF01000191.1_21	GB_GCA_002438125.1	K03098	89.4	99.4681	100
400.2	1.7e-109	DJTF01000205.1_5	GB_GCA_002438125.1	K03098	96.3	99.4764	100
146.7	2.8e-33	DJUV01000077.1_23	GB_GCA_002440625.1	K03098	51.8	95.7317	93.8202
225.3	7e-57	DJUW01000017.1_150	GB_GCA_002440635.1	K03098	65.1	91.7582	91.6201
237.7	1.4e-60	DJUX01000001.1_5	GB_GCA_002440665.1	K03098	62.5	96.7033	92.5926
188.3	9.8e-46	DJVG01000024.1_25	GB_GCA_002441095.1	K03098	55.3	80.4233	81.6216
265.8	4.4e-69	DJVN01000073.1_11	GB_GCA_002441205.1	K03098	68.6	98.2558	91.8478
245	8.3e-63	DJVU01000025.1_7	GB_GCA_002441345.1	K03098	65.5	98.8827	98.324
228.4	8e-58	DJVZ01000035.1_13	GB_GCA_002441395.1	K03098	59.4	98.8701	94.5652
237.3	1.5e-60	DJWD01000025.1_123	GB_GCA_002441475.1	K03098	69.5	98.6928	82.0652
181.4	9.6e-44	DJWN01000063.1_14	GB_GCA_002440975.1	K03098	54.4	96.0526	75
221.5	9.4e-56	DJZY01000067.1_14	GB_GCA_002450655.1	K03098	59.8	98.8304	99.4083
221.5	1e-55	DKAX01000229.1_16	GB_GCA_002450975.1	K03098	59.4	92.8962	99.4152
179.1	5.7e-43	DKBB01000313.1_3	GB_GCA_002451015.1	K03098	52.8	95.6044	91.8919
199.5	4.2e-49	DKBC01000254.1_4	GB_GCA_002451065.1	K03098	62	81.0811	82.8729
235	9.1e-60	DKBD01000087.1_3	GB_GCA_002451055.1	K03098	62.7	87.766	95.4023
309.3	3.9e-82	DKBD01000211.1_9	GB_GCA_002451055.1	K03098	79.8	91.2821	97.2678
256.5	2.9e-66	DKBE01000012.1_15	GB_GCA_002451085.1	K03098	68.6	91.3514	96.5517
187.2	2.3e-45	DKBE01000012.1_20	GB_GCA_002451085.1	K03098	52.7	84.7716	94.186
188.7	7.5e-46	DKBH01000085.1_16	GB_GCA_002451165.1	K03098	57.4	82.0106	88
238.8	6.4e-61	DKBI01000133.1_13	GB_GCA_002451175.1	K03098	63.1	87.9581	93.2961
211.1	1.3e-52	DKBK01000046.1_21	GB_GCA_002451135.1	K03098	63.8	83.0508	78.9189
197.2	2e-48	DKBO01000035.1_20	GB_GCA_002448975.1	K03098	55.4	91.8033	87.027
322.8	3.2e-86	DKDI01000004.1_48	GB_GCA_002449305.1	K03098	89.4	98.3516	97.8142
176	4.7e-42	DKDJ01000008.1_42	GB_GCA_002451795.1	K03098	58.6	83.7079	77.551
263.8	1.9e-68	DKEJ01000190.1_1	GB_GCA_002452115.1	K03098	72.8	88.4817	88.3598
312.4	4.4e-83	DKEM01000001.1_241	GB_GCA_002452485.1	K03098	81.1	97.8261	99.4444
235.3	6.5e-60	DKEW01000086.1_125	GB_GCA_002452265.1	K03098	62.4	94.2857	89.6739
214.5	9.8e-54	DKEY01000148.1_2	GB_GCA_002469305.1	K03098	68.3	95.2055	82.2485
334.3	1.3e-89	DKFG01000179.1_11	GB_GCA_002452325.1	K03098	91.4	77.3333	99.4286
210.3	2.1e-52	DKFM01000006.1_270	GB_GCA_002452815.1	K03098	73.5	80.3571	99.2701
209.5	3.7e-52	DKFN01000001.1_40	GB_GCA_002452895.1	K03098	61	94.7059	97.0414
310.1	2.1e-82	DKFU01000199.1_7	GB_GCA_002452915.1	K03098	85.5	99.4253	100
431.4	1.5e-118	DKGQ01000042.1_63	GB_GCA_002453355.1	K03098	66.7	98.5948	100
414.1	1.2e-113	DKGV01000125.1_41	GB_GCA_002453435.1	K03098	98	99.5074	100
267.7	1.2e-69	DKHU01000006.1_124	GB_GCA_002453895.1	K03098	69.8	99.4444	95.7219
272.7	3.5e-71	DKIH01000005.1_86	GB_GCA_002454115.1	K03098	77.3	96.4497	84.8958
219.5	3.8e-55	DKIP01000093.1_8	GB_GCA_002454335.1	K03098	57.9	97.8022	99.4413
233.8	2e-59	DKIV01000019.1_50	GB_GCA_002454425.1	K03098	69.6	86.3388	89.9441
193.7	2.3e-47	DKIV01000050.1_22	GB_GCA_002454425.1	K03098	60.5	78.1915	84.9711
266.9	2.1e-69	DKJL01000010.1_225	GB_GCA_002454815.1	K03098	66.5	96.7568	100
225.3	8.1e-57	DKJZ01000102.1_9	GB_GCA_002454975.1	K03098	65.6	72.9858	79.3814
205.7	5.7e-51	DKLH01000003.1_13	GB_GCA_002455685.1	K03098	54.7	97.8022	99.4413
233	3.3e-59	DKLH01000075.1_1	GB_GCA_002455685.1	K03098	60.5	99.4382	100
219.2	4.7e-55	DKLI01000133.1_3	GB_GCA_002455875.1	K03098	59.3	98.2558	100
244.2	1.3e-62	DKLI01000159.1_12	GB_GCA_002455875.1	K03098	69	95.6522	98.1366
343.6	1.9e-92	DKLL01000041.1_3	GB_GCA_002455755.1	K03098	80.5	99.4898	100
349	4e-94	DKLO01000003.1_123	GB_GCA_002455995.1	K03098	92.5	99.4286	100
307.8	1e-81	DKLO01000010.1_157	GB_GCA_002455995.1	K03098	80.7	99.435	100
320.9	1.2e-85	DKLU01000110.1_1	GB_GCA_002455915.1	K03098	84.4	99.4444	100
242.3	5.5e-62	DKMD01000012.1_39	GB_GCA_002470465.1	K03098	62.2	94.5055	97.1751
307.8	1e-81	DKMD01000040.1_107	GB_GCA_002470465.1	K03098	81.8	99.435	100
214.2	1.5e-53	DKML01000031.1_237	GB_GCA_002470515.1	K03098	55.9	98.8304	98.8372
336.3	2.7e-90	DKMV01000085.1_8	GB_GCA_002469605.1	K03098	90.2	98.8571	99.4253
415.2	5.3e-114	DKMW01000002.1_20	GB_GCA_002469625.1	K03098	97	99.5098	100
346.7	1.9e-93	DKMW01000023.1_28	GB_GCA_002469625.1	K03098	96.3	99.3939	100
354	1.3e-95	DKMW01000024.1_90	GB_GCA_002469625.1	K03098	96.1	99.4444	100
352.8	2.8e-95	DKMW01000046.1_30	GB_GCA_002469625.1	K03098	93.3	99.4413	100
219.2	4.7e-55	DKNT01000046.1_7	GB_GCA_002469785.1	K03098	59.1	95.3488	94.2529
221.9	7.2e-56	DKNZ01000020.1_8	GB_GCA_002469845.1	K03098	57.7	98.8235	97.6744
215.7	5.4e-54	DKNZ01000051.1_4	GB_GCA_002469845.1	K03098	58.1	93.8202	98.2143
240.4	2e-61	DKOR01000010.1_51	GB_GCA_002470825.1	K03098	63.2	98.8439	100
197.2	1.9e-48	DKPB01000066.1_62	GB_GCA_002471015.1	K03098	56.2	90.5325	93.865
268.5	6.5e-70	DKPB01000083.1_13	GB_GCA_002471015.1	K03098	74.4	98.7952	100
353.2	2.6e-95	DKPB01000095.1_1	GB_GCA_002471015.1	K03098	82.9	93.8679	100
305.4	5.1e-81	DKPJ01000016.1_89	GB_GCA_002480085.1	K03098	80.6	98.8701	98.8701
176	4.2e-42	DKPO01000044.1_148	GB_GCA_002471225.1	K03098	54.6	96.1783	86.8571
218.8	6.4e-55	DKQK01000025.1_201	GB_GCA_002471665.1	K03098	62.6	97.191	98.3051
156.8	2.2e-36	DKST01000003.1_1	GB_GCA_002472835.1	K03098	60.5	91.5385	71.6867
338.6	5.5e-91	DKST01000015.1_436	GB_GCA_002472835.1	K03098	90.3	98.324	100
262.3	5.2e-68	DKSY01000003.1_342	GB_GCA_002472915.1	K03098	69.2	99.4536	93.8144
188	1.2e-45	DKTG01000165.1_10	GB_GCA_002473275.1	K03098	52.3	98.8636	100
211.5	1.1e-52	DLCH01000062.1_12	GB_GCA_002480525.1	K03098	60.6	89.4737	97.1429
181.8	9.1e-44	DLGM01000106.1_3	GB_GCA_002482705.1	K03098	53.8	84.0426	84.3243
245	9.2e-63	DLGS01000239.1_4	GB_GCA_002482815.1	K03098	68.6	85.3535	94.4134
186.4	3.5e-45	DLGT01000175.1_7	GB_GCA_002482845.1	K03098	56.2	85.4749	86.7052
186	4.6e-45	DLGZ01000009.1_144	GB_GCA_002482965.1	K03098	51.2	92.2222	93.2584
316.2	3e-84	DLHA01000059.1_33	GB_GCA_002482975.1	K03098	80	99.4475	100
262.7	3.8e-68	DLHE01000077.1_3	GB_GCA_002483055.1	K03098	73.4	97.1751	93.956
276.6	2.6e-72	DLHG01000001.1_123	GB_GCA_002483105.1	K03098	72.6	99.4382	100
253.8	1.8e-65	DLHJ01000002.1_114	GB_GCA_002483145.1	K03098	68.8	97.1429	100
251.1	1.1e-64	DLHQ01000025.1_41	GB_GCA_002483305.1	K03098	70.3	98.2857	100
254.6	1.1e-65	DLHQ01000044.1_9	GB_GCA_002483305.1	K03098	70.1	97.2527	95.6284
199.5	3.9e-49	DLHW01000070.1_84	GB_GCA_002483425.1	K03098	58.4	94.8571	99.3939
238	9.6e-61	DLIG01000021.1_317	GB_GCA_002483605.1	K03098	64.1	99.4083	100
344.7	7.9e-93	DLJM01000018.1_24	GB_GCA_002484265.1	K03098	90.1	98.3696	98.9071
317	1.6e-84	DLJM01000018.1_72	GB_GCA_002484265.1	K03098	85.7	99.4083	91.3043
268.5	7.2e-70	DLJV01000010.1_163	GB_GCA_002477665.1	K03098	69.3	97.8142	95.7219
320.5	1.6e-85	DLKK01000046.1_8	GB_GCA_002478955.1	K03098	88.8	96.2366	97.8142
292.7	3.6e-77	DLMO01000044.1_4	GB_GCA_002479325.1	K03098	76	96.2366	97.2826
332.8	3.1e-89	DLMO01000059.1_46	GB_GCA_002479325.1	K03098	88.6	96.1538	96.7033
276.2	3.1e-72	DLMO01000130.1_4	GB_GCA_002479325.1	K03098	81.9	96.9697	93.0233
258.1	1e-66	DLMO01000182.1_16	GB_GCA_002479325.1	K03098	65.4	96.8085	98.3784
197.2	2e-48	DLMV01000065.1_35	GB_GCA_002478225.1	K03098	53.8	95.5801	95.0276
254.2	1.4e-65	DLMX01000116.1_13	GB_GCA_002479405.1	K03098	72.8	89.5028	92.5714
292	6e-77	DLNG01000010.1_247	GB_GCA_002476945.1	K03098	75.1	99.4505	100
210.7	1.7e-52	DLNN01000016.1_13	GB_GCA_002476975.1	K03098	57.5	97.2067	98.8636
250.4	2e-64	DLNQ01000014.1_40	GB_GCA_002479495.1	K03098	69.9	98.8701	99.4286
297.4	1.5e-78	DLNQ01000015.1_321	GB_GCA_002479495.1	K03098	75.4	97.861	99.4565
261.5	9.4e-68	DLNQ01000015.1_686	GB_GCA_002479495.1	K03098	75.2	82.5641	88.4615
203.4	2.9e-50	DLPX01000003.1_8	GB_GCA_002477475.1	K03098	54.9	94.5946	91.1458
215.7	5.9e-54	DLQD01000119.1_7	GB_GCA_002480015.1	K03098	52.4	94.8718	94.9749
220.7	1.7e-55	DLQK01000040.1_8	GB_GCA_002480045.1	K03098	59.1	95	97.1264
328.2	7.5e-88	DLST01000020.1_289	GB_GCA_002500745.1	K03098	86.4	98.324	100
258.5	7.2e-67	DLSX01000079.1_21	GB_GCA_002500765.1	K03098	75.3	87.5	95.0617
330.1	2.6e-88	DLTI01000002.1_18	GB_GCA_002501455.1	K03098	64.9	99.1667	99.5935
259.2	4.2e-67	DLTI01000026.1_211	GB_GCA_002501455.1	K03098	68.2	96.0452	84.1584
229.9	2.9e-58	DLUH01000001.1_372	GB_GCA_002742845.1	K03098	62.5	89.2473	98.8235
228.4	7.6e-58	FAXN01000038.1_39	GB_GCA_001493195.1	K03098	63.5	97.6331	98.2353
281.2	1e-73	FLQX01000130.1_8	GB_GCA_900089955.1	K03098	76.8	97.7654	97.7901
267.3	1.6e-69	FLQY01000107.1_28	GB_GCA_900089945.1	K03098	72.4	97.191	94.5652
277.3	1.5e-72	FLQY01000129.1_18	GB_GCA_900089945.1	K03098	75.9	97.191	94.5652
294.7	9.2e-78	FLTS01000001.1_1327	GB_GCA_900078405.1	K03098	78.3	99.4413	100
352.1	5.8e-95	FLTS01000001.1_1860	GB_GCA_900078405.1	K03098	83.1	95.8333	99.5122
194.1	1.6e-47	FMFI01000009.1_66	GB_GCA_900066455.1	K03098	56	95.2941	74.6667
169.1	5.7e-40	FR887774.1_2	GB_GCA_000432735.1	K03098	50.6	96.5909	85.7143
182.6	5.1e-44	FR900636.1_14	GB_GCA_000436495.1	K03098	58.6	82.6816	77.551
176	4.6e-42	FR903624.1_23	GB_GCA_000438115.1	K03098	53.2	93.6782	87.2449
288.5	6.8e-76	FTNJ01000003.1_112	GB_GCA_900156385.1	K03098	77.6	94.5652	98.3051
345.9	3.4e-93	FTNJ01000005.1_50	GB_GCA_900156385.1	K03098	93.6	98.8571	99.4253
183.3	2.8e-44	HF986726.1_3	GB_GCA_000433175.1	K03098	54.1	96.4912	87.7551
186.4	3.4e-45	HF992622.1_32	GB_GCA_000436695.1	K03098	53.7	93.5673	72.8889
174.1	1.8e-41	HF993255.1_20	GB_GCA_000436795.1	K03098	51.4	96.5909	76.8889
264.2	1.4e-68	JDST02000044.1_25	GB_GCA_000584975.2	K03098	73.9	94.5946	97.2376
237.7	1.4e-60	JEMX01000097.1_8	GB_GCA_000585055.1	K03098	67.1	86.2434	86.7021
348.2	7e-94	JFAQ01000061.1_21	GB_GCA_001304695.1	K03098	96	99.4382	97.7901
352.8	2.7e-95	JFAQ01000089.1_6	GB_GCA_001304695.1	K03098	97.6	99.4118	91.3514
360.5	1.4e-97	JFAQ01000147.1_35	GB_GCA_001304695.1	K03098	98.9	99.4413	100
371.3	8.2e-101	JFAQ01000153.1_17	GB_GCA_001304695.1	K03098	96.8	99.4737	100
274.2	1.6e-71	JFAX01000002.1_135	GB_GCA_000585015.1	K03098	71.7	84.9315	100
347.8	8.8e-94	JJMN01000024.1_16	GB_GCA_000696385.1	K03098	98.2	99.4186	100
247.7	1.3e-63	JMCC02000001.1_98	GB_GCA_000737335.3	K03098	65.1	95.1087	96.6851
399.4	2.8e-109	JOME01000009.1_58	GB_GCA_003263425.1	K03098	96.3	99.4764	100
375.9	3.2e-102	JOME01000031.1_397	GB_GCA_003263425.1	K03098	96.7	99.4505	100
363.6	1.6e-98	JPKO01000023.1_175	GB_GCA_000757405.1	K03098	98.9	99.4286	100
211.1	1.3e-52	JQIS01000001.1_163	GB_GCA_000830175.1	K03098	58.2	95.3216	88.2353
174.5	1.3e-41	JQIT01000003.1_75	GB_GCA_000830255.1	K03098	53.8	89.0805	89.0173
348.6	5.7e-94	JRZC01000629.1_9	GB_GCA_001636975.1	K03098	89.8	97.3822	98.4127
243.4	2.5e-62	JTEV01000019.1_141	GB_GCA_000786105.1	K03098	61.1	98.3957	97.8836
281.6	7.8e-74	JXOK01000004.1_11	GB_GCA_000830505.1	K03098	74.9	98.8439	98.8439
346.7	2e-93	JYDE01000022.1_26	GB_GCA_003263515.1	K03098	94.8	99.4286	100
347.1	1.5e-93	JYDG01000064.1_14	GB_GCA_003263545.1	K03098	94.8	99.4286	100
285.4	5.6e-75	JYJJ01000051.1_150	GB_GCA_003263775.1	K03098	74.2	99.4413	99.4413
284.3	1.2e-74	JYJK01000010.1_7	GB_GCA_003263785.1	K03098	73.6	99.4413	99.4413
184.9	8.7e-45	JYJM01000168.1_57	GB_GCA_003263805.1	K03098	63.8	85.5263	72.6257
165.6	7.1e-39	JYJN01000132.1_42	GB_GCA_003263845.1	K03098	56.3	71.2121	79.3296
282.3	4.9e-74	JZQY01000058.1_20	GB_GCA_001567445.1	K03098	74.3	93.0851	92.5926
230.7	1.7e-58	LADM01000105.1_24	GB_GCA_000961645.1	K03098	64.1	89.0052	98.8304
231.1	1.2e-58	LADS01000051.1_26	GB_GCA_000961725.1	K03098	62.1	98.2955	93.5135
227.6	1.4e-57	LADU01000130.1_3	GB_GCA_000961795.1	K03098	63.7	91.3043	90.6077
216.9	2.5e-54	LADW01000004.1_5	GB_GCA_000961695.1	K03098	58.9	94.5946	95.0549
189.9	3.8e-46	LAPX01000013.1_119	GB_GCA_001858525.1	K03098	50.8	87.3239	96.8254
231.9	7.7e-59	LBIU01000540.1_2	GB_GCA_000987445.1	K03098	63.1	91.4894	93.0851
247.3	1.6e-63	LFCU01000171.1_8	GB_GCA_001044195.1	K03098	67.9	98.2456	97.6744
321.2	9.7e-86	LFJI01000323.1_5	GB_GCA_001235855.1	K03098	82.3	95.2381	98.9071
214.5	9.9e-54	LFLF01000018.1_61	GB_GCA_001184395.1	K03098	71.2	99.3197	73.9796
312	5.2e-83	LFMX01000014.1_69	GB_GCA_001184405.1	K03098	84.9	99.4012	90.7104
188.3	7.6e-46	LFSY01000100.1_9	GB_GCA_001512865.1	K03098	58.5	99.3197	75
226.1	3.9e-57	LFTA01000013.1_5	GB_GCA_001513225.1	K03098	59.6	95.9538	94.8571
307	1.8e-81	LGEN01000021.1_28	GB_GCA_001507855.1	K03098	81.5	99.4413	100
149.4	5e-34	LGFI01000006.1_87	GB_GCA_001508155.1	K03098	50.7	77.6596	84.8837
348.2	7.7e-94	LGSW01000004.1_83	GB_GCA_001188545.1	K03098	87.2	98.9899	97.5124
221.1	1.1e-55	LICD01000366.1_2	GB_GCA_001438145.1	K03098	65.1	98.6486	83.4286
236.1	4.2e-60	LIDE01000027.1_24	GB_GCA_001438605.1	K03098	64.7	87.6289	96.5714
233	3.3e-59	LIDE01000037.1_31	GB_GCA_001438605.1	K03098	60.5	96.6292	98.3333
233.8	1.9e-59	LIUM01000040.1_29	GB_GCA_001462345.1	K03098	60.7	98.2955	94.0217
208.8	6.5e-52	LJNK01000021.1_23	GB_GCA_001303025.1	K03098	57.6	96.0452	91.8919
223.8	2e-56	LJNK01000027.1_12	GB_GCA_001303025.1	K03098	61.5	88.8889	95.8333
227.6	1.3e-57	LJNS01000020.1_8	GB_GCA_001303245.1	K03098	60	95.3757	87.3016
245.7	4.8e-63	LJSY01000011.1_67	GB_GCA_001314805.1	K03098	68.4	95.4802	89.3939
221.5	1.1e-55	LJUE01000054.1_4	GB_GCA_001303885.1	K03098	63.7	81.3472	84.8649
169.5	4e-40	LJUQ01000219.1_3	GB_GCA_001304505.1	K03098	52.1	90.6832	84.3931
170.6	1.9e-40	LLYS01000001.1_142	GB_GCA_002049495.1	K03098	52.5	93.5673	92.3077
181	1.6e-43	LNDN01000069.1_17	GB_GCA_001464065.1	K03098	57	82.0106	78
250.4	2e-64	LNDO01000081.1_27	GB_GCA_001465025.1	K03098	66.9	98.9071	98.3607
273.9	1.7e-71	LNDU01000017.1_22	GB_GCA_001464735.1	K03098	68.5	97.3118	97.3118
190.7	2.1e-46	LNDV01000035.1_194	GB_GCA_001464765.1	K03098	52.4	81.068	90.3226
240.4	2.1e-61	LNDZ01000013.1_155	GB_GCA_001464495.1	K03098	61.2	98.9189	99.4444
336.7	2.2e-90	LNEG01000070.1_14	GB_GCA_001464865.1	K03098	86.2	99.4709	100
372.5	3.9e-101	LNEG01000108.1_9	GB_GCA_001464865.1	K03098	89.4	99.5	100
240	2.6e-61	LNEK01000036.1_23	GB_GCA_001464425.1	K03098	64.5	98.2558	98.8304
184.1	1.8e-44	LNEL01000016.1_21	GB_GCA_001464935.1	K03098	54.2	89.2473	89.6739
300.1	2.4e-79	LNEP01000001.1_165	GB_GCA_001464125.1	K03098	76.1	97.4093	96.8421
247.3	1.8e-63	LNEP01000001.1_418	GB_GCA_001464125.1	K03098	68.9	87.234	93.7143
213.8	2.3e-53	LNET01000043.1_10	GB_GCA_001464055.1	K03098	52.8	94.0594	90.9953
266.2	3.6e-69	LNEU01000033.1_189	GB_GCA_001464355.1	K03098	68	97.2678	100
159.1	6e-37	LNEW01000142.1_47	GB_GCA_001464375.1	K03098	50.9	96.6667	92.8177
215.3	8.1e-54	LNEY01000005.1_55	GB_GCA_001464195.1	K03098	54.1	89.2683	99.4536
227.6	1.4e-57	LNFB01000288.1_90	GB_GCA_001464385.1	K03098	63.9	92.8571	91.1602
156	4.6e-36	LNFE01000168.1_9	GB_GCA_001464575.1	K03098	53.1	90.625	84.3931
172.6	5e-41	LPNH01000033.1_11	GB_GCA_001543385.1	K03098	54.4	97.0414	87.2449
241.9	9e-62	LQBH01000068.1_91	GB_GCA_002030015.1	K03098	61	75.1092	93.4783
256.1	3.9e-66	LSBP01000019.1_20	GB_GCA_001577635.1	K03098	72.7	85.0515	92.1348
206.1	4.3e-51	LSCF01000008.1_2	GB_GCA_001577025.1	K03098	53.8	95	97.1264
221.5	9.6e-56	LT599021.1_1437	GB_GCA_900079735.1	K03098	58.4	99.4253	94.6809
223.4	2.5e-56	LT599022.1_996	GB_GCA_900079695.1	K03098	61.8	98.2857	97.7273
231.1	1.3e-58	LUJK01000041.1_26	GB_GCA_001601825.1	K03098	65.6	87.9121	86.9565
231.1	1.2e-58	LUKI01000014.1_19	GB_GCA_001593685.1	K03098	60	95.5056	98.8372
239.6	3.9e-61	LUOR01000078.1_25	GB_GCA_001626925.1	K03098	63.8	82.7411	87.1658
261.2	1.2e-67	LURN01000001.1_42	GB_GCA_001628405.1	K03098	68.1	97.3262	100
217.6	1.3e-54	LUYN01000062.1_47	GB_GCA_001602745.1	K03098	62.9	98.8024	99.4012
206.8	2.5e-51	LUYR01000281.1_4	GB_GCA_001603335.1	K03098	60.5	89.4444	89.5028
186	4.4e-45	LUYZ01000058.1_4	GB_GCA_001603425.1	K03098	56.2	79.6512	100
215.7	4.6e-54	LUZK01000009.1_41	GB_GCA_001603595.1	K03098	63.8	99.3421	77.551
206.8	2.5e-51	LUZL01000159.1_3	GB_GCA_001603615.1	K03098	59.6	99.4286	98.324
184.1	1.7e-44	LUZN01000020.1_58	GB_GCA_001603665.1	K03098	53.4	98.2353	88.7755
323.6	1.7e-86	LUZT01000001.1_53	GB_GCA_001602925.1	K03098	96.9	99.3827	100
331.3	8.5e-89	LUZT01000006.1_284	GB_GCA_001602925.1	K03098	91.3	99.422	100
222.2	6e-56	LVAA01000109.1_9	GB_GCA_001603955.1	K03098	62.5	86.4865	92.4855
212.6	4.4e-53	LVAZ01000176.1_4	GB_GCA_001603055.1	K03098	62.3	93.6047	86.4865
227.6	1.4e-57	LVBB01000016.1_340	GB_GCA_001603075.1	K03098	64.6	85.8696	92.3977
218.4	8.2e-55	LVBL01000068.1_2	GB_GCA_001604405.1	K03098	58.6	98.8636	97.2067
226.5	3.1e-57	LVBN01000032.1_3	GB_GCA_001603165.1	K03098	66.5	89.9441	88.8268
183.3	2.8e-44	LVBV01000023.1_36	GB_GCA_001604565.1	K03098	53.9	88.8889	89.4118
245.7	4.8e-63	LVBW01000037.1_14	GB_GCA_001604585.1	K03098	68.7	94.3182	97.076
345.1	6.1e-93	LVWG01000031.1_32	GB_GCA_001622165.1	K03098	91.8	99.4565	100
281.6	8.4e-74	LVWS01000022.1_148	GB_GCA_002083365.1	K03098	75	90.3226	90.3226
236.5	2.9e-60	LVWS01000046.1_20	GB_GCA_002083365.1	K03098	63.4	90.4494	93.0636
290.8	1.3e-76	LWDH01000013.1_21	GB_GCA_002083395.1	K03098	80.1	99.4186	100
243.8	2.1e-62	LXQJ01000037.1_22	GB_GCA_001683895.1	K03098	61.3	92.5	95.8763
187.2	2.1e-45	LYSZ01000009.1_44	GB_GCA_001657385.1	K03098	53.2	93.4426	94.4751
263.1	2.8e-68	MBQZ01000021.1_43	GB_GCA_002134785.1	K03098	70.4	98.8304	91.8478
342	5e-92	MDEJ01000001.1_29	GB_GCA_002940065.1	K03098	92.1	99.4413	100
373.6	1.6e-101	MDEJ01000019.1_38	GB_GCA_002940065.1	K03098	95.2	99.4737	100
340.5	1.4e-91	MDEJ01000087.1_9	GB_GCA_002940065.1	K03098	95.8	98.8235	90.8108
240	2.9e-61	MEDL01000087.1_9	GB_GCA_001724785.1	K03098	62	96.9231	95.9799
204.5	1.2e-50	MEDO01000012.1_5	GB_GCA_001724815.1	K03098	57	94.382	96.6292
185.7	6.8e-45	MEDT01000088.1_7	GB_GCA_001724175.1	K03098	50.3	83.6634	95
195.7	5.7e-48	MEEW01000102.1_6	GB_GCA_001724985.1	K03098	59.8	96.5714	80.2956
214.2	1.6e-53	MEEW01000117.1_2	GB_GCA_001724985.1	K03098	59.4	95.0276	91.5789
216.9	2.5e-54	MEEX01000012.1_41	GB_GCA_001724605.1	K03098	63.5	95.6989	84.7291
216.1	4.3e-54	MEFP01000008.1_276	GB_GCA_001725155.1	K03098	66.7	81.2834	100
168.7	7.7e-40	MEFP01000010.1_61	GB_GCA_001725155.1	K03098	52	82.8729	81.4208
198.7	6.9e-49	MEMM01000066.1_2	GB_GCA_001767925.1	K03098	60.1	90.0552	87.3016
174.1	1.8e-41	MENE01000017.1_3	GB_GCA_001769005.1	K03098	51.8	90.6077	92.4855
190.3	2.4e-46	MENK01000018.1_67	GB_GCA_001768235.1	K03098	56.6	84.9162	86.1272
186.8	2.6e-45	MEOE01000012.1_43	GB_GCA_001768565.1	K03098	56.6	82.3864	84.2105
188	1.3e-45	MEOH01000012.1_30	GB_GCA_001769535.1	K03098	51.1	90.7216	87.7551
186	4.4e-45	MEOK01000017.1_111	GB_GCA_001769195.1	K03098	58.8	79.0698	99.2701
223.4	2.4e-56	MEOQ01000038.1_87	GB_GCA_001769275.1	K03098	61.5	98.1707	89.9441
246.1	4.1e-63	MESA01000011.1_153	GB_GCA_001770775.1	K03098	63.2	93.4343	96.2567
174.9	1e-41	MEUC01000003.1_17	GB_GCA_001771545.1	K03098	51.4	98.8506	98.2857
204.5	1.2e-50	MEXZ01000072.1_29	GB_GCA_001773855.1	K03098	54.4	95.4802	93.3702
206.1	4.3e-51	MEYF01000124.1_16	GB_GCA_001775755.1	K03098	55	94.9438	93.3702
189.5	4.2e-46	MFFN01000004.1_203	GB_GCA_001777915.1	K03098	52.3	97.2067	96.1326
156	5e-36	MFYT01000109.1_16	GB_GCA_001789205.1	K03098	50.9	88.5714	91.4286
306.2	3.2e-81	MGLN01000061.1_27	GB_GCA_001796045.1	K03098	78.8	95.2128	97.8142
307.4	1.4e-81	MGLN01000186.1_3	GB_GCA_001796045.1	K03098	86.9	99.435	100
162.5	5.8e-38	MGQK01000016.1_37	GB_GCA_001797815.1	K03098	50.3	80.1047	88.9535
213.8	2.1e-53	MGST01000049.1_7	GB_GCA_001798605.1	K03098	56.4	88.7097	88.6486
227.6	1.3e-57	MGTI01000071.1_25	GB_GCA_001799365.1	K03098	59.2	97.1098	90.2703
218.4	8.7e-55	MGTS01000011.1_3	GB_GCA_001799565.1	K03098	62.7	82.2581	88.4393
223.8	1.9e-56	MGTU01000029.1_126	GB_GCA_001799615.1	K03098	63.5	90.6977	92.3077
227.6	1.4e-57	MGTV01000014.1_4	GB_GCA_001799635.1	K03098	60.9	95.4802	87.1134
227.3	1.8e-57	MGTZ01000062.1_8	GB_GCA_001799715.1	K03098	61.1	92.2652	95.9538
235.3	6.5e-60	MGUA01000009.1_23	GB_GCA_001799735.1	K03098	67.1	90.9605	94.152
224.2	1.5e-56	MGUG01000049.1_21	GB_GCA_001799845.1	K03098	62.3	97.093	97.6471
218	1.1e-54	MGUI01000036.1_1	GB_GCA_001799895.1	K03098	62.9	94.3503	97.6608
225.7	5.2e-57	MGVA01000051.1_23	GB_GCA_001800245.1	K03098	63.5	93.8202	97.6471
216.5	3.1e-54	MGVB01000036.1_6	GB_GCA_001800275.1	K03098	61.3	92.6136	90.0552
177.6	1.6e-42	MGVE01000016.1_13	GB_GCA_001800315.1	K03098	51.9	89.2045	84.3243
154.5	1.2e-35	MGVN01000249.1_16	GB_GCA_001800515.1	K03098	52.7	96.6443	86.5497
227.6	1.3e-57	MGYJ01000094.1_27	GB_GCA_001801685.1	K03098	66.5	89.0805	85.5556
239.6	3.5e-61	MGZO01000095.1_9	GB_GCA_001802655.1	K03098	67.6	95.5556	98.8439
267.3	1.5e-69	MGZZ01000176.1_1	GB_GCA_001802795.1	K03098	70.7	93.7143	97.0414
312.4	4e-83	MHDY01000043.1_11	GB_GCA_001803705.1	K03098	87.1	99.4118	100
231.9	7.2e-59	MHXN01000007.1_120	GB_GCA_001824475.1	K03098	68.4	99.4318	85.2217
348.6	5.7e-94	MHZG01000003.1_89	GB_GCA_001830325.1	K03098	88.5	99.4792	98.4536
263.8	1.8e-68	MHZN01000217.1_6	GB_GCA_001830395.1	K03098	68.5	98.3957	99.4565
188.3	8.6e-46	MHZT01000013.1_69	GB_GCA_001828855.1	K03098	54.3	96.4072	97.006
249.2	4.2e-64	MIDV01000059.1_5	GB_GCA_001830245.1	K03098	69.8	94.7059	83.0769
240.4	2e-61	MIDV01000131.1_2	GB_GCA_001830245.1	K03098	66.3	94.9438	93.3333
326.2	2.9e-87	MIGX01000015.1_27	GB_GCA_002940605.1	K03098	86.1	99.4475	100
368.2	7.1e-100	MIGX01000081.1_10	GB_GCA_002940605.1	K03098	90.7	99.4872	100
364.4	9.3e-99	MIPO01000003.1_16	GB_GCA_002095375.1	K03098	98.3	98.8636	100
150.6	2.1e-34	MKRI01000084.1_11	GB_GCA_001896875.1	K03098	55.2	78.6517	79.096
245.4	6.5e-63	MKSF01000034.1_24	GB_GCA_001897155.1	K03098	62.5	96.7033	97.7778
175.6	6e-42	MKSI01000317.1_2	GB_GCA_001897195.1	K03098	53.7	94.186	93.0636
246.9	2.3e-63	MKSQ01000005.1_145	GB_GCA_001898115.1	K03098	73.1	83.871	84.7826
174.1	1.7e-41	MKTA01000018.1_102	GB_GCA_001897515.1	K03098	53.7	79.0698	99.2701
280.4	1.9e-73	MKTB01000023.1_5	GB_GCA_001897525.1	K03098	68.6	99.4624	100
289.3	4e-76	MKTC01000009.1_12	GB_GCA_001897535.1	K03098	71.9	98.9305	98.4043
202.2	6.3e-50	MKTK01000017.1_73	GB_GCA_001898255.1	K03098	52.5	99.4536	100
241.5	9.2e-62	MKTS01000004.1_80	GB_GCA_001898335.1	K03098	65.9	99.4413	98.3516
222.2	6.2e-56	MKTU01000024.1_94	GB_GCA_001898415.1	K03098	58.2	85.4922	85.9375
308.5	6.1e-82	MKTU01000082.1_13	GB_GCA_001898415.1	K03098	82	99.4413	100
233.4	2.5e-59	MKTX01000007.1_294	GB_GCA_001898465.1	K03098	62.4	99.4413	95.1351
238.4	8.5e-61	MKUE01000134.1_6	GB_GCA_001897675.1	K03098	68	87.7551	98.8439
245.7	4.8e-63	MKUH01000014.1_9	GB_GCA_001897745.1	K03098	70.6	96.0227	94.4134
248.4	7.6e-64	MKUO01000007.1_260	GB_GCA_001897855.1	K03098	63.9	99.4475	99.4413
289.3	3.9e-76	MKVE01000017.1_371	GB_GCA_001898785.1	K03098	74.3	96.6851	97.7654
224.2	1.5e-56	MKVT01000013.1_270	GB_GCA_001898935.1	K03098	65.1	86.3636	84.9162
219.9	2.7e-55	MKVW01000009.1_1226	GB_GCA_001898965.1	K03098	62.2	95.9064	85.4167
314.3	1.2e-83	MKWJ01000013.1_29	GB_GCA_001899725.1	K03098	78	98.9362	99.4652
229.2	4.7e-58	MKWL01000002.1_69	GB_GCA_001899305.1	K03098	67.3	92.6554	95.3757
231.9	8e-59	MKWO01000004.1_108	GB_GCA_001899795.1	K03098	68.7	76.9231	98.0392
399.4	3.3e-109	MKWO01000043.1_139	GB_GCA_001899795.1	K03098	88.5	97.3094	97.3214
300.1	2.2e-79	MKWR01000019.1_3	GB_GCA_001899855.1	K03098	82.3	96.6851	98.3146
308.9	4.6e-82	MLFP01000003.1_410	GB_GCA_002095465.1	K03098	81.6	98.8636	99.4286
320.1	2e-85	MLFS01000011.1_27	GB_GCA_002095485.1	K03098	85.1	99.4318	100
188.3	8.8e-46	MNQS01000005.1_36	GB_GCA_001915545.1	K03098	54.4	94.7368	74.6667
163.7	2.4e-38	MNQS01000178.1_7	GB_GCA_001915545.1	K03098	50	87.8613	79.5918
156.8	2.1e-36	MNVA01000050.1_13	GB_GCA_001871325.1	K03098	56.6	96.8254	70.9302
233.8	1.9e-59	MNWR01000047.1_12	GB_GCA_001872725.1	K03098	66.1	98.2659	100
240	2.8e-61	MNWZ01000169.1_7	GB_GCA_001871925.1	K03098	66.1	88.172	95.9302
245.4	6.6e-63	MNXA01000029.1_8	GB_GCA_001871195.1	K03098	66.5	91.8919	100
183	3.8e-44	MNXB01000033.1_31	GB_GCA_001871125.1	K03098	59	78.9773	78.8571
305.8	3.8e-81	MNYJ01000011.1_2	GB_GCA_001874005.1	K03098	81.5	99.4083	91.3043
196.1	4.3e-48	MNYL01000237.1_2	GB_GCA_001873075.1	K03098	56.7	95.4286	92.9348
229.6	3.6e-58	MNYQ01000219.1_9	GB_GCA_001873185.1	K03098	63	92.1788	97.6331
258.8	5.5e-67	MPCU01000003.1_505	GB_GCA_001874305.1	K03098	68.8	99.435	100
176.4	3.5e-42	MPDB01000001.1_311	GB_GCA_001874155.1	K03098	50.9	90.8046	88.8268
245	8e-63	MPDB01000001.1_362	GB_GCA_001874155.1	K03098	62	99.4186	97.1591
226.1	4.2e-57	MSPY01000005.1_128	GB_GCA_003267965.1	K03098	59.9	94.1176	95.6044
236.9	2.2e-60	MSXM01000083.1_5	GB_GCA_002083565.1	K03098	63.8	89.8305	91.954
315.1	7.1e-84	MSXM01000084.1_2	GB_GCA_002083565.1	K03098	80.9	93.8462	100
289.7	3e-76	MSXN01000005.1_280	GB_GCA_002083555.1	K03098	74.1	94.5652	92.0635
234.2	1.5e-59	MSXN01000007.1_49	GB_GCA_002083555.1	K03098	64.8	91.5254	93.6416
316.6	2.2e-84	MSXO01000002.1_173	GB_GCA_002083615.1	K03098	87.8	99.422	100
276.2	3.6e-72	MSXP01000004.1_214	GB_GCA_002083635.1	K03098	70.7	98.9418	98.9474
248.4	8e-64	MSXP01000004.1_43	GB_GCA_002083635.1	K03098	64.9	91.5789	99.4286
319.7	2.6e-85	MSXT01000040.1_17	GB_GCA_002083595.1	K03098	88.9	99.4186	100
245	8.3e-63	MUGK01000097.1_3	GB_GCA_002007425.1	K03098	65.3	95.5056	97.1264
215.7	7e-54	MUIB01000081.1_8	GB_GCA_002084135.1	K03098	61.7	75.3247	96.6851
365.2	5.9e-99	MULM01000163.1_48	GB_GCA_002029345.1	K03098	91	99.4737	100
232.3	5.7e-59	MVDH01000001.1_1824	GB_GCA_003056245.1	K03098	65.5	91.7582	98.2353
196.4	3.8e-48	MWYY01000062.1_3	GB_GCA_002050355.1	K03098	55.9	76	81.2834
229.6	4e-58	NATV01000129.1_3	GB_GCA_003094535.1	K03098	60.5	85.2041	95.4286
232.3	5.3e-59	NATW01000125.1_36	GB_GCA_003094555.1	K03098	63.3	93.4911	90.7514
389	3.9e-106	NCAS01000019.1_9	GB_GCA_002255515.1	K03098	95.8	99.4819	100
259.2	4.9e-67	NCBV01000009.1_53	GB_GCA_002279355.1	K03098	64.1	89.7561	95.3125
362.1	4.8e-98	NCCO01000112.1_3	GB_GCA_002279705.1	K03098	96.2	99.4565	100
187.6	1.6e-45	NCCR01000002.1_5	GB_GCA_002279765.1	K03098	54.3	89.4444	91.0112
241.1	1.2e-61	NCCT01000011.1_7	GB_GCA_002279795.1	K03098	67.1	96.648	98.8439
342.4	3.9e-92	NCDQ01000041.1_19	GB_GCA_002280275.1	K03098	87.8	98.9011	99.4475
173.3	2.9e-41	NCDS01000044.1_7	GB_GCA_002280315.1	K03098	56.1	95.7831	97.006
166.8	2.7e-39	NCDY01000074.1_13	GB_GCA_002280405.1	K03098	52.9	99.3939	100
149.8	3.4e-34	NCEA01000014.1_206	GB_GCA_002280515.1	K03098	51.2	94.5783	94.382
269.6	3.1e-70	NCEB01000003.1_83	GB_GCA_002280475.1	K03098	80.6	93.1818	94.2857
245.4	6.6e-63	NCEB01000028.1_22	GB_GCA_002280475.1	K03098	65	96.1957	96.7213
320.9	1.2e-85	NCEF01000011.1_60	GB_GCA_002280565.1	K03098	81.5	98.3957	98.9247
263.8	2.3e-68	NCEQ01000013.1_77	GB_GCA_002280785.1	K03098	69.9	71.7842	94.5355
201.1	1.4e-49	NCEV01000056.1_22	GB_GCA_002280875.1	K03098	55.4	95.5801	94.5652
237.7	1.3e-60	NCEV01000114.1_3	GB_GCA_002280875.1	K03098	68	99.4475	100
318.5	5.9e-85	NCEV01000114.1_4	GB_GCA_002280875.1	K03098	83.8	96.6102	97.7401
292	6.4e-77	NCGC01000026.1_7	GB_GCA_002281475.1	K03098	76.1	90.7216	92.6316
253.8	1.9e-65	NCGC01000027.1_9	GB_GCA_002281475.1	K03098	70.3	89.1892	94.2857
205.3	9.6e-51	NCGL01000038.1_3	GB_GCA_002256935.1	K03098	51.3	82.4786	99.4681
226.5	3.1e-57	NCGX01000008.1_23	GB_GCA_002256995.1	K03098	65.3	92.3497	98.2659
206.1	4.3e-51	NCHB01000010.1_75	GB_GCA_002281755.1	K03098	57.1	96.648	98.8235
242.3	5.5e-62	NCHD01000024.1_104	GB_GCA_002257045.1	K03098	67.6	95.5801	98.8439
259.6	3.3e-67	NCHI01000065.1_2	GB_GCA_002281815.1	K03098	72.5	92.2652	95.4286
311.2	1e-82	NCHI01000094.1_12	GB_GCA_002281815.1	K03098	75.3	97.9381	100
233.4	2.7e-59	NCJK01000009.1_22	GB_GCA_002282445.1	K03098	71.7	82.3834	86.413
273.1	2.8e-71	NCJL01000007.1_31	GB_GCA_002278935.1	K03098	72.8	97.1264	91.8478
224.9	8.9e-57	NCJS01000009.1_7	GB_GCA_002279005.1	K03098	60.8	97.7528	96.6292
324.7	8.5e-87	NCJT01000007.1_17	GB_GCA_002282565.1	K03098	84	98.9071	99.4505
306.2	3.2e-81	NCKB01000001.1_220	GB_GCA_002279065.1	K03098	78.7	99.4709	100
365.9	3.4e-99	NCKB01000006.1_130	GB_GCA_002279065.1	K03098	93	99.4624	100
345.9	3.5e-93	NCKB01000015.1_7	GB_GCA_002279065.1	K03098	90.6	99.4444	100
359	3.8e-97	NC_002678.2_3675	RS_GCF_000009625.1	K03098	100	99.4186	93.4426
357.5	1.1e-96	NC_002678.2_4506	RS_GCF_000009625.1	K03098	100	99.4186	93.4426
359	3.8e-97	NC_002932.3_1597	RS_GCF_000006985.1	K03098	100	99.422	100
334	1.2e-89	NC_002932.3_958	RS_GCF_000006985.1	K03098	100	99.3827	100
380.6	1.3e-103	NC_002939.5_2302	RS_GCF_000007985.2	K03098	100	99.4624	100
297	1.8e-78	NC_003063.2_1772	RS_GCF_000092025.1	K03098	78.4	99.435	100
367.1	1.4e-99	NC_003197.2_4260	RS_GCF_000006945.2	K03098	100	99.4382	100
432.2	4.5e-119	NC_003450.3_623	RS_GCF_000011325.1	K03098	100	99.5392	100
365.9	3.2e-99	NC_003902.1_2445	RS_GCF_000007145.1	K03098	100	99.4413	100
426	3.8e-117	NC_003902.1_3543	RS_GCF_000007145.1	K03098	99.5	79.9228	100
357.5	1.1e-96	NC_003902.1_3914	RS_GCF_000007145.1	K03098	100	99.4118	91.3514
368.2	6.5e-100	NC_003902.1_4172	RS_GCF_000007145.1	K03098	100	99.4382	97.2527
350.1	1.8e-94	NC_003910.7_1934	RS_GCF_000012325.1	K03098	99.4	99.422	97.7273
363.6	1.6e-98	NC_004347.2_1581	RS_GCF_000146165.2	K03098	100	99.4382	100
419.9	2.3e-115	NC_004369.1_612	RS_GCF_000011305.1	K03098	94.9	99.5392	100
369.4	2.9e-100	NC_005085.1_3131	RS_GCF_000007705.1	K03098	100	99.4413	100
384.4	9.3e-105	NC_005363.1_1564	RS_GCF_000196175.1	K03098	100	99.4709	100
392.1	4.5e-107	NC_005363.1_3394	RS_GCF_000196175.1	K03098	100	99.4737	100
399.8	2.2e-109	NC_005861.1_898	RS_GCF_000011565.1	K03098	100	99.4819	100
354	1.2e-95	NC_006138.1_2174	RS_GCF_000025945.1	K03098	100	99.4186	100
380.6	1.3e-103	NC_006512.1_2008	RS_GCF_000008465.1	K03098	100	99.4413	100
353.6	1.6e-95	NC_006570.2_213	RS_GCF_000008985.1	K03098	99.4	99.422	100
358.2	6.7e-97	NC_006841.2_847	RS_GCF_000011805.1	K03098	100	99.435	100
371.7	5.9e-101	NC_007298.1_1894	RS_GCF_000012425.1	K03098	100	99.4444	100
409.8	2.2e-112	NC_007336.1_354	RS_GCF_000203875.1	K03098	100	99.5025	100
359.8	2.3e-97	NC_007404.1_1186	RS_GCF_000012745.1	K03098	100	99.4253	100
347.8	8.5e-94	NC_007493.2_2047	RS_GCF_000012905.2	K03098	100	99.4012	100
355.1	5.5e-96	NC_007493.2_2221	RS_GCF_000012905.2	K03098	100	99.4186	100
387.5	1.1e-105	NC_007498.2_2095	RS_GCF_000012885.1	K03098	100	99.4595	100
424.5	8.7e-117	NC_007509.1_64	RS_GCF_000012945.1	K03098	100	99.5074	100
372.1	4.6e-101	NC_007512.1_475	RS_GCF_000012485.1	K03098	100	99.4565	100
391	9.6e-107	NC_007520.2_2049	RS_GCF_000012605.1	K03098	100	99.4536	100
355.1	5.4e-96	NC_007614.1_1899	RS_GCF_000196355.1	K03098	100	99.4083	100
425.6	3.9e-117	NC_007643.1_2425	RS_GCF_000013085.1	K03098	100	99.505	100
375.2	5.5e-102	NC_007759.1_1936	RS_GCF_000013405.1	K03098	100	99.4536	79.8246
410.2	1.7e-112	NC_007802.1_3891	RS_GCF_000013565.1	K03098	100	99.4975	100
403.3	1.9e-110	NC_007947.1_1134	RS_GCF_000013705.1	K03098	100	99.4737	100
403.3	1.9e-110	NC_007947.1_982	RS_GCF_000013705.1	K03098	100	99.4737	100
406	3.1e-111	NC_007951.1_2532	RS_GCF_000013645.1	K03098	100	99.4845	100
391.7	5.9e-107	NC_007952.1_1661	RS_GCF_000013645.1	K03098	100	99.4764	100
430.3	1.6e-118	NC_007952.1_2781	RS_GCF_000013645.1	K03098	100	99.5074	100
731.9	4.6e-209	NC_007969.1_1706	RS_GCF_000013905.1	K03098	100	99.729	100
395.2	5.3e-108	NC_008027.1_4647	RS_GCF_000026105.1	K03098	95.3	99.4764	100
375.6	4.3e-102	NC_008044.1_2208	RS_GCF_000014065.1	K03098	100	99.4652	100
367.1	1.4e-99	NC_008209.1_1146	RS_GCF_000014045.1	K03098	100	99.4318	100
213.8	1.8e-53	NC_008209.1_2329	RS_GCF_000014045.1	K03098	68.6	98.7097	93.865
387.5	1.1e-105	NC_008228.1_595	RS_GCF_000014225.1	K03098	100	99.4681	100
360.1	1.8e-97	NC_008255.1_414	RS_GCF_000014145.1	K03098	100	99.4444	100
396.7	1.8e-108	NC_008260.1_889	RS_GCF_000009365.1	K03098	100	99.4764	100
359	3.8e-97	NC_008260.1_921	RS_GCF_000009365.1	K03098	100	99.422	100
403.3	2.1e-110	NC_008268.1_2555	RS_GCF_000014565.1	K03098	100	99.5025	77.5194
361.3	7.9e-98	NC_008322.1_2718	RS_GCF_000014665.1	K03098	100	99.435	100
377.1	1.4e-102	NC_008358.1_2360	RS_GCF_000013025.1	K03098	100	99.4536	100
373.6	1.5e-101	NC_008378.1_557	RS_GCF_000009265.1	K03098	100	99.435	100
331.6	6.5e-89	NC_008570.1_3992	RS_GCF_000014805.1	K03098	97.6	98.8304	99.4118
381.7	5.7e-104	NC_008609.1_123	RS_GCF_000015045.1	K03098	100	99.4444	100
293.9	1.2e-77	NC_008609.1_2176	RS_GCF_000015045.1	K03098	100	99.2908	100
320.9	1.1e-85	NC_008639.1_1363	RS_GCF_000015125.1	K03098	100	99.375	100
362.1	4.6e-98	NC_008639.1_719	RS_GCF_000015125.1	K03098	100	99.4286	100
363.6	1.6e-98	NC_008700.1_2072	RS_GCF_000015245.1	K03098	100	99.435	100
371.3	8e-101	NC_008709.1_3637	RS_GCF_000015285.1	K03098	100	99.4624	100
357.1	1.4e-96	NC_008726.1_1527	RS_GCF_000015305.1	K03098	100	99.4012	100
389.8	2.2e-106	NC_008781.1_1464	RS_GCF_000015505.1	K03098	100	99.4764	100
392.1	4.4e-107	NC_008789.1_1666	RS_GCF_000015585.1	K03098	100	99.4681	100
324.3	9.4e-87	NC_008825.1_3817	RS_GCF_000015725.1	K03098	100	99.3548	72.9858
332	5e-89	NC_009092.1_3112	RS_GCF_000016065.1	K03098	100	99.4152	100
364.8	7.2e-99	NC_009138.1_3211	RS_GCF_000026125.1	K03098	100	99.4413	100
367.5	1.1e-99	NC_009337.1_521	RS_GCF_000016085.1	K03098	100	99.4536	100
379	3.8e-103	NC_009379.1_378	RS_GCF_000016345.1	K03098	100	99.4595	100
367.1	1.4e-99	NC_009436.1_353	RS_GCF_000016325.1	K03098	100	99.435	100
368.6	4.9e-100	NC_009436.1_72	RS_GCF_000016325.1	K03098	100	99.4286	100
380.9	9.8e-104	NC_009439.1_509	RS_GCF_000016565.1	K03098	100	99.4475	100
370.5	1.3e-100	NC_009441.1_2191	RS_GCF_000016645.1	K03098	100	99.4475	100
406.4	2.4e-111	NC_009445.1_3095	RS_GCF_000026145.1	K03098	100	99.4949	100
448.7	4.7e-124	NC_009524.1_1626	RS_GCF_000016885.1	K03098	100	99.5495	100
377.9	8.3e-103	NC_009615.1_122	RS_GCF_000012845.1	K03098	100	99.4475	100
391	1e-106	NC_009656.1_5532	RS_GCF_000017205.1	K03098	96.3	99.4737	100
377.5	1.1e-102	NC_009659.1_3780	RS_GCF_000013625.1	K03098	100	99.4536	100
371.3	7.7e-101	NC_009668.1_84	RS_GCF_000017405.1	K03098	100	99.4413	100
373.2	2.1e-101	NC_009675.1_3261	RS_GCF_000017505.1	K03098	100	99.4505	100
345.5	4.4e-93	NC_009714.1_927	RS_GCF_000017585.1	K03098	100	99.4186	100
360.1	1.7e-97	NC_009943.1_1214	RS_GCF_000018405.1	K03098	100	99.4186	100
366.3	2.5e-99	NC_010067.1_3010	RS_GCF_000018625.1	K03098	100	99.4382	100
352.1	4.6e-95	NC_010170.1_396	RS_GCF_000067205.1	K03098	100	99.4152	100
388.7	4.7e-106	NC_010322.1_3626	RS_GCF_000019125.1	K03098	100	99.4505	100
413.3	1.9e-113	NC_010322.1_5087	RS_GCF_000019125.1	K03098	100	99.4764	100
357.5	1.1e-96	NC_010338.1_140	RS_GCF_000019145.1	K03098	100	99.4382	100
397.9	8.1e-109	NC_010501.1_1845	RS_GCF_000019445.1	K03098	100	99.4709	100
409.5	2.7e-112	NC_010501.1_428	RS_GCF_000019445.1	K03098	100	99.4764	100
319.3	3.6e-85	NC_010524.1_43	RS_GCF_000019785.1	K03098	100	99.4536	100
149.1	2.5e-34	NC_010531.1_406	RS_GCF_000019745.1	K03098	100	98.5915	100
385.6	4.2e-105	NC_010602.1_1436	RS_GCF_000017685.1	K03098	100	99.4681	100
349.4	3e-94	NC_010645.1_3173	RS_GCF_000070465.1	K03098	100	99.422	100
372.5	4e-101	NC_010645.1_357	RS_GCF_000070465.1	K03098	99.5	88.9423	100
351.3	7.8e-95	NC_010655.1_1179	RS_GCF_000020225.1	K03098	100	99.4118	100
387.1	1.4e-105	NC_010676.1_1273	RS_GCF_000020125.1	K03098	100	99.4764	100
401.7	5.7e-110	NC_010676.1_1548	RS_GCF_000020125.1	K03098	100	99.4737	100
431	9.4e-119	NC_010676.1_3065	RS_GCF_000020125.1	K03098	100	99.5146	100
366.7	1.9e-99	NC_010694.1_2995	RS_GCF_000026185.1	K03098	100	99.4286	100
368.2	6.6e-100	NC_010803.1_1262	RS_GCF_000020465.1	K03098	100	99.4444	100
351.3	8e-95	NC_010803.1_649	RS_GCF_000020465.1	K03098	100	99.422	100
368.2	6.4e-100	NC_010814.1_148	RS_GCF_000020385.1	K03098	100	99.4318	100
334	1.2e-89	NC_010831.1_1366	RS_GCF_000020545.1	K03098	100	99.3827	100
354.8	7.4e-96	NC_010831.1_1816	RS_GCF_000020545.1	K03098	100	99.435	100
362.5	3.5e-98	NC_011027.1_1676	RS_GCF_000020505.1	K03098	100	99.422	100
337.8	8.6e-91	NC_011027.1_997	RS_GCF_000020505.1	K03098	100	99.3827	100
334	1.2e-89	NC_011059.1_1077	RS_GCF_000020625.1	K03098	100	99.3827	92.5287
357.8	8.6e-97	NC_011059.1_1661	RS_GCF_000020625.1	K03098	100	99.4286	100
359	3.9e-97	NC_011060.1_2193	RS_GCF_000020645.1	K03098	100	99.4286	100
371.3	7.7e-101	NC_011071.1_1954	RS_GCF_000020665.1	K03098	100	99.4382	100
384.8	6.9e-105	NC_011071.1_2777	RS_GCF_000020665.1	K03098	100	99.4565	100
416.8	1.8e-114	NC_011071.1_3486	RS_GCF_000020665.1	K03098	100	99.5025	100
351.7	5.8e-95	NC_011071.1_3769	RS_GCF_000020665.1	K03098	100	99.3939	100
372.5	3.5e-101	NC_011138.3_3640	RS_GCF_000020585.3	K03098	100	99.4475	100
352.8	2.8e-95	NC_011144.1_244	RS_GCF_000017265.1	K03098	100	99.4253	85.2217
355.9	3.2e-96	NC_011146.1_2766	RS_GCF_000020725.1	K03098	100	99.422	100
353.2	2.1e-95	NC_011566.1_3540	RS_GCF_000014885.1	K03098	100	99.4152	100
367.9	8.3e-100	NC_011740.1_2572	RS_GCF_000026225.1	K03098	100	99.4286	100
369	3.8e-100	NC_011740.1_3974	RS_GCF_000026225.1	K03098	100	99.4382	100
368.2	6.4e-100	NC_011751.1_1363	RS_GCF_000026325.1	K03098	100	99.4286	100
369	3.8e-100	NC_011751.1_4505	RS_GCF_000026325.1	K03098	100	99.4382	100
389.8	2.2e-106	NC_012108.1_4755	RS_GCF_000020365.1	K03098	100	99.4737	100
408.7	4.9e-112	NC_012522.1_2281	RS_GCF_000010805.1	K03098	100	99.5025	100
351.7	6e-95	NC_012691.1_1078	RS_GCF_000023065.1	K03098	100	99.4118	100
395.6	4.1e-108	NC_012917.1_3750	RS_GCF_000023605.1	K03098	100	99.4737	100
353.2	2.1e-95	NC_012918.1_1403	RS_GCF_000023645.1	K03098	100	99.4152	100
403.3	2e-110	NC_012968.1_1504	RS_GCF_000023705.1	K03098	100	99.4819	100
372.5	3.5e-101	NC_012969.1_1141	RS_GCF_000023745.1	K03098	100	99.4444	100
394	1.2e-107	NC_012969.1_1310	RS_GCF_000023745.1	K03098	100	99.4819	100
378.3	6.4e-103	NC_012982.1_2295	RS_GCF_000023785.1	K03098	100	99.4505	100
338.6	5e-91	NC_013061.1_859	RS_GCF_000023825.1	K03098	100	99.3827	100
365.2	5.6e-99	NC_013062.1_1755	RS_GCF_000023725.1	K03098	100	99.4444	95.7219
372.9	2.7e-101	NC_013132.1_5345	RS_GCF_000024005.1	K03098	100	99.4536	100
355.1	5.5e-96	NC_013173.1_2918	RS_GCF_000023225.1	K03098	100	99.4186	100
374.4	9.3e-102	NC_013194.1_945	RS_GCF_000024165.1	K03098	100	99.4505	100
364.8	7.3e-99	NC_013282.2_3526	RS_GCF_000027065.2	K03098	99.4	98.3333	100
420.6	1.3e-115	NC_013441.1_492	RS_GCF_000024785.1	K03098	100	99.5192	100
359.4	2.8e-97	NC_013512.1_1739	RS_GCF_000024885.1	K03098	100	99.4048	100
327.8	9e-88	NC_013517.1_3505	RS_GCF_000024405.1	K03098	100	99.3939	100
417.9	8e-115	NC_014008.1_2733	RS_GCF_000025905.1	K03098	100	99.5	100
347.8	8.6e-94	NC_014034.1_2606	RS_GCF_000021865.1	K03098	100	99.4048	100
375.6	4.1e-102	NC_014100.1_213	RS_GCF_000092285.1	K03098	100	99.4444	100
365.9	3.2e-99	NC_014121.1_529	RS_GCF_000025565.1	K03098	100	99.435	100
365.2	5.4e-99	NC_014121.1_87	RS_GCF_000025565.1	K03098	100	99.4286	100
333.2	2.2e-89	NC_014166.1_1625	RS_GCF_000092245.1	K03098	100	99.3976	100
361.3	7.8e-98	NC_014207.1_1481	RS_GCF_000093025.1	K03098	100	99.4318	100
399.4	2.8e-109	NC_014207.1_1602	RS_GCF_000093025.1	K03098	100	99.4764	100
386	3.2e-105	NC_014216.1_2644	RS_GCF_000092205.1	K03098	100	99.4652	100
373.2	2.1e-101	NC_014259.1_1195	RS_GCF_000196795.1	K03098	100	99.4681	100
408.7	4.8e-112	NC_014259.1_919	RS_GCF_000196795.1	K03098	100	99.4898	100
364.8	7.1e-99	NC_014306.1_455	RS_GCF_000196615.1	K03098	100	99.4318	100
396.4	2.5e-108	NC_014355.1_3227	RS_GCF_000196815.1	K03098	99.5	93.5644	100
373.6	1.6e-101	NC_014375.1_3148	RS_GCF_000144605.1	K03098	100	99.4565	100
347.1	1.5e-93	NC_014375.1_528	RS_GCF_000144605.1	K03098	100	99.4318	100
399.1	3.7e-109	NC_014414.1_677	RS_GCF_000152825.2	K03098	100	99.4792	100
383.3	2.1e-104	NC_014540.1_153	RS_GCF_000148685.1	K03098	100	99.4737	100
409.1	3.6e-112	NC_014540.1_2275	RS_GCF_000148685.1	K03098	100	99.4845	100
385.6	4.2e-105	NC_014541.1_2458	RS_GCF_000148645.1	K03098	100	99.4709	100
366.3	2.4e-99	NC_014562.1_3532	RS_GCF_000148935.1	K03098	100	99.4286	100
359.4	3.1e-97	NC_014632.1_510	RS_GCF_000165505.1	K03098	100	99.4475	100
359.4	2.9e-97	NC_014640.1_458	RS_GCF_000165835.1	K03098	100	99.4253	100
360.5	1.3e-97	NC_014655.1_2141	RS_GCF_000166395.1	K03098	100	99.4286	100
340.5	1.3e-91	NC_014734.1_372	RS_GCF_000183135.1	K03098	100	99.3939	91.6201
363.6	1.5e-98	NC_014814.1_4305	RS_GCF_000184435.1	K03098	100	99.4186	100
391.3	7.6e-107	NC_014816.1_1350	RS_GCF_000175215.2	K03098	100	99.4681	100
359	3.9e-97	NC_014836.1_2021	RS_GCF_000177635.2	K03098	100	99.4286	100
365.5	4.1e-99	NC_014838.1_125	RS_GCF_000175935.2	K03098	100	99.4286	100
409.5	2.9e-112	NC_014924.1_1185	RS_GCF_000185965.1	K03098	100	99.5025	100
351.7	5.9e-95	NC_014924.1_2086	RS_GCF_000185965.1	K03098	100	99.4012	100
459.1	3.5e-127	NC_014931.1_1183	RS_GCF_000184745.1	K03098	100	99.5556	100
368.6	5.1e-100	NC_014963.1_2523	RS_GCF_000179915.2	K03098	100	99.4475	100
381.3	7.8e-104	NC_015064.1_781	RS_GCF_000178975.2	K03098	100	99.4681	100
384	1.2e-104	NC_015144.1_1962	RS_GCF_000189415.1	K03098	100	99.4565	100
370.9	1e-100	NC_015152.1_1063	RS_GCF_000190435.1	K03098	100	99.4595	100
329.7	2.3e-88	NC_015160.1_2592	RS_GCF_000190535.1	K03098	100	99.3631	100
369.4	2.9e-100	NC_015177.1_2228	RS_GCF_000190735.1	K03098	100	99.4444	100
401.7	5.7e-110	NC_015186.1_75	RS_GCF_000202835.1	K03098	100	99.4792	99.4792
357.5	1.1e-96	NC_015222.1_715	RS_GCF_000175095.2	K03098	100	99.4318	100
397.9	8.2e-109	NC_015379.1_401	RS_GCF_000194805.1	K03098	100	98.9474	100
369	3.9e-100	NC_015385.1_2025	RS_GCF_000195275.1	K03098	100	99.4565	100
406.4	2.4e-111	NC_015422.1_2966	RS_GCF_000204645.1	K03098	100	99.5025	100
371.3	7.6e-101	NC_015508.1_85	RS_GCF_000192635.1	K03098	100	99.435	100
401.4	7.5e-110	NC_015554.1_3868	RS_GCF_000213655.1	K03098	100	99.4819	100
397.5	1.1e-108	NC_015556.1_3844	RS_GCF_000213805.1	K03098	100	99.4681	100
352.8	3.2e-95	NC_015564.1_3005	RS_GCF_000214175.1	K03098	100	84.6535	100
335.1	5.7e-90	NC_015572.1_1709	RS_GCF_000214665.1	K03098	100	99.3976	100
369	3.8e-100	NC_015663.1_1815	RS_GCF_000215745.1	K03098	100	99.435	100
369	3.8e-100	NC_015663.1_2822	RS_GCF_000215745.1	K03098	100	99.4382	100
361.7	6.1e-98	NC_015695.1_5	RS_GCF_000218895.1	K03098	100	99.4444	100
352.8	3e-95	NC_015696.1_167	RS_GCF_000219045.1	K03098	100	90.5263	100
364.4	9.2e-99	NC_015713.1_1407	RS_GCF_000237205.1	K03098	100	99.4253	100
323.2	2.2e-86	NC_015730.1_1993	RS_GCF_000154785.2	K03098	100	99.3902	100
367.1	1.4e-99	NC_015730.1_3469	RS_GCF_000154785.2	K03098	100	99.4318	100
350.9	1e-94	NC_015731.1_2076	RS_GCF_000219585.1	K03098	100	99.4186	100
374.8	6.9e-102	NC_015740.1_359	RS_GCF_000219605.1	K03098	100	99.4382	100
369	3.8e-100	NC_015761.1_3833	RS_GCF_000252995.1	K03098	100	99.4382	100
423.7	1.7e-116	NC_015859.1_98	RS_GCF_000179395.2	K03098	100	99.5781	100
359	4e-97	NC_015914.1_866	RS_GCF_000222485.1	K03098	100	99.4444	100
361.3	7.8e-98	NC_016112.1_381	RS_GCF_000968535.2	K03098	100	99.4253	100
347.4	1.2e-93	NC_016147.2_1043	RS_GCF_000233915.3	K03098	100	99.4444	86.0577
382.5	3.5e-104	NC_016599.1_790	RS_GCF_000236705.1	K03098	100	99.4595	100
358.2	6.7e-97	NC_016620.1_2479	RS_GCF_000210915.2	K03098	100	99.435	100
373.2	2.1e-101	NC_016633.1_805	RS_GCF_000236685.1	K03098	100	99.4565	100
349.7	2.3e-94	NC_016745.1_2094	RS_GCF_000243075.1	K03098	100	99.4118	100
360.9	1e-97	NC_016818.1_416	RS_GCF_000241955.1	K03098	100	99.4286	100
384.4	1e-104	NC_016887.1_1596	RS_GCF_000284035.1	K03098	99.5	90.7767	100
354.8	7.3e-96	NC_016901.1_1569	RS_GCF_000178875.2	K03098	100	99.4286	100
361.3	7.8e-98	NC_017047.1_411	RS_GCF_000255535.1	K03098	100	99.4286	100
409.8	2.1e-112	NC_017059.1_2840	RS_GCF_000284415.1	K03098	100	99.4872	100
353.2	2.1e-95	NC_017067.1_22	RS_GCF_000284615.1	K03098	100	99.4253	100
376.7	1.9e-102	NC_017075.1_2239	RS_GCF_000284255.1	K03098	100	99.4565	100
610.1	1.7e-172	NC_017075.1_2438	RS_GCF_000284255.1	K03098	100	97.3597	100
354.8	7.3e-96	NC_017192.1_741	RS_GCF_000284235.1	K03098	100	99.4253	100
365.9	3.2e-99	NC_017390.1_490	RS_GCF_000026985.1	K03098	100	99.4286	100
350.5	1.3e-94	NC_017464.1_978	RS_GCF_000258405.1	K03098	100	99.4118	100
365.9	3.3e-99	NC_017506.1_2020	RS_GCF_000166295.1	K03098	100	99.4444	100
364	1.2e-98	NC_017671.1_2190	RS_GCF_000284595.1	K03098	95.5	99.4382	100
354.4	1e-95	NC_017671.1_2951	RS_GCF_000284595.1	K03098	91.3	99.4565	100
416	3.1e-114	NC_017671.1_3725	RS_GCF_000284595.1	K03098	99.5	99.5025	100
348.2	6.4e-94	NC_017671.1_4019	RS_GCF_000284595.1	K03098	97	99.3939	100
342	4.5e-92	NC_017770.1_467	RS_GCF_000242635.2	K03098	100	99.3827	100
375.2	5.2e-102	NC_017856.1_190	RS_GCF_000260965.1	K03098	100	99.4253	100
384	1.2e-104	NC_017856.1_1961	RS_GCF_000260965.1	K03098	100	99.4475	100
370.2	1.7e-100	NC_017857.3_1642	RS_GCF_000260985.4	K03098	100	99.4286	100
344.4	1e-92	NC_017857.3_261	RS_GCF_000260985.4	K03098	100	93.2203	100
253.1	2.1e-65	NC_017964.1_2594	RS_GCF_000219915.2	K03098	100	99.1803	100
367.5	1.1e-99	NC_018002.1_1789	RS_GCF_000265295.1	K03098	100	99.4286	100
379	3.7e-103	NC_018012.1_251	RS_GCF_000227745.2	K03098	100	99.4475	100
362.5	3.5e-98	NC_018014.1_4277	RS_GCF_000265425.1	K03098	100	99.4253	100
366.7	1.8e-99	NC_018020.1_2739	RS_GCF_000266885.1	K03098	100	99.422	100
376.3	2.4e-102	NC_018028.1_3949	RS_GCF_000267545.1	K03098	100	99.4413	100
289.3	3.9e-76	NC_018177.1_3581	RS_GCF_000279165.1	K03098	73.7	98.895	99.4444
360.9	1e-97	NC_018178.1_413	RS_GCF_000279145.1	K03098	100	99.422	100
405.6	4e-111	NC_018525.1_3752	RS_GCF_000294535.1	K03098	100	99.4872	100
410.2	1.7e-112	NC_018581.1_401	RS_GCF_000143885.2	K03098	100	99.5122	100
370.9	1e-100	NC_018632.1_3524	RS_GCF_000172635.2	K03098	99.4	99.4475	100
245	5.3e-63	NC_018645.1_646	RS_GCF_000307105.1	K03098	100	99.1228	86.2595
350.9	1e-94	NC_018645.1_669	RS_GCF_000307105.1	K03098	100	99.4012	90.2174
359.8	2.6e-97	NC_018681.1_6994	RS_GCF_000250675.2	K03098	100	87.2549	100
420.2	1.6e-115	NC_018708.1_2995	RS_GCF_000302535.1	K03098	100	99.5	100
385.2	5.5e-105	NC_018708.1_3293	RS_GCF_000302535.1	K03098	100	99.4709	100
361.7	6.1e-98	NC_018868.3_1473	RS_GCF_000305785.2	K03098	100	99.4382	100
394.8	6.9e-108	NC_019567.1_3601	RS_GCF_000317895.1	K03098	100	99.4737	100
399.1	3.7e-109	NC_019670.1_300	RS_GCF_000316175.1	K03098	100	99.4737	100
375.6	4.1e-102	NC_019936.1_3846	RS_GCF_000327065.1	K03098	100	99.4382	100
408.3	6e-112	NC_019940.1_2922	RS_GCF_000327045.1	K03098	100	99.4709	100
367.5	1.1e-99	NC_020063.1_3955	RS_GCF_000330845.1	K03098	100	99.435	100
437.2	1.4e-120	NC_020302.1_34	RS_GCF_000341345.1	K03098	100	99.5349	100
356.7	2.1e-96	NC_020417.1_367	RS_GCF_000342265.1	K03098	90.6	99.4792	98.4536
423.7	1.6e-116	NC_020506.1_59	RS_GCF_000344785.1	K03098	100	99.5283	100
364	1.2e-98	NC_020541.1_194	RS_GCF_000230695.2	K03098	100	99.4413	100
380.2	1.7e-103	NC_020541.1_2393	RS_GCF_000230695.2	K03098	100	99.4444	100
359	3.9e-97	NC_020888.1_241	RS_GCF_000355675.1	K03098	100	99.4382	100
373.6	1.6e-101	NC_020908.1_1118	RS_GCF_000155735.2	K03098	100	99.4505	100
251.9	9.3e-65	NC_020911.1_1516	RS_GCF_000155675.2	K03098	68.2	73.0612	98.895
397.9	8e-109	NC_021149.1_4191	RS_GCF_000380335.1	K03098	100	99.4595	100
397.5	1.1e-108	NC_021237.1_402	RS_GCF_000397205.1	K03098	100	99.4737	100
403.7	1.5e-110	NC_021289.1_50	RS_GCF_000402035.1	K03098	100	99.4924	100
380.6	1.3e-103	NC_021294.1_64	RS_GCF_000402035.1	K03098	99.5	96.3158	100
386.3	2.4e-105	NC_021499.1_5254	RS_GCF_000412695.1	K03098	100	99.4565	100
365.2	5.4e-99	NC_021500.1_162	RS_GCF_000410515.1	K03098	100	99.4286	100
368.2	6.5e-100	NC_021500.1_3250	RS_GCF_000410515.1	K03098	100	99.435	100
387.1	1.4e-105	NC_021505.1_1728	RS_GCF_000412675.1	K03098	99.4	99.4505	100
412.5	3.2e-113	NC_021505.1_5090	RS_GCF_000412675.1	K03098	99.5	99.4764	100
304.3	1.2e-80	NC_021741.1_264	RS_GCF_000422085.1	K03098	81.4	99.4382	100
462.2	4.3e-128	NC_021915.1_1117	RS_GCF_000442645.1	K03098	100	99.5708	100
286.2	2.8e-75	NC_022132.1_571	RS_GCF_000470055.1	K03098	94.7	99.3377	100
459.9	2.1e-127	NC_022247.1_1144	RS_GCF_000463015.1	K03098	100	99.5575	100
306.6	2.3e-81	NC_022359.1_1275	RS_GCF_000354175.2	K03098	81.5	97.191	100
384.8	6.9e-105	NC_023075.1_3194	RS_GCF_000510285.1	K03098	100	99.4505	100
411.8	5.5e-113	NC_023075.1_4708	RS_GCF_000510285.1	K03098	100	99.4764	100
261.5	8.2e-68	NEUS01000160.1_4	GB_GCA_002288455.1	K03098	68.9	94.152	89.9441
279.3	4e-73	NEVA01000008.1_130	GB_GCA_002304445.1	K03098	73.2	91.1111	91.6201
288.1	8.8e-76	NEWQ01000001.1_119	GB_GCA_002869855.1	K03098	74.1	94.5652	92.0635
239.2	4.5e-61	NEWQ01000003.1_59	GB_GCA_002869855.1	K03098	63.6	91.5254	93.6416
293.9	1.8e-77	NEWT01000014.1_92	GB_GCA_002869925.1	K03098	75.8	88.1188	94.1799
212.6	4.4e-53	NHDO01000064.1_7	GB_GCA_002171735.1	K03098	58.5	96.4706	85.4167
338.6	6.6e-91	NIOG01000011.1_90	GB_GCA_002205615.1	K03098	80.7	95.7746	80.5447
272.3	5.1e-71	NIUT01000086.1_9	GB_GCA_002254365.1	K03098	69.4	96.7742	96.7742
386.7	1.9e-105	NJGW01000030.1_16	GB_GCA_002216225.1	K03098	93.3	99.4872	100
393.3	2e-107	NKIG01000041.1_28	GB_GCA_002255865.1	K03098	96.8	99.4737	100
169.5	5.2e-40	NKIH01000003.1_421	GB_GCA_002255925.1	K03098	55.6	72.5962	76.9231
240	2.9e-61	NKIK01000029.1_24	GB_GCA_002256115.1	K03098	69.2	88.6598	89.4737
205.3	7.5e-51	NKIM01000007.1_43	GB_GCA_002255955.1	K03098	66.7	78.6885	79.1209
210.7	1.8e-52	NKIN01000001.1_495	GB_GCA_002255905.1	K03098	57.3	83.5106	85.7923
286.6	2.6e-75	NKIO01000004.1_74	GB_GCA_002255935.1	K03098	75.7	97.8261	92.5
350.9	1.2e-94	NKIP01000003.1_153	GB_GCA_002256145.1	K03098	84.3	98.0198	99
161.8	9.1e-38	NKIT01000041.1_13	GB_GCA_002256185.1	K03098	51.1	99.4286	100
167.2	2e-39	NKIU01000003.1_417	GB_GCA_002256245.1	K03098	51.9	99.3789	97.006
243	3.3e-62	NKIZ01000001.1_2752	GB_GCA_002256425.1	K03098	66.3	95.6757	93.6842
198	1.1e-48	NKIZ01000001.1_2959	GB_GCA_002256425.1	K03098	56.2	91.3793	88.3978
169.9	3.4e-40	NKIZ01000001.1_519	GB_GCA_002256425.1	K03098	50.6	96.0894	82.266
175.6	6.7e-42	NKJD01000043.1_25	GB_GCA_002256385.1	K03098	54.8	85.4922	94.7977
188	1.2e-45	NKJG01000003.1_258	GB_GCA_002256395.1	K03098	50.6	97.8022	97.2527
376.3	2.5e-102	NKJI01000005.1_221	GB_GCA_002277815.1	K03098	92.6	99.4737	100
194.1	1.7e-47	NMUI01000157.1_14	GB_GCA_002221445.1	K03098	55.3	88.764	87.8453
170.6	2e-40	NMUI01000255.1_2	GB_GCA_002221445.1	K03098	52.1	90.6593	79.803
238	9.8e-61	NQJG01000034.1_6	GB_GCA_002256465.1	K03098	64.8	94.186	89.5028
223.8	1.9e-56	NQJI01000062.1_1	GB_GCA_002256705.1	K03098	60.6	96.4912	91.1602
232.6	4.3e-59	NQJI01000071.1_8	GB_GCA_002256705.1	K03098	62.9	93.2961	95.4286
294.7	9.6e-78	NSGJ01000026.1_3	GB_GCA_002286775.1	K03098	76.2	96.7914	98.3696
278.9	5.2e-73	NSIG01000029.1_25	GB_GCA_002737275.1	K03098	73.2	91.1111	91.6201
233	3.2e-59	NSIK01000010.1_310	GB_GCA_002737345.1	K03098	61.1	91.5254	93.6416
226.9	2.3e-57	NSIQ01000013.1_101	GB_GCA_002737415.1	K03098	64.1	94.9721	88.8889
169.9	3.3e-40	NSIU01000012.1_2	GB_GCA_002633015.1	K03098	51.8	96.4912	95.3757
240	2.8e-61	NTJY01000019.1_11	GB_GCA_002457245.1	K03098	62	89.7297	96.5116
220.3	2.1e-55	NTKA01000005.1_11	GB_GCA_002456975.1	K03098	60	97.0588	92.1788
224.6	1.2e-56	NTKC01000006.1_13	GB_GCA_002456995.1	K03098	60.5	85.7143	90.5028
255	6.9e-66	NTLL01000016.1_15	GB_GCA_002632185.1	K03098	77.1	99.3506	87.931
307.4	1.4e-81	NVSC01000012.1_62	GB_GCA_002732725.1	K03098	81.9	98.8827	98.8827
214.9	1e-53	NVTX01000086.1_2	GB_GCA_002401735.1	K03098	54.6	94.3299	95.3125
233	3.3e-59	NVUM01000008.1_55	GB_GCA_002733125.1	K03098	64.6	90.1099	94.2529
283.9	1.6e-74	NVWL01000050.1_68	GB_GCA_002733645.1	K03098	80	96.0452	96.0452
317	1.7e-84	NVWY01000010.1_26	GB_GCA_002733835.1	K03098	85.5	99.422	100
342.4	4.1e-92	NVWY01000011.1_70	GB_GCA_002733835.1	K03098	84.1	98.9529	99.4737
229.2	4.7e-58	NVXC01000017.1_11	GB_GCA_002733825.1	K03098	59.7	97.7528	96.6292
222.2	5.6e-56	NYTE01000041.1_9	GB_GCA_002683335.1	K03098	58.5	98.2759	94.9438
215.3	7.3e-54	NYTG01000007.1_6	GB_GCA_002683395.1	K03098	60.5	87.5676	93.1034
186	4.9e-45	NYTH01000014.1_44	GB_GCA_002683405.1	K03098	53.9	87.8947	85.9375
240.4	2.1e-61	NYUK01000011.1_32	GB_GCA_002683975.1	K03098	66.1	89.1892	95.9302
194.9	9.9e-48	NYWO01000159.1_25	GB_GCA_002685075.1	K03098	55.7	87.7778	95.7576
242.3	5.2e-62	NYWO01000159.1_31	GB_GCA_002685075.1	K03098	66.9	98.8304	94.9438
228.4	8e-58	NYWP01000061.1_21	GB_GCA_002685175.1	K03098	59.3	96.6292	96.0674
275.8	4.6e-72	NYWU01000018.1_38	GB_GCA_002685255.1	K03098	72.4	93.0481	97.7528
230.7	1.6e-58	NYWV01000034.1_7	GB_GCA_002685195.1	K03098	66.7	88.1356	88.5714
216.9	2.5e-54	NYWX01000035.1_2	GB_GCA_002685275.1	K03098	55.2	90.0552	97.0238
173.7	2.5e-41	NYXF01000064.1_13	GB_GCA_002685455.1	K03098	51.5	83.4197	86.2434
227.3	1.8e-57	NYXU01000034.1_18	GB_GCA_002685715.1	K03098	61.3	96	97.6744
205.3	7.3e-51	NYXU01000049.1_5	GB_GCA_002685715.1	K03098	59.3	83.7989	83.3333
243	3e-62	NYYX01000031.1_112	GB_GCA_002685915.1	K03098	68.6	93.5294	90.8571
191.8	9e-47	NZEU01000060.1_13	GB_GCA_002689135.1	K03098	54.3	84.456	93.1034
261.9	6.6e-68	NZGW01000065.1_19	GB_GCA_002691125.1	K03098	70.3	96.0894	93.9891
213	3.4e-53	NZIH01000065.1_1	GB_GCA_002691565.1	K03098	57.6	95.9302	97.0588
214.2	1.5e-53	NZIJ01000038.1_7	GB_GCA_002689915.1	K03098	62.5	93.5673	89.8876
95.5	5.3e-18	NZIZ01000010.1_20	GB_GCA_002691825.1	K03098	50.6	75	89.899
203.8	2.1e-50	NZJL01000083.1_6	GB_GCA_002692165.1	K03098	56.7	91.0615	97.619
196.1	4.3e-48	NZJM01000031.1_38	GB_GCA_002692205.1	K03098	54.7	91.4286	88.4615
206.5	2.9e-51	NZJM01000043.1_6	GB_GCA_002692205.1	K03098	60.9	96.1783	86.7816
374	1.2e-101	NZKN01000317.1_4	GB_GCA_002692525.1	K03098	99.4	99.4413	100
207.6	1.5e-51	NZKX01000069.1_3	GB_GCA_002694025.1	K03098	58	95.6044	94.3503
203.4	2.9e-50	NZKZ01000169.1_4	GB_GCA_002694065.1	K03098	54.9	94.5946	91.1458
183.7	2.5e-44	NZMJ01000119.1_60	GB_GCA_002692855.1	K03098	53.5	87.5648	92.1788
221.9	8.1e-56	NZNC01000023.1_60	GB_GCA_002692965.1	K03098	62.3	84.8168	93.1034
177.2	2.1e-42	NZNP01000008.1_3	GB_GCA_002694945.1	K03098	50.3	87.5706	89.0805
227.6	1.5e-57	NZNW01000088.1_22	GB_GCA_002695065.1	K03098	63.4	84.1026	87.1658
229.6	3.7e-58	NZQE01000014.1_118	GB_GCA_002695785.1	K03098	62.6	96.7568	96.6851
325.9	3.9e-87	NZRE01000007.1_10	GB_GCA_002696125.1	K03098	82.8	96.2567	96.2567
221.1	1.2e-55	NZRV01000031.1_11	GB_GCA_002703585.1	K03098	59.9	94.186	95.858
338.2	7.2e-91	NZSL01000009.1_14	GB_GCA_002696735.1	K03098	89.7	98.3051	100
332.4	3.9e-89	NZSL01000013.1_84	GB_GCA_002696735.1	K03098	95.8	93.2203	100
213.4	2.8e-53	NZTK01000012.1_8	GB_GCA_002696455.1	K03098	60	88.7097	91.6201
193.7	2.3e-47	NZWG01000014.1_19	GB_GCA_002698235.1	K03098	55.4	90.3226	90.9605
218.8	6.4e-55	NZXG01000050.1_28	GB_GCA_002701845.1	K03098	64.5	94.382	95.4802
237.3	1.7e-60	NZ_AAEW02000011.1_22	RS_GCF_000167355.1	K03098	61.4	96.6102	99.4186
200.7	1.8e-49	NZ_AAEW02000020.1_23	RS_GCF_000167355.1	K03098	59	89.071	95.9302
345.9	3.5e-93	NZ_AALC02000030.1_21	RS_GCF_000167975.1	K03098	93.6	96.1111	96.648
322.4	4e-86	NZ_AALD02000005.1_10	RS_GCF_000167995.1	K03098	85	98.8571	96.648
339.3	3.3e-91	NZ_AALF02000014.1_89	RS_GCF_000168035.1	K03098	90.8	94.5355	96.648
246.1	3.6e-63	NZ_AASE01000001.1_122	RS_GCF_000168715.1	K03098	66.5	98.2759	99.4253
215.7	5.2e-54	NZ_AAUX01000001.1_913	RS_GCF_000168995.1	K03098	59.6	95.9538	95.3757
224.2	1.5e-56	NZ_AAVV01000006.1_188	RS_GCF_000169115.1	K03098	63.1	90.3955	91.954
148.3	8.8e-34	NZ_AAYA01000004.1_358	RS_GCF_000169415.1	K03098	51.4	97.9866	97.9866
239.6	3.4e-61	NZ_AAYB01000002.1_546	RS_GCF_000169435.1	K03098	67.7	93.75	98.2353
342.8	2.8e-92	NZ_AAZW01000035.1_39	RS_GCF_000169995.1	K03098	95.9	99.422	100
273.9	1.5e-71	NZ_ABCM01000011.1_142	RS_GCF_000170795.1	K03098	76.6	97.5309	98.1366
225.7	5.4e-57	NZ_ABCT01000001.1_193	RS_GCF_000170915.1	K03098	65.8	83.7838	84.2391
229.9	3.1e-58	NZ_ABHC01000024.1_27	RS_GCF_000171835.1	K03098	59.9	84.7291	85.5721
232.3	6.3e-59	NZ_ABHC01000042.1_14	RS_GCF_000171835.1	K03098	62.2	84.7291	85.5721
221.5	1e-55	NZ_ABHC01000052.1_8	RS_GCF_000171835.1	K03098	60.4	89.1304	81.592
176.4	3.7e-42	NZ_ABID01000006.1_6	RS_GCF_000172095.1	K03098	51.2	90.1099	96.988
184.1	1.6e-44	NZ_ABIZ01000001.1_4302	RS_GCF_000172155.1	K03098	56.2	90.1235	82.0225
352.4	3.6e-95	NZ_ABXW01000017.1_138	RS_GCF_000173415.1	K03098	100	99.4186	100
361.3	8.1e-98	NZ_ACCA01000034.1_4	RS_GCF_000173715.1	K03098	94.4	99.4475	100
342.8	3e-92	NZ_ACCB01000004.1_61	RS_GCF_000173735.1	K03098	89.4	99.4475	100
374.8	7.1e-102	NZ_ACCD01000003.1_15	RS_GCF_000173775.1	K03098	100	99.4475	100
370.2	1.7e-100	NZ_ACIS01000002.1_312	RS_GCF_000174355.1	K03098	99.4	99.4475	100
346.7	2e-93	NZ_ACQA01000002.1_102	RS_GCF_000182645.1	K03098	93.3	99.4413	100
297.7	1.2e-78	NZ_ACQT01000002.1_59	RS_GCF_000175235.1	K03098	77.5	91.7526	88.1188
403.7	1.7e-110	NZ_ACSH02000002.1_322	RS_GCF_000175375.1	K03098	93.9	99.5327	100
184.9	9.9e-45	NZ_ACYY01000007.1_86	RS_GCF_000176015.1	K03098	54.6	98.8439	100
193.7	1.7e-47	NZ_ACZN01000018.1_40	RS_GCF_000176135.1	K03098	73	91.0448	70.9302
332.8	3e-89	NZ_ACZP01000013.1_502	RS_GCF_000176175.1	K03098	92	99.4318	100
349.7	2.3e-94	NZ_ADBD01000010.1_108	RS_GCF_000176715.1	K03098	98.2	99.4186	100
190.7	1.8e-46	NZ_AEEB01000019.1_13	RS_GCF_000179775.1	K03098	54.5	93.2203	94.2857
331.6	6.9e-89	NZ_AEEC02000013.1_54	RS_GCF_000300975.2	K03098	88.4	99.4505	100
236.1	4e-60	NZ_AEGR01000044.1_36	RS_GCF_000211835.1	K03098	66.7	90.9091	97.1098
211.8	8e-53	NZ_AEIG01000095.1_6	RS_GCF_000204315.1	K03098	57.1	85.7143	89.1429
257.7	1.2e-66	NZ_AEIU01000075.1_117	RS_GCF_000165125.1	K03098	69.8	96.0227	96.0227
299.3	3.9e-79	NZ_AEJF01000091.1_59	RS_GCF_001028175.1	K03098	74.7	98.4127	98.4127
282.7	4.4e-74	NZ_AEKG01000289.1_21	RS_GCF_000186325.1	K03098	69.7	96.2963	87.931
241.1	1.2e-61	NZ_AEPF01000081.1_6	RS_GCF_000193735.1	K03098	62.7	97.7901	98.8827
360.1	2.1e-97	NZ_AEUD01000013.1_81	RS_GCF_000192435.1	K03098	96.2	87.9808	100
267.3	1.5e-69	NZ_AEVS01000077.1_82	RS_GCF_000189255.1	K03098	69	99.4186	99.4186
236.5	2.9e-60	NZ_AEVT01000061.1_29	RS_GCF_000189275.1	K03098	66.2	90.7514	87.7095
620.9	9.7e-176	NZ_AEWG01000074.1_100	RS_GCF_000190375.1	K03098	100	99.6795	100
377.1	1.6e-102	NZ_AEWG01000153.1_16	RS_GCF_000190375.1	K03098	99.5	97.4874	100
200.3	2.3e-49	NZ_AEYE02000028.1_61	RS_GCF_000298315.2	K03098	55.3	96	96.0227
341.7	6.3e-92	NZ_AEZC01000028.1_6	RS_GCF_000257205.1	K03098	97.7	99.4186	100
327	1.8e-87	NZ_AFBG01000018.1_267	RS_GCF_000204195.1	K03098	86	94.709	95.2128
328.9	4.9e-88	NZ_AFBG01000018.1_551	RS_GCF_000204195.1	K03098	79.7	96.4824	95.9799
275.4	5.7e-72	NZ_AFHI01000010.1_73	RS_GCF_000217935.1	K03098	73.4	94.9438	98.8304
235.3	7.2e-60	NZ_AFIE01000024.1_29	RS_GCF_000214135.1	K03098	55.3	96.4286	97.4359
249.6	3.5e-64	NZ_AFIG01000001.1_1412	RS_GCF_000214595.1	K03098	64.7	90.7609	95.977
243.4	2.4e-62	NZ_AFIG01000001.1_320	RS_GCF_000214595.1	K03098	64.7	95.4286	95.4286
394.8	6.8e-108	NZ_AFJI01000092.1_8	RS_GCF_000264785.1	K03098	100	99.4652	100
171.8	8.8e-41	NZ_AFNV02000022.1_64	RS_GCF_000215955.2	K03098	52.1	82.2857	80.4469
327	1.8e-87	NZ_AFOY02000008.1_16	RS_GCF_000217955.2	K03098	79.9	99.4737	100
305.8	3.9e-81	NZ_AFPJ01000005.1_13	RS_GCF_000220505.1	K03098	79.9	99.4286	99.4286
196.1	4.5e-48	NZ_AFPO01000002.1_110	RS_GCF_000218785.1	K03098	55.6	85	85.9551
419.9	2.3e-115	NZ_AFWE01000218.1_37	RS_GCF_000222585.1	K03098	92.2	99.5392	100
300.8	1.4e-79	NZ_AFWF01000018.1_6	RS_GCF_000222605.1	K03098	75.7	98.9529	86.6972
350.1	1.8e-94	NZ_AFWJ01000135.1_17	RS_GCF_000222685.1	K03098	96.6	99.4286	100
367.1	1.5e-99	NZ_AFWQ01000021.1_49	RS_GCF_000224255.1	K03098	99.4	99.4444	100
284.6	9.5e-75	NZ_AFWV01000024.1_23	RS_GCF_000223985.1	K03098	74.4	97.7778	95.0276
286.2	3.5e-75	NZ_AGBG01000021.1_16	RS_GCF_000225005.1	K03098	78.4	89.4737	98.8439
267.7	1.6e-69	NZ_AGFF01000011.1_16	RS_GCF_000226215.1	K03098	60.4	97.8632	99.569
372.5	3.5e-101	NZ_AGIB01000075.1_32	RS_GCF_000235725.1	K03098	98.3	99.4413	100
216.1	4e-54	NZ_AGIF02000001.1_1684	RS_GCF_000227505.1	K03098	63.1	93.0233	89.8876
292.4	4.6e-77	NZ_AGSX01000067.1_28	RS_GCF_000235745.1	K03098	76.2	99.4505	100
311.2	9.5e-83	NZ_AGTR01000001.1_2	RS_GCF_000235625.1	K03098	83.1	98.8827	98.8827
323.6	2.1e-86	NZ_AGTS01000044.1_32	RS_GCF_000238595.1	K03098	80.1	93.4673	93.4673
309.3	3.9e-82	NZ_AGTS01000086.1_20	RS_GCF_000238595.1	K03098	79.6	94.898	96.8085
337.4	1.2e-90	NZ_AGUF01000023.1_34	RS_GCF_000236785.1	K03098	92.5	99.4253	100
220.7	1.6e-55	NZ_AHBZ02000199.1_26	RS_GCF_000238375.2	K03098	61.2	95.3757	92.1348
224.9	8.9e-57	NZ_AHCA01000001.1_84	RS_GCF_000238355.1	K03098	67.1	88.2682	87.7778
335.9	3.5e-90	NZ_AHCB02000012.1_114	RS_GCF_000238335.2	K03098	93.6	98.8506	99.422
341.3	8.2e-92	NZ_AHCD02000010.1_83	RS_GCF_000238295.2	K03098	97.6	99.4152	100
352.4	3.7e-95	NZ_AHCF02000017.1_130	RS_GCF_000238275.2	K03098	95.5	99.4382	100
337	1.5e-90	NZ_AHHB01000037.1_250	RS_GCF_000242815.1	K03098	93.5	99.4152	100
391	1e-106	NZ_AHHC01000028.1_18	RS_GCF_000242655.1	K03098	96.8	99.4737	100
270.4	1.9e-70	NZ_AHIL01000032.1_169	RS_GCF_000241525.1	K03098	72	99.4505	93.8144
260.8	1.5e-67	NZ_AHKF01000018.1_609	RS_GCF_000252125.1	K03098	72.7	96.6292	93.8547
218.8	6.1e-55	NZ_AHTH01000039.1_44	RS_GCF_000245735.1	K03098	61.6	96.4706	90.1099
391	2.2e-106	NZ_AHVZ01000022.1_110	RS_GCF_000247495.1	K03098	54.3	99.7561	100
338.2	7e-91	NZ_AIDE02000046.1_179	RS_GCF_000256205.2	K03098	95.9	99.422	100
372.1	5e-101	NZ_AIEL01000070.1_3	RS_GCF_000248355.1	K03098	91.3	99.4898	100
290	1.9e-76	NZ_AINS01000019.1_23	RS_GCF_000254135.1	K03098	100	99.3377	100
331.3	9.2e-89	NZ_AJHH01000087.1_16	RS_GCF_000256565.1	K03098	87.2	99.4624	100
315.1	6.6e-84	NZ_AJHJ01000010.1_35	RS_GCF_000257645.1	K03098	83.8	96.648	99.4253
256.5	2.7e-66	NZ_AJKI01000003.1_88	RS_GCF_000259075.1	K03098	65.7	98.8701	97.7654
288.5	7.4e-76	NZ_AJKS02000011.1_39	RS_GCF_000265245.1	K03098	76	89.0547	99.4413
209.9	3e-52	NZ_AJLE01000002.1_69	RS_GCF_000296775.1	K03098	56.9	93.9891	92.0635
249.2	4.5e-64	NZ_AJLG01000054.1_15	RS_GCF_000258495.1	K03098	66.9	97.7901	98.9011
168.7	6.2e-40	NZ_AJLG01000153.1_8	RS_GCF_000258495.1	K03098	55.3	97.2414	82.9412
184.1	1.5e-44	NZ_AJLG01000203.1_2	RS_GCF_000258495.1	K03098	55.7	98.6755	92.5466
387.9	8.5e-106	NZ_AJTS01000052.1_19	RS_GCF_000275725.1	K03098	99.5	97.3958	100
327.4	1.3e-87	NZ_AJVC01000006.1_333	RS_GCF_000261365.1	K03098	88.5	99.4565	100
307.4	1.5e-81	NZ_AJWX01000006.1_57	RS_GCF_000263855.1	K03098	76	92.7461	95.2128
390.6	1.3e-106	NZ_AJXJ01000113.1_47	RS_GCF_000276585.1	K03098	96.3	99.4737	100
249.2	4.4e-64	NZ_AJXL01000158.1_2	RS_GCF_000264055.1	K03098	70.8	93.3333	91.6201
288.1	8.5e-76	NZ_AJXT01000006.1_35	RS_GCF_000264295.1	K03098	78	97.191	96.648
313.9	1.5e-83	NZ_AJXT01000037.1_21	RS_GCF_000264295.1	K03098	85.7	95.1087	98.3146
327.4	1.3e-87	NZ_AJXW01000079.1_48	RS_GCF_000264375.1	K03098	84.4	99.4444	100
234.2	1.4e-59	NZ_AJYD02000038.1_1768	RS_GCF_000286835.2	K03098	65.2	93.0636	93.0636
177.2	2.1e-42	NZ_AJYQ02000089.1_142	RS_GCF_000287055.2	K03098	51	87.4286	79.0816
276.2	3.4e-72	NZ_AJYQ02000137.1_227	RS_GCF_000287055.2	K03098	74.7	94.9721	98.8372
273.1	2.7e-71	NZ_AJYW02000052.1_1	RS_GCF_000272145.2	K03098	72.5	99.4186	100
333.6	1.7e-89	NZ_AJYX02000009.1_523	RS_GCF_000272165.2	K03098	94.2	98.2857	100
338.6	5.4e-91	NZ_AJYZ02000019.1_1402	RS_GCF_000272045.2	K03098	94.8	99.422	100
344.4	9.8e-93	NZ_AJZD02000120.1_15	RS_GCF_000272105.2	K03098	97.1	99.422	100
328.6	5.6e-88	NZ_AJZE02000104.1_47	RS_GCF_000272225.2	K03098	90.6	97.7143	99.4186
350.5	1.4e-94	NZ_AJZM02000220.1_67	RS_GCF_000272405.2	K03098	98.8	99.422	100
203.8	2.2e-50	NZ_AKGD01000001.1_543	RS_GCF_000271305.1	K03098	55.1	94.6809	98.3051
388.3	7.6e-106	NZ_AKIW01000054.1_14	RS_GCF_000282635.1	K03098	84.4	99.5536	100
270	2.4e-70	NZ_AKJA01000138.1_43	RS_GCF_000282575.1	K03098	73.7	96.6102	96.0674
355.5	4.6e-96	NZ_AKJC01000026.1_10	RS_GCF_000282535.1	K03098	89.1	97.3404	97.3404
393.7	1.5e-107	NZ_AKJC01000143.1_4	RS_GCF_000282535.1	K03098	94.2	99.4764	100
298.9	5.1e-79	NZ_AKJD01000015.1_48	RS_GCF_000282515.1	K03098	73.8	97.3118	97.3404
385.6	4.2e-105	NZ_AKJD01000063.1_111	RS_GCF_000282515.1	K03098	95.2	99.4737	100
372.1	4.8e-101	NZ_AKJE01000025.1_163	RS_GCF_000282495.1	K03098	90.5	99.4737	100
374	1.3e-101	NZ_AKJF01000074.1_10	RS_GCF_000282475.1	K03098	91.5	99.4737	100
384.8	7.2e-105	NZ_AKJG01000041.1_38	RS_GCF_000282455.1	K03098	95.8	99.4737	100
300.8	1.1e-79	NZ_AKJI01000043.1_12	RS_GCF_000282415.1	K03098	93.2	99.3197	77.2487
372.1	4.8e-101	NZ_AKJK01000004.1_36	RS_GCF_000282375.1	K03098	90.5	99.4737	100
394.8	6.9e-108	NZ_AKJN02000002.1_198	RS_GCF_000282315.2	K03098	98.9	99.4737	100
377.9	8.7e-103	NZ_AKJP02000027.1_168	RS_GCF_000282275.2	K03098	92.1	99.4737	100
360.1	1.9e-97	NZ_AKJS01000190.1_53	RS_GCF_000282215.1	K03098	87.3	99.4737	100
363.2	2.2e-98	NZ_AKJT01000008.1_5	RS_GCF_000282195.1	K03098	87.8	99.4737	100
339	4.4e-91	NZ_AKJW01000082.1_28	RS_GCF_000282135.1	K03098	87.6	99.4595	100
235.7	5.6e-60	NZ_AKKE01000157.1_13	RS_GCF_000281975.1	K03098	63.6	86.9347	88.5417
273.1	2.8e-71	NZ_AKKF01000297.1_9	RS_GCF_000281955.1	K03098	78.6	96.6292	97.7401
223	3.2e-56	NZ_AKKU01000025.1_251	RS_GCF_000272005.1	K03098	61.6	96.4706	90.1099
360.9	1e-97	NZ_AKXM01000004.1_83	RS_GCF_000277545.1	K03098	97.7	99.4382	100
301.2	1.1e-79	NZ_AKXS01000153.1_31	RS_GCF_000282835.1	K03098	70.7	99.4792	86.4253
183.7	1.7e-44	NZ_ALAB01000028.1_4	RS_GCF_000280055.1	K03098	66.7	93.1818	71.0983
402.9	2.6e-110	NZ_ALIV01000033.1_242	RS_GCF_001038685.1	K03098	99.5	99.4872	100
357.5	1.2e-96	NZ_ALJC01000123.1_6	RS_GCF_000282975.1	K03098	90.3	98.9362	98.4127
314.3	1.1e-83	NZ_ALXE01000023.1_158	RS_GCF_000295955.2	K03098	83.8	99.4253	99.4253
293.5	1.9e-77	NZ_ALYK02000041.1_15	RS_GCF_000295735.1	K03098	82.3	99.3939	100
328.9	4.4e-88	NZ_ALYK02000047.1_11	RS_GCF_000295735.1	K03098	87.7	99.4444	100
339.7	2.5e-91	NZ_ALYK02000247.1_2	RS_GCF_000295735.1	K03098	88.8	99.4413	100
257.3	1.6e-66	NZ_AMFN01000004.1_140	RS_GCF_000302695.1	K03098	66.9	96.6851	98.8701
263.1	2.9e-68	NZ_AMRG01000008.1_136	RS_GCF_000299895.1	K03098	70.5	93.7853	93.2584
244.6	1.1e-62	NZ_AMRJ01000002.1_68	RS_GCF_000300995.1	K03098	66.1	95.4545	97.6744
269.6	3.3e-70	NZ_AMRJ01000017.1_9	RS_GCF_000300995.1	K03098	69	98.9247	95.7895
247.3	1.8e-63	NZ_AMRK01000002.1_350	RS_GCF_000299875.1	K03098	71	86.631	79.602
226.1	3.8e-57	NZ_AMRX01000006.1_671	RS_GCF_000300815.1	K03098	61	96.4497	87.7005
374.8	7.1e-102	NZ_AMSF01000003.1_36	RS_GCF_000334915.1	K03098	96.7	99.4475	100
378.6	5e-103	NZ_AMSF01000025.1_136	RS_GCF_000334915.1	K03098	95.1	99.4624	100
356.7	2.1e-96	NZ_AMSF01000061.1_38	RS_GCF_000334915.1	K03098	91.5	99.4709	100
295.8	4.3e-78	NZ_AMSG01000042.1_8	RS_GCF_000300875.1	K03098	72.3	99.4681	100
403.3	2e-110	NZ_AMSS01000088.1_89	RS_GCF_000313935.1	K03098	97.9	99.4898	100
309.3	3.8e-82	NZ_AMWJ01000040.1_98	RS_GCF_000319305.1	K03098	76.8	96.8254	96.8586
303.5	2e-80	NZ_AMWJ01000172.1_41	RS_GCF_000319305.1	K03098	75.1	98.9011	96.2766
342	5.3e-92	NZ_AMXD01000103.1_11	RS_GCF_000310185.1	K03098	88.9	99.4737	100
344	1.4e-92	NZ_AMXF01000012.1_3	RS_GCF_000310225.1	K03098	87.9	99.4764	100
366.3	2.6e-99	NZ_AMYY01000016.1_64	RS_GCF_000335735.1	K03098	97.8	99.4565	100
350.9	1e-94	NZ_AMYY01000027.1_3	RS_GCF_000335735.1	K03098	100	99.4253	98.8571
343.6	1.7e-92	NZ_AMYY01000027.1_4	RS_GCF_000335735.1	K03098	95.4	99.4286	100
268.1	9.9e-70	NZ_AMZB01000081.1_67	RS_GCF_000313755.1	K03098	72.7	89.1192	89.9471
224.9	7.6e-57	NZ_AMZO01000002.1_200	RS_GCF_000331515.1	K03098	72.7	98.6842	85.7143
231.9	7.1e-59	NZ_ANFM02000027.1_71	RS_GCF_000333895.2	K03098	67.3	93.6416	91.9075
326.6	2.2e-87	NZ_ANJR01000001.1_32	RS_GCF_000478365.1	K03098	88	99.4565	100
201.8	8.3e-50	NZ_ANNU01000020.1_4	RS_GCF_000346615.1	K03098	52	93.9891	95.1087
397.9	8.2e-109	NZ_ANNV01000028.1_20	RS_GCF_000346755.1	K03098	98.4	99.4737	100
356.3	2.6e-96	NZ_AOBS01000073.1_108	RS_GCF_000341615.1	K03098	92.7	99.4413	100
262.3	5.8e-68	NZ_AODO01000010.1_104	RS_GCF_000341795.1	K03098	65.7	97.0588	99.4898
374	1.2e-101	NZ_AOFQ01000072.1_77	RS_GCF_000495915.1	K03098	99.4	99.4413	100
217.6	1.6e-54	NZ_AOGW02000010.1_691	RS_GCF_000332495.1	K03098	56.5	88.8889	97.861
237.3	2e-60	NZ_AOGX02000008.1_109	RS_GCF_000332475.2	K03098	60.3	88.4615	98.3957
352.8	2.8e-95	NZ_AOMT01000031.1_50	RS_GCF_000696305.1	K03098	97.7	99.435	100
205.3	7e-51	NZ_AOPM01000004.1_29	RS_GCF_000336495.1	K03098	60	93.5673	89.3855
339	4.2e-91	NZ_AOPO01000008.1_133	RS_GCF_000336575.1	K03098	88.8	99.4413	100
230.3	2.2e-58	NZ_AORY01000015.1_43	RS_GCF_000382485.1	K03098	62.2	96.8254	97.8495
361.7	6.1e-98	NZ_AP012547.1_161	RS_GCF_000828635.1	K03098	100	99.4444	100
373.2	2.1e-101	NZ_AP014624.1_1450	RS_GCF_000829375.1	K03098	100	99.4475	100
369.8	2.3e-100	NZ_AP014624.1_3165	RS_GCF_000829375.1	K03098	100	99.4536	100
399.8	2.1e-109	NZ_AP014627.1_384	RS_GCF_001547895.1	K03098	100	99.4737	100
221.9	7.6e-56	NZ_AP014635.1_1436	RS_GCF_001547935.1	K03098	59.6	92.2222	94.8571
404.8	6.8e-111	NZ_AP014637.1_2181	RS_GCF_000829415.1	K03098	100	99.4792	100
387.5	1.1e-105	NZ_AP014637.1_4517	RS_GCF_000829415.1	K03098	100	99.4565	100
299.3	3.4e-79	NZ_AP014723.1_1941	RS_GCF_001548035.1	K03098	82.8	99.3902	94.2197
303.9	1.6e-80	NZ_AP014862.1_5253	RS_GCF_002355475.1	K03098	78.9	95.7219	98.3607
263.1	2.8e-68	NZ_AP014879.1_2331	RS_GCF_002355735.1	K03098	71.6	99.4118	98.8304
379.8	2.2e-103	NZ_AP015029.1_3901	RS_GCF_002356095.1	K03098	97.8	99.4505	100
413.7	1.4e-113	NZ_AP015029.1_5527	RS_GCF_002356095.1	K03098	100	99.4764	100
356.7	1.9e-96	NZ_AP017313.1_2369	RS_GCF_002355435.1	K03098	100	99.4253	100
257.7	1.2e-66	NZ_AP017313.1_4968	RS_GCF_002355435.1	K03098	71.8	98.2558	99.4118
406	3.4e-111	NZ_AP017369.1_768	RS_GCF_002355155.1	K03098	94	99.5392	100
181.4	1.2e-43	NZ_AP017372.2_1633	RS_GCF_002356555.2	K03098	57.1	79.8913	84.9711
224.6	1.1e-56	NZ_AP017372.2_1953	RS_GCF_002356555.2	K03098	61.3	93.6416	87.1658
374.4	9.5e-102	NZ_AP017422.1_2125	RS_GCF_002355595.1	K03098	100	99.4624	100
374.4	9.7e-102	NZ_AP017423.1_4810	RS_GCF_002356535.1	K03098	91	99.4737	100
259.2	4.5e-67	NZ_AP018042.1_3162	RS_GCF_002356295.1	K03098	70.3	91.4894	87.7551
257.7	1.2e-66	NZ_AP018680.1_1261	RS_GCF_002218025.2	K03098	71.8	94.4134	96.0452
244.6	1.1e-62	NZ_AP018686.1_608	RS_GCF_002218045.2	K03098	70	93.3702	96.0452
256.9	2.1e-66	NZ_APAT01000015.1_255	RS_GCF_000347775.1	K03098	68.6	98.3146	100
231.9	7.1e-59	NZ_APHR01000004.1_55	RS_GCF_000349205.1	K03098	62.7	97.6879	96.5714
254.2	1.4e-65	NZ_APHR01000037.1_34	RS_GCF_000349205.1	K03098	68.3	91.6201	93.6416
312.8	3.2e-83	NZ_APMP01000041.1_8	RS_GCF_000372645.1	K03098	80.8	99.4382	100
220.7	1.6e-55	NZ_APMP01000041.1_9	RS_GCF_000372645.1	K03098	62.3	95.3757	94.3503
236.5	3.5e-60	NZ_APNK01000004.1_161	RS_GCF_000732535.1	K03098	65.1	83.7321	97.7654
272.3	5.1e-71	NZ_AQGQ01000253.1_4	RS_GCF_000388115.1	K03098	73.7	91.9355	98.2759
247.7	1.3e-63	NZ_AQOE01000115.1_47	RS_GCF_000565325.1	K03098	68.5	92.2222	97.6744
242.3	5.6e-62	NZ_AQOF01000060.1_32	RS_GCF_000565345.1	K03098	68.5	90.2174	97.6744
317.8	1.1e-84	NZ_AQOH01000078.1_40	RS_GCF_000364705.1	K03098	79.5	98.9247	97.8836
197.6	1.5e-48	NZ_AQPN01000099.1_23	RS_GCF_000403135.1	K03098	61.3	83.7989	86.7052
339.7	2.6e-91	NZ_AQPR01000589.1_3	RS_GCF_000401255.1	K03098	86.2	99.4737	100
305.8	5.6e-81	NZ_AQPR01001178.1_9	RS_GCF_000401255.1	K03098	82.1	71.3147	99.4382
226.5	3.2e-57	NZ_AQQV01000001.1_367	RS_GCF_002088235.1	K03098	56	97.8723	97.8495
214.2	1.4e-53	NZ_AQRC01000001.1_151	RS_GCF_000737065.1	K03098	64.7	92.6829	97.4522
260.4	2e-67	NZ_AQWM01000002.1_124	RS_GCF_000376105.1	K03098	68.2	96.2162	97.2826
215.7	5.4e-54	NZ_AQWM01000002.1_383	RS_GCF_000376105.1	K03098	64.4	83.7079	91.9753
202.6	5.3e-50	NZ_AQWR01000025.1_4	RS_GCF_000375645.1	K03098	51.4	89.9497	97.2067
179.9	3.3e-43	NZ_AQXD01000001.1_271	RS_GCF_000375345.1	K03098	50.3	90.5556	90.6593
349	4.1e-94	NZ_AQXQ01000012.1_108	RS_GCF_000376865.1	K03098	90.9	99.435	99.435
209.9	3.1e-52	NZ_AQXT01000002.1_1659	RS_GCF_000376805.1	K03098	56.9	98.3696	97.2527
349.7	2.4e-94	NZ_AQXY01000025.1_84	RS_GCF_000376845.1	K03098	92	99.435	99.435
224.2	1.7e-56	NZ_AQYG01000039.1_17	RS_GCF_000380485.1	K03098	65.6	81.5	91.573
214.2	1.6e-53	NZ_AQYJ01000027.1_209	RS_GCF_000380565.1	K03098	58.9	87.1658	93.1429
240.4	2e-61	NZ_AROI01000009.1_340	RS_GCF_000410875.1	K03098	64	98.8506	98.8372
355.1	5.6e-96	NZ_ARVU01000001.1_653	RS_GCF_000384415.1	K03098	97.1	99.4318	100
241.1	1.4e-61	NZ_ARVX01000001.1_1886	RS_GCF_000384375.1	K03098	66.7	81.6832	94.2857
273.9	1.8e-71	NZ_ARVX01000001.1_2278	RS_GCF_000384375.1	K03098	68.8	96.9072	99.4737
297.4	1.5e-78	NZ_ARXU01000004.1_235	RS_GCF_000756655.1	K03098	78.7	94.5652	91.5789
265.4	5.8e-69	NZ_ARXU01000005.1_2	RS_GCF_000756655.1	K03098	70.9	98.2857	100
298.5	6.5e-79	NZ_ARXV01000001.1_361	RS_GCF_000756665.1	K03098	79.7	96.7213	93.1579
238.4	7.7e-61	NZ_ARXV01000017.1_64	RS_GCF_000756665.1	K03098	64.7	96.0452	98.8372
223	3.5e-56	NZ_ARYH01000001.1_686	RS_GCF_000685235.1	K03098	60.2	98.9071	96.6851
222.6	4.5e-56	NZ_ARYJ01000005.1_11	RS_GCF_000685215.1	K03098	61.8	97.2678	95.0276
231.5	9.8e-59	NZ_ARYK01000004.1_217	RS_GCF_000685275.1	K03098	62.1	94.5652	93.9227
235.7	5.2e-60	NZ_ARYL01000011.1_58	RS_GCF_000685295.1	K03098	65.3	95.6522	95.0549
323.2	2.5e-86	NZ_ARYM01000028.1_23	RS_GCF_000685315.1	K03098	84.1	99.4536	100
286.6	2.6e-75	NZ_ASZT02000126.1_21	RS_GCF_001006065.1	K03098	73.7	93.5829	93.0851
372.9	2.7e-101	NZ_ATDK01000049.1_1	RS_GCF_000444135.1	K03098	98.3	99.4475	93.75
229.2	4.9e-58	NZ_ATDL01000006.1_36	RS_GCF_000416985.1	K03098	59.3	95.1613	100
343.6	1.7e-92	NZ_ATFJ01000032.1_118	RS_GCF_000417905.1	K03098	96.5	99.4253	100
365.9	3.5e-99	NZ_ATGG01000017.1_128	RS_GCF_000413855.1	K03098	87	98.9744	99.4845
299.3	3.9e-79	NZ_ATGG01000061.1_111	RS_GCF_000413855.1	K03098	73.9	98.3957	97.3545
252.7	3.9e-65	NZ_ATHL01000001.1_93	RS_GCF_000445125.1	K03098	66.5	96.5318	88.5417
375.9	3.2e-102	NZ_ATKM01000005.1_92	RS_GCF_000418555.1	K03098	97.8	99.4475	100
345.5	4.9e-93	NZ_ATLO01000049.1_259	RS_GCF_000416235.1	K03098	84.1	97.9275	100
267.7	1.2e-69	NZ_ATMI01000056.1_77	RS_GCF_000439375.1	K03098	69	99.4286	100
324.3	1.1e-86	NZ_ATNM01000029.1_68	RS_GCF_000427295.1	K03098	88.2	99.4413	98.8827
240	2.6e-61	NZ_ATTE01000001.1_2328	RS_GCF_000419525.1	K03098	65.7	95.4023	92.7374
189.9	3.2e-46	NZ_ATUE01000006.1_490	RS_GCF_000420045.1	K03098	51.7	95.5056	98.3051
204.5	1.3e-50	NZ_ATUE01000006.1_691	RS_GCF_000420045.1	K03098	56.4	90.4255	81.9048
369	3.8e-100	NZ_ATUK01000010.1_248	RS_GCF_000420165.1	K03098	97.2	99.4382	100
217.6	1.5e-54	NZ_ATUS01000006.1_67	RS_GCF_000420325.1	K03098	54.5	93.617	94.6237
163.3	3.4e-38	NZ_ATVD01000003.1_69	RS_GCF_000420545.1	K03098	52.3	79.7927	75.122
201.4	1.1e-49	NZ_ATVI01000013.1_72	RS_GCF_000420645.1	K03098	52.6	98.3146	90.625
300.8	1.4e-79	NZ_ATVL01000009.1_148	RS_GCF_000420705.1	K03098	71.4	98.4375	98.4375
182.6	4.7e-44	NZ_ATVN01000002.1_89	RS_GCF_000420745.1	K03098	56.8	97.561	95.8084
233.4	2.5e-59	NZ_ATWL01000001.1_191	RS_GCF_000421225.1	K03098	63.3	96.5714	98.2558
226.5	3.3e-57	NZ_ATXQ01000009.1_69	RS_GCF_000421765.1	K03098	60.8	87.3684	98.2249
240.7	1.5e-61	NZ_ATXU01000012.1_28	RS_GCF_000421845.1	K03098	69.6	91.3295	95.7576
172.6	4.7e-41	NZ_ATXW01000001.1_107	RS_GCF_000427365.1	K03098	54.2	96.2733	97.4359
228.4	8.5e-58	NZ_ATYR01000010.1_10	RS_GCF_000427785.1	K03098	63.8	93.1217	88.9447
317.4	1.3e-84	NZ_ATYS01000001.1_14	RS_GCF_000427805.1	K03098	83.3	99.4286	100
273.1	3.7e-71	NZ_ATYV01000017.1_35	RS_GCF_000427865.1	K03098	64.9	81.3853	79.661
214.5	1.2e-53	NZ_ATZJ01000002.1_126	RS_GCF_000428145.1	K03098	62.4	95.5056	97.6744
274.2	1.3e-71	NZ_AUAA01000004.1_39	RS_GCF_000428485.1	K03098	70.7	96.1326	97.2067
255.4	6.2e-66	NZ_AUAF01000009.1_78	RS_GCF_000428585.1	K03098	67.6	94.9721	99.4152
281.2	1.3e-73	NZ_AUAQ01000013.1_235	RS_GCF_000428805.1	K03098	65.1	99.0654	100
253.4	2.2e-65	NZ_AUAR01000014.1_102	RS_GCF_000428825.1	K03098	68.2	99.4152	99.4152
175.6	7.1e-42	NZ_AUBD01000008.1_158	RS_GCF_000429065.1	K03098	52.7	87.3786	92.6702
237.3	1.7e-60	NZ_AUBH01000007.1_221	RS_GCF_000429145.1	K03098	60	98.2659	98.8372
339.3	3.3e-91	NZ_AUBT01000003.1_235	RS_GCF_000429385.1	K03098	89.9	99.4444	100
275	7.5e-72	NZ_AUBW01000019.1_18	RS_GCF_000429445.1	K03098	72.9	98.8827	98.324
269.6	3.2e-70	NZ_AUBZ01000017.1_51	RS_GCF_000429505.1	K03098	72.4	94.4444	98.8372
302.4	4e-80	NZ_AUCB01000004.1_156	RS_GCF_000429545.1	K03098	85.2	98.7805	90.5028
194.1	1.7e-47	NZ_AUCG01000016.1_19	RS_GCF_000429645.1	K03098	56.7	92.6554	83.2487
206.8	2.5e-51	NZ_AUCN01000021.1_47	RS_GCF_000429785.1	K03098	62.1	92.2652	98.2558
263.8	1.7e-68	NZ_AUCU01000030.1_25	RS_GCF_000429925.1	K03098	74.8	92.9825	92.9825
224.9	8.8e-57	NZ_AUDG01000018.1_33	RS_GCF_000425345.1	K03098	65.2	89.7727	86.8132
167.2	2.2e-39	NZ_AUDH01000003.1_62	RS_GCF_000425365.1	K03098	54.4	96.0452	96.4497
222.2	5.7e-56	NZ_AUDJ01000002.1_71	RS_GCF_000425405.1	K03098	62.3	92.5714	93.1034
328.6	5.8e-88	NZ_AUDL01000016.1_38	RS_GCF_000425445.1	K03098	85	99.4475	100
256.1	3.6e-66	NZ_AUDO01000010.1_101	RS_GCF_000425505.1	K03098	69.1	98.8889	98.3333
253.1	3.1e-65	NZ_AUDU01000018.1_165	RS_GCF_000425625.1	K03098	69	92.3077	93.8547
390.2	1.7e-106	NZ_AUEA01000001.1_445	RS_GCF_000425745.1	K03098	95.3	99.4764	100
369	3.9e-100	NZ_AUEA01000006.1_336	RS_GCF_000425745.1	K03098	97.8	99.4505	100
389.4	2.9e-106	NZ_AUEC01000015.1_80	RS_GCF_000425785.1	K03098	100	99.4709	100
363.6	1.7e-98	NZ_AUED01000012.1_198	RS_GCF_000425805.1	K03098	85.8	98.9583	99.4764
273.1	2.9e-71	NZ_AUEO01000014.1_109	RS_GCF_000426025.1	K03098	80.2	95.5307	94.9153
218.8	6.2e-55	NZ_AUEY01000049.1_5	RS_GCF_000426225.1	K03098	61.8	98.2659	97.6879
263.8	1.7e-68	NZ_AUFK01000019.1_91	RS_GCF_000426465.1	K03098	71.9	94.4444	95.5307
193.7	2.1e-47	NZ_AUFW01000017.1_109	RS_GCF_000426705.1	K03098	53.3	97.093	90.7609
258.5	7.4e-67	NZ_AUFZ01000009.1_7	RS_GCF_000426765.1	K03098	72.4	93.3702	96.0452
229.9	3e-58	NZ_AUGF01000008.1_54	RS_GCF_000426885.1	K03098	67.7	81.7708	89.7727
213	3.3e-53	NZ_AUGL01000009.1_112	RS_GCF_000422645.1	K03098	59.1	97.619	96.4706
239.2	4.6e-61	NZ_AUGM01000017.1_15	RS_GCF_000422665.1	K03098	66	88.8268	91.3793
284.3	1.3e-74	NZ_AUGZ01000050.1_5	RS_GCF_000422925.1	K03098	75.4	98.895	99.4444
240.4	1.9e-61	NZ_AUHT01000006.1_349	RS_GCF_000423325.1	K03098	70.7	94.012	94.5783
228.8	6.9e-58	NZ_AUHT01000006.1_350	RS_GCF_000423325.1	K03098	61	93	95.8115
331.3	9.4e-89	NZ_AUIE01000028.1_51	RS_GCF_000423545.1	K03098	84.5	95.2632	98.9071
250.8	1.5e-64	NZ_AUIH01000007.1_91	RS_GCF_000423605.1	K03098	70	95.5056	96.0452
188.7	7.4e-46	NZ_AUIV01000021.1_47	RS_GCF_000423885.1	K03098	50.9	88.7097	92.6966
307.8	1.1e-81	NZ_AUIV01000021.1_59	RS_GCF_000423885.1	K03098	77.7	95.3125	95.8333
193.7	2.1e-47	NZ_AUIV01000025.1_58	RS_GCF_000423885.1	K03098	56.4	92.8571	95.092
224.6	1.2e-56	NZ_AUIV01000025.1_60	RS_GCF_000423885.1	K03098	60.2	94.4751	92.3497
308.1	7.3e-82	NZ_AUKX01000009.1_95	RS_GCF_000424985.1	K03098	87.1	99.3902	91.0615
310.8	1.2e-82	NZ_AULG01000024.1_82	RS_GCF_000425165.1	K03098	86	99.4186	100
248.8	5.4e-64	NZ_AULN01000019.1_35	RS_GCF_000422305.1	K03098	69.9	97.6048	88.1081
233.4	2.6e-59	NZ_AULP01000007.1_98	RS_GCF_000422345.1	K03098	56.8	97.3118	98.3871
214.9	8.7e-54	NZ_AULP01000009.1_127	RS_GCF_000422345.1	K03098	60.4	97.0238	93.7143
244.2	1.4e-62	NZ_AUMC01000003.1_764	RS_GCF_000443995.1	K03098	64.7	97.191	98.2955
214.5	1.2e-53	NZ_AUMS01000008.1_68	RS_GCF_000430805.1	K03098	61.5	91.4773	97.6879
334	1.4e-89	NZ_AUMT01000003.1_60	RS_GCF_000430825.1	K03098	87.2	99.4444	100
315.5	5.1e-84	NZ_AUMU01000013.1_66	RS_GCF_000430845.1	K03098	82.1	99.4444	100
209.1	4.7e-52	NZ_AUNB01000013.1_68	RS_GCF_000714545.1	K03098	62	90.3614	95.5414
222.2	5.3e-56	NZ_AUND01000023.1_293	RS_GCF_000714535.1	K03098	63.2	91.5152	96.8153
465.3	8.6e-129	NZ_AUSW01000034.1_367	RS_GCF_000471625.1	K03098	64	99.7442	100
353.2	2.1e-95	NZ_AUTQ01000132.1_7	RS_GCF_000498095.1	K03098	96	99.4253	100
304.3	1e-80	NZ_AUWR01000005.1_11	RS_GCF_000455125.1	K03098	89.7	98.7342	91.2281
229.2	4.7e-58	NZ_AUXS01000044.1_72	RS_GCF_001625565.1	K03098	60.7	99.4413	98.3146
228.4	8.3e-58	NZ_AUXT01000181.1_46	RS_GCF_001625595.1	K03098	59.2	92.3497	94.382
229.2	4.8e-58	NZ_AUXV01000020.1_73	RS_GCF_001625575.1	K03098	62.5	87.4317	89.3258
232.3	5.7e-59	NZ_AUXY01000001.1_48	RS_GCF_001625695.1	K03098	61.8	97.8022	98.3146
222.6	4.5e-56	NZ_AUYB01000111.1_34	RS_GCF_001625655.1	K03098	61.8	90.1639	92.1348
176.8	2.8e-42	NZ_AVCH01000093.1_5	RS_GCF_000747075.1	K03098	50.6	96.6292	96.6292
189.1	5.5e-46	NZ_AVCK01000006.1_4	RS_GCF_000747155.1	K03098	52	98.3516	97.2527
372.5	3.7e-101	NZ_AVEO02000178.1_17	RS_GCF_000452825.1	K03098	91.1	99.4819	100
254.6	1e-65	NZ_AVPU01000022.1_10	RS_GCF_000768355.1	K03098	71.6	96.0227	93.8202
315.5	5e-84	NZ_AVSS01000034.1_292	RS_GCF_000465555.2	K03098	83.4	98.8701	100
218.4	8.6e-55	NZ_AWFA01000019.1_13	RS_GCF_000682675.1	K03098	60.2	95.1351	95.0276
221.5	1e-55	NZ_AWFD01000001.1_146	RS_GCF_000682735.1	K03098	60.1	96.2162	95.0276
225.3	7.1e-57	NZ_AWFF01000053.1_14	RS_GCF_000682755.1	K03098	61.6	95.6757	96.1538
240.4	2.1e-61	NZ_AWFG01000030.1_145	RS_GCF_000682695.1	K03098	67	95.6522	95.0549
223	3.5e-56	NZ_AWFH01000001.1_474	RS_GCF_000682715.1	K03098	63.2	92.4324	92.8571
223.4	2.7e-56	NZ_AWFI01000015.1_186	RS_GCF_000682775.1	K03098	64.9	90.8108	91.2088
307.8	1e-81	NZ_AWFX01000007.1_17	RS_GCF_000463115.2	K03098	81.6	97.7528	98.3051
310.5	1.6e-82	NZ_AWFZ01000050.1_279	RS_GCF_000463155.2	K03098	82.8	97.7528	98.3051
224.9	9.5e-57	NZ_AWGC01000006.1_85	RS_GCF_000495835.1	K03098	57.4	94.2408	96.3158
218.4	8.5e-55	NZ_AWGC01000013.1_158	RS_GCF_000495835.1	K03098	62.7	87.9121	98.7654
201.4	1e-49	NZ_AWGD01000016.1_49	RS_GCF_000495795.1	K03098	61	87.931	95.0617
266.2	3.7e-69	NZ_AWGE01000001.1_262	RS_GCF_000495815.1	K03098	69.5	94.6524	95.6522
215.7	5.3e-54	NZ_AWGE01000001.1_51	RS_GCF_000495815.1	K03098	64.6	84.4828	90.7407
244.6	1.1e-62	NZ_AWGF01000012.1_63	RS_GCF_000495855.1	K03098	65.9	91.7582	90.7609
312.8	3.1e-83	NZ_AWHF01000039.1_140	RS_GCF_000710735.1	K03098	86.5	99.4186	99.4186
247.7	1.2e-63	NZ_AWRU01000032.1_9	RS_GCF_000523515.1	K03098	71.6	96.2733	96.2733
266.9	2.1e-69	NZ_AWSQ01000001.1_1028	RS_GCF_000498575.2	K03098	67.6	96.2366	97.8142
242.7	3.8e-62	NZ_AWZR01000001.1_139	RS_GCF_000472505.1	K03098	67.9	98.1818	99.3865
204.1	1.7e-50	NZ_AWZR01000001.1_452	RS_GCF_000472505.1	K03098	52.9	93.4066	96.5909
374	1.3e-101	NZ_AWZV01000038.1_40	RS_GCF_000472545.1	K03098	91.7	99.4845	100
375.2	5.7e-102	NZ_AWZV01000042.1_30	RS_GCF_000472545.1	K03098	96.8	99.4737	100
311.2	9.8e-83	NZ_AXBP01000018.1_160	RS_GCF_000472485.1	K03098	78	98.3784	98.913
297	2e-78	NZ_AXBZ01000010.1_65	RS_GCF_000475295.1	K03098	76.9	94.8187	97.3684
246.5	2.8e-63	NZ_AXBZ01000016.1_53	RS_GCF_000475295.1	K03098	66.1	96.6102	99.4186
263.1	3.5e-68	NZ_AXVD01000026.1_55	RS_GCF_000482385.1	K03098	72.4	80.9524	95.5056
387.1	1.4e-105	NZ_AXVI01000073.1_19	RS_GCF_000482445.1	K03098	100	99.4737	71.3208
242.7	4.1e-62	NZ_AXWP01000045.1_57	RS_GCF_000482725.1	K03098	64.3	97.1591	92.4324
343.6	1.7e-92	NZ_AXZL01000068.1_92	RS_GCF_000485795.1	K03098	94.3	99.435	100
324.7	8.2e-87	NZ_AYKS02000041.1_21	RS_GCF_000496755.2	K03098	85.1	98.3146	98.8701
347.4	1.2e-93	NZ_AYMF01000003.1_23	RS_GCF_000633435.1	K03098	96	99.4253	100
229.9	2.7e-58	NZ_AYMF01000054.1_64	RS_GCF_000633435.1	K03098	66.7	96.5318	96.0674
270.4	1.9e-70	NZ_AYMG01000007.1_95	RS_GCF_000633455.1	K03098	76	95.5307	93.956
193.4	2.5e-47	NZ_AYMG01000010.1_258	RS_GCF_000633455.1	K03098	61.4	94.1558	85.2941
189.5	3.5e-46	NZ_AYMG01000010.1_325	RS_GCF_000633455.1	K03098	57.7	98.6755	92.5466
374.8	7.4e-102	NZ_AYMJ01000016.1_5	RS_GCF_000633255.1	K03098	91	99.4737	100
295.8	4e-78	NZ_AYMP01000087.1_1	RS_GCF_000633515.1	K03098	78.4	99.4186	100
347.4	1.2e-93	NZ_AYMQ01000062.1_6	RS_GCF_000633355.1	K03098	91	99.4382	100
389	3.8e-106	NZ_AYMU01000013.1_27	RS_GCF_000633395.1	K03098	96.3	99.4737	100
225.3	6.7e-57	NZ_AYOZ01000045.1_18	RS_GCF_000508165.1	K03098	61.4	94.3182	96.5116
400.6	1.3e-109	NZ_AYTD01000001.1_217	RS_GCF_000503215.1	K03098	100	99.4737	100
378.3	6.4e-103	NZ_AYTM02000002.1_1826	RS_GCF_000507185.2	K03098	100	99.4475	93.75
346.3	6.4e-93	NZ_AYXN01000042.1_56	RS_GCF_000511655.1	K03098	50.1	90.9722	96.9543
415.2	1.1e-113	NZ_AYYA01000004.1_8	RS_GCF_000511065.1	K03098	56.2	99.7619	100
222.6	4.4e-56	NZ_AZIN01000001.1_546	RS_GCF_000511875.1	K03098	60.4	92.6554	94.2197
215.3	7.8e-54	NZ_AZIN01000004.1_421	RS_GCF_000511875.1	K03098	60.4	80.7107	94.0828
307	1.7e-81	NZ_AZNZ01000002.1_385	RS_GCF_000510725.1	K03098	86.7	99.4012	100
294.7	1e-77	NZ_AZNZ01000007.1_108	RS_GCF_000510725.1	K03098	79	92.3469	90.5
162.2	7.7e-38	NZ_AZOD01000001.1_29	RS_GCF_000510805.1	K03098	50	79.2746	86.8132
370.5	1.4e-100	NZ_AZRW02000009.1_87	RS_GCF_000512695.2	K03098	90.5	99.4737	100
356.3	2.5e-96	NZ_AZUB01000003.1_499	RS_GCF_000568095.1	K03098	96	99.435	100
359	3.9e-97	NZ_AZUB01000009.1_127	RS_GCF_000568095.1	K03098	97.1	98.8571	99.4253
213	3.4e-53	NZ_AZUN01000001.1_2406	RS_GCF_000527095.1	K03098	63	94.7368	92.4855
265	8e-69	NZ_AZUZ01000001.1_241	RS_GCF_000513955.1	K03098	69.4	99.4565	100
250.8	1.4e-64	NZ_AZUZ01000029.1_23	RS_GCF_000513955.1	K03098	71.3	98.7952	98.7952
249.2	4.6e-64	NZ_AZUZ01000031.1_34	RS_GCF_000513955.1	K03098	68.9	95.1872	97.2678
262.7	4e-68	NZ_AZVB01000001.1_114	RS_GCF_000513995.1	K03098	69.4	99.4565	100
339.7	2.8e-91	NZ_BACI01000060.1_117	RS_GCF_000225505.1	K03098	77.9	99.5122	100
324.7	8.3e-87	NZ_BACY01000386.1_4	RS_GCF_000333355.1	K03098	84.4	99.4444	100
220.3	2.4e-55	NZ_BADL01000599.1_8	RS_GCF_000333615.1	K03098	65.6	78.8945	78
357.5	1.1e-96	NZ_BADT01000058.1_39	RS_GCF_000239855.1	K03098	97.1	99.4253	100
212.6	5.3e-53	NZ_BAEH01000092.1_82	RS_GCF_000241305.1	K03098	55.2	97.0732	77.907
334.7	1e-89	NZ_BAEI01000095.1_8	RS_GCF_000241325.1	K03098	88.3	99.5516	100
386.3	2.4e-105	NZ_BAEK01000034.1_25	RS_GCF_000314935.1	K03098	99.5	99.4681	100
232.6	4.2e-59	NZ_BAEN01000022.1_16	RS_GCF_000314975.1	K03098	63.9	96.5517	90.3743
350.5	1.5e-94	NZ_BAEP01000047.1_189	RS_GCF_000315015.1	K03098	91.4	99.4681	100
271.2	1.1e-70	NZ_BAER01000001.1_26	RS_GCF_000315055.1	K03098	71	98.9362	99.4652
257.7	1.3e-66	NZ_BAEX01000005.1_21	RS_GCF_000246945.1	K03098	65.2	97.3545	100
241.1	1.2e-61	NZ_BAEX01000010.1_34	RS_GCF_000246945.1	K03098	62.7	98.3146	96.1957
272.3	5.7e-71	NZ_BAFB01000103.1_13	RS_GCF_000248075.1	K03098	73.6	79.6209	79.3722
273.1	3.4e-71	NZ_BAFC01000117.1_5	RS_GCF_000248055.1	K03098	74.2	79.6209	79.3722
299.3	3.7e-79	NZ_BAFF01000002.1_73	RS_GCF_000248015.1	K03098	78.2	98.3051	98.8636
229.2	4.7e-58	NZ_BAFK01000013.1_51	RS_GCF_000296695.1	K03098	60.6	96.5909	93.4066
266.9	2.3e-69	NZ_BAFO02000001.1_14	RS_GCF_000308355.2	K03098	76.2	81.1881	87.7005
280	2.3e-73	NZ_BAFP01000109.1_185	RS_GCF_000308455.1	K03098	77	98.3051	97.7528
248.4	9.9e-64	NZ_BAFQ01000062.1_13	RS_GCF_000308375.1	K03098	63.7	82.1277	94.4444
161	1.1e-37	NZ_BAFR01000155.1_67	RS_GCF_000308435.1	K03098	65.5	96.6667	79.4521
279.3	4.6e-73	NZ_BAFS01000153.1_7	RS_GCF_000308415.1	K03098	78.6	80.7692	94.382
330.1	2.2e-88	NZ_BAFT02000023.1_93	RS_GCF_000308475.2	K03098	91.6	87	100
282.3	5.4e-74	NZ_BAFU01000049.1_30	RS_GCF_000308495.1	K03098	78.9	83.0097	96.0674
260.4	2.2e-67	NZ_BAFV01000039.1_221	RS_GCF_000308515.1	K03098	66	95.5882	98.4848
244.6	1.4e-62	NZ_BAFW01000388.1_5	RS_GCF_000308535.1	K03098	62.1	84.2553	96.9697
314.3	1.3e-83	NZ_BAFY01000326.1_24	RS_GCF_000308555.1	K03098	82.3	89.2683	99.4652
262.3	5.9e-68	NZ_BAFZ01000089.1_198	RS_GCF_000308575.1	K03098	77.4	76.4423	89.3258
279.6	3.6e-73	NZ_BAGA01000073.1_63	RS_GCF_000308595.1	K03098	74.4	79.2453	81.5534
246.1	3.6e-63	NZ_BAGA01000080.1_14	RS_GCF_000308595.1	K03098	65.9	97.093	97.6608
240.7	2.1e-61	NZ_BAGB01000054.1_145	RS_GCF_000308615.1	K03098	60.7	78.2787	96.4646
244.6	1.2e-62	NZ_BAGC01000040.1_373	RS_GCF_000308655.1	K03098	70.8	79.3103	90.4494
122.5	4.1e-26	NZ_BAGC01000114.1_227	RS_GCF_000308655.1	K03098	52.1	95.7983	81.5068
224.2	1.7e-56	NZ_BAGD01000065.1_81	RS_GCF_000308635.1	K03098	62.2	84.3434	86.8687
270.4	2.1e-70	NZ_BAGE01000128.1_50	RS_GCF_000308675.1	K03098	73.6	84.058	96.0674
275.4	6.8e-72	NZ_BAGF01000059.1_78	RS_GCF_000308755.1	K03098	74.9	83.3333	98.3146
244.2	1.6e-62	NZ_BAGG01000093.1_347	RS_GCF_000308695.1	K03098	72.3	80.303	80.303
302	6.4e-80	NZ_BAGH01000313.1_29	RS_GCF_000308715.1	K03098	85.2	84.5	94.9438
272.3	5.6e-71	NZ_BAGJ01000095.1_30	RS_GCF_000308775.1	K03098	67.7	93.6585	100
276.6	2.9e-72	NZ_BAGK01000067.1_15	RS_GCF_000308795.1	K03098	77.4	81.1881	87.7005
243.8	2.1e-62	NZ_BAGL01000059.1_31	RS_GCF_000308875.1	K03098	70.1	81.1881	92.1348
249.6	4.5e-64	NZ_BAGM01000116.1_12	RS_GCF_000308855.1	K03098	64.8	76.4706	90.9091
270	2.9e-70	NZ_BAGN01000208.1_3	RS_GCF_000308835.1	K03098	66.3	91.4692	95.5
346.7	2.3e-93	NZ_BAHB01000014.1_31	RS_GCF_000327325.1	K03098	79.9	99.5122	100
293.9	1.8e-77	NZ_BAHC01000229.1_23	RS_GCF_000298195.1	K03098	78.7	80.8612	81.6425
344	1.5e-92	NZ_BAHE01000015.1_81	RS_GCF_000298235.1	K03098	79.4	99.5122	100
290.8	1.5e-76	NZ_BAMT01000001.1_285	RS_GCF_000617925.1	K03098	72.8	97.449	98.4127
205.7	5.7e-51	NZ_BAMT01000008.1_95	RS_GCF_000617925.1	K03098	56.5	88.9503	93.0636
275	8.9e-72	NZ_BANR01000004.1_89	RS_GCF_000332975.1	K03098	74.7	79.6209	79.3722
213.4	3.2e-53	NZ_BANT01000029.1_30	RS_GCF_000333015.1	K03098	59.9	79.6296	96.6292
306.6	2.4e-81	NZ_BANW01000011.1_71	RS_GCF_000341505.1	K03098	82.9	95.6284	95.1087
296.6	2.8e-78	NZ_BANX01000008.1_230	RS_GCF_000334455.1	K03098	79.1	82.2967	83.0918
350.9	1e-94	NZ_BAOG01000192.1_11	RS_GCF_000400365.1	K03098	97.1	99.4253	100
269.2	3.9e-70	NZ_BAOJ01000099.1_18	RS_GCF_000400425.1	K03098	74.3	98.8304	98.8439
248.8	6.3e-64	NZ_BAOP01000030.1_36	RS_GCF_000344135.1	K03098	64.7	97.9381	95.9184
334.7	9.2e-90	NZ_BAOQ01000034.1_32	RS_GCF_000344155.1	K03098	78.9	99.5122	100
295.4	5.1e-78	NZ_BAOS01000034.1_103	RS_GCF_002443295.1	K03098	79.3	98.8304	91.8478
375.6	4.2e-102	NZ_BARD01000020.1_51	RS_GCF_000367325.1	K03098	100	99.4624	100
223	3.4e-56	NZ_BARX01000021.1_36	RS_GCF_000414175.1	K03098	60.9	93.8889	96.0227
274.6	1e-71	NZ_BATC01000008.1_67	RS_GCF_000466985.1	K03098	69.4	95.7447	97.8261
208	1.1e-51	NZ_BATC01000034.1_26	RS_GCF_000466985.1	K03098	61.1	90.8571	92.5714
375.9	3.3e-102	NZ_BATI01000002.1_29	RS_GCF_000467105.1	K03098	98.4	98.9247	100
263.5	2.3e-68	NZ_BATJ01000001.1_171	RS_GCF_000467125.1	K03098	74.4	96.1749	100
283.1	2.7e-74	NZ_BATM01000005.1_158	RS_GCF_000467185.1	K03098	74	99.4253	100
293.9	1.6e-77	NZ_BATO01000002.1_147	RS_GCF_000474255.1	K03098	73.8	98.3871	100
145.2	8.8e-33	NZ_BATR01000085.1_30	RS_GCF_000739655.1	K03098	50.6	86.3636	89.3491
183.7	2.5e-44	NZ_BATR01000162.1_176	RS_GCF_000739655.1	K03098	56.2	75.2577	82.0225
334.3	1.1e-89	NZ_BAUA01000093.1_17	RS_GCF_000710915.1	K03098	93.8	91.9786	98.8764
381.3	7.7e-104	NZ_BAUC01000049.1_5	RS_GCF_000474215.1	K03098	99.5	99.4595	100
295	6.8e-78	NZ_BAUJ01000003.1_166	RS_GCF_000496695.1	K03098	77.5	99.4253	100
286.6	3e-75	NZ_BAVQ01000036.1_1	RS_GCF_000524475.1	K03098	68.8	95.3488	95.5
382.9	2.9e-104	NZ_BAWF01000001.1_201	RS_GCF_000583735.1	K03098	95	99.5	77.5194
246.1	3.8e-63	NZ_BAXG01000037.1_18	RS_GCF_001310455.1	K03098	67.3	95	97.1429
318.9	5.7e-85	NZ_BAYA01000027.1_39	RS_GCF_000685015.1	K03098	80.2	79.0179	87.1921
310.8	1.3e-82	NZ_BAYA01000052.1_36	RS_GCF_000685015.1	K03098	79.1	99.4505	100
300.8	1.4e-79	NZ_BAYA01000059.1_12	RS_GCF_000685015.1	K03098	75.9	98.4211	100
236.1	4.7e-60	NZ_BAYD01000029.1_62	RS_GCF_000685075.1	K03098	57.4	85.8447	95.3368
342.8	3.1e-92	NZ_BAYE01000010.1_186	RS_GCF_000685095.1	K03098	88.2	97.3822	98.4127
370.2	1.7e-100	NZ_BAYW01000020.1_56	RS_GCF_000696075.1	K03098	100	99.435	100
283.9	1.6e-74	NZ_BAZI01000083.1_4	RS_GCF_001310775.1	K03098	73.9	98.324	98.324
275.8	4.1e-72	NZ_BAZI01000155.1_9	RS_GCF_001310775.1	K03098	76.8	99.3939	100
346.3	3e-93	NZ_BAZI01000313.1_3	RS_GCF_001310775.1	K03098	82.4	96.5854	100
245.4	6.3e-63	NZ_BAZX01000010.1_98	RS_GCF_001310955.1	K03098	66.5	95.5056	88.2653
161.4	1e-37	NZ_BBCK01000006.1_92	RS_GCF_001312005.1	K03098	61	82.3529	82.4242
360.9	1.1e-97	NZ_BBIQ01000002.1_87	RS_GCF_000730565.1	K03098	90.6	96.7914	100
375.2	5.7e-102	NZ_BBIQ01000010.1_44	RS_GCF_000730565.1	K03098	88.9	99.4764	100
406.8	1.8e-111	NZ_BBIS01000015.1_29	RS_GCF_000730605.1	K03098	98.4	99.4764	100
377.1	1.4e-102	NZ_BBIS01000018.1_38	RS_GCF_000730605.1	K03098	96.1	99.4505	100
383.6	1.6e-104	NZ_BBIT01000013.1_96	RS_GCF_000730625.1	K03098	97.3	99.4681	100
355.9	3.5e-96	NZ_BBIU01000005.1_234	RS_GCF_000730645.1	K03098	89.5	96.7914	100
391	1e-106	NZ_BBIU01000024.1_9	RS_GCF_000730645.1	K03098	92.1	99.4764	100
396	3.1e-108	NZ_BBIV01000002.1_222	RS_GCF_000730665.1	K03098	94.7	99.4764	100
350.5	1.5e-94	NZ_BBIV01000072.1_5	RS_GCF_000730665.1	K03098	87.4	97.3404	97.3404
182.2	6.2e-44	NZ_BBJC02000001.1_578	RS_GCF_000739715.2	K03098	54.9	93.4524	97.6048
343.2	2.4e-92	NZ_BBJF01000005.1_539	RS_GCF_000739735.1	K03098	85.3	99.4764	100
384	1.3e-104	NZ_BBJF01000006.1_404	RS_GCF_000739735.1	K03098	88.3	99.5169	100
231.5	1.3e-58	NZ_BBJH01000023.1_131	RS_GCF_000739775.1	K03098	57.7	72.1116	94.3005
234.6	1.3e-59	NZ_BBJR01000053.1_38	RS_GCF_000739875.1	K03098	64.6	88.2927	86.1386
302	7.4e-80	NZ_BBJR01000058.1_7	RS_GCF_000739875.1	K03098	62.7	93.4498	90.6504
217.6	1.4e-54	NZ_BBJU01000013.1_36	RS_GCF_000739935.1	K03098	57.1	96.0452	94.3182
263.1	2.5e-68	NZ_BBJY01000005.1_11	RS_GCF_000740015.1	K03098	77.1	99.3506	89.4737
285.8	4.3e-75	NZ_BBMR01000003.1_431	RS_GCF_000755385.1	K03098	78.1	93.3702	94.4134
287.7	1.1e-75	NZ_BBMT01000006.1_162	RS_GCF_000755425.1	K03098	74.2	99.4413	99.4413
367.1	1.4e-99	NZ_BBMV01000001.1_20	RS_GCF_000759735.1	K03098	99.4	99.4382	100
364.4	9.4e-99	NZ_BBMW01000016.1_139	RS_GCF_000759755.1	K03098	98.9	98.8764	99.435
368.2	6.5e-100	NZ_BBMY01000120.1_14	RS_GCF_000759775.1	K03098	99.4	99.4382	100
305.4	5.1e-81	NZ_BBMZ01000003.1_11	RS_GCF_000759795.1	K03098	80	98.8701	98.8701
397.1	1.4e-108	NZ_BBNA01000011.1_11	RS_GCF_000759815.1	K03098	100	99.4764	100
316.2	2.5e-84	NZ_BBNA01000047.1_40	RS_GCF_000759815.1	K03098	100	99.3377	100
348.2	7e-94	NZ_BBNB01000009.1_256	RS_GCF_000759835.1	K03098	92.6	98.8764	99.435
346.7	2e-93	NZ_BBNB01000013.1_152	RS_GCF_000759835.1	K03098	94.3	98.3051	100
414.1	1.1e-113	NZ_BBNM01000001.1_272	RS_GCF_000760595.1	K03098	99.5	99.4924	100
375.6	4.2e-102	NZ_BBNM01000016.1_31	RS_GCF_000760595.1	K03098	98.9	99.4595	100
377.9	8.3e-103	NZ_BBQC01000002.1_364	RS_GCF_000813265.1	K03098	98.9	99.4475	100
296.6	2.2e-78	NZ_BBQF01000005.1_88	RS_GCF_000813345.1	K03098	85.3	98.7879	94.2197
266.2	3.7e-69	NZ_BBQI01000073.1_98	RS_GCF_001652915.1	K03098	74.8	84.5745	84.127
266.5	2.8e-69	NZ_BBQN01000016.1_28	RS_GCF_000974605.1	K03098	66.1	99.4652	100
320.9	1.2e-85	NZ_BBRO01000002.1_658	RS_GCF_001047015.1	K03098	80	99.4624	100
239.2	4.8e-61	NZ_BBRX01000096.1_11	RS_GCF_000829675.1	K03098	66.3	92.4731	94.5055
217.2	1.8e-54	NZ_BBSY01000004.1_48	RS_GCF_000974665.1	K03098	57.4	97.1264	98.8304
201.8	9.1e-50	NZ_BBTH01000002.1_33	RS_GCF_000974685.1	K03098	56	82.0896	88.2979
144.8	8.5e-33	NZ_BBUM02000123.1_21	RS_GCF_000953855.1	K03098	50	93.8462	79.7386
224.9	9e-57	NZ_BBUM02000137.1_9	RS_GCF_000953855.1	K03098	59	98.8889	99.4382
292.7	3.4e-77	NZ_BBVD01000015.1_6	RS_GCF_000964545.1	K03098	98.6	82.2857	100
202.2	6.9e-50	NZ_BBYR01000065.1_121	RS_GCF_001293525.1	K03098	58.9	75.8794	82.967
171.4	1.1e-40	NZ_BBZD01000004.1_65	RS_GCF_001270045.1	K03098	54.7	86.6279	76.0204
225.7	5.1e-57	NZ_BCAG01000006.1_251	RS_GCF_001293685.1	K03098	61.6	99.422	100
335.1	6.4e-90	NZ_BCAO01000041.1_8	RS_GCF_001319945.1	K03098	84.6	96.8085	96.8085
369	4.1e-100	NZ_BCAO01000060.1_16	RS_GCF_001319945.1	K03098	86.3	99.4764	100
333.6	1.9e-89	NZ_BCAT01000009.1_125	RS_GCF_001320045.1	K03098	81.6	98.4375	98.9529
343.2	2.4e-92	NZ_BCBA01000009.1_14	RS_GCF_001320245.1	K03098	84.9	98.9362	98.9362
384.4	9.4e-105	NZ_BCBA01000031.1_4	RS_GCF_001320245.1	K03098	91.6	99.4764	100
386.3	2.5e-105	NZ_BCBG01000011.1_80	RS_GCF_001320485.1	K03098	92.1	99.4764	100
341.3	9e-92	NZ_BCBG01000079.1_1	RS_GCF_001320485.1	K03098	84.3	98.4043	98.4043
389.8	2.2e-106	NZ_BCBH01000004.1_267	RS_GCF_001320525.1	K03098	93.7	99.4764	100
366.3	2.6e-99	NZ_BCBH01000013.1_44	RS_GCF_001320525.1	K03098	89.9	99.4681	100
375.6	4.2e-102	NZ_BCMQ01000004.1_209	RS_GCF_001485415.1	K03098	98.4	99.4595	100
305.8	4.3e-81	NZ_BCNF01000065.1_30	RS_GCF_001485495.1	K03098	76.6	98.9691	97.9592
359	3.9e-97	NZ_BCNN01000007.1_121	RS_GCF_001514515.1	K03098	97.2	99.435	100
364.8	7.1e-99	NZ_BCNN01000010.1_128	RS_GCF_001514515.1	K03098	98.9	99.4286	100
293.1	2.6e-77	NZ_BCNP01000005.1_12	RS_GCF_001515505.1	K03098	76.7	99.435	100
350.9	1.1e-94	NZ_BCNP01000022.1_114	RS_GCF_001515505.1	K03098	93.7	99.4286	100
259.6	3.7e-67	NZ_BCNR01000002.1_21	RS_GCF_001515545.1	K03098	68.4	86.3415	87.6238
271.9	7.6e-71	NZ_BCNR01000004.1_407	RS_GCF_001515545.1	K03098	63.2	98.1221	81.7073
257.3	1.7e-66	NZ_BCNT01000020.1_32	RS_GCF_001544075.1	K03098	66.5	98.913	93.8144
246.5	2.6e-63	NZ_BCRA01000053.1_21	RS_GCF_001552355.1	K03098	72.7	98.1707	97.5758
407.9	8.4e-112	NZ_BCRM01000007.1_42	RS_GCF_001552595.1	K03098	100	99.5025	100
229.9	3e-58	NZ_BCRN01000008.1_69	RS_GCF_001552615.1	K03098	59.8	94.359	92.3469
262.7	4.5e-68	NZ_BCRV01000001.1_215	RS_GCF_001552855.1	K03098	70.8	81.1594	81.5534
254.2	1.4e-65	NZ_BCTC01000081.1_12	RS_GCF_001571085.1	K03098	69	93.5484	95.082
236.9	2.5e-60	NZ_BCTK01000001.1_637	RS_GCF_001571245.1	K03098	65.3	87.3096	96.0674
337	1.6e-90	NZ_BCTK01000007.1_135	RS_GCF_001571245.1	K03098	93.1	99.422	100
258.5	8.3e-67	NZ_BCTK01000014.1_61	RS_GCF_001571245.1	K03098	69.1	86.2069	92.973
363.6	1.6e-98	NZ_BCTL01000012.1_64	RS_GCF_001571265.1	K03098	98.9	99.4382	100
336.3	2.7e-90	NZ_BCTM01000001.1_361	RS_GCF_001571285.1	K03098	90.2	97.7528	98.3051
305.8	3.9e-81	NZ_BCTN01000010.1_153	RS_GCF_001571305.1	K03098	82.2	99.4286	98.8636
435.6	3.9e-120	NZ_BCTO01000023.1_93	RS_GCF_001571325.1	K03098	100	99.5215	100
425.6	4.1e-117	NZ_BCTO01000027.1_95	RS_GCF_001571325.1	K03098	96.7	99.5261	100
328.2	7.2e-88	NZ_BCTQ01000010.1_155	RS_GCF_001571365.1	K03098	91.9	99.422	100
305.1	6.8e-81	NZ_BCTT01000008.1_169	RS_GCF_001590905.1	K03098	81.9	99.4382	100
363.2	2.1e-98	NZ_BCTU01000035.1_15	RS_GCF_001590925.1	K03098	98.3	99.4382	100
292.7	3.6e-77	NZ_BCTZ01000001.1_162	RS_GCF_001591025.1	K03098	75.1	98.3871	98.9305
294.7	8.8e-78	NZ_BCUD01000004.1_17	RS_GCF_001591105.1	K03098	80.6	99.4152	94.4444
353.6	1.6e-95	NZ_BCUF01000025.1_12	RS_GCF_001591145.1	K03098	98.8	99.4253	100
371.3	7.8e-101	NZ_BCUJ01000021.1_26	RS_GCF_001591225.1	K03098	100	99.4505	100
236.9	2.2e-60	NZ_BCUL01000007.1_95	RS_GCF_001591265.1	K03098	72.5	90	76.1194
415.2	5.8e-114	NZ_BCUS01000017.1_54	RS_GCF_001591345.1	K03098	98.7	99.5536	100
463	2.5e-128	NZ_BCUT01000001.1_1468	RS_GCF_001591365.1	K03098	100	99.5595	100
278.1	8.4e-73	NZ_BCUU01000089.1_1	RS_GCF_001591385.1	K03098	75	98.8235	75
379.8	2.2e-103	NZ_BCWM01000012.1_2	RS_GCF_001592205.1	K03098	100	99.4595	100
357.5	1.1e-96	NZ_BCWM01000021.1_34	RS_GCF_001592205.1	K03098	100	99.4286	100
350.9	1e-94	NZ_BCWM01000021.1_35	RS_GCF_001592205.1	K03098	100	99.4253	98.8571
372.9	2.7e-101	NZ_BCWM01000025.1_30	RS_GCF_001592205.1	K03098	100	99.4536	100
381.3	8.4e-104	NZ_BCWV01000003.1_668	RS_GCF_001894765.1	K03098	91.5	99.505	100
412.5	3.5e-113	NZ_BCWW01000003.1_317	RS_GCF_001894785.1	K03098	99	99.5238	100
305.4	6e-81	NZ_BCWX01000001.1_1294	RS_GCF_001894805.1	K03098	72.5	99.5122	100
380.6	1.4e-103	NZ_BCWY01000004.1_10	RS_GCF_001894825.1	K03098	94	99.5025	77.5194
278.9	5.8e-73	NZ_BCXA01000021.1_8	RS_GCF_001894865.1	K03098	73.7	94.9495	73.6434
141	1.1e-31	NZ_BCXB01000049.1_4	RS_GCF_001894885.1	K03098	54.2	97.5207	80.8219
283.9	1.9e-74	NZ_BCXD01000006.1_6	RS_GCF_001894925.1	K03098	75.9	80.1887	85
297	2e-78	NZ_BCXE01000022.1_132	RS_GCF_001894945.1	K03098	74.5	98.9691	97.9592
287	2.1e-75	NZ_BCXG01000002.1_100	RS_GCF_001894985.1	K03098	73.8	97.9487	74.031
308.5	7.1e-82	NZ_BCXH01000014.1_164	RS_GCF_001895005.1	K03098	74.6	99.5169	100
329.3	3.6e-88	NZ_BCXI01000003.1_160	RS_GCF_001895025.1	K03098	82.3	98.9691	97.9592
350.9	1.1e-94	NZ_BCYR01000004.1_140	RS_GCF_001598295.1	K03098	93.8	99.435	100
339.3	3.2e-91	NZ_BCYS01000002.1_53	RS_GCF_001598315.1	K03098	89.7	98.3146	98.8701
365.2	5.4e-99	NZ_BCZA01000007.1_133	RS_GCF_001598475.1	K03098	98.9	99.4286	100
261.9	6.7e-68	NZ_BCZE01000151.1_2	RS_GCF_001598555.1	K03098	68.7	99.4536	100
340.5	1.4e-91	NZ_BCZK01000001.1_416	RS_GCF_001598695.1	K03098	92	98.8636	99.4286
348.2	6.9e-94	NZ_BCZK01000008.1_184	RS_GCF_001598695.1	K03098	92.6	99.435	100
434.9	7e-120	NZ_BCZP01000005.1_205	RS_GCF_001598795.1	K03098	99.5	94.5455	100
423.7	1.5e-116	NZ_BCZP01000020.1_14	RS_GCF_001598795.1	K03098	96.2	99.5261	100
361.3	7.9e-98	NZ_BCZS01000007.1_175	RS_GCF_001598855.1	K03098	99.4	99.435	100
293.9	1.5e-77	NZ_BCZT01000003.1_76	RS_GCF_001598875.1	K03098	80	99.4152	99.4152
303.9	1.5e-80	NZ_BCZU01000003.1_582	RS_GCF_001598895.1	K03098	80.7	99.4186	100
282.3	4.8e-74	NZ_BDAC01000001.1_195	RS_GCF_002091635.1	K03098	75.3	93.9227	90.9091
264.2	1.4e-68	NZ_BDAE01000003.1_151	RS_GCF_002091675.1	K03098	66.1	96.7742	96.2567
387.1	1.4e-105	NZ_BDAG01000036.1_16	RS_GCF_002091715.1	K03098	95.2	99.4737	100
264.6	1.1e-68	NZ_BDAI01000017.1_7	RS_GCF_002091755.1	K03098	71.1	93.5135	90.4762
346.7	2.2e-93	NZ_BDAM01000007.1_279	RS_GCF_001895045.1	K03098	85.2	99.4924	100
270.8	1.6e-70	NZ_BDAP01000002.1_286	RS_GCF_001598915.1	K03098	66.3	92.233	94.5274
270	2.7e-70	NZ_BDAU01000020.1_68	RS_GCF_001612615.1	K03098	66.7	97.5	98.4848
253.4	3.1e-65	NZ_BDAV01000006.1_192	RS_GCF_001612635.1	K03098	69	70.8861	84.8485
309.7	3e-82	NZ_BDAX01000002.1_388	RS_GCF_001612665.1	K03098	78.1	92.4242	97.861
301.6	8.5e-80	NZ_BDAY01000036.1_98	RS_GCF_001612685.1	K03098	82.4	86.6995	98.8764
266.9	2.4e-69	NZ_BDBA01000003.1_95	RS_GCF_001612745.1	K03098	72	84.5411	98.3146
280.4	2.1e-73	NZ_BDBB01000031.1_11	RS_GCF_001612765.1	K03098	75.4	84.1346	98.3146
283.9	2.1e-74	NZ_BDBC01000010.1_396	RS_GCF_001612785.1	K03098	78.3	76.4192	98.3146
264.2	1.5e-68	NZ_BDBD01000025.1_159	RS_GCF_001612805.1	K03098	74.5	79.397	86.0963
273.1	3.2e-71	NZ_BDBE01000038.1_168	RS_GCF_001612825.1	K03098	76.7	80.402	87.1658
248.8	7.6e-64	NZ_BDBF01000001.1_147	RS_GCF_001612845.1	K03098	62	84.3882	96.9697
235.7	5.9e-60	NZ_BDBH01000015.1_98	RS_GCF_001612885.1	K03098	66.9	77.9904	87.1658
269.6	3.5e-70	NZ_BDBI01000034.1_53	RS_GCF_001612905.1	K03098	77	79.397	86.0963
194.9	1.1e-47	NZ_BDBK01000001.1_1124	RS_GCF_001612945.1	K03098	55.4	91.2821	92.9293
251.1	1.5e-64	NZ_BDBL01000021.1_16	RS_GCF_001612965.1	K03098	64.8	82.1277	94.4444
258.1	1.1e-66	NZ_BDBM01000041.1_26	RS_GCF_001612985.1	K03098	76.1	76.4423	89.3258
250	3.4e-64	NZ_BDBN01000012.1_53	RS_GCF_001613005.1	K03098	62.5	84.3882	96.9697
280.4	2e-73	NZ_BDBP01000067.1_31	RS_GCF_001613045.1	K03098	69.2	97.5	98.4848
260.8	1.7e-67	NZ_BDBQ01000028.1_17	RS_GCF_001613065.1	K03098	64.4	96.0396	97.9798
326.6	2.4e-87	NZ_BDBR01000023.1_128	RS_GCF_001613085.1	K03098	83.1	92.4242	97.861
250.4	2.2e-64	NZ_BDBS01000010.1_54	RS_GCF_001613105.1	K03098	72.2	80.597	91.0112
247.7	1.2e-63	NZ_BDBT01000006.1_148	RS_GCF_001613125.1	K03098	65.1	98.8304	98.8304
265.8	5.4e-69	NZ_BDBT01000007.1_149	RS_GCF_001613125.1	K03098	62.1	91.9811	97.5
258.8	6.3e-67	NZ_BDBU01000046.1_45	RS_GCF_001613145.1	K03098	72.3	82.5871	93.2584
268.5	7.8e-70	NZ_BDBW01000007.1_21	RS_GCF_001613185.1	K03098	77	81.3131	81.3131
261.9	7.5e-68	NZ_BDBX01000053.1_45	RS_GCF_001613205.1	K03098	65.7	95.6098	98.4848
265.8	5.2e-69	NZ_BDBZ01000002.1_368	RS_GCF_001613245.1	K03098	67	92.6471	95.9596
283.1	3.4e-74	NZ_BDBZ01000039.1_152	RS_GCF_001613245.1	K03098	74.9	81.7352	95.7219
262.7	4.5e-68	NZ_BDBZ01000039.1_158	RS_GCF_001613245.1	K03098	69	80	81.5534
234.6	1.4e-59	NZ_BDCA01000015.1_53	RS_GCF_001613265.1	K03098	62.1	81.5668	99.4382
269.2	5e-70	NZ_BDCA01000018.1_134	RS_GCF_001613265.1	K03098	70.6	78.341	82.5243
260.4	2.2e-67	NZ_BDCC01000013.1_66	RS_GCF_001613305.1	K03098	65.3	94.0594	95.9596
270.8	1.3e-70	NZ_BDCC01000050.1_87	RS_GCF_001613305.1	K03098	79	96.4072	94.7368
199.5	4.4e-49	NZ_BDCD01000016.1_167	RS_GCF_001613325.1	K03098	60	81.9588	83.3333
274.2	1.4e-71	NZ_BDCF01000083.1_5	RS_GCF_001613365.1	K03098	67.3	97.9899	98.9899
258.1	1.1e-66	NZ_BDCG01000017.1_284	RS_GCF_001613385.1	K03098	70.9	80.8824	83.3333
344.7	8.8e-93	NZ_BDCI01000010.1_14	RS_GCF_001613425.1	K03098	94.4	87.2549	100
263.1	3.4e-68	NZ_BDCJ01000018.1_61	RS_GCF_001613445.1	K03098	65.1	93.6585	100
283.5	2.5e-74	NZ_BDCK01000049.1_29	RS_GCF_001613465.1	K03098	79.8	80.7692	94.382
251.5	1.2e-64	NZ_BDCM01000013.1_490	RS_GCF_001613505.1	K03098	65.3	82.1277	94.4444
183	3.7e-44	NZ_BDCO01000002.1_2128	RS_GCF_001613545.1	K03098	57.6	90.1163	86.7403
262.7	4.4e-68	NZ_BDCU01000016.1_251	RS_GCF_001618425.1	K03098	65.1	93.6585	100
343.2	2.5e-92	NZ_BDDI01000007.1_160	RS_GCF_001653095.1	K03098	97.1	84.6535	100
222.6	4.4e-56	NZ_BDDS01000003.1_90	RS_GCF_001653135.1	K03098	58	98.8764	97.1751
223.4	2.6e-56	NZ_BDDT01000001.1_199	RS_GCF_001661495.1	K03098	66.5	88.764	87.7778
238.4	7.8e-61	NZ_BDEL01000001.1_2850	RS_GCF_001685485.1	K03098	67.7	91.1111	91.6201
219.2	4.8e-55	NZ_BDGP01000187.1_25	RS_GCF_002157795.1	K03098	60.6	91.4286	89.3855
244.6	1.1e-62	NZ_BDGQ01000094.1_25	RS_GCF_002157755.1	K03098	64.5	96.5517	98.2558
240.7	1.5e-61	NZ_BDIR01000005.1_394	RS_GCF_001895145.1	K03098	67.5	96.4912	95.9538
237.3	1.7e-60	NZ_BDIR01000005.1_400	RS_GCF_001895145.1	K03098	68.1	90.5556	98.7879
335.5	5e-90	NZ_BDMA01000050.1_25	RS_GCF_002003485.1	K03098	86	94.2105	97.8142
325.1	6.2e-87	NZ_BDMM01000005.1_266	RS_GCF_002157625.1	K03098	89.1	99.4286	100
325.5	4.6e-87	NZ_BDQG01000001.1_1613	RS_GCF_002117975.1	K03098	88.8	99.4152	98.8372
249.6	3.4e-64	NZ_BDSC01000002.1_800	RS_GCF_002218005.1	K03098	67.1	95.0276	97.7401
283.9	1.7e-74	NZ_BDST01000010.1_379	RS_GCF_002217795.1	K03098	79.9	94.0541	96.6667
344	1.3e-92	NZ_BEYR01000001.1_1513	RS_GCF_002933815.1	K03098	90.9	98.324	100
249.6	3.2e-64	NZ_BEYR01000001.1_2578	RS_GCF_002933815.1	K03098	69.9	95.3216	86.7021
300.4	1.6e-79	NZ_BFAQ01000008.1_36	RS_GCF_002933855.1	K03098	82.4	97.1429	97.7011
265.4	7e-69	NZ_BFAZ01000002.1_279	RS_GCF_003114815.1	K03098	67.4	86.6029	96.7914
241.1	1.2e-61	NZ_BFAZ01000009.1_1412	RS_GCF_003114815.1	K03098	65.3	96.5318	98.2353
241.1	1.2e-61	NZ_BFBP01000011.1_97	RS_GCF_003112695.1	K03098	62.6	96.1326	92.0635
317	1.8e-84	NZ_BFBR01000004.1_216	RS_GCF_003112735.1	K03098	83.7	98.9247	99.4595
354	1.2e-95	NZ_CAHS01000021.1_206	RS_GCF_001050515.1	K03098	96	99.4286	100
396	3.2e-108	NZ_CAPJ01000301.1_25	RS_GCF_000331775.1	K03098	97.9	99.4872	100
364.8	7.3e-99	NZ_CAPJ01000492.1_28	RS_GCF_000331775.1	K03098	97.8	99.4475	100
387.9	9.3e-106	NZ_CAPS01000122.1_2	RS_GCF_000333955.1	K03098	90	99.5238	100
383.3	2.1e-104	NZ_CBLV010000368.1_45	RS_GCF_000801235.1	K03098	95.2	99.4737	100
182.2	6.6e-44	NZ_CBRF010000115.1_3	RS_GCF_000470315.1	K03098	53	92.7374	97.0588
253.8	1.8e-65	NZ_CBTJ020000055.1_86	RS_GCF_001051235.1	K03098	69.6	93.3333	92.8177
320.1	2.2e-85	NZ_CBXX010000061.1_6	RS_GCF_000577615.1	K03098	80.2	99.4709	100
399.1	3.7e-109	NZ_CCAE010000032.1_52	RS_GCF_000723405.1	K03098	100	99.4819	100
370.5	1.3e-100	NZ_CCDF01000056.1_27	RS_GCF_000751755.1	K03098	99.4	99.4382	100
372.9	2.6e-101	NZ_CCDF01000064.1_11	RS_GCF_000751755.1	K03098	100	99.4382	100
340.9	1.1e-91	NZ_CCJW01000094.1_57	RS_GCF_001048535.1	K03098	96.5	99.422	100
312.8	3.2e-83	NZ_CCKK01000002.1_873	RS_GCF_001048675.1	K03098	86	96.0674	98.8439
375.9	3.2e-102	NZ_CCMH01000004.1_272	RS_GCF_000751595.1	K03098	96.7	99.4565	100
277.7	1.2e-72	NZ_CCSF01000001.1_2450	RS_GCF_000756775.1	K03098	71.2	96.1957	99.435
275.4	6.2e-72	NZ_CCYK01000005.1_171	RS_GCF_000826105.1	K03098	69.8	87.5648	89.418
328.9	4.3e-88	NZ_CDBH01000029.1_165	RS_GCF_000820305.1	K03098	96.5	96.5909	100
338.6	5.3e-91	NZ_CDBI01000047.1_127	RS_GCF_000820025.1	K03098	95.8	98.2456	98.8235
330.1	1.9e-88	NZ_CDBJ01000055.1_75	RS_GCF_000820045.1	K03098	91.2	96.5909	100
269.6	3.1e-70	NZ_CDBK01000050.1_15	RS_GCF_000819785.1	K03098	77.4	96.5517	97.6744
330.9	1.1e-88	NZ_CDBL01000057.1_44	RS_GCF_000820005.1	K03098	92.9	99.4152	100
265.8	4.3e-69	NZ_CDBN01000087.1_52	RS_GCF_000820085.1	K03098	76.8	99.4083	97.6744
342.8	2.8e-92	NZ_CDBO01000052.1_43	RS_GCF_000819885.1	K03098	96.5	99.4152	100
345.5	4.3e-93	NZ_CDBR01000062.1_62	RS_GCF_000819685.1	K03098	95.9	99.4152	100
267.3	1.5e-69	NZ_CDBT01000035.1_59	RS_GCF_000819765.1	K03098	76.8	99.4083	97.6744
339.3	3.1e-91	NZ_CDBV01000032.1_52	RS_GCF_000819955.1	K03098	95.3	98.8304	99.4118
347.8	8.7e-94	NZ_CDBW01000004.1_5	RS_GCF_000820145.1	K03098	97.1	99.4152	100
274.2	1.2e-71	NZ_CDBY01000011.1_24	RS_GCF_000820125.1	K03098	78.4	98.8166	97.093
344	1.3e-92	NZ_CDBZ01000220.1_14	RS_GCF_000819985.1	K03098	96.5	99.4152	100
266.2	3.3e-69	NZ_CDCE01000031.1_40	RS_GCF_000819805.1	K03098	77.1	99.4012	96.5116
332.4	3.8e-89	NZ_CDCG01000006.1_90	RS_GCF_000819845.1	K03098	91.2	99.4152	100
333.2	2.2e-89	NZ_CDDA01000005.1_44	RS_GCF_000819745.1	K03098	93.5	99.4152	100
352.4	3.6e-95	NZ_CDDB01000089.1_43	RS_GCF_000820105.1	K03098	98.3	99.422	100
272.3	4.6e-71	NZ_CDDD01000058.1_38	RS_GCF_000820165.1	K03098	78.9	98.8095	96.5116
321.2	8.6e-86	NZ_CDDF01000018.1_58	RS_GCF_000819865.1	K03098	92.3	98.2249	98.8235
345.9	3.3e-93	NZ_CDDH01000010.1_23	RS_GCF_000819725.1	K03098	96.5	99.4152	100
336.3	2.6e-90	NZ_CDDI01000023.1_42	RS_GCF_000819825.1	K03098	93.5	99.4152	100
351.3	7.9e-95	NZ_CDDK01000007.1_92	RS_GCF_000820225.1	K03098	98.8	99.4152	100
366.7	1.9e-99	NZ_CDHL01000041.1_23	RS_GCF_000826205.1	K03098	98.3	99.4382	100
292.7	3.4e-77	NZ_CDPK01000004.1_205	RS_GCF_900068895.1	K03098	78.6	98.8571	98.8571
335.9	3.5e-90	NZ_CEFO01000002.1_966	RS_GCF_900068835.1	K03098	91.3	98.8571	99.4253
333.6	1.7e-89	NZ_CEFQ01000001.1_335	RS_GCF_900068845.1	K03098	89.6	98.8571	99.4253
222.6	4.4e-56	NZ_CH672399.1_132	RS_GCF_000153445.1	K03098	59	93.7853	95.9538
218	1.2e-54	NZ_CH672399.1_95	RS_GCF_000153445.1	K03098	61	82.4121	93.7143
272.3	5.1e-71	NZ_CH672407.1_15	RS_GCF_000152885.1	K03098	71.3	93.0481	97.7528
309.3	3.7e-82	NZ_CH672414.1_260	RS_GCF_000152785.1	K03098	81.8	96.7033	97.7778
261.2	1.1e-67	NZ_CH724119.1_142	RS_GCF_000153565.1	K03098	69.4	97.7011	98.8372
216.9	2.4e-54	NZ_CH724144.1_433	RS_GCF_000153325.1	K03098	59	98.8571	96.0894
234.2	1.5e-59	NZ_CM001023.1_130	RS_GCF_000166275.1	K03098	64.5	93.2584	92.7374
276.9	2.1e-72	NZ_CM001403.1_881	RS_GCF_000166195.2	K03098	76.3	93.6508	97.7778
249.6	3.6e-64	NZ_CM001437.1_3047	RS_GCF_000243275.1	K03098	65.5	91.6667	96.1957
260	2.6e-67	NZ_CM001437.1_3428	RS_GCF_000243275.1	K03098	65.2	97.3545	100
399.1	3.7e-109	NZ_CM001514.1_368	RS_GCF_000263715.2	K03098	98.9	99.4737	100
381.3	7.9e-104	NZ_CM001558.1_5277	RS_GCF_000281895.1	K03098	96.3	98.4211	99.4681
364.4	1e-98	NZ_CM001561.1_343	RS_GCF_000292795.1	K03098	88.9	99.4737	100
273.5	2.2e-71	NZ_CM001973.2_3340	RS_GCF_000406085.2	K03098	71.7	99.4475	100
350.1	1.9e-94	NZ_CM001974.1_387	RS_GCF_000406105.1	K03098	91.6	99.4444	100
358.6	5e-97	NZ_CM001976.1_3725	RS_GCF_000406145.1	K03098	97.7	99.4253	96.648
372.9	2.7e-101	NZ_CM001977.1_3487	RS_GCF_000406165.1	K03098	98.9	99.4444	100
371.7	6.3e-101	NZ_CM002139.1_1085	RS_GCF_000454545.1	K03098	95.2	99.4737	100
332.4	4e-89	NZ_CM002139.1_2674	RS_GCF_000454545.1	K03098	89.9	99.4413	100
335.1	5.8e-90	NZ_CM002139.1_4157	RS_GCF_000454545.1	K03098	91.7	99.4118	91.3514
226.1	4.5e-57	NZ_CM002299.1_3453	RS_GCF_000153125.2	K03098	60.6	85.4271	98.2659
487.6	1.6e-135	NZ_CM003594.1_865	RS_GCF_001435295.1	K03098	67	99.7455	100
464.9	1.2e-128	NZ_CM003596.1_889	RS_GCF_001435845.1	K03098	63.9	99.7567	100
394	1.2e-107	NZ_CP002190.1_1082	RS_GCF_000525675.1	K03098	100	99.4792	100
406	3.4e-111	NZ_CP004350.1_2267	RS_GCF_000550785.1	K03098	99.5	91.2442	100
435.6	4e-120	NZ_CP004353.1_2067	RS_GCF_000550805.1	K03098	100	99.5392	100
360.5	1.4e-97	NZ_CP004387.1_1388	RS_GCF_000299335.2	K03098	100	94.9721	100
364.4	9.4e-99	NZ_CP004387.1_876	RS_GCF_000299335.2	K03098	100	97.191	100
348.6	5.1e-94	NZ_CP004393.1_3586	RS_GCF_000819565.1	K03098	100	99.4152	100
433	2.6e-119	NZ_CP005286.1_113	RS_GCF_000819445.1	K03098	100	99.537	100
439.1	3.6e-121	NZ_CP005286.1_41	RS_GCF_000819445.1	K03098	100	99.537	100
374.4	9.3e-102	NZ_CP005974.1_2685	RS_GCF_000940995.1	K03098	100	99.4536	100
369.8	2.3e-100	NZ_CP006569.1_3574	RS_GCF_000517425.1	K03098	100	99.4444	100
408.7	4.7e-112	NZ_CP006587.1_3129	RS_GCF_000737515.1	K03098	100	99.4872	100
364	1.2e-98	NZ_CP006664.1_2276	RS_GCF_000264765.2	K03098	100	99.4286	100
373.2	2.1e-101	NZ_CP006704.1_1497	RS_GCF_000739375.1	K03098	100	99.4652	95.8763
354.8	7.8e-96	NZ_CP006704.1_1784	RS_GCF_000739375.1	K03098	100	95.1872	100
300.1	2.2e-79	NZ_CP006704.1_1882	RS_GCF_000739375.1	K03098	99.3	80.3279	100
293.1	2.6e-77	NZ_CP006772.1_542	RS_GCF_000473305.1	K03098	100	79.6512	100
357.8	8.6e-97	NZ_CP006772.1_646	RS_GCF_000473305.1	K03098	100	99.4286	100
305.8	3.3e-81	NZ_CP006850.1_2240	RS_GCF_000523235.1	K03098	100	99.3197	100
373.6	1.6e-101	NZ_CP006911.1_1474	RS_GCF_001281385.1	K03098	100	99.4505	100
405.6	4e-111	NZ_CP006929.1_3447	RS_GCF_000816045.1	K03098	100	99.4898	100
381.7	5.8e-104	NZ_CP007014.1_4697	RS_GCF_000452705.1	K03098	100	99.4475	93.75
384	1.2e-104	NZ_CP007031.1_2919	RS_GCF_000224005.2	K03098	100	99.4505	100
404.8	6.8e-111	NZ_CP007145.1_1646	RS_GCF_000576555.1	K03098	100	99.4819	100
214.5	1.1e-53	NZ_CP007151.1_664	RS_GCF_000830985.1	K03098	70.7	86.4198	79.096
482.3	4.2e-134	NZ_CP007156.1_2031	RS_GCF_000525655.1	K03098	100	99.5885	100
359	3.9e-97	NZ_CP007201.1_2430	RS_GCF_000568815.1	K03098	100	99.4253	100
379	3.8e-103	NZ_CP007212.1_1815	RS_GCF_001411805.1	K03098	100	99.4624	93.4343
436.8	1.7e-120	NZ_CP007213.1_1834	RS_GCF_001411805.1	K03098	100	99.5098	100
434.1	1.1e-119	NZ_CP007213.1_2672	RS_GCF_001411805.1	K03098	100	99.5122	100
365.5	4.1e-99	NZ_CP007215.2_2041	RS_GCF_000300455.3	K03098	100	99.4286	100
369	3.8e-100	NZ_CP007215.2_4124	RS_GCF_000300455.3	K03098	100	99.435	100
397.9	8.2e-109	NZ_CP007410.1_351	RS_GCF_000585995.1	K03098	100	99.4737	100
382.9	2.6e-104	NZ_CP007441.1_230	RS_GCF_000590475.1	K03098	100	99.4475	100
366.3	2.4e-99	NZ_CP007444.1_1656	RS_GCF_000632805.1	K03098	100	99.4286	100
368.2	6.4e-100	NZ_CP007444.1_1658	RS_GCF_000632805.1	K03098	100	99.4318	100
366.3	2.4e-99	NZ_CP007444.1_354	RS_GCF_000632805.1	K03098	100	99.4152	94.9721
351.3	8.4e-95	NZ_CP007448.1_4048	RS_GCF_000597945.1	K03098	90	99.4475	100
393.7	1.5e-107	NZ_CP007451.1_1538	RS_GCF_000626635.1	K03098	100	99.4764	96.9388
395.6	4.2e-108	NZ_CP007501.1_382	RS_GCF_000973625.1	K03098	100	99.4872	100
374.4	9.1e-102	NZ_CP007509.1_3894	RS_GCF_000661915.1	K03098	100	99.4413	100
380.6	1.3e-103	NZ_CP007511.1_312	RS_GCF_000818015.1	K03098	100	99.4444	100
313.9	1.5e-83	NZ_CP007597.1_1313	RS_GCF_000661955.1	K03098	83.2	99.4444	100
326.2	2.6e-87	NZ_CP007597.1_237	RS_GCF_000661955.1	K03098	89	99.3939	100
324.7	8.3e-87	NZ_CP007597.1_3696	RS_GCF_000661955.1	K03098	87.5	97.7654	96.7033
382.1	4.9e-104	NZ_CP007597.1_559	RS_GCF_000661955.1	K03098	89.7	99.505	100
396	3.1e-108	NZ_CP007757.1_70	RS_GCF_000696485.1	K03098	100	99.4737	100
302	4.8e-80	NZ_CP007766.1_344	RS_GCF_000816785.1	K03098	100	99.3377	100
301.6	6.3e-80	NZ_CP007769.1_351	RS_GCF_000816245.1	K03098	100	99.3377	100
302.4	3.7e-80	NZ_CP007771.1_347	RS_GCF_000816225.1	K03098	100	99.3377	100
302.8	2.8e-80	NZ_CP007773.1_351	RS_GCF_000816305.1	K03098	100	99.3377	100
457.2	1.4e-126	NZ_CP007790.1_65	RS_GCF_000835165.1	K03098	100	99.5595	100
375.6	4.2e-102	NZ_CP008849.1_3352	RS_GCF_000730385.1	K03098	100	99.4536	99.4536
401.7	5.7e-110	NZ_CP008896.1_3867	RS_GCF_000730425.1	K03098	100	99.4737	100
414.8	6.5e-114	NZ_CP009048.1_4939	RS_GCF_000746525.1	K03098	100	99.4792	100
427.2	1.4e-117	NZ_CP009220.1_626	RS_GCF_001277995.1	K03098	100	99.5392	100
186.8	3.9e-45	NZ_CP009248.1_30	RS_GCF_001941505.1	K03098	50.8	70.2703	85.9223
294.3	1.4e-77	NZ_CP009251.1_2089	RS_GCF_001941345.1	K03098	72.5	92.3077	96.9697
365.9	3.2e-99	NZ_CP009278.1_1441	RS_GCF_000747525.1	K03098	100	99.4382	100
389.8	2.2e-106	NZ_CP009278.1_3387	RS_GCF_000747525.1	K03098	100	99.4709	100
386	3.2e-105	NZ_CP009322.1_2095	RS_GCF_000959725.1	K03098	100	99.4681	100
435.6	3.8e-120	NZ_CP009323.1_1365	RS_GCF_000959725.1	K03098	100	99.5146	100
361.7	6.1e-98	NZ_CP009354.1_1485	RS_GCF_000772105.1	K03098	100	99.4382	100
438	7.6e-121	NZ_CP009434.1_1670	RS_GCF_000960995.1	K03098	100	99.5098	100
435.3	5.3e-120	NZ_CP009434.1_702	RS_GCF_000960995.1	K03098	99.5	94.9541	100
379	3.8e-103	NZ_CP009435.1_2587	RS_GCF_000960995.1	K03098	100	99.4624	100
367.1	1.4e-99	NZ_CP009451.1_2045	RS_GCF_000757825.1	K03098	100	99.4382	100
389	3.7e-106	NZ_CP009452.1_1821	RS_GCF_001278035.1	K03098	100	99.4624	100
376.3	2.4e-102	NZ_CP009455.1_2360	RS_GCF_000759535.1	K03098	100	99.4505	100
395.2	5.2e-108	NZ_CP009455.1_752	RS_GCF_000759535.1	K03098	99.5	99.4624	97.3684
363.2	2.1e-98	NZ_CP009458.1_1397	RS_GCF_000758305.1	K03098	98.3	99.4382	100
360.9	1e-97	NZ_CP009459.1_1384	RS_GCF_000758325.1	K03098	97.7	99.4382	100
395.6	4.1e-108	NZ_CP009533.1_2859	RS_GCF_000761155.1	K03098	100	99.4737	100
464.5	8.5e-129	NZ_CP009553.3_2396	RS_GCF_000767615.3	K03098	97.8	99.5595	100
400.6	1.3e-109	NZ_CP009553.3_2401	RS_GCF_000767615.3	K03098	100	99.4792	86.4253
409.5	2.8e-112	NZ_CP009553.3_60	RS_GCF_000767615.3	K03098	100	99.4872	100
354.8	7.2e-96	NZ_CP009574.1_1413	RS_GCF_000764555.1	K03098	100	99.422	100
391.7	5.7e-107	NZ_CP009621.1_985	RS_GCF_000973725.1	K03098	100	99.4595	100
368.2	7.5e-100	NZ_CP009632.1_390	RS_GCF_000959445.1	K03098	100	99.5122	100
387.9	8.5e-106	NZ_CP009632.1_395	RS_GCF_000959445.1	K03098	99.5	99.4737	100
261.2	1e-67	NZ_CP009654.1_552	RS_GCF_001880225.1	K03098	72.6	99.3939	90.6077
386.7	1.8e-105	NZ_CP009747.1_1760	RS_GCF_000800255.1	K03098	100	99.4536	100
409.8	2.1e-112	NZ_CP009747.1_4077	RS_GCF_000800255.1	K03098	100	99.4764	100
351.3	7.9e-95	NZ_CP009889.1_513	RS_GCF_000788395.1	K03098	100	99.4186	100
369	4.1e-100	NZ_CP009928.1_2648	RS_GCF_001021975.1	K03098	100	93.2642	100
373.6	1.6e-101	NZ_CP009997.1_2007	RS_GCF_000834865.1	K03098	100	99.4475	100
409.1	3.7e-112	NZ_CP010027.1_914	RS_GCF_000961515.1	K03098	100	99.5	100
288.1	8.5e-76	NZ_CP010029.1_1637	RS_GCF_001656035.1	K03098	74.9	96.6102	95
360.5	1.4e-97	NZ_CP010054.1_2331	RS_GCF_000801315.1	K03098	100	99.4595	100
407.5	1.1e-111	NZ_CP010310.2_4975	RS_GCF_000815105.2	K03098	100	99.4872	100
405.6	4e-111	NZ_CP010409.1_3343	RS_GCF_000815185.1	K03098	100	99.4898	100
373.2	2.1e-101	NZ_CP010409.1_830	RS_GCF_000815185.1	K03098	100	99.4505	100
394.4	8.9e-108	NZ_CP010415.1_607	RS_GCF_000817975.1	K03098	100	99.4681	100
407.9	8e-112	NZ_CP010415.1_645	RS_GCF_000817975.1	K03098	100	99.4819	100
351.3	7.9e-95	NZ_CP010427.1_125	RS_GCF_000815225.1	K03098	100	99.4186	99.4186
400.6	1.3e-109	NZ_CP010431.2_2420	RS_GCF_000814845.2	K03098	100	99.4792	100
418.3	6.1e-115	NZ_CP010431.2_2423	RS_GCF_000814845.2	K03098	100	99.4949	100
406	3.1e-111	NZ_CP010431.2_4985	RS_GCF_000814845.2	K03098	100	99.4872	100
404.8	7e-111	NZ_CP010517.1_634	RS_GCF_001281465.1	K03098	100	99.4975	100
371.7	5.9e-101	NZ_CP010523.2_4523	RS_GCF_000828055.2	K03098	100	99.4382	100
374.8	6.9e-102	NZ_CP010523.2_4692	RS_GCF_000828055.2	K03098	100	99.4382	100
201.8	4.9e-50	NZ_CP010536.1_2128	RS_GCF_000832305.1	K03098	98.9	86.2385	100
384	1.2e-104	NZ_CP010776.1_1789	RS_GCF_001577755.1	K03098	100	99.4536	100
367.1	1.5e-99	NZ_CP010777.1_2993	RS_GCF_001078055.1	K03098	100	99.4475	100
417.2	1.4e-114	NZ_CP010797.1_2593	RS_GCF_000954115.1	K03098	100	99.5238	100
389.4	3.2e-106	NZ_CP010800.1_606	RS_GCF_000954135.1	K03098	87.6	99.0521	99.5238
423.7	1.5e-116	NZ_CP010800.1_608	RS_GCF_000954135.1	K03098	100	99.5098	100
382.1	4.5e-104	NZ_CP010817.1_1889	RS_GCF_000833025.1	K03098	100	99.4595	100
396.4	2.4e-108	NZ_CP010892.1_382	RS_GCF_000931465.1	K03098	100	99.4737	100
400.6	1.3e-109	NZ_CP010897.2_4790	RS_GCF_000934605.2	K03098	100	99.4792	98.4536
383.3	2.1e-104	NZ_CP010945.1_1440	RS_GCF_000293885.2	K03098	95.2	99.4737	100
412.1	4.2e-113	NZ_CP010979.1_4807	RS_GCF_000498395.2	K03098	99.5	99.4764	100
386	3.1e-105	NZ_CP010979.1_496	RS_GCF_000498395.2	K03098	99.4	99.4505	100
195.3	7.3e-48	NZ_CP011001.1_654	RS_GCF_001044335.1	K03098	53.8	97.6879	95.9538
355.1	5.7e-96	NZ_CP011010.1_2127	RS_GCF_001274595.1	K03098	94.4	99.4382	100
353.6	1.7e-95	NZ_CP011010.1_3003	RS_GCF_001274595.1	K03098	90.7	99.4565	100
391.3	8e-107	NZ_CP011010.1_3735	RS_GCF_001274595.1	K03098	94	99.4975	100
352.4	3.4e-95	NZ_CP011010.1_4000	RS_GCF_001274595.1	K03098	99.4	99.3939	100
340.5	1.4e-91	NZ_CP011012.1_82	RS_GCF_002310855.1	K03098	94.8	98.8506	99.422
[truncated: 3,595 more rows]

## Sheet: alkane_alkN_PF00015
bitscore	eval	geneId	gtdbId	pfamId
172	3e-51	PMIH01000049.1_11	GB_GCA_003158255.1	PF00015
157.8	6.7e-47	PMIH01000248.1_2	GB_GCA_003158255.1	PF00015
97.7	1.6e-28	PMIH01000115.1_4	GB_GCA_003158255.1	PF00015
173.5	1.1e-51	PMIH01000050.1_15	GB_GCA_003158255.1	PF00015
200.8	4.5e-60	PMIH01000074.1_26	GB_GCA_003158255.1	PF00015
126.7	2.1e-37	PMIH01000096.1_9	GB_GCA_003158255.1	PF00015
141.3	7.5e-42	PMIH01000064.1_15	GB_GCA_003158255.1	PF00015
133	2e-39	DHOO01000108.1_4	GB_GCA_002409975.1	PF00015
184.3	4e-55	DHOO01000039.1_90	GB_GCA_002409975.1	PF00015
139.2	2.6e-41	DHOO01000016.1_9	GB_GCA_002409975.1	PF00015
124.2	9.4e-37	DHOO01000080.1_13	GB_GCA_002409975.1	PF00015
143.5	1.3e-42	DHOO01000104.1_1	GB_GCA_002409975.1	PF00015
137.9	6.3e-41	DHOO01000129.1_5	GB_GCA_002409975.1	PF00015
172.8	1.3e-51	DHOO01000021.1_21	GB_GCA_002409975.1	PF00015
95.7	5e-28	DHOO01000007.1_52	GB_GCA_002409975.1	PF00015
113.4	2e-33	DHOO01000127.1_6	GB_GCA_002409975.1	PF00015
138.4	4.5e-41	DHOO01000014.1_6	GB_GCA_002409975.1	PF00015
131.3	6.4e-39	DHOO01000035.1_34	GB_GCA_002409975.1	PF00015
108.6	5.6e-32	DHOO01000043.1_1	GB_GCA_002409975.1	PF00015
82.8	4.6e-24	DHOO01000024.1_57	GB_GCA_002409975.1	PF00015
197	5.3e-59	DHOO01000076.1_15	GB_GCA_002409975.1	PF00015
134.3	8.1e-40	DHOO01000092.1_75	GB_GCA_002409975.1	PF00015
114	1.3e-33	DHOO01000005.1_1	GB_GCA_002409975.1	PF00015
138.9	3.3e-41	PKTY01000234.1_1	GB_GCA_002869725.1	PF00015
135	5e-40	PKTY01000405.1_3	GB_GCA_002869725.1	PF00015
151.6	4.2e-45	PKTY01000230.1_2	GB_GCA_002869725.1	PF00015
109.8	2.5e-32	PKTY01000151.1_3	GB_GCA_002869725.1	PF00015
120.5	1.4e-35	PKTY01000027.1_1	GB_GCA_002869725.1	PF00015
81.9	8.9e-24	PKTY01000037.1_1	GB_GCA_002869725.1	PF00015
113.5	1.8e-33	PKTY01000362.1_8	GB_GCA_002869725.1	PF00015
135.5	3.4e-40	PKTY01000088.1_1	GB_GCA_002869725.1	PF00015
144.4	6.6e-43	PKTY01000019.1_23	GB_GCA_002869725.1	PF00015
138.5	4.3e-41	PKTY01000099.1_4	GB_GCA_002869725.1	PF00015
182.1	1.6e-54	BEII01000066.1_10	GB_GCA_002898935.1	PF00015
143.5	5.9e-43	MUKB01000097.1_3	GB_GCA_002049785.1	PF00015
150.8	3.4e-45	MUKB01000026.1_14	GB_GCA_002049785.1	PF00015
44	1.6e-12	MUKB01000067.1_6	GB_GCA_002049785.1	PF00015
137.3	8e-41	CP003920.1_944	GB_GCA_000310245.1	PF00015
117.6	8.3e-35	CP003920.1_232	GB_GCA_000310245.1	PF00015
155.9	1.6e-46	CP003920.1_818	GB_GCA_000310245.1	PF00015
113.4	1.7e-33	CP003920.1_1907	GB_GCA_000310245.1	PF00015
125.2	3.9e-37	CP003920.1_2291	GB_GCA_000310245.1	PF00015
120.2	1.3e-35	CP003920.1_1021	GB_GCA_000310245.1	PF00015
135.3	3.2e-40	CP003920.1_71	GB_GCA_000310245.1	PF00015
120.8	8.6e-36	CP003920.1_1601	GB_GCA_000310245.1	PF00015
135.2	3.3e-40	CP003920.1_635	GB_GCA_000310245.1	PF00015
119.9	1.7e-35	CP003920.1_1051	GB_GCA_000310245.1	PF00015
165.1	2.6e-49	MAAD01000067.1_17	GB_GCA_002162985.1	PF00015
170.5	5.9e-51	MAAD01000185.1_2	GB_GCA_002162985.1	PF00015
168.6	2.3e-50	MAAD01000295.1_12	GB_GCA_002162985.1	PF00015
164.2	5.1e-49	MAAD01000296.1_2	GB_GCA_002162985.1	PF00015
161.1	4.5e-48	MAAD01000347.1_3	GB_GCA_002162985.1	PF00015
175	2.5e-52	MAAD01000342.1_26	GB_GCA_002162985.1	PF00015
163.3	9.7e-49	MAAD01000309.1_9	GB_GCA_002162985.1	PF00015
175.7	1.5e-52	MAAD01000193.1_17	GB_GCA_002162985.1	PF00015
114.7	7.1e-34	MAAD01000089.1_3	GB_GCA_002162985.1	PF00015
179.1	1.4e-53	MAAD01000160.1_13	GB_GCA_002162985.1	PF00015
157.1	7.3e-47	MAAD01000070.1_2	GB_GCA_002162985.1	PF00015
151.4	3.2e-45	DGDO01000125.1_2	GB_GCA_002385475.1	PF00015
157.9	3.4e-47	DGDO01000076.1_17	GB_GCA_002385475.1	PF00015
160	7.8e-48	DGDO01000061.1_12	GB_GCA_002385475.1	PF00015
162.7	1.2e-48	DGDO01000020.1_10	GB_GCA_002385475.1	PF00015
149.7	1.1e-44	DGDO01000123.1_45	GB_GCA_002385475.1	PF00015
160.3	6.3e-48	DGDO01000026.1_1	GB_GCA_002385475.1	PF00015
165.4	4.5e-49	QARE02000013.1_76	GB_GCA_003052515.2	PF00015
118.5	1e-34	QARE02000004.1_312	GB_GCA_003052515.2	PF00015
168.7	4.2e-50	QARE02000007.1_198	GB_GCA_003052515.2	PF00015
147.4	1.4e-43	QARE02000036.1_5	GB_GCA_003052515.2	PF00015
172.5	3e-51	QARE02000016.1_51	GB_GCA_003052515.2	PF00015
157.4	1.2e-46	QARE02000009.1_190	GB_GCA_003052515.2	PF00015
162.5	3.4e-48	QARE02000007.1_137	GB_GCA_003052515.2	PF00015
162.3	3.9e-48	QARE02000015.1_124	GB_GCA_003052515.2	PF00015
164.8	6.7e-49	QARE02000013.1_92	GB_GCA_003052515.2	PF00015
156.2	2.9e-46	QARE02000016.1_89	GB_GCA_003052515.2	PF00015
171.7	5.1e-51	QARE02000043.1_1	GB_GCA_003052515.2	PF00015
150.6	1.5e-44	QARE02000008.1_49	GB_GCA_003052515.2	PF00015
172.4	3.3e-51	QARE02000003.1_315	GB_GCA_003052515.2	PF00015
173.3	1.7e-51	QARE02000027.1_6	GB_GCA_003052515.2	PF00015
146.9	2e-43	QARE02000004.1_58	GB_GCA_003052515.2	PF00015
154.9	7.4e-46	QARE02000016.1_124	GB_GCA_003052515.2	PF00015
165.7	3.6e-49	QARE02000003.1_155	GB_GCA_003052515.2	PF00015
147.8	1.1e-43	QARE02000010.1_121	GB_GCA_003052515.2	PF00015
155.1	6.4e-46	QARE02000017.1_147	GB_GCA_003052515.2	PF00015
147.5	1.3e-43	QARE02000003.1_172	GB_GCA_003052515.2	PF00015
128.6	8.2e-38	QARE02000008.1_29	GB_GCA_003052515.2	PF00015
84.2	3.2e-24	QARE02000014.1_2	GB_GCA_003052515.2	PF00015
129.9	3.2e-38	QARE02000011.1_11	GB_GCA_003052515.2	PF00015
161.5	6.8e-48	QARE02000028.1_60	GB_GCA_003052515.2	PF00015
155.8	3.8e-46	QARE02000022.1_11	GB_GCA_003052515.2	PF00015
176.4	1.9e-52	QARE02000011.1_10	GB_GCA_003052515.2	PF00015
147.6	1.2e-43	QARE02000014.1_6	GB_GCA_003052515.2	PF00015
165.8	3.4e-49	QARE02000014.1_35	GB_GCA_003052515.2	PF00015
137.1	2e-40	QARE02000001.1_288	GB_GCA_003052515.2	PF00015
172.5	3e-51	QARE02000029.1_27	GB_GCA_003052515.2	PF00015
135.8	5.2e-40	QARE02000022.1_36	GB_GCA_003052515.2	PF00015
145.6	4.9e-43	QARE02000017.1_19	GB_GCA_003052515.2	PF00015
183.1	1.8e-54	QARE02000006.1_122	GB_GCA_003052515.2	PF00015
172.8	2.4e-51	QARE02000006.1_123	GB_GCA_003052515.2	PF00015
160.5	1.4e-47	QARE02000002.1_275	GB_GCA_003052515.2	PF00015
144.9	8.3e-43	QARE02000019.1_35	GB_GCA_003052515.2	PF00015
165.4	4.3e-49	QARE02000032.1_18	GB_GCA_003052515.2	PF00015
160.1	1.8e-47	QARE02000008.1_138	GB_GCA_003052515.2	PF00015
181.9	3.9e-54	QARE02000023.1_3	GB_GCA_003052515.2	PF00015
116.2	1.9e-34	DGUG01000051.1_34	GB_GCA_002394535.1	PF00015
124.1	7.7e-37	DGUG01000046.1_3	GB_GCA_002394535.1	PF00015
87.6	1.1e-25	DGUG01000040.1_1	GB_GCA_002394535.1	PF00015
127	9.5e-38	DGUG01000142.1_6	GB_GCA_002394535.1	PF00015
109.6	2.1e-32	DGUG01000184.1_2	GB_GCA_002394535.1	PF00015
126.7	1.2e-37	DGUG01000128.1_7	GB_GCA_002394535.1	PF00015
90.5	1.4e-26	DGUG01000003.1_1	GB_GCA_002394535.1	PF00015
110	1.5e-32	DGUG01000173.1_3	GB_GCA_002394535.1	PF00015
52.2	7.8e-15	DGUG01000093.1_1	GB_GCA_002394535.1	PF00015
134.5	5e-40	DGUG01000063.1_14	GB_GCA_002394535.1	PF00015
163	1.5e-48	MEPO01000009.1_109	GB_GCA_001769805.1	PF00015
146.3	2e-43	MEPO01000002.1_55	GB_GCA_001769805.1	PF00015
156.9	1.1e-46	MEPO01000012.1_27	GB_GCA_001769805.1	PF00015
134.2	1e-39	MEPO01000023.1_25	GB_GCA_001769805.1	PF00015
136.3	2.2e-40	MEPO01000003.1_166	GB_GCA_001769805.1	PF00015
151.3	6e-45	MEPO01000031.1_6	GB_GCA_001769805.1	PF00015
124.4	1e-36	MEPO01000002.1_37	GB_GCA_001769805.1	PF00015
135.3	4.6e-40	MEPO01000015.1_4	GB_GCA_001769805.1	PF00015
117	1.8e-34	MEPO01000024.1_132	GB_GCA_001769805.1	PF00015
144.9	5.2e-43	MEPO01000022.1_110	GB_GCA_001769805.1	PF00015
140.4	1.3e-41	MEPO01000034.1_45	GB_GCA_001769805.1	PF00015
150.6	9.4e-45	MEPO01000003.1_180	GB_GCA_001769805.1	PF00015
167.7	7e-50	MGYJ01000054.1_18	GB_GCA_001801685.1	PF00015
182.1	2.8e-54	MGYJ01000034.1_6	GB_GCA_001801685.1	PF00015
134.4	1.1e-39	NVXB01000023.1_48	GB_GCA_002746425.1	PF00015
84.7	1.7e-24	NVXB01000058.1_7	GB_GCA_002746425.1	PF00015
98.9	8e-29	NVXB01000011.1_31	GB_GCA_002746425.1	PF00015
165.7	2.8e-49	NVXB01000014.1_16	GB_GCA_002746425.1	PF00015
113	3.9e-33	NVXB01000013.1_10	GB_GCA_002746425.1	PF00015
116.9	2.4e-34	NVXB01000045.1_5	GB_GCA_002746425.1	PF00015
163.2	1.6e-48	NVXB01000062.1_14	GB_GCA_002746425.1	PF00015
174.3	6.8e-52	NVXB01000048.1_4	GB_GCA_002746425.1	PF00015
170.8	7.9e-51	NVXB01000048.1_6	GB_GCA_002746425.1	PF00015
163.2	6.5e-49	DJVI01000008.1_16	GB_GCA_002441125.1	PF00015
63.1	2.9e-18	DJVI01000015.1_115	GB_GCA_002441125.1	PF00015
137	6.8e-41	DJVI01000009.1_47	GB_GCA_002441125.1	PF00015
163.9	1.2e-48	PBVL01000087.1_46	GB_GCA_002728675.1	PF00015
134.7	8.6e-40	DDUX01000030.1_45	GB_GCA_002345025.1	PF00015
154.8	6.2e-46	DDUX01000154.1_66	GB_GCA_002345025.1	PF00015
158.2	5.5e-47	DDUX01000057.1_46	GB_GCA_002345025.1	PF00015
150.3	1.4e-44	DDUX01000063.1_1	GB_GCA_002345025.1	PF00015
167.1	1e-49	DDUX01000126.1_41	GB_GCA_002345025.1	PF00015
116.1	4.3e-34	DDUX01000154.1_55	GB_GCA_002345025.1	PF00015
177.1	9.2e-53	DDUX01000080.1_17	GB_GCA_002345025.1	PF00015
93.6	3.3e-27	DDUX01000023.1_2	GB_GCA_002345025.1	PF00015
197.6	4.9e-59	DDUX01000170.1_25	GB_GCA_002345025.1	PF00015
174.1	7.4e-52	DDUX01000154.1_112	GB_GCA_002345025.1	PF00015
151.9	4.7e-45	DDUX01000012.1_4	GB_GCA_002345025.1	PF00015
123.2	2.8e-36	DDUX01000122.1_30	GB_GCA_002345025.1	PF00015
157.6	8.5e-47	DDUX01000006.1_6	GB_GCA_002345025.1	PF00015
105.8	5.8e-31	DDUX01000086.1_20	GB_GCA_002345025.1	PF00015
48.3	2.4e-13	DDUX01000026.1_4	GB_GCA_002345025.1	PF00015
167.6	5.7e-50	DEQI01000382.1_7	GB_GCA_002360295.1	PF00015
136.2	2.3e-40	DEQI01000015.1_31	GB_GCA_002360295.1	PF00015
129.5	2.7e-38	DEQI01000205.1_17	GB_GCA_002360295.1	PF00015
140.1	1.5e-41	DEQI01000058.1_3	GB_GCA_002360295.1	PF00015
168	4.4e-50	DEQI01000297.1_10	GB_GCA_002360295.1	PF00015
175.6	2.1e-52	DEQI01000100.1_2	GB_GCA_002360295.1	PF00015
166.1	1.7e-49	DEQI01000353.1_1	GB_GCA_002360295.1	PF00015
81.1	1.7e-23	DEQI01000135.1_4	GB_GCA_002360295.1	PF00015
149.7	1.8e-44	DEQI01000210.1_10	GB_GCA_002360295.1	PF00015
124.4	9.7e-37	DEQI01000109.1_8	GB_GCA_002360295.1	PF00015
127.8	9e-38	DEQI01000092.1_15	GB_GCA_002360295.1	PF00015
109.9	2.6e-32	DEQI01000191.1_12	GB_GCA_002360295.1	PF00015
160.3	1e-47	DEQI01000094.1_8	GB_GCA_002360295.1	PF00015
142.3	3.3e-42	DEQI01000236.1_5	GB_GCA_002360295.1	PF00015
166.3	1.5e-49	DEQI01000131.1_10	GB_GCA_002360295.1	PF00015
139.4	2.5e-41	DEQI01000385.1_3	GB_GCA_002360295.1	PF00015
156.3	1.7e-46	DEQI01000158.1_9	GB_GCA_002360295.1	PF00015
97.3	1.9e-28	DEQI01000326.1_10	GB_GCA_002360295.1	PF00015
172.4	1.9e-51	DEQI01000237.1_3	GB_GCA_002360295.1	PF00015
74.4	1.5e-21	LFSA01000011.1_36	GB_GCA_001512635.1	PF00015
131.9	7e-39	PBYI01000033.1_14	GB_GCA_002729525.1	PF00015
101.5	3.9e-30	NZCE01000003.1_5	GB_GCA_002688185.1	PF00015
189.7	4.1e-57	NZCE01000043.1_4	GB_GCA_002688185.1	PF00015
99	2.4e-29	NZCE01000014.1_2	GB_GCA_002688185.1	PF00015
163.4	5.4e-49	NVSH01000006.1_24	GB_GCA_002401185.1	PF00015
95.8	2.5e-28	NVSH01000073.1_1	GB_GCA_002401185.1	PF00015
130.7	5.5e-39	NVSH01000073.1_5	GB_GCA_002401185.1	PF00015
150.7	4.2e-45	NVSH01000009.1_19	GB_GCA_002401185.1	PF00015
209	1.1e-62	MSXM01000050.1_18	GB_GCA_002083565.1	PF00015
128.2	5.9e-38	MSXM01000034.1_20	GB_GCA_002083565.1	PF00015
85.5	5.9e-25	PAQS01000006.1_18	GB_GCA_002709385.1	PF00015
103.8	1.5e-30	PAQS01000016.1_64	GB_GCA_002709385.1	PF00015
124.7	5.8e-37	PAQS01000040.1_81	GB_GCA_002709385.1	PF00015
177.8	5.9e-53	JEMX01000022.1_61	GB_GCA_000585055.1	PF00015
127	2e-37	JEMX01000019.1_28	GB_GCA_000585055.1	PF00015
157.6	8.9e-47	JEMX01000002.1_11	GB_GCA_000585055.1	PF00015
183.1	1.4e-54	JEMX01000030.1_42	GB_GCA_000585055.1	PF00015
179.6	1.6e-53	JEMX01000078.1_29	GB_GCA_000585055.1	PF00015
33.9	6.5e-09	JEMX01000172.1_2	GB_GCA_000585055.1	PF00015
171.3	5.5e-51	JEMX01000066.1_37	GB_GCA_000585055.1	PF00015
177	1e-52	JEMX01000030.1_37	GB_GCA_000585055.1	PF00015
35.9	1.6e-09	PCBT01000002.1_165	GB_GCA_002731375.1	PF00015
120.3	9e-36	DJLZ01000001.1_641	GB_GCA_002436405.1	PF00015
101.5	5.4e-30	DJLZ01000005.1_609	GB_GCA_002436405.1	PF00015
218.2	2.9e-65	QDKP01000019.1_2	GB_GCA_003094595.1	PF00015
227.3	4.8e-68	QDKP01000058.1_363	GB_GCA_003094595.1	PF00015
210.4	7.2e-63	QDKP01000058.1_365	GB_GCA_003094595.1	PF00015
126.9	2.6e-37	QDKP01000014.1_89	GB_GCA_003094595.1	PF00015
198	4.4e-59	QDKP01000035.1_19	GB_GCA_003094595.1	PF00015
216.8	7.9e-65	QDKP01000067.1_23	GB_GCA_003094595.1	PF00015
202.5	1.9e-60	QDKP01000043.1_45	GB_GCA_003094595.1	PF00015
208.8	2.2e-62	QDKP01000011.1_192	GB_GCA_003094595.1	PF00015
208.8	2.3e-62	QDKP01000013.1_45	GB_GCA_003094595.1	PF00015
191.3	5.2e-57	QDKP01000050.1_26	GB_GCA_003094595.1	PF00015
182.9	1.9e-54	QDKP01000013.1_6	GB_GCA_003094595.1	PF00015
204.9	3.4e-61	QDKP01000002.1_11	GB_GCA_003094595.1	PF00015
201.8	3e-60	QDKP01000049.1_124	GB_GCA_003094595.1	PF00015
211.2	4.1e-63	QDKP01000012.1_83	GB_GCA_003094595.1	PF00015
41.6	3.1e-11	QDKP01000059.1_59	GB_GCA_003094595.1	PF00015
212.1	2.2e-63	QDKP01000002.1_1	GB_GCA_003094595.1	PF00015
217.9	3.7e-65	QDKP01000011.1_86	GB_GCA_003094595.1	PF00015
205.3	2.5e-61	QDKP01000058.1_74	GB_GCA_003094595.1	PF00015
210.7	5.9e-63	QDKP01000054.1_48	GB_GCA_003094595.1	PF00015
200.4	8.4e-60	QDKP01000049.1_10	GB_GCA_003094595.1	PF00015
163.6	5.9e-49	DHYQ01000016.1_7	GB_GCA_002414205.1	PF00015
157.8	3.9e-47	MHGF01000034.1_81	GB_GCA_001805445.1	PF00015
163.8	5.8e-49	MHGF01000034.1_72	GB_GCA_001805445.1	PF00015
200.6	4.8e-60	MGPC01000021.1_16	GB_GCA_001797315.1	PF00015
102.3	5.6e-30	MGPC01000020.1_35	GB_GCA_001797315.1	PF00015
188.7	2e-56	MGPC01000018.1_110	GB_GCA_001797315.1	PF00015
43.4	5.7e-12	MGPC01000026.1_1	GB_GCA_001797315.1	PF00015
209.8	7.1e-63	MGPC01000031.1_28	GB_GCA_001797315.1	PF00015
210.3	5.1e-63	MGPC01000013.1_20	GB_GCA_001797315.1	PF00015
212.5	1e-63	MGPC01000036.1_17	GB_GCA_001797315.1	PF00015
205.9	1.1e-61	MGPC01000003.1_51	GB_GCA_001797315.1	PF00015
216	8.8e-65	MGPC01000005.1_59	GB_GCA_001797315.1	PF00015
212.7	8.9e-64	MGPC01000015.1_8	GB_GCA_001797315.1	PF00015
167.1	8.4e-50	MGPC01000005.1_41	GB_GCA_001797315.1	PF00015
198	2.8e-59	MGPC01000018.1_242	GB_GCA_001797315.1	PF00015
206.1	9.6e-62	MGPC01000017.1_40	GB_GCA_001797315.1	PF00015
49.1	1.1e-13	MGPC01000040.1_33	GB_GCA_001797315.1	PF00015
170.7	6.7e-51	MGPC01000022.1_27	GB_GCA_001797315.1	PF00015
212.5	1.1e-63	MGPC01000007.1_140	GB_GCA_001797315.1	PF00015
198.9	1.6e-59	MGPC01000005.1_105	GB_GCA_001797315.1	PF00015
214.9	1.9e-64	MGPC01000031.1_71	GB_GCA_001797315.1	PF00015
209.3	1e-62	MGPC01000007.1_127	GB_GCA_001797315.1	PF00015
177	7.8e-53	MGPC01000007.1_138	GB_GCA_001797315.1	PF00015
140.3	1.3e-41	MGPC01000025.1_24	GB_GCA_001797315.1	PF00015
82.3	7.4e-24	MGPC01000029.1_1	GB_GCA_001797315.1	PF00015
115.8	2.3e-34	DKAJ01000009.1_4	GB_GCA_002448815.1	PF00015
120.5	8.3e-36	DKAJ01000006.1_10	GB_GCA_002448815.1	PF00015
193.1	5.1e-58	DKAJ01000009.1_84	GB_GCA_002448815.1	PF00015
101.5	5.3e-30	DKAJ01000001.1_176	GB_GCA_002448815.1	PF00015
122.9	1.5e-36	DKAJ01000009.1_232	GB_GCA_002448815.1	PF00015
108.7	3.4e-32	DKAJ01000009.1_206	GB_GCA_002448815.1	PF00015
132	2.5e-39	DKAJ01000007.1_9	GB_GCA_002448815.1	PF00015
123.6	9e-37	DKAJ01000003.1_64	GB_GCA_002448815.1	PF00015
133.8	6.7e-40	DKAJ01000005.1_108	GB_GCA_002448815.1	PF00015
102.4	2.8e-30	DKAJ01000003.1_40	GB_GCA_002448815.1	PF00015
106.9	1.9e-31	LNEZ01000006.1_10	GB_GCA_001464215.1	PF00015
107	1.7e-31	LNEZ01000027.1_11	GB_GCA_001464215.1	PF00015
104.5	1e-30	LNEZ01000050.1_34	GB_GCA_001464215.1	PF00015
99.5	3.3e-29	LNEZ01000028.1_20	GB_GCA_001464215.1	PF00015
104.9	7.7e-31	LNEZ01000024.1_105	GB_GCA_001464215.1	PF00015
98.2	8.5e-29	LNEZ01000027.1_62	GB_GCA_001464215.1	PF00015
105.7	1.2e-30	CBZS010000307.1_45	GB_GCA_000613065.1	PF00015
155.1	9.3e-46	CBZS010000326.1_2	GB_GCA_000613065.1	PF00015
149.7	4.2e-44	CBZS010000379.1_27	GB_GCA_000613065.1	PF00015
162.6	1.3e-48	DHGD01000016.1_7	GB_GCA_002402575.1	PF00015
101.9	4.8e-30	DHGD01000147.1_18	GB_GCA_002402575.1	PF00015
89.6	2.9e-26	DHGD01000102.1_22	GB_GCA_002402575.1	PF00015
98.1	6.8e-29	DHGD01000157.1_6	GB_GCA_002402575.1	PF00015
112	3.6e-33	NVSS01000161.1_5	GB_GCA_002732805.1	PF00015
192.9	9.3e-58	DIVD01000048.1_1	GB_GCA_002423245.1	PF00015
84.3	1.4e-24	DCTH01000139.1_1	GB_GCA_002329495.1	PF00015
141.9	3.2e-42	DCTH01000170.1_27	GB_GCA_002329495.1	PF00015
153.2	1.1e-45	DCTH01000105.1_17	GB_GCA_002329495.1	PF00015
45.5	1e-12	DCTH01000187.1_5	GB_GCA_002329495.1	PF00015
135.4	5e-40	DBCB01000179.1_3	GB_GCA_002303765.1	PF00015
136.8	1.8e-40	DBCB01000179.1_4	GB_GCA_002303765.1	PF00015
172.7	1.9e-51	DBCB01000121.1_8	GB_GCA_002303765.1	PF00015
168.1	3.9e-50	PBNW01000080.1_13	GB_GCA_002723255.1	PF00015
90.2	2.6e-26	PBNW01000057.1_9	GB_GCA_002723255.1	PF00015
161	5.7e-48	PBNW01000028.1_43	GB_GCA_002723255.1	PF00015
164.5	4.7e-49	PBNW01000019.1_19	GB_GCA_002723255.1	PF00015
133.9	1.1e-39	PBNW01000028.1_27	GB_GCA_002723255.1	PF00015
99.7	2.4e-29	NZLB01000173.1_1	GB_GCA_002694075.1	PF00015
157.4	5.2e-47	DISA01000073.1_22	GB_GCA_002421915.1	PF00015
170.5	5.1e-51	DISA01000073.1_26	GB_GCA_002421915.1	PF00015
159.9	8.8e-48	DISA01000073.1_25	GB_GCA_002421915.1	PF00015
183.1	7e-55	DISA01000073.1_24	GB_GCA_002421915.1	PF00015
170.2	6.3e-51	DISA01000031.1_43	GB_GCA_002421915.1	PF00015
125	4.1e-37	DISA01000010.1_6	GB_GCA_002421915.1	PF00015
162.1	2.1e-48	PHFB01000007.1_95	GB_GCA_002841355.1	PF00015
149.8	1.2e-44	PHFB01000006.1_94	GB_GCA_002841355.1	PF00015
123.1	1.8e-36	PHFB01000018.1_20	GB_GCA_002841355.1	PF00015
178	2.8e-53	PHFB01000006.1_71	GB_GCA_002841355.1	PF00015
180.5	9.1e-54	PLOG01000206.1_17	GB_GCA_003142935.1	PF00015
99.2	6.8e-29	PLOG01000094.1_15	GB_GCA_003142935.1	PF00015
113.3	3.5e-33	PLOG01000092.1_1	GB_GCA_003142935.1	PF00015
124	1.8e-36	PLOG01000085.1_66	GB_GCA_003142935.1	PF00015
178.3	4.3e-53	PLOG01000217.1_73	GB_GCA_003142935.1	PF00015
79.7	6.5e-23	PLOG01000085.1_75	GB_GCA_003142935.1	PF00015
137.3	1.4e-40	NVVG01000138.1_9	GB_GCA_002402125.1	PF00015
176.3	1.6e-52	NVVG01000050.1_20	GB_GCA_002402125.1	PF00015
207.3	5.3e-62	NVVG01000002.1_63	GB_GCA_002402125.1	PF00015
118.6	6.8e-35	NVVG01000080.1_10	GB_GCA_002402125.1	PF00015
136.7	2e-40	NVVG01000002.1_78	GB_GCA_002402125.1	PF00015
112.2	6.5e-33	NVVG01000002.1_71	GB_GCA_002402125.1	PF00015
89.5	5.8e-26	NVVG01000002.1_72	GB_GCA_002402125.1	PF00015
173.2	1.4e-51	NVVG01000100.1_6	GB_GCA_002402125.1	PF00015
168.9	2.8e-50	NVVG01000028.1_13	GB_GCA_002402125.1	PF00015
146.7	1.8e-43	NVVG01000242.1_4	GB_GCA_002402125.1	PF00015
161.9	3.9e-48	NVVG01000006.1_36	GB_GCA_002402125.1	PF00015
151.9	4.7e-45	NVVG01000005.1_32	GB_GCA_002402125.1	PF00015
146.3	2.4e-43	NVVG01000176.1_1	GB_GCA_002402125.1	PF00015
136.6	2.2e-40	NVVG01000297.1_4	GB_GCA_002402125.1	PF00015
163	1.8e-48	NVVG01000090.1_5	GB_GCA_002402125.1	PF00015
159.4	2.3e-47	NVVG01000090.1_4	GB_GCA_002402125.1	PF00015
159.7	1.9e-47	NVVG01000090.1_6	GB_GCA_002402125.1	PF00015
128.6	6.2e-38	NVVG01000080.1_9	GB_GCA_002402125.1	PF00015
135.5	4.8e-40	NVVG01000007.1_28	GB_GCA_002402125.1	PF00015
158.9	3.2e-47	NVVG01000030.1_12	GB_GCA_002402125.1	PF00015
155.7	3.2e-46	NVVG01000105.1_9	GB_GCA_002402125.1	PF00015
150.1	1.7e-44	NVVG01000073.1_17	GB_GCA_002402125.1	PF00015
121.9	6.9e-36	NVVG01000031.1_19	GB_GCA_002402125.1	PF00015
80.6	3e-23	NVVG01000044.1_9	GB_GCA_002402125.1	PF00015
137.8	9.7e-41	NVVG01000041.1_9	GB_GCA_002402125.1	PF00015
169.7	1.7e-50	NVVG01000214.1_6	GB_GCA_002402125.1	PF00015
136.5	2.3e-40	NVVG01000002.1_80	GB_GCA_002402125.1	PF00015
205	2.7e-61	NVVG01000142.1_5	GB_GCA_002402125.1	PF00015
142	5e-42	NVVG01000021.1_35	GB_GCA_002402125.1	PF00015
145	5.9e-43	NVVG01000141.1_8	GB_GCA_002402125.1	PF00015
151.7	5.2e-45	NVVG01000240.1_1	GB_GCA_002402125.1	PF00015
167.5	7.5e-50	NVVG01000060.1_2	GB_GCA_002402125.1	PF00015
166.3	1.4e-49	DEBD01000034.1_43	GB_GCA_002348385.1	PF00015
136.4	1.8e-40	LJDB01000075.1_13	GB_GCA_001983455.1	PF00015
121.3	7.6e-36	LJDB01000052.1_5	GB_GCA_001983455.1	PF00015
116.3	2.6e-34	LJDB01000064.1_75	GB_GCA_001983455.1	PF00015
115.3	5.3e-34	LJDB01000070.1_27	GB_GCA_001983455.1	PF00015
145	4.2e-43	LJDB01000003.1_1	GB_GCA_001983455.1	PF00015
144.1	8.1e-43	LJDB01000050.1_45	GB_GCA_001983455.1	PF00015
132	3.9e-39	LJDB01000050.1_46	GB_GCA_001983455.1	PF00015
112.1	4.9e-33	LJDB01000100.1_32	GB_GCA_001983455.1	PF00015
122.9	2.5e-36	LJDB01000070.1_33	GB_GCA_001983455.1	PF00015
117.1	1.5e-34	LJDB01000001.1_33	GB_GCA_001983455.1	PF00015
127.2	1.2e-37	LJDB01000001.1_34	GB_GCA_001983455.1	PF00015
120.6	1.3e-35	LJDB01000001.1_35	GB_GCA_001983455.1	PF00015
111.3	8.7e-33	LJDB01000085.1_2	GB_GCA_001983455.1	PF00015
157.2	7.8e-47	LJDB01000062.1_27	GB_GCA_001983455.1	PF00015
113	2.5e-33	LJDB01000073.1_43	GB_GCA_001983455.1	PF00015
123.3	1.8e-36	LJDB01000044.1_33	GB_GCA_001983455.1	PF00015
134.4	7.3e-40	LJDB01000052.1_11	GB_GCA_001983455.1	PF00015
136.5	1.7e-40	LJDB01000020.1_14	GB_GCA_001983455.1	PF00015
111.7	6.6e-33	LJDB01000075.1_3	GB_GCA_001983455.1	PF00015
155.3	3e-46	LJDB01000064.1_14	GB_GCA_001983455.1	PF00015
59.8	4.9e-17	LJDB01000105.1_40	GB_GCA_001983455.1	PF00015
137.4	8.8e-41	LJDB01000007.1_22	GB_GCA_001983455.1	PF00015
105	7.2e-31	LJDB01000040.1_42	GB_GCA_001983455.1	PF00015
144.1	8.1e-43	LJDB01000032.1_5	GB_GCA_001983455.1	PF00015
132	3.9e-39	LJDB01000032.1_6	GB_GCA_001983455.1	PF00015
104.8	8.4e-31	LJDB01000089.1_32	GB_GCA_001983455.1	PF00015
102.6	4e-30	LJDB01000089.1_33	GB_GCA_001983455.1	PF00015
141.5	4.8e-42	LJDB01000062.1_12	GB_GCA_001983455.1	PF00015
119	1.5e-35	PDTE01000058.1_2	GB_GCA_002747135.1	PF00015
118.3	2.5e-35	PDTE01000002.1_3	GB_GCA_002747135.1	PF00015
121.1	3.4e-36	PDTE01000021.1_7	GB_GCA_002747135.1	PF00015
122.4	1.3e-36	PDTE01000023.1_41	GB_GCA_002747135.1	PF00015
34	3.1e-09	PERG01000012.1_44	GB_GCA_002928535.1	PF00015
141.3	4.6e-42	PERG01000012.1_43	GB_GCA_002928535.1	PF00015
160.2	7.5e-48	PERG01000001.1_132	GB_GCA_002928535.1	PF00015
154.5	4.4e-46	BDTW01000032.1_5	GB_GCA_002897735.1	PF00015
184.2	3.7e-55	BDTW01000025.1_18	GB_GCA_002897735.1	PF00015
125.4	3.6e-37	BDTW01000048.1_8	GB_GCA_002897735.1	PF00015
174.5	3.3e-52	BDTW01000056.1_50	GB_GCA_002897735.1	PF00015
177.2	5.1e-53	BDTW01000040.1_3	GB_GCA_002897735.1	PF00015
151.6	3.6e-45	MHEU01000023.1_26	GB_GCA_001805245.1	PF00015
197.7	3.5e-59	DEQR01000079.1_14	GB_GCA_002360535.1	PF00015
165.3	2.9e-49	DEQR01000003.1_24	GB_GCA_002360535.1	PF00015
135.5	3.8e-40	DEQR01000064.1_46	GB_GCA_002360535.1	PF00015
176.1	1.4e-52	DEQR01000062.1_28	GB_GCA_002360535.1	PF00015
30.4	5.6e-08	DEQR01000031.1_7	GB_GCA_002360535.1	PF00015
67.6	2.3e-19	DEQR01000064.1_131	GB_GCA_002360535.1	PF00015
146.9	1.2e-43	DEQR01000005.1_19	GB_GCA_002360535.1	PF00015
127.7	8.9e-38	DEQR01000078.1_14	GB_GCA_002360535.1	PF00015
114.3	1.1e-33	DEQR01000025.1_13	GB_GCA_002360535.1	PF00015
188.9	1.8e-56	DEQR01000046.1_95	GB_GCA_002360535.1	PF00015
216	9e-65	DEQR01000079.1_108	GB_GCA_002360535.1	PF00015
217.1	4e-65	DEQR01000079.1_107	GB_GCA_002360535.1	PF00015
190.3	6.4e-57	DEQR01000074.1_28	GB_GCA_002360535.1	PF00015
193	9.3e-58	DEQR01000072.1_12	GB_GCA_002360535.1	PF00015
99.4	4.3e-29	DEQR01000079.1_112	GB_GCA_002360535.1	PF00015
129.9	2e-38	DEQR01000046.1_43	GB_GCA_002360535.1	PF00015
135.2	4.7e-40	DEQR01000003.1_16	GB_GCA_002360535.1	PF00015
192	1.9e-57	DEQR01000075.1_35	GB_GCA_002360535.1	PF00015
154.2	6.5e-46	DBAX01000095.1_19	GB_GCA_002291895.1	PF00015
73.8	2.4e-21	DBAX01000058.1_38	GB_GCA_002291895.1	PF00015
105.7	4.5e-31	DBAX01000004.1_5	GB_GCA_002291895.1	PF00015
35.2	1.7e-09	DBAX01000087.1_3	GB_GCA_002291895.1	PF00015
31.8	1.8e-08	DBAX01000087.1_2	GB_GCA_002291895.1	PF00015
113.6	1.3e-33	MEMI01000053.1_4	GB_GCA_001767915.1	PF00015
95.5	4.2e-28	MEMI01000040.1_52	GB_GCA_001767915.1	PF00015
106.9	1.4e-31	MEMI01000037.1_31	GB_GCA_001767915.1	PF00015
124.4	6.4e-37	MEMI01000055.1_9	GB_GCA_001767915.1	PF00015
114.9	5e-34	MEMI01000050.1_98	GB_GCA_001767915.1	PF00015
122	3.4e-36	MEMI01000031.1_65	GB_GCA_001767915.1	PF00015
105.6	3.7e-31	MEMI01000012.1_7	GB_GCA_001767915.1	PF00015
116	2.4e-34	MEMI01000007.1_8	GB_GCA_001767915.1	PF00015
121.8	4e-36	MEMI01000051.1_9	GB_GCA_001767915.1	PF00015
124.3	6.9e-37	MEMI01000040.1_13	GB_GCA_001767915.1	PF00015
112.5	2.7e-33	MEMI01000016.1_6	GB_GCA_001767915.1	PF00015
144.4	9.6e-43	QEKI01000003.1_287	GB_GCA_003096355.1	PF00015
116.2	6.7e-34	DF820474.1_35	GB_GCA_000739535.1	PF00015
119.1	9e-35	DF820463.1_277	GB_GCA_000739535.1	PF00015
90.1	6.4e-26	DF820463.1_274	GB_GCA_000739535.1	PF00015
124.2	2.4e-36	DF820463.1_301	GB_GCA_000739535.1	PF00015
78.2	2.9e-22	DF820470.1_51	GB_GCA_000739535.1	PF00015
119.5	6.5e-35	DF820466.1_150	GB_GCA_000739535.1	PF00015
113.8	3.5e-33	DF820468.1_216	GB_GCA_000739535.1	PF00015
129.8	4.5e-38	DF820465.1_328	GB_GCA_000739535.1	PF00015
112.4	9.9e-33	DF820475.1_141	GB_GCA_000739535.1	PF00015
125.4	1e-36	DF820478.1_63	GB_GCA_000739535.1	PF00015
142.3	7.1e-42	DF820470.1_98	GB_GCA_000739535.1	PF00015
126.5	4.7e-37	DF820465.1_517	GB_GCA_000739535.1	PF00015
69.1	1.7e-19	DF820471.1_244	GB_GCA_000739535.1	PF00015
57.4	6.7e-16	DF820471.1_244	GB_GCA_000739535.1	PF00015
106.3	7.4e-31	DF820470.1_148	GB_GCA_000739535.1	PF00015
116.7	4.7e-34	DF820471.1_189	GB_GCA_000739535.1	PF00015
128.8	9.6e-38	DF820471.1_53	GB_GCA_000739535.1	PF00015
137.2	2.4e-40	DF820476.1_75	GB_GCA_000739535.1	PF00015
110.5	3.7e-32	DF820466.1_315	GB_GCA_000739535.1	PF00015
125.3	1.1e-36	DF820471.1_8	GB_GCA_000739535.1	PF00015
119.6	6.1e-35	DF820475.1_97	GB_GCA_000739535.1	PF00015
136.3	4.6e-40	DF820465.1_468	GB_GCA_000739535.1	PF00015
118	1.9e-34	DF820475.1_113	GB_GCA_000739535.1	PF00015
131.5	1.4e-38	DF820466.1_217	GB_GCA_000739535.1	PF00015
113.6	4.1e-33	DF820464.1_334	GB_GCA_000739535.1	PF00015
78.3	2.6e-22	DF820478.1_64	GB_GCA_000739535.1	PF00015
41.2	5.8e-11	DF820478.1_64	GB_GCA_000739535.1	PF00015
127.5	2.3e-37	DF820473.1_81	GB_GCA_000739535.1	PF00015
121.5	1.6e-35	DF820473.1_172	GB_GCA_000739535.1	PF00015
126.1	6e-37	DF820466.1_43	GB_GCA_000739535.1	PF00015
112.9	6.8e-33	DF820467.1_39	GB_GCA_000739535.1	PF00015
116.2	6.5e-34	DF820471.1_270	GB_GCA_000739535.1	PF00015
125.7	8.1e-37	DF820464.1_136	GB_GCA_000739535.1	PF00015
105.8	1e-30	DF820464.1_137	GB_GCA_000739535.1	PF00015
137.2	2.5e-40	DF820468.1_93	GB_GCA_000739535.1	PF00015
120.6	3.1e-35	DF820469.1_198	GB_GCA_000739535.1	PF00015
104.9	1.9e-30	DF820469.1_192	GB_GCA_000739535.1	PF00015
120.8	2.5e-35	DF820463.1_370	GB_GCA_000739535.1	PF00015
129.8	4.5e-38	DF820464.1_19	GB_GCA_000739535.1	PF00015
124.4	2.1e-36	DF820467.1_442	GB_GCA_000739535.1	PF00015
106.1	8.1e-31	DF820465.1_127	GB_GCA_000739535.1	PF00015
139.5	4.9e-41	DF820474.1_168	GB_GCA_000739535.1	PF00015
101.3	2.5e-29	DF820479.1_81	GB_GCA_000739535.1	PF00015
122.6	7.1e-36	DF820466.1_518	GB_GCA_000739535.1	PF00015
105.2	1.6e-30	DF820463.1_42	GB_GCA_000739535.1	PF00015
114	3.1e-33	DF820465.1_467	GB_GCA_000739535.1	PF00015
126.5	4.8e-37	DF820465.1_466	GB_GCA_000739535.1	PF00015
117.5	2.6e-34	DF820465.1_602	GB_GCA_000739535.1	PF00015
105.5	1.3e-30	DF820466.1_679	GB_GCA_000739535.1	PF00015
127.1	3e-37	DF820479.1_9	GB_GCA_000739535.1	PF00015
128.8	9.4e-38	DF820463.1_493	GB_GCA_000739535.1	PF00015
133.2	4.2e-39	DF820463.1_490	GB_GCA_000739535.1	PF00015
112.2	1.2e-32	DF820467.1_37	GB_GCA_000739535.1	PF00015
124.5	1.9e-36	DF820465.1_140	GB_GCA_000739535.1	PF00015
108	2.2e-31	DF820477.1_85	GB_GCA_000739535.1	PF00015
138	1.5e-40	DF820477.1_89	GB_GCA_000739535.1	PF00015
127.4	2.6e-37	DF820469.1_177	GB_GCA_000739535.1	PF00015
181.1	9e-54	DF820463.1_98	GB_GCA_000739535.1	PF00015
84.9	2.5e-24	DF820475.1_78	GB_GCA_000739535.1	PF00015
39.6	1.9e-10	DF820475.1_78	GB_GCA_000739535.1	PF00015
144.3	1.6e-42	DF820470.1_274	GB_GCA_000739535.1	PF00015
128.8	9.4e-38	DF820463.1_108	GB_GCA_000739535.1	PF00015
82.9	1e-23	DF820465.1_168	GB_GCA_000739535.1	PF00015
48.4	3.6e-13	DF820465.1_168	GB_GCA_000739535.1	PF00015
112.7	7.7e-33	DF820467.1_35	GB_GCA_000739535.1	PF00015
124.3	2.2e-36	DF820464.1_737	GB_GCA_000739535.1	PF00015
100.1	5.6e-29	DF820467.1_49	GB_GCA_000739535.1	PF00015
108.7	1.3e-31	DF820464.1_417	GB_GCA_000739535.1	PF00015
82.1	1.8e-23	DF820470.1_252	GB_GCA_000739535.1	PF00015
44.9	4.3e-12	DF820470.1_252	GB_GCA_000739535.1	PF00015
140.2	3e-41	DF820470.1_253	GB_GCA_000739535.1	PF00015
212.9	8.1e-64	NEWS01000002.1_266	GB_GCA_002869845.1	PF00015
150	1.5e-44	NEWS01000001.1_213	GB_GCA_002869845.1	PF00015
130	1.8e-38	BDTT01000106.1_1	GB_GCA_002897995.1	PF00015
118.4	6.2e-35	BDTT01000114.1_40	GB_GCA_002897995.1	PF00015
118.3	6.8e-35	BDTT01000114.1_42	GB_GCA_002897995.1	PF00015
138.2	5.4e-41	BDTT01000114.1_64	GB_GCA_002897995.1	PF00015
129.3	2.8e-38	BDTT01000114.1_39	GB_GCA_002897995.1	PF00015
124.4	6.4e-37	LUYY01000026.1_22	GB_GCA_001603415.1	PF00015
112.8	2.2e-33	LUYY01000309.1_1	GB_GCA_001603415.1	PF00015
124	1e-36	MNIR01000051.1_84	GB_GCA_001919865.1	PF00015
123.3	1.7e-36	MNIR01000003.1_27	GB_GCA_001919865.1	PF00015
104.2	1.2e-30	MNIR01000004.1_22	GB_GCA_001919865.1	PF00015
106.2	2.9e-31	MNIR01000046.1_33	GB_GCA_001919865.1	PF00015
122.2	3.6e-36	MNIR01000023.1_30	GB_GCA_001919865.1	PF00015
110.9	1.1e-32	MNIR01000056.1_39	GB_GCA_001919865.1	PF00015
165.6	2.8e-49	DLHF01000089.1_3	GB_GCA_002483085.1	PF00015
176.8	1e-52	DLHF01000002.1_34	GB_GCA_002483085.1	PF00015
173.8	8.3e-52	DLHF01000075.1_66	GB_GCA_002483085.1	PF00015
173.8	8.3e-52	DLHF01000046.1_41	GB_GCA_002483085.1	PF00015
180.3	8.7e-54	DLHF01000080.1_64	GB_GCA_002483085.1	PF00015
175	3.5e-52	DLHF01000058.1_54	GB_GCA_002483085.1	PF00015
187.8	4.4e-56	DLHF01000078.1_28	GB_GCA_002483085.1	PF00015
150.7	1e-44	DLHF01000053.1_30	GB_GCA_002483085.1	PF00015
130.6	7.4e-39	LVBZ01000015.1_8	GB_GCA_001604645.1	PF00015
124.2	1.5e-36	NHEP01000152.1_16	GB_GCA_002171515.1	PF00015
149.8	1.4e-44	LDXR01000002.1_253	GB_GCA_001443495.1	PF00015
124	9.6e-37	DDBO01000235.1_1	GB_GCA_002332755.1	PF00015
102.6	4.7e-30	PEAC01000022.1_26	GB_GCA_002753305.1	PF00015
196.6	8.1e-59	PEAC01000109.1_1	GB_GCA_002753305.1	PF00015
144.6	6.6e-43	PEAC01000048.1_15	GB_GCA_002753305.1	PF00015
99.6	4e-29	PEAC01000088.1_4	GB_GCA_002753305.1	PF00015
186.6	9.3e-56	PEAC01000046.1_9	GB_GCA_002753305.1	PF00015
143.9	1.1e-42	PEAC01000076.1_13	GB_GCA_002753305.1	PF00015
177.4	6.2e-53	PEAC01000089.1_18	GB_GCA_002753305.1	PF00015
190.2	7.7e-57	PEAC01000046.1_5	GB_GCA_002753305.1	PF00015
133.4	1.8e-39	PEAC01000184.1_2	GB_GCA_002753305.1	PF00015
94	2.1e-27	PEAC01000076.1_9	GB_GCA_002753305.1	PF00015
48.9	1.3e-13	PEAC01000022.1_31	GB_GCA_002753305.1	PF00015
144.2	8.9e-43	PEAC01000010.1_1	GB_GCA_002753305.1	PF00015
186.9	7.8e-56	PEAC01000012.1_17	GB_GCA_002753305.1	PF00015
94.4	1e-27	DBNU01000044.1_11	GB_GCA_002299125.1	PF00015
211.7	1.3e-63	DBNU01000044.1_6	GB_GCA_002299125.1	PF00015
115.8	2.9e-34	DBNU01000231.1_6	GB_GCA_002299125.1	PF00015
162.1	2e-48	DBNU01000091.1_12	GB_GCA_002299125.1	PF00015
103.9	1.3e-30	DELD01000038.1_11	GB_GCA_002354205.1	PF00015
123.4	1.4e-36	DELD01000050.1_10	GB_GCA_002354205.1	PF00015
86.8	2.2e-25	DELD01000002.1_43	GB_GCA_002354205.1	PF00015
32.7	8e-09	DELD01000001.1_5	GB_GCA_002354205.1	PF00015
116.3	2e-34	DELD01000076.1_2	GB_GCA_002354205.1	PF00015
99	3.9e-29	DELD01000014.1_42	GB_GCA_002354205.1	PF00015
110	1.7e-32	DELD01000053.1_19	GB_GCA_002354205.1	PF00015
132	3.3e-39	DELD01000014.1_28	GB_GCA_002354205.1	PF00015
175.3	2e-52	APFI01000208.1_1	GB_GCA_000403945.1	PF00015
181.7	2.2e-54	APFI01000059.1_2	GB_GCA_000403945.1	PF00015
177.1	5.6e-53	APFI01000236.1_16	GB_GCA_000403945.1	PF00015
172.6	1.4e-51	APFI01000146.1_2	GB_GCA_000403945.1	PF00015
177.2	5.4e-53	APFI01000054.1_2	GB_GCA_000403945.1	PF00015
161.3	4e-48	APFI01000262.1_17	GB_GCA_000403945.1	PF00015
165.1	2.6e-49	APFI01000316.1_11	GB_GCA_000403945.1	PF00015
182.8	1e-54	APFI01000326.1_21	GB_GCA_000403945.1	PF00015
168.8	1.9e-50	APFI01000026.1_1	GB_GCA_000403945.1	PF00015
156.1	1.4e-46	PBMI01000045.1_4	GB_GCA_002722545.1	PF00015
169.9	8.6e-51	PCBE01000020.1_5	GB_GCA_002731295.1	PF00015
210.1	4.9e-63	DJFS01000049.1_1	GB_GCA_002432125.1	PF00015
222.2	9.3e-67	DJFS01000057.1_2	GB_GCA_002432125.1	PF00015
204.5	2.4e-61	DJFS01000037.1_24	GB_GCA_002432125.1	PF00015
200.5	4.2e-60	DJFS01000037.1_23	GB_GCA_002432125.1	PF00015
175.9	1.4e-52	DJFS01000094.1_17	GB_GCA_002432125.1	PF00015
200.7	3.6e-60	DJFS01000068.1_8	GB_GCA_002432125.1	PF00015
212.3	1.2e-63	DLTI01000034.1_91	GB_GCA_002501455.1	PF00015
210.4	4.5e-63	DLTI01000028.1_55	GB_GCA_002501455.1	PF00015
206.7	6e-62	DLTI01000034.1_107	GB_GCA_002501455.1	PF00015
208.9	1.3e-62	DLTI01000020.1_108	GB_GCA_002501455.1	PF00015
210.9	3.3e-63	DLTI01000034.1_119	GB_GCA_002501455.1	PF00015
168.5	3.1e-50	DLTI01000041.1_74	GB_GCA_002501455.1	PF00015
164.4	5.6e-49	DLTI01000034.1_53	GB_GCA_002501455.1	PF00015
209.7	7.1e-63	DLTI01000028.1_71	GB_GCA_002501455.1	PF00015
165.5	2.4e-49	DLTI01000026.1_34	GB_GCA_002501455.1	PF00015
214.8	2e-64	DLTI01000023.1_101	GB_GCA_002501455.1	PF00015
212	1.5e-63	DLTI01000004.1_120	GB_GCA_002501455.1	PF00015
197.2	4.9e-59	DLTI01000032.1_97	GB_GCA_002501455.1	PF00015
187.4	5e-56	DLTI01000021.1_47	GB_GCA_002501455.1	PF00015
191	3.8e-57	DLTI01000011.1_5	GB_GCA_002501455.1	PF00015
214.9	1.9e-64	DLTI01000024.1_56	GB_GCA_002501455.1	PF00015
176.1	1.4e-52	DLTI01000028.1_142	GB_GCA_002501455.1	PF00015
92	7.9e-27	DLTI01000004.1_1	GB_GCA_002501455.1	PF00015
209.2	1.1e-62	DLTI01000015.1_22	GB_GCA_002501455.1	PF00015
173.3	1e-51	DLTI01000037.1_20	GB_GCA_002501455.1	PF00015
180.9	4.8e-54	DLTI01000039.1_3	GB_GCA_002501455.1	PF00015
214.1	3.4e-64	DLTI01000024.1_76	GB_GCA_002501455.1	PF00015
202.2	1.5e-60	DLTI01000028.1_80	GB_GCA_002501455.1	PF00015
206.3	8e-62	DLTI01000032.1_99	GB_GCA_002501455.1	PF00015
210.7	3.7e-63	DLTI01000034.1_120	GB_GCA_002501455.1	PF00015
196.9	6.1e-59	DLTI01000023.1_25	GB_GCA_002501455.1	PF00015
209.7	7.4e-63	DLTI01000013.1_32	GB_GCA_002501455.1	PF00015
200.7	4.1e-60	DLTI01000026.1_217	GB_GCA_002501455.1	PF00015
130	2e-38	DFXX01000044.1_31	GB_GCA_002381765.1	PF00015
127.1	1.6e-37	DFXX01000063.1_8	GB_GCA_002381765.1	PF00015
154.5	6.6e-46	DFXX01000044.1_51	GB_GCA_002381765.1	PF00015
152.2	3.2e-45	DFXX01000044.1_53	GB_GCA_002381765.1	PF00015
156.2	2e-46	DFXX01000060.1_68	GB_GCA_002381765.1	PF00015
167.1	9.1e-50	DFXX01000103.1_35	GB_GCA_002381765.1	PF00015
158.4	4.2e-47	DFXX01000044.1_49	GB_GCA_002381765.1	PF00015
100.2	2.7e-29	DFXX01000063.1_16	GB_GCA_002381765.1	PF00015
134.3	1e-39	DFXX01000032.1_74	GB_GCA_002381765.1	PF00015
122.3	4.8e-36	DFXX01000060.1_47	GB_GCA_002381765.1	PF00015
152.2	3.2e-45	DFXX01000041.1_57	GB_GCA_002381765.1	PF00015
122.3	4.7e-36	DFXX01000033.1_32	GB_GCA_002381765.1	PF00015
106.8	2.5e-31	DFXX01000083.1_9	GB_GCA_002381765.1	PF00015
122.8	3.2e-36	DFXX01000049.1_5	GB_GCA_002381765.1	PF00015
145.9	2.8e-43	DFXX01000067.1_14	GB_GCA_002381765.1	PF00015
76.9	3.3e-22	PKED01000060.1_4	GB_GCA_002863155.1	PF00015
86.2	4.7e-25	PKED01000222.1_15	GB_GCA_002863155.1	PF00015
105.3	6.8e-31	PKED01000042.1_1	GB_GCA_002863155.1	PF00015
188.2	2.9e-56	PKED01000093.1_3	GB_GCA_002863155.1	PF00015
200.5	5.1e-60	PKED01000093.1_2	GB_GCA_002863155.1	PF00015
102.6	4.7e-30	PKED01000048.1_23	GB_GCA_002863155.1	PF00015
121.7	6.5e-36	PKED01000144.1_17	GB_GCA_002863155.1	PF00015
114.7	9.3e-34	PKED01000191.1_19	GB_GCA_002863155.1	PF00015
129.7	2.9e-38	PBUB01000019.1_63	GB_GCA_002729885.1	PF00015
100.1	3.5e-29	PBUB01000031.1_61	GB_GCA_002729885.1	PF00015
87.2	3.1e-25	PBUB01000031.1_71	GB_GCA_002729885.1	PF00015
107.5	1.9e-31	PBUB01000029.1_27	GB_GCA_002729885.1	PF00015
103.5	3.1e-30	PBUB01000008.1_127	GB_GCA_002729885.1	PF00015
138.3	6.8e-41	PBUB01000021.1_527	GB_GCA_002729885.1	PF00015
122.5	4.8e-36	PBUB01000008.1_107	GB_GCA_002729885.1	PF00015
102.4	6.6e-30	PBUB01000021.1_512	GB_GCA_002729885.1	PF00015
102.3	7.2e-30	PBUB01000019.1_95	GB_GCA_002729885.1	PF00015
128.3	8e-38	PBUB01000008.1_60	GB_GCA_002729885.1	PF00015
146.2	2.7e-43	PBUB01000019.1_78	GB_GCA_002729885.1	PF00015
96.6	4e-28	PBUB01000011.1_79	GB_GCA_002729885.1	PF00015
111.5	1.1e-32	PBUB01000021.1_540	GB_GCA_002729885.1	PF00015
130.7	1.5e-38	PBUB01000019.1_58	GB_GCA_002729885.1	PF00015
111.8	9.1e-33	PBUB01000031.1_11	GB_GCA_002729885.1	PF00015
112	8e-33	PBUB01000019.1_29	GB_GCA_002729885.1	PF00015
177.9	5.2e-53	PBUB01000018.1_36	GB_GCA_002729885.1	PF00015
102.3	7.1e-30	PBUB01000021.1_237	GB_GCA_002729885.1	PF00015
94.5	1.7e-27	PBUB01000002.1_438	GB_GCA_002729885.1	PF00015
107.3	2.1e-31	PBUB01000031.1_44	GB_GCA_002729885.1	PF00015
119.4	4.1e-35	PBUB01000035.1_90	GB_GCA_002729885.1	PF00015
98	1.5e-28	PBUB01000007.1_125	GB_GCA_002729885.1	PF00015
170.6	1e-50	PKVY01000087.1_40	GB_GCA_003131625.1	PF00015
178.5	3.9e-53	PKVY01000016.1_43	GB_GCA_003131625.1	PF00015
134.7	1e-39	PKVY01000061.1_41	GB_GCA_003131625.1	PF00015
175.6	3.1e-52	PKVY01000081.1_112	GB_GCA_003131625.1	PF00015
103.5	3.5e-30	PKVY01000051.1_22	GB_GCA_003131625.1	PF00015
164.3	7.1e-49	NVUW01000002.1_28	GB_GCA_002733205.1	PF00015
170.6	8.5e-51	NVUW01000008.1_35	GB_GCA_002733205.1	PF00015
201.3	3.3e-60	NVUW01000001.1_572	GB_GCA_002733205.1	PF00015
164.3	7.1e-49	NVUW01000003.1_311	GB_GCA_002733205.1	PF00015
81.2	1.8e-23	NVUW01000004.1_63	GB_GCA_002733205.1	PF00015
157.2	1.1e-46	NVUW01000004.1_60	GB_GCA_002733205.1	PF00015
156.9	1.3e-46	NVUW01000001.1_396	GB_GCA_002733205.1	PF00015
130.7	1.4e-38	NVUW01000014.1_30	GB_GCA_002733205.1	PF00015
164.1	8.3e-49	NVUW01000006.1_182	GB_GCA_002733205.1	PF00015
155.7	3e-46	NVUW01000007.1_29	GB_GCA_002733205.1	PF00015
165.8	2.4e-49	NVUW01000002.1_510	GB_GCA_002733205.1	PF00015
165.9	2.2e-49	NVUW01000004.1_158	GB_GCA_002733205.1	PF00015
170.3	1e-50	NVUW01000002.1_52	GB_GCA_002733205.1	PF00015
209.8	8.4e-63	NVUW01000005.1_297	GB_GCA_002733205.1	PF00015
168.1	4.8e-50	NVUW01000014.1_102	GB_GCA_002733205.1	PF00015
149.6	2.2e-44	NVUW01000001.1_335	GB_GCA_002733205.1	PF00015
167.3	8.6e-50	NVUW01000004.1_143	GB_GCA_002733205.1	PF00015
153.7	1.3e-45	NVUW01000010.1_30	GB_GCA_002733205.1	PF00015
168.4	3.9e-50	NVUW01000001.1_328	GB_GCA_002733205.1	PF00015
146.9	1.5e-43	NVUW01000001.1_474	GB_GCA_002733205.1	PF00015
140.1	1.8e-41	NVUW01000005.1_341	GB_GCA_002733205.1	PF00015
174.1	7.1e-52	NVUW01000002.1_14	GB_GCA_002733205.1	PF00015
167	1.1e-49	NVUW01000004.1_107	GB_GCA_002733205.1	PF00015
148.9	3.6e-44	NVUW01000014.1_23	GB_GCA_002733205.1	PF00015
169.6	1.5e-50	PYVH01000051.1_19	GB_GCA_003030785.1	PF00015
94.4	1.5e-27	PYVH01000111.1_8	GB_GCA_003030785.1	PF00015
135.5	4.2e-40	PYVH01000011.1_29	GB_GCA_003030785.1	PF00015
169.3	1.9e-50	PYVH01000065.1_4	GB_GCA_003030785.1	PF00015
42.9	9e-12	PYVH01000218.1_1	GB_GCA_003030785.1	PF00015
126.8	1.9e-37	PYVH01000262.1_1	GB_GCA_003030785.1	PF00015
181.9	2.6e-54	PYVH01000058.1_6	GB_GCA_003030785.1	PF00015
146	2.5e-43	PYVH01000083.1_6	GB_GCA_003030785.1	PF00015
154.5	6.5e-46	PYVH01000126.1_2	GB_GCA_003030785.1	PF00015
163.5	1.1e-48	PYVH01000026.1_16	GB_GCA_003030785.1	PF00015
144.4	7.6e-43	PYVH01000006.1_39	GB_GCA_003030785.1	PF00015
159.9	1.4e-47	PYVH01000005.1_3	GB_GCA_003030785.1	PF00015
175.7	2e-52	PYVH01000001.1_3	GB_GCA_003030785.1	PF00015
147.9	6.5e-44	PYVH01000010.1_26	GB_GCA_003030785.1	PF00015
203	7.4e-61	MGOY01000003.1_35	GB_GCA_001797275.1	PF00015
202.8	9.1e-61	DGIZ01000052.1_7	GB_GCA_002386585.1	PF00015
104.7	1.5e-30	PMBZ01000105.1_22	GB_GCA_003153975.1	PF00015
127.4	1.6e-37	PMBZ01000228.1_17	GB_GCA_003153975.1	PF00015
126.6	3e-37	PMBZ01000075.1_17	GB_GCA_003153975.1	PF00015
111.1	1.6e-32	PMBZ01000266.1_9	GB_GCA_003153975.1	PF00015
109.7	4.3e-32	PMBZ01000216.1_12	GB_GCA_003153975.1	PF00015
105.6	7.7e-31	PMBZ01000058.1_1	GB_GCA_003153975.1	PF00015
112.7	5.3e-33	PMBZ01000108.1_15	GB_GCA_003153975.1	PF00015
130	2.7e-38	PMBZ01000163.1_16	GB_GCA_003153975.1	PF00015
206.6	9.4e-62	PMBZ01000213.1_17	GB_GCA_003153975.1	PF00015
61	3.5e-17	PMBZ01000213.1_13	GB_GCA_003153975.1	PF00015
97.3	2.7e-28	PMBZ01000213.1_33	GB_GCA_003153975.1	PF00015
186.3	1.6e-55	PMBZ01000108.1_2	GB_GCA_003153975.1	PF00015
96.6	4.5e-28	PMBZ01000108.1_5	GB_GCA_003153975.1	PF00015
98.6	5.7e-29	PESC01000019.1_39	GB_GCA_002929135.1	PF00015
201.4	1.9e-60	PESC01000033.1_35	GB_GCA_002929135.1	PF00015
179.3	1.1e-53	PESC01000024.1_101	GB_GCA_002929135.1	PF00015
113.1	2.1e-33	PESC01000034.1_75	GB_GCA_002929135.1	PF00015
110.5	1.3e-32	PESC01000050.1_48	GB_GCA_002929135.1	PF00015
148.3	3.5e-44	PESC01000008.1_33	GB_GCA_002929135.1	PF00015
172.3	1.6e-51	PESC01000006.1_18	GB_GCA_002929135.1	PF00015
143.9	1.1e-42	BEHS01000293.1_2	GB_GCA_002898895.1	PF00015
164.2	7e-49	BEHS01000181.1_1	GB_GCA_002898895.1	PF00015
126.7	1.9e-37	NCCT01000092.1_1	GB_GCA_002279795.1	PF00015
46.6	6.2e-13	NCCT01000126.1_1	GB_GCA_002279795.1	PF00015
196.9	5.9e-59	NCCT01000046.1_15	GB_GCA_002279795.1	PF00015
221.7	1.5e-66	NCCT01000046.1_14	GB_GCA_002279795.1	PF00015
221.4	1.9e-66	NCCT01000046.1_13	GB_GCA_002279795.1	PF00015
86	3.6e-25	FR901637.1_5	GB_GCA_000438015.1	PF00015
105.7	3.4e-31	FR901638.1_33	GB_GCA_000438015.1	PF00015
90.9	1.1e-26	FR901638.1_32	GB_GCA_000438015.1	PF00015
36.8	3.9e-10	FR901638.1_46	GB_GCA_000438015.1	PF00015
81.2	1e-23	DDSC01000031.1_80	GB_GCA_002343265.1	PF00015
123.8	9.7e-37	DDSC01000018.1_198	GB_GCA_002343265.1	PF00015
118.1	5.4e-35	DDSC01000024.1_46	GB_GCA_002343265.1	PF00015
46.5	4.1e-13	DDSC01000004.1_12	GB_GCA_002343265.1	PF00015
119.7	1.7e-35	DDSC01000026.1_25	GB_GCA_002343265.1	PF00015
129.1	2.3e-38	DDSC01000026.1_23	GB_GCA_002343265.1	PF00015
122.5	1.8e-36	PDPD01000161.1_2	GB_GCA_002747365.1	PF00015
149.2	1.2e-44	PDPD01000161.1_4	GB_GCA_002747365.1	PF00015
103.7	1e-30	PDPD01000044.1_5	GB_GCA_002747365.1	PF00015
134.4	4.2e-40	PDPD01000189.1_10	GB_GCA_002747365.1	PF00015
148.6	1.9e-44	LFST01000025.1_63	GB_GCA_001513185.1	PF00015
173.6	9.6e-52	DBBK01000250.1_1	GB_GCA_002292165.1	PF00015
118.3	8.2e-35	DBBK01000081.1_35	GB_GCA_002292165.1	PF00015
208	2.8e-62	DBBK01000213.1_7	GB_GCA_002292165.1	PF00015
96	5.2e-28	DBBK01000255.1_1	GB_GCA_002292165.1	PF00015
75.1	1.3e-21	DBBK01000178.1_19	GB_GCA_002292165.1	PF00015
189.4	1.5e-56	DBBK01000078.1_11	GB_GCA_002292165.1	PF00015
152	2.1e-45	DIEZ01000025.1_85	GB_GCA_002418885.1	PF00015
73.6	2.1e-21	DIEZ01000025.1_96	GB_GCA_002418885.1	PF00015
167.6	7.1e-50	DCYB01000002.1_153	GB_GCA_002331385.1	PF00015
216.3	8.9e-65	DCYB01000011.1_116	GB_GCA_002331385.1	PF00015
95.7	6.7e-28	NVVT01000006.1_98	GB_GCA_002733465.1	PF00015
171.4	4.7e-51	NVVT01000001.1_147	GB_GCA_002733465.1	PF00015
118.7	6.3e-35	NVVT01000001.1_146	GB_GCA_002733465.1	PF00015
168.2	4.3e-50	NVVT01000012.1_89	GB_GCA_002733465.1	PF00015
208.6	1.9e-62	NVVT01000003.1_39	GB_GCA_002733465.1	PF00015
157.3	9.7e-47	NVVT01000013.1_10	GB_GCA_002733465.1	PF00015
122.1	5.8e-36	NVVT01000001.1_31	GB_GCA_002733465.1	PF00015
82	1e-23	NVVT01000007.1_163	GB_GCA_002733465.1	PF00015
158.6	3.8e-47	NVVT01000007.1_162	GB_GCA_002733465.1	PF00015
71.2	2.1e-20	NVVT01000007.1_167	GB_GCA_002733465.1	PF00015
175	3.7e-52	NVVT01000008.1_100	GB_GCA_002733465.1	PF00015
166.1	2e-49	NVVT01000008.1_104	GB_GCA_002733465.1	PF00015
181	3.4e-54	BEIN01000014.1_77	GB_GCA_002898375.1	PF00015
199.9	5.7e-60	BEIN01000014.1_75	GB_GCA_002898375.1	PF00015
166.7	1.4e-49	PGZL01000002.1_35	GB_GCA_002840095.1	PF00015
191.7	3e-57	PGZL01000005.1_100	GB_GCA_002840095.1	PF00015
176.6	1.3e-52	PGZL01000014.1_40	GB_GCA_002840095.1	PF00015
179.6	1.6e-53	PGZL01000007.1_147	GB_GCA_002840095.1	PF00015
184	7e-55	PGZL01000007.1_159	GB_GCA_002840095.1	PF00015
156.8	1.5e-46	PGZL01000018.1_14	GB_GCA_002840095.1	PF00015
162.1	3.5e-48	PGZL01000015.1_11	GB_GCA_002840095.1	PF00015
174.1	7.2e-52	PGZL01000008.1_99	GB_GCA_002840095.1	PF00015
189	2e-56	PGZL01000007.1_126	GB_GCA_002840095.1	PF00015
131.1	1.1e-38	PGZL01000009.1_78	GB_GCA_002840095.1	PF00015
156.9	1.4e-46	PGZL01000012.1_63	GB_GCA_002840095.1	PF00015
109.5	4.4e-32	PGZL01000009.1_85	GB_GCA_002840095.1	PF00015
82.2	9.7e-24	PGZL01000010.1_118	GB_GCA_002840095.1	PF00015
174.9	4.4e-52	PGZL01000006.1_35	GB_GCA_002840095.1	PF00015
48.5	2e-13	PGZL01000004.1_342	GB_GCA_002840095.1	PF00015
160.4	1.2e-47	PGZL01000005.1_149	GB_GCA_002840095.1	PF00015
189.8	1.2e-56	PGZL01000008.1_229	GB_GCA_002840095.1	PF00015
160.2	1.4e-47	PGZL01000005.1_151	GB_GCA_002840095.1	PF00015
106	4.1e-31	DGAD01000006.1_120	GB_GCA_002382805.1	PF00015
148.4	4.4e-44	DGAD01000006.1_104	GB_GCA_002382805.1	PF00015
110.7	1.4e-32	DGAD01000027.1_37	GB_GCA_002382805.1	PF00015
138.3	5.1e-41	DGAD01000009.1_53	GB_GCA_002382805.1	PF00015
146	2.3e-43	DGAD01000007.1_13	GB_GCA_002382805.1	PF00015
203.9	4.3e-61	DGAD01000031.1_142	GB_GCA_002382805.1	PF00015
125.6	3.9e-37	DGAD01000036.1_20	GB_GCA_002382805.1	PF00015
149.3	2.2e-44	DGAD01000021.1_26	GB_GCA_002382805.1	PF00015
127.9	7.8e-38	DGAD01000008.1_161	GB_GCA_002382805.1	PF00015
138.5	4.4e-41	DGAD01000001.1_1	GB_GCA_002382805.1	PF00015
93.3	3e-27	DGAD01000021.1_47	GB_GCA_002382805.1	PF00015
142.2	3.3e-42	DGAD01000033.1_82	GB_GCA_002382805.1	PF00015
136.2	2.3e-40	DGAD01000054.1_117	GB_GCA_002382805.1	PF00015
83.7	2.7e-24	DGAD01000032.1_12	GB_GCA_002382805.1	PF00015
129.8	2e-38	DGAD01000032.1_18	GB_GCA_002382805.1	PF00015
137.8	7.3e-41	DGAD01000054.1_17	GB_GCA_002382805.1	PF00015
137	1.3e-40	DGAD01000016.1_110	GB_GCA_002382805.1	PF00015
124.7	7.3e-37	DGAD01000014.1_2	GB_GCA_002382805.1	PF00015
145.9	2.5e-43	DGAD01000028.1_3	GB_GCA_002382805.1	PF00015
126.1	2.9e-37	DGAD01000007.1_91	GB_GCA_002382805.1	PF00015
117.3	1.4e-34	DGAD01000009.1_48	GB_GCA_002382805.1	PF00015
101.6	8.6e-30	DGAD01000044.1_11	GB_GCA_002382805.1	PF00015
132	4.5e-39	DGAD01000039.1_1	GB_GCA_002382805.1	PF00015
136.5	1.9e-40	DGAD01000016.1_89	GB_GCA_002382805.1	PF00015
140.4	7e-42	DGTK01000004.1_12	GB_GCA_002393735.1	PF00015
98	6.6e-29	DGTK01000015.1_199	GB_GCA_002393735.1	PF00015
119.6	1.6e-35	DGTK01000015.1_200	GB_GCA_002393735.1	PF00015
104.1	9e-31	DGTK01000005.1_16	GB_GCA_002393735.1	PF00015
101.4	6e-30	DGTK01000010.1_109	GB_GCA_002393735.1	PF00015
94.1	1e-27	DGTK01000010.1_100	GB_GCA_002393735.1	PF00015
133.1	1.2e-39	DGTK01000016.1_80	GB_GCA_002393735.1	PF00015
163.4	1.2e-48	MKTG01000106.1_27	GB_GCA_001897615.1	PF00015
119.6	1.2e-35	NVSI01000062.1_8	GB_GCA_002401195.1	PF00015
46.4	5e-13	DDBN01000124.1_9	GB_GCA_002333145.1	PF00015
61.4	1.3e-17	DDBN01000124.1_10	GB_GCA_002333145.1	PF00015
148	5e-44	PLLD01000127.1_3	GB_GCA_003141205.1	PF00015
153.7	1e-45	MGOS01000101.1_6	GB_GCA_001797185.1	PF00015
101	1.4e-29	MGOS01000066.1_8	GB_GCA_001797185.1	PF00015
143.5	1.4e-42	MGOS01000116.1_2	GB_GCA_001797185.1	PF00015
126	2.9e-37	MGOS01000036.1_34	GB_GCA_001797185.1	PF00015
161	5.8e-48	MGOS01000096.1_13	GB_GCA_001797185.1	PF00015
154.4	6.4e-46	MGOS01000083.1_47	GB_GCA_001797185.1	PF00015
82.2	7.7e-24	MGOS01000005.1_12	GB_GCA_001797185.1	PF00015
140.8	8.7e-42	MGOS01000032.1_22	GB_GCA_001797185.1	PF00015
154.5	5.6e-46	MGOS01000074.1_21	GB_GCA_001797185.1	PF00015
105.4	5.9e-31	MGOS01000004.1_14	GB_GCA_001797185.1	PF00015
139.6	2e-41	MGOS01000033.1_2	GB_GCA_001797185.1	PF00015
117.1	1.6e-34	MGOS01000014.1_15	GB_GCA_001797185.1	PF00015
112.6	3.8e-33	MGOS01000091.1_3	GB_GCA_001797185.1	PF00015
133.8	1.7e-39	DBTU01000009.1_37	GB_GCA_002307215.1	PF00015
131.3	9.9e-39	DBTU01000047.1_17	GB_GCA_002307215.1	PF00015
86	7e-25	DBTU01000055.1_19	GB_GCA_002307215.1	PF00015
127.8	1.1e-37	DBTU01000003.1_69	GB_GCA_002307215.1	PF00015
134.2	1.3e-39	DBTU01000055.1_121	GB_GCA_002307215.1	PF00015
116	4.6e-34	DBTU01000019.1_53	GB_GCA_002307215.1	PF00015
205.1	2.5e-61	DBTU01000054.1_33	GB_GCA_002307215.1	PF00015
39.7	1.1e-10	DBTU01000027.1_12	GB_GCA_002307215.1	PF00015
117.8	1.3e-34	DBTU01000057.1_14	GB_GCA_002307215.1	PF00015
147.9	7.9e-44	DBTU01000007.1_23	GB_GCA_002307215.1	PF00015
113.3	3.1e-33	DBTU01000044.1_65	GB_GCA_002307215.1	PF00015
127	2e-37	DBTU01000037.1_219	GB_GCA_002307215.1	PF00015
147.6	9.6e-44	DBTU01000015.1_70	GB_GCA_002307215.1	PF00015
117.3	1.8e-34	DBTU01000042.1_59	GB_GCA_002307215.1	PF00015
121.3	1.1e-35	DBTU01000023.1_119	GB_GCA_002307215.1	PF00015
138.3	7.2e-41	DBTU01000056.1_100	GB_GCA_002307215.1	PF00015
97.1	2.9e-28	DBTU01000035.1_18	GB_GCA_002307215.1	PF00015
87	3.4e-25	DBTU01000035.1_91	GB_GCA_002307215.1	PF00015
118.6	7.4e-35	DBTU01000049.1_69	GB_GCA_002307215.1	PF00015
132.3	4.8e-39	DBTU01000056.1_10	GB_GCA_002307215.1	PF00015
99.5	5.2e-29	DBTU01000005.1_12	GB_GCA_002307215.1	PF00015
121.3	1.1e-35	DBTU01000054.1_23	GB_GCA_002307215.1	PF00015
120.3	2.3e-35	DBTU01000032.1_69	GB_GCA_002307215.1	PF00015
114.9	1e-33	DBTU01000023.1_26	GB_GCA_002307215.1	PF00015
131.2	1.1e-38	DBTU01000031.1_6	GB_GCA_002307215.1	PF00015
93.8	2.9e-27	DBTU01000012.1_16	GB_GCA_002307215.1	PF00015
134.8	8.2e-40	DBTU01000035.1_4	GB_GCA_002307215.1	PF00015
114.7	1.2e-33	DBTU01000005.1_31	GB_GCA_002307215.1	PF00015
113	3.9e-33	DBTU01000055.1_188	GB_GCA_002307215.1	PF00015
116	4.7e-34	DBTU01000013.1_50	GB_GCA_002307215.1	PF00015
201.8	2.6e-60	DBTU01000023.1_76	GB_GCA_002307215.1	PF00015
97.3	2.5e-28	DBTU01000058.1_16	GB_GCA_002307215.1	PF00015
202.2	2e-60	DBTU01000042.1_41	GB_GCA_002307215.1	PF00015
131.5	8.5e-39	DBTU01000019.1_224	GB_GCA_002307215.1	PF00015
133.4	2.3e-39	DBTU01000028.1_2	GB_GCA_002307215.1	PF00015
99.2	6.5e-29	DBTU01000024.1_69	GB_GCA_002307215.1	PF00015
97.3	2.5e-28	DBTU01000018.1_27	GB_GCA_002307215.1	PF00015
139.4	3.3e-41	DBTU01000039.1_33	GB_GCA_002307215.1	PF00015
94.4	1.8e-27	DBTU01000005.1_67	GB_GCA_002307215.1	PF00015
107.2	2.3e-31	DBTU01000033.1_1	GB_GCA_002307215.1	PF00015
31.4	3.6e-08	PBRN01000273.1_18	GB_GCA_002725955.1	PF00015
137.8	1e-40	PBRN01000118.1_22	GB_GCA_002725955.1	PF00015
97.6	2e-28	PBRN01000263.1_3	GB_GCA_002725955.1	PF00015
47.1	6e-13	PBRN01000269.1_4	GB_GCA_002725955.1	PF00015
38	3.6e-10	PBRN01000273.1_17	GB_GCA_002725955.1	PF00015
81.7	1.5e-23	PBRN01000193.1_1	GB_GCA_002725955.1	PF00015
84.3	2.5e-24	PBRN01000178.1_24	GB_GCA_002725955.1	PF00015
51	3.8e-14	PBRN01000140.1_18	GB_GCA_002725955.1	PF00015
67.1	4.6e-19	PBRN01000040.1_11	GB_GCA_002725955.1	PF00015
90.5	3e-26	PBRN01000065.1_13	GB_GCA_002725955.1	PF00015
89.7	5.5e-26	PBRN01000212.1_1	GB_GCA_002725955.1	PF00015
107.9	1.5e-31	PBRN01000186.1_10	GB_GCA_002725955.1	PF00015
148.1	4.7e-44	PLLW01000037.1_15	GB_GCA_003141435.1	PF00015
179.2	2e-53	JEMY01000003.1_45	GB_GCA_000585075.1	PF00015
35.3	2.3e-09	JEMY01000013.1_90	GB_GCA_000585075.1	PF00015
176.5	1.4e-52	JEMY01000004.1_238	GB_GCA_000585075.1	PF00015
174.7	4.7e-52	JEMY01000033.1_6	GB_GCA_000585075.1	PF00015
159	3.1e-47	JEMY01000003.1_202	GB_GCA_000585075.1	PF00015
182.9	1.5e-54	JEMY01000003.1_53	GB_GCA_000585075.1	PF00015
94.9	6.4e-28	DCEX01000007.1_69	GB_GCA_002315015.1	PF00015
173.2	7.1e-52	DCEX01000030.1_9	GB_GCA_002315015.1	PF00015
181.7	1.8e-54	DCEX01000035.1_40	GB_GCA_002315015.1	PF00015
167	5.8e-50	DCEX01000018.1_24	GB_GCA_002315015.1	PF00015
171	3.5e-51	DCEX01000018.1_23	GB_GCA_002315015.1	PF00015
172.3	1.4e-51	DCEX01000017.1_44	GB_GCA_002315015.1	PF00015
97.4	1.1e-28	DCEX01000033.1_48	GB_GCA_002315015.1	PF00015
100.8	1e-29	DCEX01000034.1_28	GB_GCA_002315015.1	PF00015
177.6	3.2e-53	DCEX01000017.1_27	GB_GCA_002315015.1	PF00015
169	1.4e-50	DCEX01000008.1_68	GB_GCA_002315015.1	PF00015
161	4e-48	DCEX01000015.1_19	GB_GCA_002315015.1	PF00015
170.7	4.3e-51	DCEX01000001.1_2	GB_GCA_002315015.1	PF00015
105.6	3.5e-31	DCEX01000022.1_51	GB_GCA_002315015.1	PF00015
169.6	8.9e-51	DCEX01000006.1_10	GB_GCA_002315015.1	PF00015
166.6	7.3e-50	DCEX01000004.1_17	GB_GCA_002315015.1	PF00015
169.4	1e-50	DCEX01000021.1_59	GB_GCA_002315015.1	PF00015
96.4	3.9e-28	MKZN01000003.1_179	GB_GCA_001938995.1	PF00015
208.4	2.1e-62	MKZN01000013.1_58	GB_GCA_001938995.1	PF00015
211.9	1.7e-63	MKZN01000013.1_57	GB_GCA_001938995.1	PF00015
219.6	7.7e-66	MKZN01000013.1_56	GB_GCA_001938995.1	PF00015
223	6.9e-67	MKZN01000013.1_55	GB_GCA_001938995.1	PF00015
211.1	3e-63	MKZN01000013.1_54	GB_GCA_001938995.1	PF00015
229.4	8e-69	MKZN01000013.1_53	GB_GCA_001938995.1	PF00015
157.4	8.5e-47	MKZN01000001.1_429	GB_GCA_001938995.1	PF00015
120.4	1.8e-35	MKZN01000014.1_4	GB_GCA_001938995.1	PF00015
92.3	7.2e-27	MKZN01000008.1_99	GB_GCA_001938995.1	PF00015
95.4	7.8e-28	MKZN01000001.1_371	GB_GCA_001938995.1	PF00015
115.5	5.7e-34	MKZN01000014.1_66	GB_GCA_001938995.1	PF00015
184.3	4.7e-55	MKZN01000004.1_77	GB_GCA_001938995.1	PF00015
91.1	1.7e-26	MKZN01000001.1_347	GB_GCA_001938995.1	PF00015
158.7	3.4e-47	MKZN01000012.1_74	GB_GCA_001938995.1	PF00015
143	2.2e-42	MKZN01000024.1_28	GB_GCA_001938995.1	PF00015
141.9	6.3e-42	LWRO01000005.1_240	GB_GCA_001657325.1	PF00015
140.8	1.4e-41	LWRO01000006.1_162	GB_GCA_001657325.1	PF00015
130.9	1.5e-38	LWRO01000079.1_8	GB_GCA_001657325.1	PF00015
125	9.4e-37	LWRO01000006.1_179	GB_GCA_001657325.1	PF00015
135.5	5.7e-40	LWRO01000033.1_26	GB_GCA_001657325.1	PF00015
134.4	1.3e-39	LWRO01000033.1_25	GB_GCA_001657325.1	PF00015
128.4	8.4e-38	LWRO01000031.1_39	GB_GCA_001657325.1	PF00015
165.5	4e-49	LWRO01000002.1_96	GB_GCA_001657325.1	PF00015
148	8.7e-44	LWRO01000031.1_41	GB_GCA_001657325.1	PF00015
153.7	1.6e-45	LWRO01000005.1_2	GB_GCA_001657325.1	PF00015
133	3.3e-39	LWRO01000002.1_181	GB_GCA_001657325.1	PF00015
114.4	9.6e-34	LAPX01000013.1_102	GB_GCA_001858525.1	PF00015
112.5	3.6e-33	LAPX01000007.1_118	GB_GCA_001858525.1	PF00015
123.3	1.8e-36	LAPX01000013.1_91	GB_GCA_001858525.1	PF00015
121.9	4.8e-36	LAPX01000013.1_92	GB_GCA_001858525.1	PF00015
189.1	1.5e-56	DIXF01000010.1_80	GB_GCA_002448235.1	PF00015
183.3	9.7e-55	DIXF01000010.1_81	GB_GCA_002448235.1	PF00015
159.3	2.1e-47	DIXF01000002.1_277	GB_GCA_002448235.1	PF00015
135.9	3e-40	DIXF01000005.1_202	GB_GCA_002448235.1	PF00015
163	1.5e-48	DIXF01000011.1_306	GB_GCA_002448235.1	PF00015
194.6	3.2e-58	DIXF01000011.1_198	GB_GCA_002448235.1	PF00015
180.6	6.1e-54	DIXF01000011.1_180	GB_GCA_002448235.1	PF00015
164.3	5.8e-49	LSBP01000017.1_43	GB_GCA_001577635.1	PF00015
201.1	3.1e-60	LSBP01000002.1_109	GB_GCA_001577635.1	PF00015
144.4	6.9e-43	LSBP01000003.1_189	GB_GCA_001577635.1	PF00015
206	9.6e-62	LSBP01000007.1_9	GB_GCA_001577635.1	PF00015
126	2.9e-37	LSBP01000024.1_42	GB_GCA_001577635.1	PF00015
198.6	1.8e-59	LSBP01000009.1_75	GB_GCA_001577635.1	PF00015
176.3	1.2e-52	LSBP01000005.1_56	GB_GCA_001577635.1	PF00015
36	1e-09	LSBP01000003.1_1	GB_GCA_001577635.1	PF00015
188.7	1.9e-56	LSBP01000020.1_31	GB_GCA_001577635.1	PF00015
198	2.8e-59	LSBP01000020.1_33	GB_GCA_001577635.1	PF00015
189.8	9e-57	LSBP01000050.1_1	GB_GCA_001577635.1	PF00015
132.3	3.6e-39	LSBP01000050.1_2	GB_GCA_001577635.1	PF00015
215.1	1.6e-64	LSBP01000044.1_9	GB_GCA_001577635.1	PF00015
193	9.1e-58	LSBP01000002.1_209	GB_GCA_001577635.1	PF00015
179	1.8e-53	DDNC01000023.1_29	GB_GCA_002340985.1	PF00015
176.3	1.2e-52	DDNC01000023.1_65	GB_GCA_002340985.1	PF00015
143.5	1.4e-42	DDNC01000021.1_110	GB_GCA_002340985.1	PF00015
168.5	3e-50	DDNC01000014.1_157	GB_GCA_002340985.1	PF00015
208.4	1.9e-62	DDNC01000018.1_158	GB_GCA_002340985.1	PF00015
175.5	2.2e-52	DDNC01000012.1_98	GB_GCA_002340985.1	PF00015
172.2	2.2e-51	DDNC01000020.1_24	GB_GCA_002340985.1	PF00015
98.5	8e-29	DDNC01000015.1_98	GB_GCA_002340985.1	PF00015
149	2.8e-44	DDNC01000012.1_45	GB_GCA_002340985.1	PF00015
179.6	1.2e-53	DDNC01000012.1_46	GB_GCA_002340985.1	PF00015
164.9	3.7e-49	DDNC01000011.1_82	GB_GCA_002340985.1	PF00015
169.3	1.7e-50	DDNC01000012.1_27	GB_GCA_002340985.1	PF00015
192.2	1.6e-57	DDNC01000001.1_6	GB_GCA_002340985.1	PF00015
169.6	1.4e-50	DDNC01000002.1_20	GB_GCA_002340985.1	PF00015
127.2	1.3e-37	DDNC01000015.1_21	GB_GCA_002340985.1	PF00015
189	1.6e-56	DDNC01000014.1_202	GB_GCA_002340985.1	PF00015
96.7	1.9e-28	DIEU01000064.1_1	GB_GCA_002418775.1	PF00015
120.4	1.5e-35	NHBH01000001.1_502	GB_GCA_002168225.1	PF00015
106.1	3.7e-31	NHBH01000001.1_1333	GB_GCA_002168225.1	PF00015
124.6	8.2e-37	NHBH01000001.1_152	GB_GCA_002168225.1	PF00015
126.2	2.6e-37	NHBH01000001.1_153	GB_GCA_002168225.1	PF00015
108.7	5.7e-32	NHBH01000001.1_1133	GB_GCA_002168225.1	PF00015
108.3	8e-32	NHBH01000009.1_554	GB_GCA_002168225.1	PF00015
114.9	7.4e-34	NHBH01000001.1_698	GB_GCA_002168225.1	PF00015
121	1e-35	NHBH01000005.1_115	GB_GCA_002168225.1	PF00015
183.9	5e-55	NVSG01000001.1_1096	GB_GCA_002401155.1	PF00015
190.7	4e-57	NVSG01000001.1_995	GB_GCA_002401155.1	PF00015
169	1.8e-50	NVSG01000001.1_988	GB_GCA_002401155.1	PF00015
165.8	1.7e-49	NVSG01000001.1_983	GB_GCA_002401155.1	PF00015
171.6	2.8e-51	NVSG01000001.1_316	GB_GCA_002401155.1	PF00015
190.9	3.5e-57	NVSG01000001.1_317	GB_GCA_002401155.1	PF00015
180	7.8e-54	NVSG01000002.1_185	GB_GCA_002401155.1	PF00015
183.6	6.1e-55	NVSG01000002.1_186	GB_GCA_002401155.1	PF00015
160.4	7.9e-48	NVSG01000001.1_843	GB_GCA_002401155.1	PF00015
191	3.4e-57	NVSG01000001.1_669	GB_GCA_002401155.1	PF00015
191.5	2.4e-57	NVSG01000001.1_694	GB_GCA_002401155.1	PF00015
181.8	2.1e-54	NVSG01000001.1_638	GB_GCA_002401155.1	PF00015
193.9	4.3e-58	NVSG01000002.1_356	GB_GCA_002401155.1	PF00015
169.8	6.9e-51	PAGW01000015.1_5	GB_GCA_002704555.1	PF00015
125.9	1.8e-37	PAGW01000015.1_13	GB_GCA_002704555.1	PF00015
180	5.4e-54	PAGW01000015.1_14	GB_GCA_002704555.1	PF00015
110.5	1.1e-32	LVWL01000020.1_333	GB_GCA_002092835.1	PF00015
123.9	8.9e-37	LVWL01000019.1_158	GB_GCA_002092835.1	PF00015
108.5	4.4e-32	LVWL01000018.1_391	GB_GCA_002092835.1	PF00015
108	6.4e-32	LVWL01000018.1_392	GB_GCA_002092835.1	PF00015
118.4	4.3e-35	LVWL01000018.1_245	GB_GCA_002092835.1	PF00015
150	9e-45	LVWL01000019.1_213	GB_GCA_002092835.1	PF00015
119.8	1.8e-35	PFTR01000167.1_34	GB_GCA_002789675.1	PF00015
130.5	9.3e-39	PFTR01000140.1_8	GB_GCA_002789675.1	PF00015
116	2.4e-34	NVTQ01000002.1_25	GB_GCA_002401635.1	PF00015
205.9	7.5e-62	NVTQ01000062.1_9	GB_GCA_002401635.1	PF00015
143.4	1e-42	NVTQ01000035.1_3	GB_GCA_002401635.1	PF00015
124.2	7.6e-37	NVTQ01000022.1_10	GB_GCA_002401635.1	PF00015
127	1.4e-37	DFBZ01000020.1_26	GB_GCA_002366835.1	PF00015
112.5	3.6e-33	DFBZ01000171.1_9	GB_GCA_002366835.1	PF00015
208.2	2e-62	DFBZ01000151.1_1	GB_GCA_002366835.1	PF00015
178.8	2e-53	DFBZ01000057.1_4	GB_GCA_002366835.1	PF00015
186.7	7.5e-56	DFBZ01000028.1_11	GB_GCA_002366835.1	PF00015
168.6	2.5e-50	DFBZ01000050.1_6	GB_GCA_002366835.1	PF00015
177.5	5e-53	DFBZ01000158.1_36	GB_GCA_002366835.1	PF00015
161.9	3e-48	DFBZ01000135.1_13	GB_GCA_002366835.1	PF00015
148.4	4.8e-44	PXPT01000167.1_6	GB_GCA_003021505.1	PF00015
125.9	2.8e-37	DJNB01000025.1_6	GB_GCA_002435545.1	PF00015
92.7	4.2e-27	DJNB01000091.1_16	GB_GCA_002435545.1	PF00015
126.7	1.6e-37	DJNB01000170.1_20	GB_GCA_002435545.1	PF00015
153.7	8.6e-46	DJNB01000162.1_14	GB_GCA_002435545.1	PF00015
112.4	3.8e-33	DJNB01000109.1_14	GB_GCA_002435545.1	PF00015
107.1	1.7e-31	DJNB01000076.1_2	GB_GCA_002435545.1	PF00015
121.6	6.1e-36	DJNB01000137.1_8	GB_GCA_002435545.1	PF00015
117.3	1.2e-34	DJNB01000101.1_8	GB_GCA_002435545.1	PF00015
150.5	8.2e-45	DJNB01000074.1_3	GB_GCA_002435545.1	PF00015
86.9	2.2e-25	DHBS01000033.1_10	GB_GCA_002398825.1	PF00015
102.9	2.8e-30	DHBS01000040.1_59	GB_GCA_002398825.1	PF00015
63.6	3.2e-18	DHBS01000032.1_3	GB_GCA_002398825.1	PF00015
31.6	1.9e-08	DHBS01000018.1_27	GB_GCA_002398825.1	PF00015
130.5	1e-38	DHBS01000025.1_17	GB_GCA_002398825.1	PF00015
108.9	3.4e-32	LNDB01000006.1_133	GB_GCA_001515265.1	PF00015
121.1	6.2e-36	LNDB01000003.1_93	GB_GCA_001515265.1	PF00015
100.6	1.1e-29	LNDB01000003.1_91	GB_GCA_001515265.1	PF00015
149.9	9.6e-45	LNDB01000012.1_56	GB_GCA_001515265.1	PF00015
112	3.7e-33	LNDB01000018.1_10	GB_GCA_001515265.1	PF00015
143.9	5.2e-43	MEUE01000004.1_27	GB_GCA_001771585.1	PF00015
128.8	5.1e-38	DBTK01000106.1_94	GB_GCA_002307015.1	PF00015
117.7	1.3e-34	DBTK01000147.1_25	GB_GCA_002307015.1	PF00015
114.5	1.2e-33	DBTK01000128.1_15	GB_GCA_002307015.1	PF00015
131.1	1e-38	DBTK01000066.1_8	GB_GCA_002307015.1	PF00015
137.3	1.3e-40	DBTK01000057.1_5	GB_GCA_002307015.1	PF00015
91.7	1.2e-26	DBTK01000148.1_3	GB_GCA_002307015.1	PF00015
96.7	3.6e-28	DBTK01000142.1_17	GB_GCA_002307015.1	PF00015
77.1	3.6e-22	DBTK01000023.1_9	GB_GCA_002307015.1	PF00015
134.8	7.5e-40	DBTK01000091.1_41	GB_GCA_002307015.1	PF00015
141.4	7.5e-42	DBTK01000046.1_16	GB_GCA_002307015.1	PF00015
99.8	4e-29	DBTK01000015.1_12	GB_GCA_002307015.1	PF00015
102.9	4.4e-30	DBTK01000015.1_14	GB_GCA_002307015.1	PF00015
130.1	2.2e-38	DBTK01000055.1_35	GB_GCA_002307015.1	PF00015
102.5	5.8e-30	DBTK01000028.1_33	GB_GCA_002307015.1	PF00015
102.6	5.5e-30	DBTK01000106.1_16	GB_GCA_002307015.1	PF00015
134.6	8.8e-40	DBTK01000094.1_6	GB_GCA_002307015.1	PF00015
107.3	2e-31	DBTK01000102.1_18	GB_GCA_002307015.1	PF00015
51.8	1.9e-14	DBTK01000028.1_41	GB_GCA_002307015.1	PF00015
80.2	3.9e-23	DBTK01000028.1_40	GB_GCA_002307015.1	PF00015
87.3	2.6e-25	DBTK01000106.1_65	GB_GCA_002307015.1	PF00015
111.2	1.3e-32	DBTK01000014.1_32	GB_GCA_002307015.1	PF00015
30.3	7.4e-08	DBTK01000112.1_5	GB_GCA_002307015.1	PF00015
65.8	9.9e-19	DBTK01000119.1_9	GB_GCA_002307015.1	PF00015
137.8	9.2e-41	DBTK01000119.1_4	GB_GCA_002307015.1	PF00015
149	3.4e-44	DBTK01000119.1_2	GB_GCA_002307015.1	PF00015
144	1.2e-42	DBTK01000092.1_34	GB_GCA_002307015.1	PF00015
120.4	2e-35	DBTK01000134.1_7	GB_GCA_002307015.1	PF00015
106.7	3.1e-31	DBTK01000099.1_18	GB_GCA_002307015.1	PF00015
128.1	8.6e-38	DBTK01000135.1_36	GB_GCA_002307015.1	PF00015
121.9	6.6e-36	DBTK01000030.1_35	GB_GCA_002307015.1	PF00015
131	1.1e-38	DBTK01000106.1_20	GB_GCA_002307015.1	PF00015
98.2	1.2e-28	DBTK01000093.1_17	GB_GCA_002307015.1	PF00015
134.7	8.4e-40	DBTK01000062.1_64	GB_GCA_002307015.1	PF00015
106.3	4e-31	DBTK01000076.1_4	GB_GCA_002307015.1	PF00015
135.2	5.9e-40	DBTK01000125.1_25	GB_GCA_002307015.1	PF00015
100.6	2.3e-29	DBTK01000063.1_4	GB_GCA_002307015.1	PF00015
100.3	2.8e-29	DBTK01000146.1_28	GB_GCA_002307015.1	PF00015
67.1	3.9e-19	DBTK01000091.1_82	GB_GCA_002307015.1	PF00015
134.9	7.2e-40	DBTK01000056.1_34	GB_GCA_002307015.1	PF00015
104.2	1.8e-30	DBTK01000022.1_1	GB_GCA_002307015.1	PF00015
125.2	6.8e-37	DBTK01000054.1_13	GB_GCA_002307015.1	PF00015
30.3	9.5e-08	DCUI01000308.1_11	GB_GCA_002327785.1	PF00015
83.9	3.7e-24	DCUI01000308.1_10	GB_GCA_002327785.1	PF00015
192.8	1.8e-57	DCUI01000308.1_15	GB_GCA_002327785.1	PF00015
107.9	6.1e-32	DHUJ01000076.1_1	GB_GCA_002409105.1	PF00015
162.8	9.4e-49	DHUJ01000017.1_15	GB_GCA_002409105.1	PF00015
167.8	7e-50	LFKV01000012.1_8	GB_GCA_001189345.1	PF00015
188.8	2.7e-56	LFKV01000046.1_25	GB_GCA_001189345.1	PF00015
209	1.8e-62	LFKV01000037.1_79	GB_GCA_001189345.1	PF00015
189.2	2.1e-56	LFKV01000009.1_174	GB_GCA_001189345.1	PF00015
189.2	2.1e-56	LFKV01000032.1_4	GB_GCA_001189345.1	PF00015
123.4	2.7e-36	LFKV01000021.1_37	GB_GCA_001189345.1	PF00015
172.8	8.7e-52	DIKC01000115.1_8	GB_GCA_002421565.1	PF00015
87.9	8.5e-26	DIKC01000037.1_3	GB_GCA_002421565.1	PF00015
175.2	1.7e-52	DIKC01000137.1_23	GB_GCA_002421565.1	PF00015
90.1	1.9e-26	DIKC01000169.1_1	GB_GCA_002421565.1	PF00015
145.5	2e-43	DIKC01000169.1_28	GB_GCA_002421565.1	PF00015
200	4.3e-60	DIKC01000167.1_14	GB_GCA_002421565.1	PF00015
112.8	2e-33	DIKC01000097.1_4	GB_GCA_002421565.1	PF00015
47.6	1.8e-13	DIKC01000179.1_1	GB_GCA_002421565.1	PF00015
163.5	6.1e-49	DIKC01000154.1_6	GB_GCA_002421565.1	PF00015
128.9	3.7e-38	PCWG01000004.1_20	GB_GCA_002787235.1	PF00015
119.6	2.6e-35	PCWG01000015.1_14	GB_GCA_002787235.1	PF00015
136.3	2.1e-40	PCWG01000033.1_252	GB_GCA_002787235.1	PF00015
144.3	7.4e-43	PCWG01000003.1_30	GB_GCA_002787235.1	PF00015
106.4	2.9e-31	DHJO01000236.1_27	GB_GCA_002404375.1	PF00015
159.5	1.2e-47	DGRP01000055.1_15	GB_GCA_002391065.1	PF00015
108.1	4.7e-32	DFEL01000067.1_3	GB_GCA_002369055.1	PF00015
123.5	1.9e-36	MKTH01000013.1_2	GB_GCA_001898175.1	PF00015
93.9	2.2e-27	MKTH01000014.1_306	GB_GCA_001898175.1	PF00015
115.3	6.9e-34	QDFQ01000002.1_250	GB_GCA_003075315.1	PF00015
203	9.5e-61	QDFQ01000001.1_385	GB_GCA_003075315.1	PF00015
196	1.4e-58	QDFQ01000001.1_384	GB_GCA_003075315.1	PF00015
204.4	3.6e-61	QDFQ01000001.1_1492	GB_GCA_003075315.1	PF00015
118.1	9.6e-35	QDFQ01000002.1_249	GB_GCA_003075315.1	PF00015
97.3	2.2e-28	QDFQ01000001.1_818	GB_GCA_003075315.1	PF00015
131.5	7.7e-39	QDFQ01000002.1_318	GB_GCA_003075315.1	PF00015
127.6	1.2e-37	QDFQ01000002.1_317	GB_GCA_003075315.1	PF00015
183.4	9.8e-55	QDFQ01000002.1_311	GB_GCA_003075315.1	PF00015
127.5	1.3e-37	QDFQ01000004.1_78	GB_GCA_003075315.1	PF00015
79.5	6e-23	QDFQ01000001.1_541	GB_GCA_003075315.1	PF00015
191.5	3.2e-57	QDFQ01000004.1_49	GB_GCA_003075315.1	PF00015
195.7	1.6e-58	QDFQ01000001.1_1082	GB_GCA_003075315.1	PF00015
66.3	6.6e-19	QDFQ01000001.1_962	GB_GCA_003075315.1	PF00015
103.2	3.6e-30	MNDE01000067.1_37	GB_GCA_001914785.1	PF00015
52.5	1.2e-14	MNDE01000067.1_37	GB_GCA_001914785.1	PF00015
175	4.1e-52	MNDE01000142.1_10	GB_GCA_001914785.1	PF00015
31.9	2.4e-08	MNDE01000142.1_10	GB_GCA_001914785.1	PF00015
186.6	1.2e-55	MNDE01000142.1_20	GB_GCA_001914785.1	PF00015
148.8	3.2e-44	PMBG01000149.1_21	GB_GCA_003153755.1	PF00015
38.9	1.3e-10	PMBG01000104.1_32	GB_GCA_003153755.1	PF00015
132.4	3.4e-39	PMBG01000056.1_22	GB_GCA_003153755.1	PF00015
155	4e-46	PMBG01000094.1_7	GB_GCA_003153755.1	PF00015
37.7	3.1e-10	PMBG01000010.1_1	GB_GCA_003153755.1	PF00015
155.1	3.8e-46	PMBG01000162.1_4	GB_GCA_003153755.1	PF00015
151.9	3.5e-45	PMBG01000098.1_7	GB_GCA_003153755.1	PF00015
154	8e-46	PMBG01000197.1_4	GB_GCA_003153755.1	PF00015
88.7	7.7e-26	PMBG01000052.1_11	GB_GCA_003153755.1	PF00015
150.2	1.2e-44	PMBG01000071.1_29	GB_GCA_003153755.1	PF00015
139.4	2.5e-41	PMBG01000093.1_10	GB_GCA_003153755.1	PF00015
94.2	8.5e-28	DGEG01000045.1_3	GB_GCA_002385825.1	PF00015
189.1	8e-57	DGEG01000046.1_4	GB_GCA_002385825.1	PF00015
103.4	3.2e-30	JH600284.1_538	GB_GCA_000245335.1	PF00015
235.2	1.5e-70	JH600279.1_27	GB_GCA_000245335.1	PF00015
231.1	2.6e-69	JH600279.1_29	GB_GCA_000245335.1	PF00015
257.9	1.7e-77	JH600279.1_28	GB_GCA_000245335.1	PF00015
220.9	3.4e-66	JH600279.1_30	GB_GCA_000245335.1	PF00015
139	4.2e-41	JH600287.1_8	GB_GCA_000245335.1	PF00015
227.4	3.6e-68	JH600284.1_170	GB_GCA_000245335.1	PF00015
123.4	2.5e-36	JH600286.1_104	GB_GCA_000245335.1	PF00015
173.7	1e-51	JH600279.1_288	GB_GCA_000245335.1	PF00015
214	4.8e-64	DLHJ01000019.1_336	GB_GCA_002483145.1	PF00015
156.7	1.6e-46	DLHJ01000019.1_344	GB_GCA_002483145.1	PF00015
164.9	5.1e-49	DLHJ01000019.1_86	GB_GCA_002483145.1	PF00015
156	2.7e-46	DLHJ01000019.1_327	GB_GCA_002483145.1	PF00015
148.6	4.9e-44	DLHJ01000013.1_3	GB_GCA_002483145.1	PF00015
159.4	2.4e-47	DLHJ01000004.1_13	GB_GCA_002483145.1	PF00015
155.4	4.2e-46	DLHJ01000013.1_112	GB_GCA_002483145.1	PF00015
144.3	1.1e-42	DLHJ01000017.1_43	GB_GCA_002483145.1	PF00015
166.7	1.4e-49	DLHJ01000003.1_143	GB_GCA_002483145.1	PF00015
147.8	8.8e-44	DLHJ01000014.1_666	GB_GCA_002483145.1	PF00015
171.9	3.7e-51	DLHJ01000012.1_170	GB_GCA_002483145.1	PF00015
97.1	2.9e-28	DLHJ01000019.1_329	GB_GCA_002483145.1	PF00015
149.7	2.4e-44	DLHJ01000004.1_236	GB_GCA_002483145.1	PF00015
142.5	3.6e-42	DLHJ01000019.1_197	GB_GCA_002483145.1	PF00015
141.6	7e-42	DLHJ01000019.1_196	GB_GCA_002483145.1	PF00015
136.7	2.1e-40	DLHJ01000019.1_195	GB_GCA_002483145.1	PF00015
87	3.5e-25	DLHJ01000019.1_190	GB_GCA_002483145.1	PF00015
169.7	1.7e-50	DLHJ01000019.1_84	GB_GCA_002483145.1	PF00015
160.8	8.9e-48	DLHJ01000014.1_87	GB_GCA_002483145.1	PF00015
164	9.6e-49	DLHJ01000016.1_68	GB_GCA_002483145.1	PF00015
150.6	1.2e-44	DLHJ01000003.1_284	GB_GCA_002483145.1	PF00015
166.1	2.3e-49	DLHJ01000014.1_79	GB_GCA_002483145.1	PF00015
144.5	8.9e-43	DLHJ01000019.1_103	GB_GCA_002483145.1	PF00015
89.5	4.3e-26	BDTM01000128.1_177	GB_GCA_002898015.1	PF00015
189.9	6.8e-57	MHDU01000010.1_21	GB_GCA_001803635.1	PF00015
186.8	6e-56	MHDU01000010.1_20	GB_GCA_001803635.1	PF00015
192.6	1e-57	MHDU01000061.1_4	GB_GCA_001803635.1	PF00015
167.2	6e-50	MHDU01000072.1_20	GB_GCA_001803635.1	PF00015
127.1	1.1e-37	MHDU01000010.1_15	GB_GCA_001803635.1	PF00015
122.6	2.7e-36	MHDU01000074.1_154	GB_GCA_001803635.1	PF00015
127.5	8.6e-38	MHDU01000074.1_152	GB_GCA_001803635.1	PF00015
207.2	3.5e-62	MHDU01000071.1_9	GB_GCA_001803635.1	PF00015
190.4	5e-57	MHDU01000080.1_10	GB_GCA_001803635.1	PF00015
183.5	6.5e-55	MHDU01000033.1_8	GB_GCA_001803635.1	PF00015
133.8	9.8e-40	MHDU01000074.1_161	GB_GCA_001803635.1	PF00015
184.7	2.7e-55	MHDU01000029.1_6	GB_GCA_001803635.1	PF00015
164.5	4.1e-49	MHDU01000076.1_28	GB_GCA_001803635.1	PF00015
198.5	1.6e-59	MHDU01000070.1_5	GB_GCA_001803635.1	PF00015
175.2	2.1e-52	MHDU01000065.1_1	GB_GCA_001803635.1	PF00015
191.7	2e-57	MHDU01000050.1_6	GB_GCA_001803635.1	PF00015
121.3	1.1e-35	DEIT01000104.1_26	GB_GCA_002352635.1	PF00015
88.8	9.4e-26	DEIT01000154.1_3	GB_GCA_002352635.1	PF00015
132.2	5.1e-39	DEIT01000127.1_5	GB_GCA_002352635.1	PF00015
105.3	8.6e-31	DEIT01000115.1_1	GB_GCA_002352635.1	PF00015
130	2.5e-38	DEIT01000025.1_1	GB_GCA_002352635.1	PF00015
128.8	5.6e-38	DEIT01000124.1_1	GB_GCA_002352635.1	PF00015
124.4	1.2e-36	DEIT01000119.1_3	GB_GCA_002352635.1	PF00015
128.8	5.7e-38	DEIT01000153.1_2	GB_GCA_002352635.1	PF00015
174.7	3.3e-52	DCUH01000016.1_38	GB_GCA_002327765.1	PF00015
158.2	3.8e-47	DCUH01000133.1_4	GB_GCA_002327765.1	PF00015
99.9	2.6e-29	DCUH01000064.1_48	GB_GCA_002327765.1	PF00015
188.5	2.1e-56	DCUH01000114.1_8	GB_GCA_002327765.1	PF00015
35.4	2.1e-09	PDZX01000001.1_123	GB_GCA_002753185.1	PF00015
116	4.5e-34	PDZX01000022.1_28	GB_GCA_002753185.1	PF00015
102.5	6.2e-30	PDZX01000051.1_6	GB_GCA_002753185.1	PF00015
93.2	4.3e-27	PDZX01000067.1_22	GB_GCA_002753185.1	PF00015
108.9	6.5e-32	PDZX01000002.1_56	GB_GCA_002753185.1	PF00015
132.9	2.9e-39	PDZX01000026.1_10	GB_GCA_002753185.1	PF00015
71.1	2.4e-20	PDZX01000020.1_34	GB_GCA_002753185.1	PF00015
97.8	1.6e-28	PDZX01000117.1_8	GB_GCA_002753185.1	PF00015
109.6	4.1e-32	PDZX01000001.1_4	GB_GCA_002753185.1	PF00015
103.7	2.6e-30	PDZX01000001.1_7	GB_GCA_002753185.1	PF00015
135	6.7e-40	PDZX01000003.1_36	GB_GCA_002753185.1	PF00015
99.6	4.5e-29	PDZX01000024.1_46	GB_GCA_002753185.1	PF00015
137.9	8.7e-41	PDZX01000012.1_69	GB_GCA_002753185.1	PF00015
132.3	4.5e-39	PDZX01000076.1_18	GB_GCA_002753185.1	PF00015
133.2	2.4e-39	PDZX01000029.1_39	GB_GCA_002753185.1	PF00015
109.8	3.4e-32	PDZX01000089.1_8	GB_GCA_002753185.1	PF00015
95.2	1e-27	PDZX01000005.1_35	GB_GCA_002753185.1	PF00015
110.2	2.6e-32	PDZX01000004.1_100	GB_GCA_002753185.1	PF00015
132.8	3.2e-39	PDZX01000049.1_10	GB_GCA_002753185.1	PF00015
132.9	3e-39	PDZX01000049.1_11	GB_GCA_002753185.1	PF00015
125.9	4.1e-37	PDZX01000003.1_44	GB_GCA_002753185.1	PF00015
138.4	6e-41	PDZX01000005.1_58	GB_GCA_002753185.1	PF00015
100.6	2.3e-29	PDZX01000013.1_26	GB_GCA_002753185.1	PF00015
136.2	2.9e-40	PDZX01000023.1_28	GB_GCA_002753185.1	PF00015
126.2	3.4e-37	PDZX01000004.1_38	GB_GCA_002753185.1	PF00015
121.6	8.7e-36	PDZX01000047.1_30	GB_GCA_002753185.1	PF00015
99.4	5.3e-29	PDZX01000013.1_51	GB_GCA_002753185.1	PF00015
123	3.3e-36	PDZX01000008.1_38	GB_GCA_002753185.1	PF00015
117.1	2e-34	PDZX01000002.1_125	GB_GCA_002753185.1	PF00015
135.5	4.6e-40	PDZX01000108.1_7	GB_GCA_002753185.1	PF00015
122.5	4.4e-36	PDZX01000032.1_5	GB_GCA_002753185.1	PF00015
99.2	6e-29	PDZX01000065.1_4	GB_GCA_002753185.1	PF00015
131.1	1.1e-38	PDZX01000091.1_5	GB_GCA_002753185.1	PF00015
101.3	1.4e-29	PDZX01000011.1_12	GB_GCA_002753185.1	PF00015
83.3	4.6e-24	PDZX01000043.1_23	GB_GCA_002753185.1	PF00015
130.5	1.6e-38	PDZX01000009.1_35	GB_GCA_002753185.1	PF00015
120.7	1.6e-35	PDZX01000034.1_3	GB_GCA_002753185.1	PF00015
203.4	5.1e-61	MAXT01000337.1_1	GB_GCA_001751225.1	PF00015
201.6	1.8e-60	MAXT01000053.1_10	GB_GCA_001751225.1	PF00015
123.8	1.2e-36	MAXT01000212.1_2	GB_GCA_001751225.1	PF00015
205.2	1.5e-61	MAXT01000034.1_7	GB_GCA_001751225.1	PF00015
199.2	9.9e-60	MAXT01000086.1_1	GB_GCA_001751225.1	PF00015
211	2.3e-63	MAXT01000112.1_5	GB_GCA_001751225.1	PF00015
125.9	1.7e-37	DCXM01000004.1_67	GB_GCA_002328405.1	PF00015
207.8	1.5e-62	DCXM01000006.1_230	GB_GCA_002328405.1	PF00015
121.6	3.6e-36	DCXM01000006.1_713	GB_GCA_002328405.1	PF00015
102.7	2.2e-30	DCXM01000001.1_6	GB_GCA_002328405.1	PF00015
132	2.5e-39	DCXM01000007.1_163	GB_GCA_002328405.1	PF00015
124.5	4.6e-37	DCXM01000005.1_50	GB_GCA_002328405.1	PF00015
95.4	3.7e-28	NVSW01000093.1_3	GB_GCA_002401365.1	PF00015
118.7	2.7e-35	NVSW01000061.1_6	GB_GCA_002401365.1	PF00015
142.1	1.9e-42	NVSW01000002.1_1	GB_GCA_002401365.1	PF00015
129.8	9.9e-39	PEBW01000006.1_3	GB_GCA_003050565.1	PF00015
108.4	3.5e-32	PEBW01000002.1_294	GB_GCA_003050565.1	PF00015
144.7	2.7e-43	PEBW01000001.1_39	GB_GCA_003050565.1	PF00015
209.4	1.3e-62	LVWS01000032.1_297	GB_GCA_002083365.1	PF00015
216.8	7.1e-65	LVWS01000032.1_300	GB_GCA_002083365.1	PF00015
64.4	3e-18	LVWS01000016.1_17	GB_GCA_002083365.1	PF00015
156.7	1.7e-46	LVWS01000005.1_26	GB_GCA_002083365.1	PF00015
124.7	1e-36	PAYD01000014.1_51	GB_GCA_002715145.1	PF00015
196.9	8.3e-59	PAYD01000037.1_80	GB_GCA_002715145.1	PF00015
187.7	5.5e-56	PAYD01000049.1_3	GB_GCA_002715145.1	PF00015
194.6	4.3e-58	PAYD01000007.1_99	GB_GCA_002715145.1	PF00015
168.2	5.1e-50	PAYD01000046.1_179	GB_GCA_002715145.1	PF00015
187	8.8e-56	PAYD01000024.1_3	GB_GCA_002715145.1	PF00015
227.1	4.7e-68	PAYD01000042.1_53	GB_GCA_002715145.1	PF00015
205.8	1.6e-61	PAYD01000042.1_57	GB_GCA_002715145.1	PF00015
184.9	3.9e-55	PAYD01000042.1_56	GB_GCA_002715145.1	PF00015
140.6	1.4e-41	PAYD01000011.1_9	GB_GCA_002715145.1	PF00015
196.9	8.3e-59	PAYD01000027.1_76	GB_GCA_002715145.1	PF00015
184.1	6.7e-55	PAYD01000052.1_20	GB_GCA_002715145.1	PF00015
216.6	7.7e-65	PAYD01000025.1_147	GB_GCA_002715145.1	PF00015
178.4	3.9e-53	PAYD01000001.1_92	GB_GCA_002715145.1	PF00015
106	5.5e-31	PAYD01000004.1_91	GB_GCA_002715145.1	PF00015
197.8	4.4e-59	PAYD01000052.1_9	GB_GCA_002715145.1	PF00015
176.4	1.6e-52	PAYD01000026.1_50	GB_GCA_002715145.1	PF00015
161.6	5.4e-48	PAYD01000062.1_40	GB_GCA_002715145.1	PF00015
188.1	4e-56	PAYD01000024.1_22	GB_GCA_002715145.1	PF00015
190.7	6.5e-57	PAYD01000024.1_23	GB_GCA_002715145.1	PF00015
104.3	1.8e-30	PAYD01000065.1_2	GB_GCA_002715145.1	PF00015
194.2	5.8e-58	PAYD01000024.1_167	GB_GCA_002715145.1	PF00015
110.2	2.9e-32	PAYD01000028.1_87	GB_GCA_002715145.1	PF00015
178.2	4.5e-53	PAYD01000004.1_162	GB_GCA_002715145.1	PF00015
219.5	1e-65	PAYD01000028.1_55	GB_GCA_002715145.1	PF00015
206.9	7.5e-62	PAYD01000027.1_13	GB_GCA_002715145.1	PF00015
125.3	7.2e-37	MFYT01000048.1_22	GB_GCA_001789205.1	PF00015
148.5	5.9e-44	MFYT01000049.1_19	GB_GCA_001789205.1	PF00015
141.1	1.1e-41	MFYT01000063.1_18	GB_GCA_001789205.1	PF00015
187.4	7.2e-56	MFYT01000085.1_2	GB_GCA_001789205.1	PF00015
107.2	2.5e-31	MFYT01000019.1_3	GB_GCA_001789205.1	PF00015
161.2	3e-48	MFTB01000066.1_1	GB_GCA_001785195.1	PF00015
86.7	1.8e-25	MFTB01000006.1_5	GB_GCA_001785195.1	PF00015
192.8	7.6e-58	DFZL01000015.1_3	GB_GCA_002382705.1	PF00015
162.3	1.6e-48	DFZL01000028.1_1	GB_GCA_002382705.1	PF00015
198.5	1.3e-59	DFZL01000005.1_14	GB_GCA_002382705.1	PF00015
180.4	4.8e-54	DFZL01000010.1_51	GB_GCA_002382705.1	PF00015
172.7	1.1e-51	DFZL01000042.1_11	GB_GCA_002382705.1	PF00015
172.2	1.5e-51	DFZL01000022.1_24	GB_GCA_002382705.1	PF00015
166.1	1.1e-49	DFZL01000022.1_14	GB_GCA_002382705.1	PF00015
134.8	4.2e-40	DFZL01000052.1_16	GB_GCA_002382705.1	PF00015
136.6	1.2e-40	DFZL01000012.1_79	GB_GCA_002382705.1	PF00015
124	8.4e-37	DFZL01000054.1_31	GB_GCA_002382705.1	PF00015
182.1	1.4e-54	DFZL01000031.1_25	GB_GCA_002382705.1	PF00015
183.8	4.2e-55	DFZL01000060.1_3	GB_GCA_002382705.1	PF00015
167.2	1.1e-49	PALD01000012.1_9	GB_GCA_002710685.1	PF00015
164.2	4.6e-49	DFAP01000028.1_16	GB_GCA_002365855.1	PF00015
53.2	4.3e-15	DFAP01000015.1_1	GB_GCA_002365855.1	PF00015
159.6	1.8e-47	MHBK01000063.1_11	GB_GCA_001804865.1	PF00015
54.1	3.7e-15	MHBK01000069.1_1	GB_GCA_001804865.1	PF00015
174.2	6.3e-52	MHBK01000071.1_6	GB_GCA_001804865.1	PF00015
52.3	1.3e-14	MHBK01000071.1_1	GB_GCA_001804865.1	PF00015
156.6	1.6e-46	MHBK01000007.1_18	GB_GCA_001804865.1	PF00015
131.7	6.5e-39	MHBK01000056.1_45	GB_GCA_001804865.1	PF00015
164.7	5.1e-49	MHBK01000055.1_212	GB_GCA_001804865.1	PF00015
175.8	2.2e-52	MHBK01000024.1_13	GB_GCA_001804865.1	PF00015
169.1	2.4e-50	MHBK01000020.1_31	GB_GCA_001804865.1	PF00015
166.4	1.6e-49	MHBK01000020.1_32	GB_GCA_001804865.1	PF00015
169.1	2.4e-50	MHBK01000066.1_6	GB_GCA_001804865.1	PF00015
178.6	2.9e-53	MHBK01000020.1_22	GB_GCA_001804865.1	PF00015
125.3	5.9e-37	MHBK01000043.1_2	GB_GCA_001804865.1	PF00015
170.1	1.2e-50	MHBK01000035.1_22	GB_GCA_001804865.1	PF00015
215.9	9.6e-65	DEWY01000006.1_417	GB_GCA_002363865.1	PF00015
215.8	1e-64	DEWY01000013.1_38	GB_GCA_002363865.1	PF00015
216.5	6.2e-65	DEWY01000006.1_113	GB_GCA_002363865.1	PF00015
205.4	1.5e-61	DEWY01000002.1_172	GB_GCA_002363865.1	PF00015
113.1	2.9e-33	DEWY01000013.1_376	GB_GCA_002363865.1	PF00015
201.8	2e-60	DEWY01000010.1_16	GB_GCA_002363865.1	PF00015
216.2	8e-65	DEWY01000008.1_51	GB_GCA_002363865.1	PF00015
209.6	8.5e-63	DEWY01000013.1_253	GB_GCA_002363865.1	PF00015
127.9	8.2e-38	DEWY01000011.1_73	GB_GCA_002363865.1	PF00015
198.6	1.9e-59	DEWY01000006.1_508	GB_GCA_002363865.1	PF00015
162.8	1e-48	MFSU01000063.1_10	GB_GCA_001785115.1	PF00015
108.9	3.3e-32	MFSU01000042.1_5	GB_GCA_001785115.1	PF00015
129.1	4.1e-38	DDSQ01000049.1_2	GB_GCA_002343845.1	PF00015
128.3	4.4e-38	MFRQ01000013.1_13	GB_GCA_001784615.1	PF00015
148.3	3.3e-44	MFRQ01000018.1_2	GB_GCA_001784615.1	PF00015
149.3	1.6e-44	MFRQ01000130.1_22	GB_GCA_001784615.1	PF00015
110.6	2.8e-32	MKTV01000005.1_135	GB_GCA_001898425.1	PF00015
103.5	4.4e-30	MKTV01000069.1_69	GB_GCA_001898425.1	PF00015
122.2	8.2e-36	MKTV01000086.1_12	GB_GCA_001898425.1	PF00015
94.6	2.3e-27	MKTV01000038.1_26	GB_GCA_001898425.1	PF00015
121	1.9e-35	MKTV01000065.1_87	GB_GCA_001898425.1	PF00015
122.8	5.5e-36	MKTV01000045.1_28	GB_GCA_001898425.1	PF00015
117.8	1.8e-34	MKTV01000095.1_40	GB_GCA_001898425.1	PF00015
117.6	2e-34	MKTV01000056.1_91	GB_GCA_001898425.1	PF00015
125	1.1e-36	MKTV01000071.1_24	GB_GCA_001898425.1	PF00015
118	1.6e-34	MKTV01000066.1_35	GB_GCA_001898425.1	PF00015
115.3	1e-33	MKTV01000044.1_78	GB_GCA_001898425.1	PF00015
100.4	3.8e-29	MKTV01000038.1_193	GB_GCA_001898425.1	PF00015
205.8	1.8e-61	NHBQ01000105.1_15	GB_GCA_002167455.1	PF00015
106.9	3.1e-31	NHBQ01000059.1_128	GB_GCA_002167455.1	PF00015
107.5	2.1e-31	NHBQ01000080.1_82	GB_GCA_002167455.1	PF00015
54.5	3.5e-15	NHBQ01000111.1_24	GB_GCA_002167455.1	PF00015
122.5	5.3e-36	NHBQ01000048.1_54	GB_GCA_002167455.1	PF00015
171.2	6.8e-51	NHBQ01000064.1_27	GB_GCA_002167455.1	PF00015
117.1	2.3e-34	NHBQ01000056.1_24	GB_GCA_002167455.1	PF00015
124.7	1.1e-36	NHBQ01000039.1_141	GB_GCA_002167455.1	PF00015
131.5	9.3e-39	NHBQ01000070.1_129	GB_GCA_002167455.1	PF00015
102.6	3.2e-30	DEDT01000031.1_37	GB_GCA_002350105.1	PF00015
166.5	8.8e-50	DEDT01000052.1_12	GB_GCA_002350105.1	PF00015
186.5	6.8e-56	DEDT01000001.1_47	GB_GCA_002350105.1	PF00015
98	8e-29	DEDT01000029.1_74	GB_GCA_002350105.1	PF00015
179.9	7.2e-54	DEDT01000029.1_69	GB_GCA_002350105.1	PF00015
177.4	4.2e-53	DEDT01000010.1_22	GB_GCA_002350105.1	PF00015
163.9	5.4e-49	DEDT01000029.1_11	GB_GCA_002350105.1	PF00015
152.7	1.5e-45	DEDT01000001.1_17	GB_GCA_002350105.1	PF00015
149.8	1.1e-44	DEDT01000039.1_72	GB_GCA_002350105.1	PF00015
146.6	1.1e-43	DEDT01000007.1_6	GB_GCA_002350105.1	PF00015
111.7	5.4e-33	DEDT01000035.1_2	GB_GCA_002350105.1	PF00015
174.2	3.8e-52	DEDT01000059.1_19	GB_GCA_002350105.1	PF00015
186.4	7.3e-56	DEDT01000043.1_14	GB_GCA_002350105.1	PF00015
144.5	4.8e-43	DEDT01000020.1_17	GB_GCA_002350105.1	PF00015
179.8	7.5e-54	DEDT01000026.1_14	GB_GCA_002350105.1	PF00015
160.1	8.2e-48	DEDT01000053.1_44	GB_GCA_002350105.1	PF00015
159.9	9.3e-48	DEDT01000053.1_14	GB_GCA_002350105.1	PF00015
112.7	2.6e-33	DEDT01000049.1_14	GB_GCA_002350105.1	PF00015
186.2	1.2e-55	DBBS01000021.1_389	GB_GCA_002292295.1	PF00015
78.8	9e-23	DBBS01000012.1_32	GB_GCA_002292295.1	PF00015
94.3	1.6e-27	DBBS01000018.1_29	GB_GCA_002292295.1	PF00015
88.2	1.2e-25	DBBS01000021.1_264	GB_GCA_002292295.1	PF00015
115.5	5.1e-34	DBBS01000021.1_57	GB_GCA_002292295.1	PF00015
115.6	4.8e-34	DBBS01000021.1_56	GB_GCA_002292295.1	PF00015
207.7	3.2e-62	DBBS01000014.1_62	GB_GCA_002292295.1	PF00015
129.1	3.5e-38	DBBS01000011.1_30	GB_GCA_002292295.1	PF00015
120.5	1.5e-35	DBBS01000020.1_6	GB_GCA_002292295.1	PF00015
162.1	4.7e-48	PLZH01000047.1_35	GB_GCA_003152055.1	PF00015
124.8	6.9e-37	PDZV01000016.1_59	GB_GCA_002753135.1	PF00015
113.6	1.9e-33	PDZV01000007.1_61	GB_GCA_002753135.1	PF00015
136	2.7e-40	PDZV01000027.1_45	GB_GCA_002753135.1	PF00015
130.9	1e-38	PDZV01000005.1_78	GB_GCA_002753135.1	PF00015
107.7	1.3e-31	PDZV01000067.1_6	GB_GCA_002753135.1	PF00015
108.8	5.5e-32	PDZV01000004.1_72	GB_GCA_002753135.1	PF00015
127.5	1e-37	PDZV01000006.1_48	GB_GCA_002753135.1	PF00015
118.5	6.2e-35	PDZV01000004.1_102	GB_GCA_002753135.1	PF00015
117.1	1.6e-34	PDZV01000012.1_4	GB_GCA_002753135.1	PF00015
115.1	6.6e-34	PDZV01000010.1_13	GB_GCA_002753135.1	PF00015
53.7	4.2e-15	PDZV01000012.1_21	GB_GCA_002753135.1	PF00015
56.7	4.8e-16	PDZV01000012.1_20	GB_GCA_002753135.1	PF00015
141.6	5e-42	PDZV01000012.1_24	GB_GCA_002753135.1	PF00015
94.5	1.3e-27	PDZV01000012.1_29	GB_GCA_002753135.1	PF00015
117.6	1.1e-34	PDZV01000010.1_69	GB_GCA_002753135.1	PF00015
109.5	3.5e-32	PDZV01000020.1_35	GB_GCA_002753135.1	PF00015
99.6	3.6e-29	PDZV01000012.1_31	GB_GCA_002753135.1	PF00015
112.1	5.6e-33	PDZV01000028.1_16	GB_GCA_002753135.1	PF00015
122.3	4.3e-36	PDZV01000002.1_78	GB_GCA_002753135.1	PF00015
126.1	2.8e-37	PDZV01000045.1_5	GB_GCA_002753135.1	PF00015
140.8	9.1e-42	PDZV01000012.1_18	GB_GCA_002753135.1	PF00015
125.3	5.1e-37	PDZV01000010.1_14	GB_GCA_002753135.1	PF00015
118.4	6.4e-35	PDZV01000032.1_1	GB_GCA_002753135.1	PF00015
88	1.3e-25	PDZV01000002.1_153	GB_GCA_002753135.1	PF00015
131.2	8e-39	PDZV01000049.1_11	GB_GCA_002753135.1	PF00015
111.2	1.1e-32	PDZV01000063.1_5	GB_GCA_002753135.1	PF00015
137.7	7.8e-41	PDZV01000002.1_34	GB_GCA_002753135.1	PF00015
130.6	1.2e-38	PDZV01000008.1_68	GB_GCA_002753135.1	PF00015
97.7	1.4e-28	PDZV01000013.1_60	GB_GCA_002753135.1	PF00015
133.5	1.5e-39	PDZV01000005.1_33	GB_GCA_002753135.1	PF00015
131.7	5.4e-39	PDZV01000035.1_8	GB_GCA_002753135.1	PF00015
133.5	1.6e-39	PDZV01000016.1_48	GB_GCA_002753135.1	PF00015
118.7	5.2e-35	PDZV01000005.1_12	GB_GCA_002753135.1	PF00015
133.7	1.3e-39	PDZV01000005.1_13	GB_GCA_002753135.1	PF00015
101.3	1.1e-29	PDZV01000043.1_2	GB_GCA_002753135.1	PF00015
120.8	1.2e-35	PDZV01000001.1_72	GB_GCA_002753135.1	PF00015
144.7	4.8e-43	FR894550.1_34	GB_GCA_000436115.1	PF00015
111.1	9e-33	FR894522.1_72	GB_GCA_000436115.1	PF00015
114.4	8.9e-34	FR894522.1_78	GB_GCA_000436115.1	PF00015
96.1	3.5e-28	FR894537.1_6	GB_GCA_000436115.1	PF00015
124.1	9.2e-37	FR894561.1_23	GB_GCA_000436115.1	PF00015
160.9	4.9e-48	FR894501.1_24	GB_GCA_000436115.1	PF00015
118.8	4e-35	FR894536.1_58	GB_GCA_000436115.1	PF00015
168.3	2.7e-50	FR894565.1_6	GB_GCA_000436115.1	PF00015
109.4	2.8e-32	FR894564.1_45	GB_GCA_000436115.1	PF00015
95.2	6.3e-28	FR894558.1_8	GB_GCA_000436115.1	PF00015
104.3	1.1e-30	FR894552.1_6	GB_GCA_000436115.1	PF00015
127.4	9.1e-38	FR894550.1_67	GB_GCA_000436115.1	PF00015
120.2	1.4e-35	FR894525.1_87	GB_GCA_000436115.1	PF00015
127.7	7.1e-38	FR894566.1_29	GB_GCA_000436115.1	PF00015
108.8	4.3e-32	FR894562.1_54	GB_GCA_000436115.1	PF00015
158.3	3.7e-47	JXSN01000048.1_2	GB_GCA_001276605.1	PF00015
103.5	2.2e-30	JXSN01000105.1_6	GB_GCA_001276605.1	PF00015
130.3	1.4e-38	JXSN01000001.1_21	GB_GCA_001276605.1	PF00015
79.3	5.6e-23	JXSN01000138.1_1	GB_GCA_001276605.1	PF00015
126.8	1.6e-37	JXSN01000183.1_3	GB_GCA_001276605.1	PF00015
127.8	8.4e-38	JXSN01000130.1_1	GB_GCA_001276605.1	PF00015
125.1	5.4e-37	JXSN01000125.1_5	GB_GCA_001276605.1	PF00015
209.4	9e-63	PLMS01000078.1_17	GB_GCA_003142575.1	PF00015
201	3.3e-60	PLMS01000074.1_4	GB_GCA_003142575.1	PF00015
109.3	4.9e-32	NKIT01000039.1_29	GB_GCA_002256185.1	PF00015
126.5	2.7e-37	NKIT01000036.1_15	GB_GCA_002256185.1	PF00015
94	2.4e-27	NKIT01000027.1_2	GB_GCA_002256185.1	PF00015
183.3	1.2e-54	NKIT01000008.1_19	GB_GCA_002256185.1	PF00015
85.9	7.2e-25	NKIT01000218.1_2	GB_GCA_002256185.1	PF00015
127.2	1.7e-37	NKIT01000082.1_6	GB_GCA_002256185.1	PF00015
137.8	9.5e-41	NKIT01000008.1_21	GB_GCA_002256185.1	PF00015
55.2	1.8e-15	NKIT01000116.1_2	GB_GCA_002256185.1	PF00015
54.4	3.1e-15	NKIT01000028.1_23	GB_GCA_002256185.1	PF00015
173.2	1.4e-51	NKIT01000012.1_41	GB_GCA_002256185.1	PF00015
144.1	1.1e-42	NKIT01000031.1_16	GB_GCA_002256185.1	PF00015
124.4	1.2e-36	NKIT01000127.1_2	GB_GCA_002256185.1	PF00015
149.4	1.9e-44	DJEU01000016.1_14	GB_GCA_002431395.1	PF00015
158.3	3.5e-47	DJEU01000002.1_92	GB_GCA_002431395.1	PF00015
117.1	1.4e-34	DJEU01000036.1_15	GB_GCA_002431395.1	PF00015
128.4	4.8e-38	DJEU01000048.1_34	GB_GCA_002431395.1	PF00015
120	1.9e-35	DJEU01000023.1_45	GB_GCA_002431395.1	PF00015
91	1.3e-26	DJEU01000044.1_19	GB_GCA_002431395.1	PF00015
105.9	3.7e-31	DJEU01000008.1_20	GB_GCA_002431395.1	PF00015
132	3.8e-39	DJEU01000042.1_22	GB_GCA_002431395.1	PF00015
130.9	2.4e-38	JODP01000002.1_452	GB_GCA_000719025.1	PF00015
96	1.2e-27	JODP01000001.1_322	GB_GCA_000719025.1	PF00015
74.8	3.6e-21	JODP01000019.1_16	GB_GCA_000719025.1	PF00015
127.6	2.4e-37	JODP01000011.1_207	GB_GCA_000719025.1	PF00015
104.2	3.7e-30	JODP01000006.1_537	GB_GCA_000719025.1	PF00015
140.7	2.5e-41	JODP01000003.1_3	GB_GCA_000719025.1	PF00015
140.7	2.4e-41	JODP01000020.1_14	GB_GCA_000719025.1	PF00015
108.9	1.3e-31	JODP01000020.1_18	GB_GCA_000719025.1	PF00015
104.9	2.1e-30	JODP01000006.1_999	GB_GCA_000719025.1	PF00015
129.1	8.5e-38	JODP01000001.1_519	GB_GCA_000719025.1	PF00015
97.7	3.4e-28	JODP01000019.1_1	GB_GCA_000719025.1	PF00015
130.9	2.5e-38	JODP01000001.1_295	GB_GCA_000719025.1	PF00015
145.9	6.2e-43	JODP01000011.1_7	GB_GCA_000719025.1	PF00015
130.6	3e-38	JODP01000024.1_31	GB_GCA_000719025.1	PF00015
141	2e-41	JODP01000013.1_391	GB_GCA_000719025.1	PF00015
127.2	3.3e-37	JODP01000017.1_34	GB_GCA_000719025.1	PF00015
96.4	8.5e-28	JODP01000008.1_1	GB_GCA_000719025.1	PF00015
126.1	7.1e-37	JODP01000009.1_3	GB_GCA_000719025.1	PF00015
202.3	1.5e-60	DEVL01000003.1_1106	GB_GCA_002363385.1	PF00015
206.9	5.5e-62	DEVL01000003.1_101	GB_GCA_002363385.1	PF00015
212.3	1.3e-63	DEVL01000004.1_8	GB_GCA_002363385.1	PF00015
217.3	3.8e-65	DEVL01000004.1_1	GB_GCA_002363385.1	PF00015
203.5	6.4e-61	DEVL01000004.1_3	GB_GCA_002363385.1	PF00015
215.3	1.6e-64	DEVL01000004.1_7	GB_GCA_002363385.1	PF00015
164.9	4.1e-49	DEVL01000003.1_787	GB_GCA_002363385.1	PF00015
212.3	1.3e-63	DEVL01000004.1_374	GB_GCA_002363385.1	PF00015
209.1	1.2e-62	DEVL01000003.1_374	GB_GCA_002363385.1	PF00015
203.7	5.5e-61	DEVL01000003.1_1392	GB_GCA_002363385.1	PF00015
207.3	4.4e-62	DEVL01000003.1_1	GB_GCA_002363385.1	PF00015
185	2.9e-55	DEVL01000003.1_863	GB_GCA_002363385.1	PF00015
106.7	2.5e-31	DEVL01000002.1_315	GB_GCA_002363385.1	PF00015
110	3.4e-32	JH651384.1_2074	GB_GCA_000260135.1	PF00015
132.3	5.1e-39	JH651384.1_3536	GB_GCA_000260135.1	PF00015
118.6	4.4e-35	DDWM01000059.1_69	GB_GCA_002345925.1	PF00015
160.2	8e-48	DDWM01000038.1_63	GB_GCA_002345925.1	PF00015
177.6	3.8e-53	DDWM01000022.1_56	GB_GCA_002345925.1	PF00015
151.7	3.2e-45	DDWM01000022.1_32	GB_GCA_002345925.1	PF00015
165.9	2.2e-49	DDVX01000017.1_73	GB_GCA_002345575.1	PF00015
169.9	1.3e-50	DDVX01000019.1_112	GB_GCA_002345575.1	PF00015
174.6	4.8e-52	DDVX01000007.1_161	GB_GCA_002345575.1	PF00015
122.8	3.4e-36	DDVX01000017.1_255	GB_GCA_002345575.1	PF00015
169.1	2.3e-50	DDVX01000016.1_79	GB_GCA_002345575.1	PF00015
171	5.8e-51	DDVX01000004.1_181	GB_GCA_002345575.1	PF00015
180.5	7.5e-54	DDVX01000008.1_102	GB_GCA_002345575.1	PF00015
152.1	3.7e-45	DDVX01000013.1_57	GB_GCA_002345575.1	PF00015
112	6.6e-33	DDVX01000006.1_137	GB_GCA_002345575.1	PF00015
132.1	4.7e-39	DDVX01000003.1_111	GB_GCA_002345575.1	PF00015
174.3	5.9e-52	DDVX01000012.1_196	GB_GCA_002345575.1	PF00015
161.6	4.4e-48	DDVX01000003.1_108	GB_GCA_002345575.1	PF00015
110.6	1.7e-32	DDVX01000008.1_128	GB_GCA_002345575.1	PF00015
149.3	2.6e-44	DDVX01000015.1_104	GB_GCA_002345575.1	PF00015
180.1	1e-53	DDVX01000017.1_197	GB_GCA_002345575.1	PF00015
161.6	4.4e-48	DDVX01000017.1_202	GB_GCA_002345575.1	PF00015
171.3	5e-51	DDVX01000019.1_328	GB_GCA_002345575.1	PF00015
146.6	1.8e-43	DDVX01000004.1_156	GB_GCA_002345575.1	PF00015
178.7	2.7e-53	DDVX01000003.1_159	GB_GCA_002345575.1	PF00015
163.2	1.5e-48	DDVX01000017.1_225	GB_GCA_002345575.1	PF00015
177.7	5.2e-53	DDVX01000013.1_83	GB_GCA_002345575.1	PF00015
179	2.2e-53	DDVX01000012.1_288	GB_GCA_002345575.1	PF00015
93.3	3.5e-27	DDVX01000007.1_206	GB_GCA_002345575.1	PF00015
134.3	1e-39	DDVX01000007.1_202	GB_GCA_002345575.1	PF00015
164.9	2.7e-49	MGTC01000049.1_14	GB_GCA_001799255.1	PF00015
135.6	2.5e-40	MGTC01000036.1_8	GB_GCA_001799255.1	PF00015
139.1	2.2e-41	MGTC01000055.1_8	GB_GCA_001799255.1	PF00015
153.6	7.7e-46	MGTC01000089.1_21	GB_GCA_001799255.1	PF00015
151.6	3.1e-45	MGTC01000089.1_23	GB_GCA_001799255.1	PF00015
162.9	1.1e-48	MGTC01000048.1_12	GB_GCA_001799255.1	PF00015
197.9	4.1e-59	MEGD01000038.1_20	GB_GCA_001725355.1	PF00015
160.7	9.9e-48	MEGD01000008.1_80	GB_GCA_001725355.1	PF00015
188	4.3e-56	MEGD01000005.1_164	GB_GCA_001725355.1	PF00015
187.8	5e-56	MEGD01000001.1_95	GB_GCA_001725355.1	PF00015
201.5	3.2e-60	MEGD01000001.1_97	GB_GCA_001725355.1	PF00015
172.7	2.1e-51	MEGD01000007.1_65	GB_GCA_001725355.1	PF00015
93.3	2.7e-27	DGTW01000199.1_14	GB_GCA_002393835.1	PF00015
92.5	4.7e-27	DGTW01000169.1_2	GB_GCA_002393835.1	PF00015
98.1	8.9e-29	DGTW01000284.1_5	GB_GCA_002393835.1	PF00015
97.1	1.9e-28	DGTW01000008.1_11	GB_GCA_002393835.1	PF00015
84.3	1.5e-24	DGTW01000088.1_4	GB_GCA_002393835.1	PF00015
82.8	4.3e-24	DGTW01000371.1_16	GB_GCA_002393835.1	PF00015
102	5.9e-30	DGTW01000187.1_4	GB_GCA_002393835.1	PF00015
84.1	1.8e-24	DGTW01000352.1_14	GB_GCA_002393835.1	PF00015
99.9	2.6e-29	DGTW01000325.1_2	GB_GCA_002393835.1	PF00015
92.9	3.5e-27	DGTW01000197.1_4	GB_GCA_002393835.1	PF00015
104.2	1.2e-30	DGTW01000345.1_4	GB_GCA_002393835.1	PF00015
36.8	5.2e-10	DGTW01000262.1_1	GB_GCA_002393835.1	PF00015
75.8	6.2e-22	DGTW01000250.1_13	GB_GCA_002393835.1	PF00015
81.3	1.2e-23	DGTW01000085.1_8	GB_GCA_002393835.1	PF00015
79.6	4.2e-23	DGTW01000079.1_1	GB_GCA_002393835.1	PF00015
93.3	2.6e-27	DGTW01000147.1_3	GB_GCA_002393835.1	PF00015
103.2	2.5e-30	DGTW01000115.1_5	GB_GCA_002393835.1	PF00015
86.7	2.8e-25	DGTW01000094.1_5	GB_GCA_002393835.1	PF00015
100.6	1.5e-29	DGTW01000295.1_16	GB_GCA_002393835.1	PF00015
100.4	1.8e-29	DGTW01000282.1_6	GB_GCA_002393835.1	PF00015
95.5	5.7e-28	DGTW01000286.1_7	GB_GCA_002393835.1	PF00015
126.9	1.6e-37	DKAT01000056.1_1	GB_GCA_002450905.1	PF00015
117.5	1.3e-34	DKAT01000060.1_41	GB_GCA_002450905.1	PF00015
114.6	1e-33	DKAT01000054.1_19	GB_GCA_002450905.1	PF00015
177.6	5.3e-53	DKAT01000015.1_45	GB_GCA_002450905.1	PF00015
74.5	1.8e-21	DKAT01000015.1_42	GB_GCA_002450905.1	PF00015
168.5	3.1e-50	DKAT01000002.1_47	GB_GCA_002450905.1	PF00015
163.5	1.1e-48	DKAT01000070.1_118	GB_GCA_002450905.1	PF00015
103.8	1.9e-30	DKAT01000054.1_29	GB_GCA_002450905.1	PF00015
114.9	8.1e-34	DKAT01000120.1_28	GB_GCA_002450905.1	PF00015
123.5	1.8e-36	DKAT01000084.1_39	GB_GCA_002450905.1	PF00015
160.9	6.8e-48	DKAT01000092.1_18	GB_GCA_002450905.1	PF00015
168.9	2.3e-50	DKAT01000092.1_15	GB_GCA_002450905.1	PF00015
174.7	4e-52	DKAT01000092.1_17	GB_GCA_002450905.1	PF00015
119.7	2.7e-35	DKAT01000059.1_17	GB_GCA_002450905.1	PF00015
169.9	1.2e-50	DKAT01000083.1_25	GB_GCA_002450905.1	PF00015
166.7	1.1e-49	DKAT01000079.1_1	GB_GCA_002450905.1	PF00015
174.2	5.6e-52	DKAT01000004.1_3	GB_GCA_002450905.1	PF00015
132.4	3.4e-39	DKAT01000083.1_30	GB_GCA_002450905.1	PF00015
92.7	4.9e-27	DKAT01000021.1_12	GB_GCA_002450905.1	PF00015
166.4	1.4e-49	DKAT01000011.1_11	GB_GCA_002450905.1	PF00015
162.9	1.6e-48	DKAT01000042.1_2	GB_GCA_002450905.1	PF00015
167.5	6.1e-50	DKAT01000116.1_4	GB_GCA_002450905.1	PF00015
172.7	1.6e-51	DKAT01000037.1_25	GB_GCA_002450905.1	PF00015
179	1.8e-53	DKAT01000056.1_27	GB_GCA_002450905.1	PF00015
98	1.2e-28	DKAT01000049.1_83	GB_GCA_002450905.1	PF00015
166.6	1.2e-49	DKAT01000024.1_115	GB_GCA_002450905.1	PF00015
118	8.9e-35	DKAT01000062.1_18	GB_GCA_002450905.1	PF00015
111.3	9.6e-33	DKAT01000062.1_17	GB_GCA_002450905.1	PF00015
170	1.1e-50	DKAT01000002.1_3	GB_GCA_002450905.1	PF00015
82.9	4.8e-24	DKAT01000002.1_29	GB_GCA_002450905.1	PF00015
122.8	3.5e-36	DDXC01000078.1_2	GB_GCA_002347745.1	PF00015
122.5	4.2e-36	DDXC01000078.1_22	GB_GCA_002347745.1	PF00015
126.7	2.2e-37	DDXC01000050.1_3	GB_GCA_002347745.1	PF00015
131.6	7.1e-39	DDXC01000133.1_17	GB_GCA_002347745.1	PF00015
118	1e-34	DDXC01000032.1_2	GB_GCA_002347745.1	PF00015
106.3	3.7e-31	DDXC01000097.1_22	GB_GCA_002347745.1	PF00015
123.6	1.9e-36	DDXC01000008.1_33	GB_GCA_002347745.1	PF00015
111.7	8.3e-33	DDXC01000096.1_35	GB_GCA_002347745.1	PF00015
127.8	6.3e-38	DIRE01000054.1_29	GB_GCA_002426575.1	PF00015
150.2	9.4e-45	DIRE01000013.1_17	GB_GCA_002426575.1	PF00015
153.8	7.2e-46	DIRE01000013.1_16	GB_GCA_002426575.1	PF00015
113.7	1.3e-33	DIRE01000051.1_37	GB_GCA_002426575.1	PF00015
113.9	1.1e-33	DIRE01000045.1_42	GB_GCA_002426575.1	PF00015
162.6	1.5e-48	DIRE01000084.1_8	GB_GCA_002426575.1	PF00015
96.9	1.7e-28	MLPZ01000003.1_144	GB_GCA_001885315.1	PF00015
94.6	8.8e-28	MLPZ01000003.1_143	GB_GCA_001885315.1	PF00015
95.1	6.1e-28	MLPZ01000005.1_3	GB_GCA_001885315.1	PF00015
93.7	1.6e-27	MLPZ01000009.1_13	GB_GCA_001885315.1	PF00015
105	5.6e-31	MLPZ01000012.1_33	GB_GCA_001885315.1	PF00015
96.6	2.2e-28	MLPZ01000015.1_63	GB_GCA_001885315.1	PF00015
114.3	8.3e-34	MLPZ01000004.1_63	GB_GCA_001885315.1	PF00015
96.2	2.9e-28	MLPZ01000005.1_161	GB_GCA_001885315.1	PF00015
154.2	7.3e-46	PQAO01000007.1_137	GB_GCA_003104995.1	PF00015
35.1	3.1e-09	PLIC01000145.1_1	GB_GCA_003139995.1	PF00015
178.9	3e-53	PLIC01000251.1_24	GB_GCA_003139995.1	PF00015
117.1	2.5e-34	PLIC01000156.1_12	GB_GCA_003139995.1	PF00015
118.5	9e-35	PLIC01000111.1_22	GB_GCA_003139995.1	PF00015
188.1	1.4e-56	MHEI01000006.1_3	GB_GCA_001805165.1	PF00015
201.6	1e-60	MHEI01000038.1_1	GB_GCA_001805165.1	PF00015
145.5	1.5e-43	MHEI01000004.1_33	GB_GCA_001805165.1	PF00015
176.1	1.7e-52	DDTZ01000186.1_7	GB_GCA_002344565.1	PF00015
179.6	1.3e-53	DDTZ01000038.1_1	GB_GCA_002344565.1	PF00015
137.2	1.3e-40	DDTZ01000083.1_2	GB_GCA_002344565.1	PF00015
188.2	3.3e-56	DDTZ01000179.1_9	GB_GCA_002344565.1	PF00015
143.3	1.8e-42	DDTZ01000106.1_26	GB_GCA_002344565.1	PF00015
157.8	6.6e-47	DDTZ01000191.1_40	GB_GCA_002344565.1	PF00015
178	4.2e-53	DDTZ01000174.1_14	GB_GCA_002344565.1	PF00015
103.4	2.9e-30	DDTZ01000033.1_11	GB_GCA_002344565.1	PF00015
106.4	3.5e-31	DDTZ01000106.1_34	GB_GCA_002344565.1	PF00015
167.2	8.5e-50	DDTZ01000190.1_9	GB_GCA_002344565.1	PF00015
175	3.6e-52	DDTZ01000084.1_7	GB_GCA_002344565.1	PF00015
173.3	1.1e-51	DDTZ01000098.1_14	GB_GCA_002344565.1	PF00015
170.5	8.2e-51	DDTZ01000098.1_10	GB_GCA_002344565.1	PF00015
90.1	1.9e-26	DFNH01000032.1_5	GB_GCA_002375985.1	PF00015
167.9	2.9e-50	DFNH01000039.1_33	GB_GCA_002375985.1	PF00015
177	5.1e-53	DFNH01000032.1_11	GB_GCA_002375985.1	PF00015
155.9	1.4e-46	DFNH01000024.1_169	GB_GCA_002375985.1	PF00015
178.8	1.4e-53	DFNH01000024.1_171	GB_GCA_002375985.1	PF00015
214.3	2.1e-64	MGWR01000047.1_10	GB_GCA_001801085.1	PF00015
111	8.5e-33	MGWR01000061.1_129	GB_GCA_001801085.1	PF00015
107.3	1.1e-31	MGWR01000041.1_15	GB_GCA_001801085.1	PF00015
216	6.3e-65	MGWR01000041.1_19	GB_GCA_001801085.1	PF00015
216.4	4.6e-65	MGWR01000005.1_2	GB_GCA_001801085.1	PF00015
158.7	2.1e-47	MGWR01000015.1_14	GB_GCA_001801085.1	PF00015
217.9	1.6e-65	MGWR01000047.1_7	GB_GCA_001801085.1	PF00015
216.5	4.3e-65	MGWR01000047.1_9	GB_GCA_001801085.1	PF00015
161.5	3e-48	MGWR01000002.1_6	GB_GCA_001801085.1	PF00015
123.9	9.2e-37	MGWR01000027.1_27	GB_GCA_001801085.1	PF00015
141.4	4.1e-42	MGWR01000010.1_5	GB_GCA_001801085.1	PF00015
129.5	1.8e-38	MGWR01000061.1_141	GB_GCA_001801085.1	PF00015
152.8	1.3e-45	MGWR01000035.1_20	GB_GCA_001801085.1	PF00015
139.2	2e-41	MGWR01000041.1_7	GB_GCA_001801085.1	PF00015
169.6	1e-50	MGWR01000041.1_9	GB_GCA_001801085.1	PF00015
165	2.5e-49	MGWR01000041.1_8	GB_GCA_001801085.1	PF00015
103	2.4e-30	MGWR01000013.1_14	GB_GCA_001801085.1	PF00015
199.3	8e-60	MGWR01000063.1_2	GB_GCA_001801085.1	PF00015
159.3	1.4e-47	MGWR01000039.1_13	GB_GCA_001801085.1	PF00015
109.6	2.1e-32	DIUD01000009.1_1	GB_GCA_002428225.1	PF00015
85	6.8e-25	DHST01000019.1_46	GB_GCA_002411385.1	PF00015
132.6	1.8e-39	DHST01000019.1_55	GB_GCA_002411385.1	PF00015
33	5.4e-09	DHST01000067.1_1	GB_GCA_002411385.1	PF00015
109.9	1.6e-32	DHST01000089.1_23	GB_GCA_002411385.1	PF00015
172.4	1.5e-51	MNYA01000420.1_3	GB_GCA_001872985.1	PF00015
160	8.9e-48	MNYA01000149.1_5	GB_GCA_001872985.1	PF00015
172.9	1e-51	MNYA01000397.1_4	GB_GCA_001872985.1	PF00015
86.4	3.1e-25	MNYA01000479.1_2	GB_GCA_001872985.1	PF00015
136.8	1.1e-40	MNYA01000144.1_8	GB_GCA_001872985.1	PF00015
181.6	7.6e-54	NYXK01000015.1_11	GB_GCA_002685535.1	PF00015
126.1	7.7e-37	NYXK01000015.1_10	GB_GCA_002685535.1	PF00015
114.6	2.4e-33	NYXK01000015.1_9	GB_GCA_002685535.1	PF00015
104.7	2e-30	DJUJ01000221.1_7	GB_GCA_002438345.1	PF00015
147.2	1.9e-43	DJUJ01000056.1_28	GB_GCA_002438345.1	PF00015
121.2	1.7e-35	DJUJ01000204.1_28	GB_GCA_002438345.1	PF00015
89.5	8.5e-26	DJUJ01000160.1_40	GB_GCA_002438345.1	PF00015
87	4.9e-25	DJUJ01000136.1_6	GB_GCA_002438345.1	PF00015
38	5.1e-10	DJUJ01000136.1_5	GB_GCA_002438345.1	PF00015
167.8	9.2e-50	DJUJ01000200.1_37	GB_GCA_002438345.1	PF00015
183	2.1e-54	DJUJ01000224.1_6	GB_GCA_002438345.1	PF00015
127	2.9e-37	DJUJ01000201.1_12	GB_GCA_002438345.1	PF00015
200	1.3e-59	DJUJ01000003.1_38	GB_GCA_002438345.1	PF00015
39.7	1.5e-10	DJUJ01000124.1_32	GB_GCA_002438345.1	PF00015
181.1	8.1e-54	DJUJ01000075.1_36	GB_GCA_002438345.1	PF00015
138.4	9.2e-41	DJUJ01000224.1_7	GB_GCA_002438345.1	PF00015
147.5	1.5e-43	DJUJ01000050.1_2	GB_GCA_002438345.1	PF00015
92.2	1.3e-26	DJUJ01000225.1_25	GB_GCA_002438345.1	PF00015
98	2.2e-28	DJUJ01000001.1_41	GB_GCA_002438345.1	PF00015
110.3	3.7e-32	DJUJ01000098.1_41	GB_GCA_002438345.1	PF00015
148.1	1e-43	DJUJ01000057.1_19	GB_GCA_002438345.1	PF00015
62.6	1.4e-17	DJUJ01000124.1_31	GB_GCA_002438345.1	PF00015
99.7	6.5e-29	DJUJ01000065.1_52	GB_GCA_002438345.1	PF00015
115.4	1e-33	DJUJ01000098.1_36	GB_GCA_002438345.1	PF00015
115.8	7.9e-34	DJUJ01000124.1_56	GB_GCA_002438345.1	PF00015
129.4	5.2e-38	DJUJ01000116.1_2	GB_GCA_002438345.1	PF00015
161.2	1e-47	DJUJ01000101.1_27	GB_GCA_002438345.1	PF00015
109.7	5.1e-32	PMKM01000090.1_12	GB_GCA_003157745.1	PF00015
141.1	4.9e-42	DCPU01000016.1_63	GB_GCA_002323245.1	PF00015
124.7	5.5e-37	DCPU01000004.1_7	GB_GCA_002323245.1	PF00015
119.4	2.2e-35	DCPU01000016.1_71	GB_GCA_002323245.1	PF00015
208.7	2.4e-62	QEOJ01000006.1_128	GB_GCA_003097105.1	PF00015
210.4	7.3e-63	QEOJ01000006.1_438	GB_GCA_003097105.1	PF00015
199.7	1.4e-59	QEOJ01000003.1_91	GB_GCA_003097105.1	PF00015
185.5	3e-55	QEOJ01000002.1_368	GB_GCA_003097105.1	PF00015
209.6	1.3e-62	QEOJ01000010.1_71	GB_GCA_003097105.1	PF00015
162.4	3.5e-48	QEOJ01000015.1_13	GB_GCA_003097105.1	PF00015
213.3	9.5e-64	QEOJ01000001.1_681	GB_GCA_003097105.1	PF00015
211.9	2.6e-63	QEOJ01000005.1_230	GB_GCA_003097105.1	PF00015
209.3	1.6e-62	QEOJ01000010.1_13	GB_GCA_003097105.1	PF00015
207.4	5.9e-62	QEOJ01000003.1_150	GB_GCA_003097105.1	PF00015
211	4.7e-63	QEOJ01000002.1_663	GB_GCA_003097105.1	PF00015
205.2	2.9e-61	QEOJ01000001.1_636	GB_GCA_003097105.1	PF00015
193.3	1.3e-57	QEOJ01000014.1_83	GB_GCA_003097105.1	PF00015
180.5	1e-53	QEOJ01000002.1_515	GB_GCA_003097105.1	PF00015
209.9	1e-62	QEOJ01000001.1_752	GB_GCA_003097105.1	PF00015
168.8	3.8e-50	QEOJ01000006.1_285	GB_GCA_003097105.1	PF00015
218.1	3.2e-65	QEOJ01000002.1_254	GB_GCA_003097105.1	PF00015
201.1	5.2e-60	QEOJ01000001.1_82	GB_GCA_003097105.1	PF00015
206.3	1.3e-61	QEOJ01000008.1_278	GB_GCA_003097105.1	PF00015
206.1	1.6e-61	QEOJ01000001.1_424	GB_GCA_003097105.1	PF00015
213.6	7.7e-64	QEOJ01000001.1_289	GB_GCA_003097105.1	PF00015
210.4	7.4e-63	QEOJ01000014.1_26	GB_GCA_003097105.1	PF00015
204.2	5.7e-61	QEOJ01000006.1_176	GB_GCA_003097105.1	PF00015
209.1	1.9e-62	QEOJ01000001.1_365	GB_GCA_003097105.1	PF00015
207.6	5.2e-62	QEOJ01000016.1_35	GB_GCA_003097105.1	PF00015
185.2	3.8e-55	QEOJ01000016.1_34	GB_GCA_003097105.1	PF00015
196.5	1.3e-58	QEOJ01000016.1_31	GB_GCA_003097105.1	PF00015
204.5	4.8e-61	QEOJ01000016.1_30	GB_GCA_003097105.1	PF00015
208	4e-62	QEOJ01000008.1_63	GB_GCA_003097105.1	PF00015
208.7	2.5e-62	QEOJ01000008.1_62	GB_GCA_003097105.1	PF00015
209.7	1.2e-62	QEOJ01000012.1_94	GB_GCA_003097105.1	PF00015
206.6	1.1e-61	QEOJ01000014.1_40	GB_GCA_003097105.1	PF00015
206.5	1.1e-61	QEOJ01000004.1_79	GB_GCA_003097105.1	PF00015
202.1	2.6e-60	QEOJ01000004.1_229	GB_GCA_003097105.1	PF00015
216	1.4e-64	QEOJ01000001.1_390	GB_GCA_003097105.1	PF00015
211.3	4e-63	QEOJ01000002.1_688	GB_GCA_003097105.1	PF00015
204.6	4.3e-61	QEOJ01000004.1_237	GB_GCA_003097105.1	PF00015
201.3	4.6e-60	QEOJ01000008.1_272	GB_GCA_003097105.1	PF00015
166.2	2.4e-49	QEOJ01000011.1_23	GB_GCA_003097105.1	PF00015
202.2	2.4e-60	QEOJ01000008.1_116	GB_GCA_003097105.1	PF00015
137	1.3e-40	PHDH01000021.1_9	GB_GCA_002840935.1	PF00015
143	2e-42	PHDH01000021.1_12	GB_GCA_002840935.1	PF00015
151.1	3.2e-45	QCWE01000002.1_42	GB_GCA_003149555.1	PF00015
170.1	7.5e-51	DKGQ01000057.1_117	GB_GCA_002453355.1	PF00015
150.4	9.8e-45	MNXU01000065.1_51	GB_GCA_001872285.1	PF00015
144.3	7.5e-43	MNXU01000051.1_36	GB_GCA_001872285.1	PF00015
152.3	1.9e-45	DBBV01000018.1_118	GB_GCA_002292375.1	PF00015
161.3	3.5e-48	DBBV01000003.1_51	GB_GCA_002292375.1	PF00015
177.7	6.4e-53	LNDQ01000135.1_50	GB_GCA_001464695.1	PF00015
157.5	9.4e-47	LNDQ01000114.1_33	GB_GCA_001464695.1	PF00015
167.3	9.6e-50	LNDQ01000135.1_77	GB_GCA_001464695.1	PF00015
150.5	1.3e-44	LNDQ01000093.1_48	GB_GCA_001464695.1	PF00015
128.4	7.6e-38	LNDQ01000135.1_22	GB_GCA_001464695.1	PF00015
194.7	3.9e-58	LNDQ01000096.1_25	GB_GCA_001464695.1	PF00015
57.8	6.5e-17	CP009910.1_555	GB_GCA_000808095.1	PF00015
115.3	1.7e-34	CP009910.1_657	GB_GCA_000808095.1	PF00015
103.8	5.3e-31	CP009910.1_656	GB_GCA_000808095.1	PF00015
74.9	3.8e-22	CP009910.1_574	GB_GCA_000808095.1	PF00015
97.3	5.4e-29	CP009910.1_573	GB_GCA_000808095.1	PF00015
138.2	3.6e-41	MICN01000016.1_9	GB_GCA_001829875.1	PF00015
123.6	1.5e-36	NVUH01000001.1_218	GB_GCA_002401855.1	PF00015
128.1	6.5e-38	NVUH01000038.1_24	GB_GCA_002401855.1	PF00015
126	2.9e-37	NVUH01000004.1_158	GB_GCA_002401855.1	PF00015
120.7	1.2e-35	NVUH01000009.1_20	GB_GCA_002401855.1	PF00015
127	1.4e-37	NVUH01000008.1_70	GB_GCA_002401855.1	PF00015
118.3	6.6e-35	NVUH01000041.1_10	GB_GCA_002401855.1	PF00015
124.2	9.9e-37	NVUH01000006.1_19	GB_GCA_002401855.1	PF00015
123.2	2.1e-36	NVUH01000031.1_6	GB_GCA_002401855.1	PF00015
108	9.2e-32	NVUH01000045.1_9	GB_GCA_002401855.1	PF00015
111.5	8e-33	NVUH01000026.1_21	GB_GCA_002401855.1	PF00015
119.9	2.1e-35	NVUH01000004.1_1	GB_GCA_002401855.1	PF00015
128.2	6.1e-38	NVUH01000045.1_8	GB_GCA_002401855.1	PF00015
121.3	7.6e-36	NVUH01000005.1_46	GB_GCA_002401855.1	PF00015
129.5	2.5e-38	NVUH01000010.1_81	GB_GCA_002401855.1	PF00015
125.5	4e-37	NVUH01000037.1_20	GB_GCA_002401855.1	PF00015
101.4	9.4e-30	NVUH01000002.1_3	GB_GCA_002401855.1	PF00015
109.2	3.9e-32	NVUH01000028.1_6	GB_GCA_002401855.1	PF00015
117.3	1.3e-34	NVUH01000004.1_2	GB_GCA_002401855.1	PF00015
129.3	2.8e-38	NVUH01000045.1_3	GB_GCA_002401855.1	PF00015
122.2	4.2e-36	NVUH01000022.1_22	GB_GCA_002401855.1	PF00015
111.5	8.3e-33	MIBH01000040.1_13	GB_GCA_001829455.1	PF00015
107.1	1.8e-31	MIBH01000009.1_24	GB_GCA_001829455.1	PF00015
119.9	2.2e-35	MIBH01000010.1_19	GB_GCA_001829455.1	PF00015
111.1	1.1e-32	MIBH01000015.1_24	GB_GCA_001829455.1	PF00015
107.9	1e-31	MIBH01000004.1_67	GB_GCA_001829455.1	PF00015
113.7	1.8e-33	MIBH01000013.1_68	GB_GCA_001829455.1	PF00015
121.2	8.7e-36	MIBH01000028.1_44	GB_GCA_001829455.1	PF00015
106	4e-31	MIBH01000073.1_11	GB_GCA_001829455.1	PF00015
103	3.2e-30	MIBH01000052.1_23	GB_GCA_001829455.1	PF00015
123.7	1.5e-36	MIBH01000081.1_38	GB_GCA_001829455.1	PF00015
109.1	4.7e-32	MIBH01000058.1_5	GB_GCA_001829455.1	PF00015
113.1	2.7e-33	MIBH01000072.1_10	GB_GCA_001829455.1	PF00015
127	1.5e-37	MIBH01000014.1_2	GB_GCA_001829455.1	PF00015
113.1	2.7e-33	MIBH01000051.1_33	GB_GCA_001829455.1	PF00015
30.3	6.1e-08	MIBH01000051.1_33	GB_GCA_001829455.1	PF00015
113.5	2e-33	MIBH01000013.1_38	GB_GCA_001829455.1	PF00015
183.1	7.3e-55	DJPL01000058.1_32	GB_GCA_002437415.1	PF00015
165.6	1.8e-49	DJPL01000077.1_63	GB_GCA_002437415.1	PF00015
120.3	1.2e-35	DJPL01000024.1_9	GB_GCA_002437415.1	PF00015
68.2	1.1e-19	DJPL01000001.1_14	GB_GCA_002437415.1	PF00015
165	2.6e-49	DJPL01000038.1_16	GB_GCA_002437415.1	PF00015
154.6	3.8e-46	DJPL01000042.1_2	GB_GCA_002437415.1	PF00015
123.3	1.4e-36	QAMO01000036.1_4	GB_GCA_003149875.1	PF00015
108	6.8e-32	QAMO01000036.1_2	GB_GCA_003149875.1	PF00015
126.1	1.9e-37	QAMO01000019.1_16	GB_GCA_003149875.1	PF00015
98.6	5.2e-29	QAMO01000070.1_8	GB_GCA_003149875.1	PF00015
110.1	1.5e-32	QAMO01000011.1_35	GB_GCA_003149875.1	PF00015
159	1.7e-47	QAMO01000019.1_65	GB_GCA_003149875.1	PF00015
98.5	5.5e-29	QAMO01000064.1_12	GB_GCA_003149875.1	PF00015
107.6	9e-32	QAMO01000062.1_89	GB_GCA_003149875.1	PF00015
96.1	3e-28	QAMO01000026.1_10	GB_GCA_003149875.1	PF00015
123.7	1.1e-36	QAMO01000018.1_28	GB_GCA_003149875.1	PF00015
62.5	5.5e-18	QAMO01000049.1_5	GB_GCA_003149875.1	PF00015
153.6	7.4e-46	QAMO01000044.1_2	GB_GCA_003149875.1	PF00015
113.7	1.2e-33	QAMO01000009.1_24	GB_GCA_003149875.1	PF00015
105.8	3.2e-31	QAMO01000009.1_23	GB_GCA_003149875.1	PF00015
113.9	1.1e-33	QAMO01000009.1_21	GB_GCA_003149875.1	PF00015
90.9	1.1e-26	QAMO01000064.1_9	GB_GCA_003149875.1	PF00015
110.7	1e-32	QAMO01000029.1_21	GB_GCA_003149875.1	PF00015
88.8	5e-26	QAMO01000040.1_14	GB_GCA_003149875.1	PF00015
213.5	5.9e-64	DGLB01000051.1_1	GB_GCA_002387845.1	PF00015
199.6	1.1e-59	DGLB01000014.1_8	GB_GCA_002387845.1	PF00015
183.4	9.6e-55	DGLB01000043.1_50	GB_GCA_002387845.1	PF00015
208.7	1.8e-62	DGLB01000047.1_4	GB_GCA_002387845.1	PF00015
214.5	3e-64	DGLB01000047.1_3	GB_GCA_002387845.1	PF00015
200.8	4.6e-60	DGLB01000051.1_3	GB_GCA_002387845.1	PF00015
198.4	2.5e-59	DGLB01000002.1_6	GB_GCA_002387845.1	PF00015
101.9	8.5e-30	DGLB01000066.1_1	GB_GCA_002387845.1	PF00015
164.8	5e-49	DGLB01000038.1_19	GB_GCA_002387845.1	PF00015
135.4	4.6e-40	PHDD01000002.1_148	GB_GCA_002840905.1	PF00015
106.2	3.9e-31	PHDD01000026.1_28	GB_GCA_002840905.1	PF00015
104.8	1.1e-30	PHDD01000004.1_56	GB_GCA_002840905.1	PF00015
151.5	5.5e-45	PHDD01000003.1_184	GB_GCA_002840905.1	PF00015
117.8	1.1e-34	PHDD01000031.1_29	GB_GCA_002840905.1	PF00015
100.4	2.2e-29	PHDD01000019.1_17	GB_GCA_002840905.1	PF00015
145.2	4.7e-43	PHDD01000018.1_10	GB_GCA_002840905.1	PF00015
106.1	4.3e-31	PHDD01000014.1_5	GB_GCA_002840905.1	PF00015
40.9	3.4e-11	DHQK01000259.1_4	GB_GCA_002411085.1	PF00015
87.7	1.6e-25	DHQK01000191.1_20	GB_GCA_002411085.1	PF00015
102.7	4.1e-30	DHQK01000256.1_7	GB_GCA_002411085.1	PF00015
129.3	2.9e-38	DHQK01000045.1_41	GB_GCA_002411085.1	PF00015
105	8.2e-31	DHQK01000276.1_82	GB_GCA_002411085.1	PF00015
97.4	1.8e-28	DHQK01000140.1_11	GB_GCA_002411085.1	PF00015
55.1	1.5e-15	DHQK01000208.1_29	GB_GCA_002411085.1	PF00015
114	1.4e-33	DHQK01000177.1_10	GB_GCA_002411085.1	PF00015
105.9	4.3e-31	DHQK01000276.1_39	GB_GCA_002411085.1	PF00015
89.9	3.4e-26	DHQK01000140.1_6	GB_GCA_002411085.1	PF00015
115.9	3.8e-34	DHQK01000157.1_1	GB_GCA_002411085.1	PF00015
101.1	1.3e-29	DHQK01000096.1_29	GB_GCA_002411085.1	PF00015
122.6	3.4e-36	DHQK01000140.1_23	GB_GCA_002411085.1	PF00015
109.9	2.6e-32	DHQK01000178.1_2	GB_GCA_002411085.1	PF00015
163.1	1.7e-48	PFGL01000044.1_37	GB_GCA_002783505.1	PF00015
166	2.2e-49	PFGL01000061.1_39	GB_GCA_002783505.1	PF00015
151.3	7e-45	PFGL01000046.1_6	GB_GCA_002783505.1	PF00015
145.2	5.4e-43	PFGL01000063.1_124	GB_GCA_002783505.1	PF00015
147.7	8.8e-44	PFGL01000062.1_2	GB_GCA_002783505.1	PF00015
153.8	1.2e-45	PFGL01000011.1_14	GB_GCA_002783505.1	PF00015
138.3	6.9e-41	PFGL01000011.1_6	GB_GCA_002783505.1	PF00015
169	2.8e-50	PFGL01000006.1_16	GB_GCA_002783505.1	PF00015
167.2	9.8e-50	PFGL01000028.1_53	GB_GCA_002783505.1	PF00015
34.8	3.1e-09	PFGL01000069.1_24	GB_GCA_002783505.1	PF00015
146.3	2.3e-43	PFGL01000069.1_21	GB_GCA_002783505.1	PF00015
126.4	2.8e-37	PFGL01000044.1_148	GB_GCA_002783505.1	PF00015
178.8	2.8e-53	PFGL01000023.1_17	GB_GCA_002783505.1	PF00015
158.1	6e-47	PFGL01000063.1_29	GB_GCA_002783505.1	PF00015
167.6	7e-50	PFGL01000006.1_58	GB_GCA_002783505.1	PF00015
163.7	1.2e-48	PFGL01000021.1_53	GB_GCA_002783505.1	PF00015
141.6	6.4e-42	PFGL01000066.1_33	GB_GCA_002783505.1	PF00015
163.2	1.6e-48	PFGL01000019.1_21	GB_GCA_002783505.1	PF00015
159.3	2.6e-47	PFGL01000041.1_71	GB_GCA_002783505.1	PF00015
170.6	8.6e-51	PFGL01000006.1_31	GB_GCA_002783505.1	PF00015
136	3.4e-40	PFGL01000022.1_77	GB_GCA_002783505.1	PF00015
187.3	7e-56	PFGL01000022.1_70	GB_GCA_002783505.1	PF00015
175.7	2.4e-52	PFGL01000071.1_82	GB_GCA_002783505.1	PF00015
158	6.4e-47	PFGL01000040.1_30	GB_GCA_002783505.1	PF00015
107	2.5e-31	PFGL01000067.1_88	GB_GCA_002783505.1	PF00015
113.7	2.2e-33	PFGL01000001.1_114	GB_GCA_002783505.1	PF00015
97.9	1.6e-28	PFGL01000064.1_81	GB_GCA_002783505.1	PF00015
151.9	4.7e-45	PFGL01000024.1_6	GB_GCA_002783505.1	PF00015
141	1e-41	PFGL01000031.1_1	GB_GCA_002783505.1	PF00015
171.5	4.6e-51	PFGL01000019.1_155	GB_GCA_002783505.1	PF00015
157.9	6.7e-47	PFGL01000031.1_7	GB_GCA_002783505.1	PF00015
145.1	5.5e-43	PFGL01000064.1_77	GB_GCA_002783505.1	PF00015
154.2	9.3e-46	PFGL01000064.1_74	GB_GCA_002783505.1	PF00015
154.7	6.3e-46	PFGL01000001.1_41	GB_GCA_002783505.1	PF00015
109.6	3.1e-32	PLBP01000035.1_109	GB_GCA_003135415.1	PF00015
103.6	2.1e-30	PLBP01000017.1_112	GB_GCA_003135415.1	PF00015
104.1	1.5e-30	PLBP01000016.1_46	GB_GCA_003135415.1	PF00015
94.3	1.5e-27	PLBP01000003.1_125	GB_GCA_003135415.1	PF00015
106.5	2.8e-31	PLBP01000003.1_168	GB_GCA_003135415.1	PF00015
143.2	1.2e-42	DHHE01000235.1_14	GB_GCA_002403115.1	PF00015
163.9	5.1e-49	DHHE01000235.1_13	GB_GCA_002403115.1	PF00015
31	2.4e-08	DHHE01000230.1_8	GB_GCA_002403115.1	PF00015
140.6	1.1e-41	DHVO01000041.1_1	GB_GCA_002412705.1	PF00015
147.8	6.5e-44	DHVO01000135.1_4	GB_GCA_002412705.1	PF00015
121.6	7e-36	DHVO01000160.1_15	GB_GCA_002412705.1	PF00015
146.7	1.4e-43	DHVO01000258.1_6	GB_GCA_002412705.1	PF00015
51	2.8e-14	DHVO01000179.1_10	GB_GCA_002412705.1	PF00015
152.1	3.2e-45	DHVO01000112.1_20	GB_GCA_002412705.1	PF00015
117.8	1e-34	DHVO01000211.1_11	GB_GCA_002412705.1	PF00015
140.4	1.3e-41	DHVO01000211.1_13	GB_GCA_002412705.1	PF00015
133	2.2e-39	DHVO01000226.1_5	GB_GCA_002412705.1	PF00015
141.9	4.4e-42	DHVO01000024.1_1	GB_GCA_002412705.1	PF00015
102.9	3.6e-30	DHVO01000091.1_2	GB_GCA_002412705.1	PF00015
150	1.4e-44	DHVO01000112.1_7	GB_GCA_002412705.1	PF00015
132.4	3.4e-39	DHVO01000118.1_3	GB_GCA_002412705.1	PF00015
126.5	2.2e-37	DHVO01000206.1_9	GB_GCA_002412705.1	PF00015
124.1	1.2e-36	DHVO01000199.1_49	GB_GCA_002412705.1	PF00015
130.1	1.8e-38	DHVO01000042.1_1	GB_GCA_002412705.1	PF00015
110	2.4e-32	DHVO01000165.1_74	GB_GCA_002412705.1	PF00015
103.9	1.8e-30	DHVO01000219.1_8	GB_GCA_002412705.1	PF00015
162.2	1.4e-48	LGFX01000004.1_158	GB_GCA_001508335.1	PF00015
139.1	1.7e-41	LGFX01000008.1_71	GB_GCA_001508335.1	PF00015
63.6	2.1e-18	LGFX01000007.1_71	GB_GCA_001508335.1	PF00015
49.8	3.4e-14	LGFX01000007.1_71	GB_GCA_001508335.1	PF00015
124.9	3.4e-37	NBML01000070.1_8	GB_GCA_002085465.1	PF00015
116.5	1.3e-34	NBML01000098.1_3	GB_GCA_002085465.1	PF00015
139.6	1.1e-41	NBML01000085.1_5	GB_GCA_002085465.1	PF00015
171.9	5.5e-51	NKIG01000002.1_86	GB_GCA_002255865.1	PF00015
173.8	1.4e-51	NKIG01000032.1_40	GB_GCA_002255865.1	PF00015
148.3	8.7e-44	NKIG01000034.1_57	GB_GCA_002255865.1	PF00015
144.6	1.2e-42	NKIG01000006.1_150	GB_GCA_002255865.1	PF00015
163.7	1.7e-48	NKIG01000014.1_43	GB_GCA_002255865.1	PF00015
173.5	1.7e-51	NKIG01000009.1_158	GB_GCA_002255865.1	PF00015
154.3	1.3e-45	NKIG01000006.1_27	GB_GCA_002255865.1	PF00015
168.4	6.1e-50	NKIG01000023.1_13	GB_GCA_002255865.1	PF00015
122.8	5.8e-36	NKIG01000017.1_93	GB_GCA_002255865.1	PF00015
151.5	9.3e-45	NKIG01000015.1_84	GB_GCA_002255865.1	PF00015
138.8	7.4e-41	NKIG01000025.1_48	GB_GCA_002255865.1	PF00015
167.6	1.1e-49	NKIG01000007.1_169	GB_GCA_002255865.1	PF00015
156.7	2.3e-46	NKIG01000011.1_130	GB_GCA_002255865.1	PF00015
159.7	2.8e-47	NKIG01000006.1_124	GB_GCA_002255865.1	PF00015
169.4	3.2e-50	NKIG01000029.1_64	GB_GCA_002255865.1	PF00015
173.2	2.1e-51	NKIG01000005.1_10	GB_GCA_002255865.1	PF00015
168.7	5e-50	NKIG01000055.1_2	GB_GCA_002255865.1	PF00015
160.3	1.8e-47	NKIG01000048.1_22	GB_GCA_002255865.1	PF00015
133.9	2.3e-39	NKIG01000035.1_26	GB_GCA_002255865.1	PF00015
171.7	6e-51	NKIG01000029.1_29	GB_GCA_002255865.1	PF00015
98.3	1.8e-28	NKIG01000006.1_146	GB_GCA_002255865.1	PF00015
167.4	1.3e-49	NKIG01000003.1_69	GB_GCA_002255865.1	PF00015
159.2	4.2e-47	NKIG01000010.1_113	GB_GCA_002255865.1	PF00015
170.5	1.4e-50	NKIG01000010.1_117	GB_GCA_002255865.1	PF00015
138	1.3e-40	NKIG01000017.1_127	GB_GCA_002255865.1	PF00015
141.2	1.4e-41	NKIG01000001.1_496	GB_GCA_002255865.1	PF00015
157.8	1.1e-46	NKIG01000022.1_84	GB_GCA_002255865.1	PF00015
179.4	2.7e-53	NKIG01000041.1_3	GB_GCA_002255865.1	PF00015
172.3	4.1e-51	NKIG01000041.1_4	GB_GCA_002255865.1	PF00015
164.2	1.2e-48	NKIG01000001.1_780	GB_GCA_002255865.1	PF00015
148.6	7.2e-44	NKIG01000016.1_80	GB_GCA_002255865.1	PF00015
170.2	1.7e-50	NKIG01000016.1_82	GB_GCA_002255865.1	PF00015
166.8	2e-49	NKIG01000008.1_102	GB_GCA_002255865.1	PF00015
164.2	1.2e-48	NKIG01000008.1_46	GB_GCA_002255865.1	PF00015
160.9	1.2e-47	NKIG01000018.1_70	GB_GCA_002255865.1	PF00015
154	1.6e-45	NKIG01000001.1_433	GB_GCA_002255865.1	PF00015
152	6.3e-45	NKIG01000002.1_193	GB_GCA_002255865.1	PF00015
185.3	4.2e-55	NKIG01000001.1_450	GB_GCA_002255865.1	PF00015
156.3	3.2e-46	NKIG01000026.1_71	GB_GCA_002255865.1	PF00015
168.1	7.9e-50	NKIG01000001.1_873	GB_GCA_002255865.1	PF00015
142.9	4e-42	NKIG01000027.1_5	GB_GCA_002255865.1	PF00015
151.7	3.7e-45	PLWV01000021.1_18	GB_GCA_003153155.1	PF00015
197.3	5.3e-59	DBTM01000039.1_9	GB_GCA_002307055.1	PF00015
147.9	6.8e-44	DBTM01000044.1_5	GB_GCA_002307055.1	PF00015
192.4	1.6e-57	DBTM01000061.1_32	GB_GCA_002307055.1	PF00015
194.9	2.8e-58	DBTM01000006.1_40	GB_GCA_002307055.1	PF00015
66.5	5.3e-19	DBTM01000041.1_80	GB_GCA_002307055.1	PF00015
205.6	1.5e-61	DBTM01000041.1_87	GB_GCA_002307055.1	PF00015
152.3	3e-45	DBTM01000073.1_42	GB_GCA_002307055.1	PF00015
197.7	3.8e-59	DBTM01000068.1_55	GB_GCA_002307055.1	PF00015
197	6.4e-59	DBTM01000052.1_50	GB_GCA_002307055.1	PF00015
200.2	6.7e-60	DBTM01000061.1_67	GB_GCA_002307055.1	PF00015
104.5	1.3e-30	DBTM01000032.1_4	GB_GCA_002307055.1	PF00015
193.6	6.9e-58	DBTM01000043.1_75	GB_GCA_002307055.1	PF00015
160.4	8.7e-48	DCPV01000207.1_6	GB_GCA_002323775.1	PF00015
90.1	2.8e-26	DCPV01000168.1_1	GB_GCA_002323775.1	PF00015
114.8	7.9e-34	DCPV01000225.1_2	GB_GCA_002323775.1	PF00015
66.5	4.5e-19	DCPV01000048.1_1	GB_GCA_002323775.1	PF00015
128.1	6.7e-38	DCPV01000062.1_1	GB_GCA_002323775.1	PF00015
179.8	1e-53	DCPV01000230.1_26	GB_GCA_002323775.1	PF00015
176	1.4e-52	DCPV01000230.1_27	GB_GCA_002323775.1	PF00015
169.3	1.6e-50	DCPV01000020.1_2	GB_GCA_002323775.1	PF00015
136.2	2.2e-40	DCPV01000065.1_17	GB_GCA_002323775.1	PF00015
161.4	4.2e-48	DCPV01000065.1_16	GB_GCA_002323775.1	PF00015
150.1	1.2e-44	DCPV01000307.1_12	GB_GCA_002323775.1	PF00015
93.2	3.1e-27	DCPV01000078.1_2	GB_GCA_002323775.1	PF00015
179.9	9.2e-54	DCPV01000124.1_3	GB_GCA_002323775.1	PF00015
177.6	4.6e-53	DCPV01000131.1_11	GB_GCA_002323775.1	PF00015
97.6	1.4e-28	DCPV01000210.1_1	GB_GCA_002323775.1	PF00015
169.7	1.2e-50	DCPV01000216.1_18	GB_GCA_002323775.1	PF00015
160	1.1e-47	DCPV01000240.1_11	GB_GCA_002323775.1	PF00015
161.1	5.4e-48	DCPV01000200.1_4	GB_GCA_002323775.1	PF00015
54.9	1.6e-15	DCPV01000006.1_2	GB_GCA_002323775.1	PF00015
123.3	2.6e-36	JH600242.1_106	GB_GCA_000245315.1	PF00015
170.2	1.2e-50	JH600237.1_16	GB_GCA_000245315.1	PF00015
135.7	4.3e-40	JH600226.1_115	GB_GCA_000245315.1	PF00015
229	1.2e-68	JH600244.1_103	GB_GCA_000245315.1	PF00015
231.8	1.6e-69	JH600244.1_102	GB_GCA_000245315.1	PF00015
259.2	6.7e-78	JH600244.1_101	GB_GCA_000245315.1	PF00015
242.7	7.6e-73	JH600244.1_100	GB_GCA_000245315.1	PF00015
244.4	2.3e-73	JH600250.1_14	GB_GCA_000245315.1	PF00015
244.4	2.3e-73	JH600265.1_12	GB_GCA_000245315.1	PF00015
177.8	5.4e-53	JH600261.1_43	GB_GCA_000245315.1	PF00015
102.2	7.4e-30	JH600254.1_46	GB_GCA_000245315.1	PF00015
136.8	8.2e-41	DJWK01000026.1_103	GB_GCA_002441555.1	PF00015
109.5	1.8e-32	DJWK01000036.1_84	GB_GCA_002441555.1	PF00015
108.7	3.1e-32	DJWK01000033.1_84	GB_GCA_002441555.1	PF00015
110.5	9.3e-33	DJWK01000030.1_2	GB_GCA_002441555.1	PF00015
154.8	5.4e-46	MNEF01000003.1_16	GB_GCA_001917535.1	PF00015
127	2.3e-37	DIUH01000379.1_5	GB_GCA_002428205.1	PF00015
171.3	6.2e-51	DIUH01000038.1_38	GB_GCA_002428205.1	PF00015
123.3	3.2e-36	DIUH01000442.1_14	GB_GCA_002428205.1	PF00015
101.8	1.2e-29	DIUH01000261.1_18	GB_GCA_002428205.1	PF00015
127.8	1.3e-37	DIUH01000359.1_22	GB_GCA_002428205.1	PF00015
124.8	1.1e-36	DIUH01000450.1_20	GB_GCA_002428205.1	PF00015
100.5	3e-29	DIUH01000405.1_22	GB_GCA_002428205.1	PF00015
110.7	1.2e-32	DLGU01000061.1_2	GB_GCA_002482865.1	PF00015
108.7	4.9e-32	DLGU01000061.1_3	GB_GCA_002482865.1	PF00015
73	4.3e-21	DLGU01000081.1_1	GB_GCA_002482865.1	PF00015
175.7	2.4e-52	MWTD01000187.1_4	GB_GCA_002050205.1	PF00015
157.5	4.7e-47	DIPA01000096.1_90	GB_GCA_002427055.1	PF00015
94	1.3e-27	DIPA01000095.1_1	GB_GCA_002427055.1	PF00015
135.7	2.2e-40	DIPA01000114.1_121	GB_GCA_002427055.1	PF00015
115	7e-34	NVXJ01000002.1_116	GB_GCA_002733885.1	PF00015
139.1	2.9e-41	NVXJ01000041.1_16	GB_GCA_002733885.1	PF00015
131.1	8.3e-39	NVXJ01000008.1_42	GB_GCA_002733885.1	PF00015
131.1	8.6e-39	NVXJ01000002.1_254	GB_GCA_002733885.1	PF00015
94.9	1e-27	NVXJ01000017.1_11	GB_GCA_002733885.1	PF00015
115.6	4.5e-34	NVXJ01000012.1_43	GB_GCA_002733885.1	PF00015
138.6	4.3e-41	NVXJ01000011.1_56	GB_GCA_002733885.1	PF00015
145.1	4.3e-43	NVXJ01000011.1_43	GB_GCA_002733885.1	PF00015
116.2	3e-34	NVXJ01000001.1_19	GB_GCA_002733885.1	PF00015
141.9	4.2e-42	NVXJ01000014.1_52	GB_GCA_002733885.1	PF00015
145.6	3e-43	NVXJ01000001.1_202	GB_GCA_002733885.1	PF00015
[truncated: 150,521 more rows]

## Sheet: alkB,alkM,K00496
bitscore	eval	geneId	gtdbId	keggId	percentIdentity	queryPercentAlignment	subjectPercentAlignment
699.1	3.5e-199	ALKN02000007.1_196	GB_GCA_000293865.2	K00496	85.4	99.7396	100
509.2	5.2e-142	ARRC01000014.1_6	GB_GCA_000384995.1	K00496	63	98.7212	92.5659
795.8	2.7e-228	AWOP01000021.1_21	GB_GCA_000498115.1	K00496	99	99.7416	100
775.4	3.9e-222	BAOX01000005.1_9	GB_GCA_000813105.1	K00496	94.9	99.7468	100
796.2	2.2e-228	BAOX01000102.1_5	GB_GCA_000813105.1	K00496	96.5	99.4975	97.5369
829.7	1.8e-238	BAOX01000112.1_6	GB_GCA_000813105.1	K00496	96.1	99.7549	100
741.5	5.8e-212	BATN01000019.2_49	GB_GCA_000474175.2	K00496	97	99.7283	100
575.1	6.4e-162	BAXV01000029.1_10	GB_GCA_001310715.1	K00496	84	99.6942	83.0334
791.2	6.8e-227	BAZK01000005.1_288	GB_GCA_001310815.1	K00496	97.7	99.7436	100
381.7	1e-103	BBEB01000013.1_76	GB_GCA_001312565.1	K00496	57.4	98.4756	87.5676
597.8	1.2e-168	BBEG01000151.1_4	GB_GCA_001312645.1	K00496	75.4	93.6019	95.4106
577.4	1.4e-162	BBEG01000307.1_4	GB_GCA_001312645.1	K00496	80.5	97.093	85.641
760	1.8e-217	BDBO01000013.1_41	GB_GCA_001613025.1	K00496	87.2	99.5098	100
646	3.5e-183	BDBO01000022.1_10	GB_GCA_001613025.1	K00496	81.6	97.9381	96.6921
632.9	3.3e-179	BDBO01000022.1_6	GB_GCA_001613025.1	K00496	73.9	97.8155	97.5787
585.1	7.3e-165	BDBO01000140.1_147	GB_GCA_001613025.1	K00496	75.1	96.0938	93.8931
490.3	2.1e-136	CCXJ01000048.1_11	GB_GCA_900067705.1	K00496	66.4	96.4179	70.6226
753.8	1.1e-215	CP002961.1_1692	GB_GCA_000263195.1	K00496	100	99.7312	100
766.9	1.3e-219	CP010554.1_1312	GB_GCA_000934545.1	K00496	100	99.729	100
786.2	2.1e-225	CP010554.1_1503	GB_GCA_000934545.1	K00496	100	99.7361	100
561.2	8.5e-158	CP010554.1_878	GB_GCA_000934545.1	K00496	99.6	95.1389	100
731.5	5.8e-209	CP010554.1_880	GB_GCA_000934545.1	K00496	99.7	99.7191	99.7191
752.7	2.5e-215	CP010554.1_894	GB_GCA_000934545.1	K00496	100	99.7275	100
723	2.1e-206	CP016211.1_7966	GB_GCA_001931535.1	K00496	100	99.726	100
820.1	1.5e-235	CP021238.1_3886	GB_GCA_002291465.1	K00496	94.7	99.7596	92.8412
822	3.9e-236	CP029983.1_3589	GB_GCA_003290225.1	K00496	94.6	99.7658	100
533.1	3e-149	CP030104.1_1500	GB_GCA_003269425.1	K00496	73.6	99.4286	97.7591
467.2	2.2e-129	DBBA01000211.1_4	GB_GCA_002291955.1	K00496	67.3	92.0213	90.1042
411.8	1e-112	DBBU01000052.1_98	GB_GCA_002292365.1	K00496	57.5	98.5755	96.9188
644.4	1e-182	DBBV01000003.1_93	GB_GCA_002292375.1	K00496	75.9	99.2462	98.75
506.5	3.1e-141	DBBV01000004.1_15	GB_GCA_002292375.1	K00496	67.3	99.1758	100
285.8	8.4e-75	DBBV01000008.1_97	GB_GCA_002292375.1	K00496	54.4	74.0113	95.9854
528.9	5.9e-148	DBBV01000014.1_3	GB_GCA_002292375.1	K00496	67	99.449	100
430.6	2.2e-118	DBBV01000017.1_235	GB_GCA_002292375.1	K00496	52.7	97.8495	97.8437
369.4	5.7e-100	DBCS01000008.1_429	GB_GCA_002293185.1	K00496	53.2	98.2659	99.4152
553.9	1.8e-155	DBFD01000027.1_35	GB_GCA_002294185.1	K00496	72.3	97.8947	97.6316
450.7	2e-124	DBHC01000053.1_51	GB_GCA_002296035.1	K00496	59.8	96.7123	97.7839
578.9	5.4e-163	DBHE01000132.1_7	GB_GCA_002296055.1	K00496	73.2	94.25	97.6684
692.6	3.4e-197	DBIN01000016.1_76	GB_GCA_002296655.1	K00496	79.9	99.2611	97.8155
754.2	9.2e-216	DBMV01000011.1_251	GB_GCA_002298975.1	K00496	93	99.7423	100
535.8	5.1e-150	DBNK01000032.1_44	GB_GCA_002298335.1	K00496	66.8	95.3003	97.5871
398.3	1.2e-108	DBOB01000027.1_17	GB_GCA_002299885.1	K00496	57.6	96.6006	98.2759
680.2	1.7e-193	DBTD01000004.1_196	GB_GCA_002306875.1	K00496	81.7	99.4859	99.4845
558.9	5.7e-157	DBTD01000009.1_128	GB_GCA_002306875.1	K00496	67.9	99.7436	99.4885
480.3	2.5e-133	DBTD01000010.1_461	GB_GCA_002306875.1	K00496	58.1	97.1503	97.416
627.1	1.6e-177	DBTD01000010.1_537	GB_GCA_002306875.1	K00496	82.1	96.496	97.2826
399.1	7.2e-109	DBTD01000010.1_537	GB_GCA_002306875.1	K00496	50.4	98.9218	97.6
558.5	7.5e-157	DCBC01000029.1_2	GB_GCA_002313335.1	K00496	68.2	98.7245	92.8058
733	2.2e-209	DCCB01000017.1_168	GB_GCA_002313655.1	K00496	90.1	99.7389	100
637.9	9.5e-181	DCCB01000017.1_22	GB_GCA_002313655.1	K00496	80.3	99.7396	98.4694
456.4	4.2e-126	DCCG01000027.1_80	GB_GCA_002314145.1	K00496	56.2	94.3765	98.7212
440.3	3e-121	DCKU01000140.1_7	GB_GCA_002320455.1	K00496	58	93.9086	95.3608
486.1	4.3e-135	DCQT01000087.1_2	GB_GCA_002323535.1	K00496	68.8	96.1111	99.7118
633.6	1.8e-179	DCYP01000157.1_9	GB_GCA_002331105.1	K00496	77	99.7389	99.7389
646.4	3.2e-183	DCZC01000075.1_8	GB_GCA_002331565.1	K00496	66.7	97.8587	94.9153
[truncated: 3,346 more rows]

## Sheet: alkane_alkF_alkG_rubA_PF00301
bitscore	eval	geneId	gtdbId	pfamId
[truncated: 13,483 more rows]

[truncated: 91 more sheets: alkane_alkT_rubB_K05297, alkane_alkJ_K00108 , AlkaneCycdd_alkHcddD_K00128, alkane_alkK_K00666, alkane_alkS_K21748, alkane_alkR_K21747, alkane_aupA(FadL)_PF03349, alkane_almA_PF00743, ladA, K20938, chnB,cddA,K03379, cyclododecane_cddB_PF00144, cyclododecane_cddC_TIGR03989, cyclopentane_chnE_K19962, cyclopentane_chnA_K19960, cyclopentane_chnC_K14731, cyclopentane_chnD_K19961, cyclopentane_chnR_K07506, xylA,K18293, xylM,K15757, xylene_xylB_K00055 …]
