# Supplementary material for: Genome-resolved analyses show an extensive diversification in key aerobic hydrocarbon-degrading enzymes across bacteria and archaea
Source: BMC Genomics. 2022 Oct 6;23:690. doi: 10.1186/s12864-022-08906-w (PMC9535955; doi:10.1186/s12864-022-08906-w)
Supplement: Supplementary file 6 — Additional file 6. [file 12864_2022_8906_MOESM6_ESM.xlsx]

## Sheet: alkB
geneId	gtdbib	gtdb_taxonomy
ALKN02000007.1_196	GB_GCA_000293865.2	Bacteria_Proteobacteria_Gammaproteobacteria_Burkholderiales_Burkholderiaceae_Limnohabitans_Limnohabitans sp000293865
ARRC01000014.1_6	GB_GCA_000384995.1	Bacteria_Proteobacteria_Gammaproteobacteria_Pseudomonadales_Porticoccaceae_AAA300-D14_AAA300-D14 sp000384995
AWOP01000021.1_21	GB_GCA_000498115.1	Bacteria_Proteobacteria_Gammaproteobacteria_Burkholderiales_Burkholderiaceae_Burkholderia_Burkholderia cenocepacia_B
BAOX01000005.1_9	GB_GCA_000813105.1	Bacteria_Actinobacteriota_Actinobacteria_Mycobacteriales_Mycobacteriaceae_Rhodococcus_Rhodococcus sp000813105
BAOX01000102.1_5	GB_GCA_000813105.1	Bacteria_Actinobacteriota_Actinobacteria_Mycobacteriales_Mycobacteriaceae_Rhodococcus_Rhodococcus sp000813105
BAOX01000112.1_6	GB_GCA_000813105.1	Bacteria_Actinobacteriota_Actinobacteria_Mycobacteriales_Mycobacteriaceae_Rhodococcus_Rhodococcus sp000813105
BATN01000019.2_49	GB_GCA_000474175.2	Bacteria_Proteobacteria_Alphaproteobacteria_Sphingomonadales_Sphingomonadaceae_Sphingobium_Sphingobium barthaii
BAXV01000029.1_10	GB_GCA_001310715.1	Bacteria_Proteobacteria_Alphaproteobacteria_Rhizobiales_Stappiaceae_Pseudovibrio_Pseudovibrio sp001310715
BAZK01000005.1_288	GB_GCA_001310815.1	Bacteria_Proteobacteria_Alphaproteobacteria_Rhizobiales_Stappiaceae_Pseudovibrio_Pseudovibrio denitrificans
BBEB01000013.1_76	GB_GCA_001312565.1	Bacteria_Firmicutes_I_Bacilli_A_Paenibacillales_Paenibacillaceae_Paenibacillus_G_Paenibacillus_G sp001312565
BBEG01000151.1_4	GB_GCA_001312645.1	Bacteria_Actinobacteriota_Actinobacteria_Mycobacteriales_Mycobacteriaceae_Rhodococcus_Rhodococcus sp001312645
BBEG01000307.1_4	GB_GCA_001312645.1	Bacteria_Actinobacteriota_Actinobacteria_Mycobacteriales_Mycobacteriaceae_Rhodococcus_Rhodococcus sp001312645
BDBO01000013.1_41	GB_GCA_001613025.1	Bacteria_Actinobacteriota_Actinobacteria_Mycobacteriales_Mycobacteriaceae_Nocardia_Nocardia jinanensis
BDBO01000022.1_10	GB_GCA_001613025.1	Bacteria_Actinobacteriota_Actinobacteria_Mycobacteriales_Mycobacteriaceae_Nocardia_Nocardia jinanensis
BDBO01000022.1_6	GB_GCA_001613025.1	Bacteria_Actinobacteriota_Actinobacteria_Mycobacteriales_Mycobacteriaceae_Nocardia_Nocardia jinanensis
BDBO01000140.1_147	GB_GCA_001613025.1	Bacteria_Actinobacteriota_Actinobacteria_Mycobacteriales_Mycobacteriaceae_Nocardia_Nocardia jinanensis
CCXJ01000048.1_11	GB_GCA_900067705.1	Bacteria_Actinobacteriota_Actinobacteria_Propionibacteriales_Nocardioidaceae_Nocardioides_A_Nocardioides_A massiliensis
CP002961.1_1692	GB_GCA_000263195.1	Bacteria_Bacteroidota_Bacteroidia_Cytophagales_Spirosomaceae_Emticicia_Emticicia oligotrophica
CP010554.1_1312	GB_GCA_000934545.1	Bacteria_Proteobacteria_Gammaproteobacteria_Burkholderiales_Rhodocyclaceae_Rugosibacter_Rugosibacter aromaticivorans
CP010554.1_1503	GB_GCA_000934545.1	Bacteria_Proteobacteria_Gammaproteobacteria_Burkholderiales_Rhodocyclaceae_Rugosibacter_Rugosibacter aromaticivorans
CP010554.1_878	GB_GCA_000934545.1	Bacteria_Proteobacteria_Gammaproteobacteria_Burkholderiales_Rhodocyclaceae_Rugosibacter_Rugosibacter aromaticivorans
CP010554.1_880	GB_GCA_000934545.1	Bacteria_Proteobacteria_Gammaproteobacteria_Burkholderiales_Rhodocyclaceae_Rugosibacter_Rugosibacter aromaticivorans
CP010554.1_894	GB_GCA_000934545.1	Bacteria_Proteobacteria_Gammaproteobacteria_Burkholderiales_Rhodocyclaceae_Rugosibacter_Rugosibacter aromaticivorans
CP016211.1_7966	GB_GCA_001931535.1	Bacteria_Myxococcota_Polyangia_Polyangiales_Polyangiaceae_Minicystis_Minicystis rosea
CP021238.1_3886	GB_GCA_002291465.1	Bacteria_Actinobacteriota_Actinobacteria_Mycobacteriales_Mycobacteriaceae_Mycobacterium_Mycobacterium lepraemurium
CP029983.1_3589	GB_GCA_003290225.1	Bacteria_Proteobacteria_Gammaproteobacteria_Pseudomonadales_Pseudomonadaceae_Pseudomonas_E_Pseudomonas_E sp003290225
CP030104.1_1500	GB_GCA_003269425.1	Bacteria_Bacteroidota_Bacteroidia_Flavobacteriales_Flavobacteriaceae_Flagellimonas_Flagellimonas sp003269425
DBBA01000211.1_4	GB_GCA_002291955.1	Bacteria_Proteobacteria_Alphaproteobacteria_Rhodobacterales_Rhodobacteraceae_UBA996_UBA996 sp002291955
DBBU01000052.1_98	GB_GCA_002292365.1	Bacteria_Bacteroidota_Bacteroidia_Cytophagales_Cyclobacteriaceae_UBA4465_UBA4465 sp002292365
DBBV01000003.1_93	GB_GCA_002292375.1	Bacteria_Proteobacteria_Gammaproteobacteria_Methylococcales_Cycloclasticaceae_Cycloclasticus_Cycloclasticus sp002292375
DBBV01000004.1_15	GB_GCA_002292375.1	Bacteria_Proteobacteria_Gammaproteobacteria_Methylococcales_Cycloclasticaceae_Cycloclasticus_Cycloclasticus sp002292375
DBBV01000008.1_97	GB_GCA_002292375.1	Bacteria_Proteobacteria_Gammaproteobacteria_Methylococcales_Cycloclasticaceae_Cycloclasticus_Cycloclasticus sp002292375
DBBV01000014.1_3	GB_GCA_002292375.1	Bacteria_Proteobacteria_Gammaproteobacteria_Methylococcales_Cycloclasticaceae_Cycloclasticus_Cycloclasticus sp002292375
DBBV01000017.1_235	GB_GCA_002292375.1	Bacteria_Proteobacteria_Gammaproteobacteria_Methylococcales_Cycloclasticaceae_Cycloclasticus_Cycloclasticus sp002292375
DBCS01000008.1_429	GB_GCA_002293185.1	Bacteria_Bacteroidota_Bacteroidia_Flavobacteriales_Crocinitomicaceae_UBA952_UBA952 sp002293185
DBFD01000027.1_35	GB_GCA_002294185.1	Bacteria_Proteobacteria_Alphaproteobacteria_Rhodobacterales_Rhodobacteraceae_Paracoccus_Paracoccus sp002294185
DBHC01000053.1_51	GB_GCA_002296035.1	Bacteria_Bacteroidota_Bacteroidia_Cytophagales_Cyclobacteriaceae_Fabibacter_Fabibacter sp002296035
DBHE01000132.1_7	GB_GCA_002296055.1	Bacteria_Proteobacteria_Gammaproteobacteria_Pseudomonadales_Pseudomonadaceae_Pseudomonas_D_Pseudomonas_D sp002296055
DBIN01000016.1_76	GB_GCA_002296655.1	Bacteria_Proteobacteria_Gammaproteobacteria_Pseudomonadales_Moraxellaceae_Acinetobacter_Acinetobacter sp002296655
DBMV01000011.1_251	GB_GCA_002298975.1	Bacteria_Proteobacteria_Gammaproteobacteria_Burkholderiales_Burkholderiaceae_Ralstonia_Ralstonia sp002298975
DBNK01000032.1_44	GB_GCA_002298335.1	Bacteria_Proteobacteria_Gammaproteobacteria_Pseudomonadales_Saccharospirillaceae_Oleibacter_Oleibacter sp002298335
DBOB01000027.1_17	GB_GCA_002299885.1	Bacteria_Bacteroidota_Bacteroidia_Chitinophagales_Chitinophagaceae_UBA8137_UBA8137 sp002299885
DBTD01000004.1_196	GB_GCA_002306875.1	Bacteria_Proteobacteria_Gammaproteobacteria_Pseudomonadales_Spongiibacteraceae_Spongiibacter_Spongiibacter sp002306875
DBTD01000009.1_128	GB_GCA_002306875.1	Bacteria_Proteobacteria_Gammaproteobacteria_Pseudomonadales_Spongiibacteraceae_Spongiibacter_Spongiibacter sp002306875
DBTD01000010.1_461	GB_GCA_002306875.1	Bacteria_Proteobacteria_Gammaproteobacteria_Pseudomonadales_Spongiibacteraceae_Spongiibacter_Spongiibacter sp002306875
DBTD01000010.1_537	GB_GCA_002306875.1	Bacteria_Proteobacteria_Gammaproteobacteria_Pseudomonadales_Spongiibacteraceae_Spongiibacter_Spongiibacter sp002306875
DBTD01000010.1_537	GB_GCA_002306875.1	Bacteria_Proteobacteria_Gammaproteobacteria_Pseudomonadales_Spongiibacteraceae_Spongiibacter_Spongiibacter sp002306875
DCBC01000029.1_2	GB_GCA_002313335.1	Bacteria_Proteobacteria_Gammaproteobacteria_Pseudomonadales_Porticoccaceae_HTCC2207_HTCC2207 sp002313335
DCCB01000017.1_168	GB_GCA_002313655.1	Bacteria_Proteobacteria_Gammaproteobacteria_Pseudomonadales_Alcanivoracaceae_Alcanivorax_Alcanivorax sp002313655
DCCB01000017.1_22	GB_GCA_002313655.1	Bacteria_Proteobacteria_Gammaproteobacteria_Pseudomonadales_Alcanivoracaceae_Alcanivorax_Alcanivorax sp002313655
DCCG01000027.1_80	GB_GCA_002314145.1	Bacteria_Proteobacteria_Gammaproteobacteria_Pseudomonadales_Saccharospirillaceae_UBA2009_UBA2009 sp002314145
DCKU01000140.1_7	GB_GCA_002320455.1	Bacteria_Proteobacteria_Gammaproteobacteria_Nevskiales_Salinisphaeraceae_Salinisphaera_Salinisphaera sp002320455
DCQT01000087.1_2	GB_GCA_002323535.1	Bacteria_Bdellovibrionota_Bacteriovoracia_Bacteriovoracales_Bacteriovoracaceae_UBA1511_UBA1511 sp002323535
DCYP01000157.1_9	GB_GCA_002331105.1	Bacteria_Proteobacteria_Gammaproteobacteria_Pseudomonadales_Saccharospirillaceae_Oleibacter_Oleibacter sp002331105
DCZC01000075.1_8	GB_GCA_002331565.1	Bacteria_Gemmatimonadota_Gemmatimonadetes_Gemmatimonadales_Gemmatimonadaceae_Gemmatimonas_Gemmatimonas sp002331565
DDBN01000089.1_6	GB_GCA_002333145.1	Bacteria_Proteobacteria_Gammaproteobacteria_Pseudomonadales_Moraxellaceae_UBA2031_UBA2031 sp002333145
DDCJ01000098.1_3	GB_GCA_002335285.1	Bacteria_Proteobacteria_Gammaproteobacteria_Pseudomonadales_Saccharospirillaceae_UBA2009_UBA2009 sp002335285
DDCJ01000134.1_4	GB_GCA_002335285.1	Bacteria_Proteobacteria_Gammaproteobacteria_Pseudomonadales_Saccharospirillaceae_UBA2009_UBA2009 sp002335285
DDCQ01000088.1_2	GB_GCA_002334915.1	Bacteria_Proteobacteria_Gammaproteobacteria_Pseudomonadales_Porticoccaceae_HTCC2207_HTCC2207 sp002334915
DDCX01000111.1_7	GB_GCA_002336475.1	Bacteria_Bacteroidota_Bacteroidia_Flavobacteriales_UA16_UBA8752_UBA8752 sp002336475
DDDD01000049.1_3	GB_GCA_002335945.1	Bacteria_Proteobacteria_Gammaproteobacteria_Pseudomonadales_Porticoccaceae_HTCC2207_HTCC2207 sp002335945
DDDO01000043.1_19	GB_GCA_002336305.1	Bacteria_Bacteroidota_Bacteroidia_Flavobacteriales_Flavobacteriaceae_UBA8316_UBA8316 sp002336305
DDDX01000064.1_26	GB_GCA_002339085.1	Bacteria_Proteobacteria_Gammaproteobacteria_Pseudomonadales_UBA7434_UBA7434_UBA7434 sp002339085
DDED01000010.1_9	GB_GCA_002336035.1	Bacteria_Proteobacteria_Gammaproteobacteria_Pseudomonadales_UBA7434_UBA7434_UBA7434 sp002336035
DDEJ01000049.1_7	GB_GCA_002336405.1	Bacteria_Proteobacteria_Alphaproteobacteria_Rhodobacterales_Rhodobacteraceae_HIMB11_HIMB11 sp002336405
DDET01000061.1_11	GB_GCA_002336915.1	Bacteria_Bacteroidota_Bacteroidia_Chitinophagales_Chitinophagaceae_Taibaiella_B_Taibaiella_B sp002336915
DDEU01000053.1_14	GB_GCA_002336815.1	Bacteria_Bacteroidota_Bacteroidia_Chitinophagales_Chitinophagaceae_Ferruginibacter_Ferruginibacter sp002336815
DDEX01000010.1_44	GB_GCA_002336845.1	Bacteria_Proteobacteria_Alphaproteobacteria_Rhodobacterales_Rhodobacteraceae_UBA1943_UBA1943 sp002336845
DDEX01000014.1_51	GB_GCA_002336845.1	Bacteria_Proteobacteria_Alphaproteobacteria_Rhodobacterales_Rhodobacteraceae_UBA1943_UBA1943 sp002336845
DDFF01000012.1_153	GB_GCA_002337045.1	Bacteria_Bacteroidota_Bacteroidia_Chitinophagales_Chitinophagaceae_Taibaiella_B_Taibaiella_B sp002337045
DDGB01000005.1_318	GB_GCA_002337465.1	Bacteria_Proteobacteria_Gammaproteobacteria_Pseudomonadales_Alcanivoracaceae_Alcanivorax_Alcanivorax sp002337465
DDGB01000014.1_54	GB_GCA_002337465.1	Bacteria_Proteobacteria_Gammaproteobacteria_Pseudomonadales_Alcanivoracaceae_Alcanivorax_Alcanivorax sp002337465
DDGL01000014.1_605	GB_GCA_002337605.1	Bacteria_Bacteroidota_Bacteroidia_Flavobacteriales_Flavobacteriaceae_UBA3611_UBA3611 sp002337605
DDIL01000167.1_1	GB_GCA_002338515.1	Bacteria_Proteobacteria_Gammaproteobacteria_Enterobacterales_Alteromonadaceae_Glaciecola_Glaciecola sp002338515
DDIP01000016.1_5	GB_GCA_002338605.1	Bacteria_Proteobacteria_Gammaproteobacteria_Woeseiales_Woeseiaceae_UBA1847_UBA1847 sp002338605
DDIU01000019.1_85	GB_GCA_002338655.1	Bacteria_Bacteroidota_Bacteroidia_Cytophagales_Cyclobacteriaceae_UBA1842_UBA1842 sp002338655
DDJC01000094.1_45	GB_GCA_002339015.1	Bacteria_Proteobacteria_Gammaproteobacteria_Burkholderiales_Burkholderiaceae_Aquabacterium_Aquabacterium sp002339015
DDJS01000152.1_4	GB_GCA_002339165.1	Bacteria_Proteobacteria_Gammaproteobacteria_Pseudomonadales_Porticoccaceae_TMED48_TMED48 sp002339165
DDLV01000007.1_60	GB_GCA_002340325.1	Bacteria_Proteobacteria_Gammaproteobacteria_Enterobacterales_Alteromonadaceae_Glaciecola_Glaciecola sp002340325
DDMF01000036.1_13	GB_GCA_002340515.1	Bacteria_Proteobacteria_Alphaproteobacteria_Rhodobacterales_Rhodobacteraceae_Aliiroseovarius_Aliiroseovarius sp002340515
DDMF01000052.1_82	GB_GCA_002340515.1	Bacteria_Proteobacteria_Alphaproteobacteria_Rhodobacterales_Rhodobacteraceae_Aliiroseovarius_Aliiroseovarius sp002340515
DDMS01000046.1_32	GB_GCA_002340765.1	Bacteria_Bacteroidota_Bacteroidia_Flavobacteriales_Flavobacteriaceae_Polaribacter_Polaribacter sp002340765
DDPD01000050.1_3	GB_GCA_002342025.1	Bacteria_Proteobacteria_Gammaproteobacteria_Pseudomonadales_Moraxellaceae_Perlucidibaca_Perlucidibaca sp002342025
DDRC01000202.1_9	GB_GCA_002342985.1	Bacteria_Bacteroidota_Bacteroidia_Flavobacteriales_PHOS-HE28_PHOS-HE28_PHOS-HE28 sp002342985
DDSR01000143.1_13	GB_GCA_002343455.1	Bacteria_Myxococcota_UBA796_UBA796_UBA796_UBA2385_UBA2385 sp002343455
DDTB01000016.1_85	GB_GCA_002343985.1	Bacteria_Bacteroidota_Bacteroidia_Chitinophagales_Chitinophagaceae_Ferruginibacter_Ferruginibacter sp002343985
DDTF01000011.1_9	GB_GCA_002345965.1	Bacteria_Bacteroidota_Bacteroidia_Cytophagales_Cyclobacteriaceae_ELB16-189_ELB16-189 sp002345965
DDTK01000001.1_42	GB_GCA_002344065.1	Bacteria_Bacteroidota_Bacteroidia_Cytophagales_Cyclobacteriaceae_UBA2336_UBA2336 sp002344065
DDTM01000103.1_43	GB_GCA_002344075.1	Bacteria_Bacteroidota_Rhodothermia_Rhodothermales_UBA2364_UBA2364_UBA2364 sp002344075
DDUM01000054.1_78	GB_GCA_002344795.1	Bacteria_Bacteroidota_Bacteroidia_Cytophagales_Cyclobacteriaceae_ELB16-189_ELB16-189 sp002344795
DDUQ01000081.1_41	GB_GCA_002344885.1	Bacteria_Proteobacteria_Gammaproteobacteria_Burkholderiales_Burkholderiaceae_UBA2334_UBA2334 sp002344885
DDUV01000021.1_17	GB_GCA_002344975.1	Bacteria_Bacteroidota_Bacteroidia_Chitinophagales_Saprospiraceae_UBA2329_UBA2329 sp002344975
DDVC01000001.1_8	GB_GCA_002345145.1	Bacteria_Bacteroidota_Bacteroidia_Chitinophagales_UBA2359_UBA2359_UBA2359 sp002345145
DDYY01000025.1_73	GB_GCA_002346225.1	Bacteria_Bacteroidota_Bacteroidia_Chitinophagales_BACL12_UBA11426_UBA11426 sp002346225
DEHS01000081.1_17	GB_GCA_002352055.1	Bacteria_Proteobacteria_Gammaproteobacteria_Legionellales_Legionellaceae_Legionella_Legionella sp002352055
DEHX01000149.1_29	GB_GCA_002352145.1	Bacteria_Bacteroidota_Bacteroidia_Chitinophagales_Chitinophagaceae_JJ008_JJ008 sp002352145
DEIK01000023.1_13	GB_GCA_002352425.1	Bacteria_Proteobacteria_Alphaproteobacteria_Rhodobacterales_Rhodobacteraceae_Marinosulfonomonas_Marinosulfonomonas sp002352425
DEIK01000113.1_3	GB_GCA_002352425.1	Bacteria_Proteobacteria_Alphaproteobacteria_Rhodobacterales_Rhodobacteraceae_Marinosulfonomonas_Marinosulfonomonas sp002352425
DEIV01000132.1_15	GB_GCA_002352665.1	Bacteria_Bacteroidota_Bacteroidia_Flavobacteriales_Flavobacteriaceae_UBA7949_UBA7949 sp002352665
DELX01000010.1_103	GB_GCA_002354605.1	Bacteria_Proteobacteria_Gammaproteobacteria_Pseudomonadales_Alcanivoracaceae_Alcanivorax_Alcanivorax sp002354605
DELX01000037.1_94	GB_GCA_002354605.1	Bacteria_Proteobacteria_Gammaproteobacteria_Pseudomonadales_Alcanivoracaceae_Alcanivorax_Alcanivorax sp002354605
DELY01000001.1_131	GB_GCA_002354655.1	Bacteria_Proteobacteria_Gammaproteobacteria_Pseudomonadales_Pseudomonadaceae_Pseudomonas_E_Pseudomonas_E sp002354655
DELZ01000001.1_17	GB_GCA_002354635.1	Bacteria_Proteobacteria_Alphaproteobacteria_Sphingomonadales_Sphingomonadaceae_Sphingorhabdus_Sphingorhabdus sp002354635
DEMD01000007.1_76	GB_GCA_002354735.1	Bacteria_Proteobacteria_Gammaproteobacteria_Pseudomonadales_Oleiphilaceae_UBA2679_UBA2679 sp002354735
DEQO01000163.1_7	GB_GCA_002360495.1	Bacteria_Bacteroidota_Bacteroidia_Flavobacteriales_PHOS-HE28_PHOS-HE28_PHOS-HE28 sp002360495
DEUY01000009.1_243	GB_GCA_002363255.1	Bacteria_Actinobacteriota_Actinobacteria_Mycobacteriales_Mycobacteriaceae_Corynebacterium_Corynebacterium sp002363255
DEXW01000048.1_54	GB_GCA_002364335.1	Bacteria_Bacteroidota_Bacteroidia_Flavobacteriales_Flavobacteriaceae_Winogradskyella_Winogradskyella sp002364335
DEXX01000033.1_4	GB_GCA_002364315.1	Bacteria_Proteobacteria_Gammaproteobacteria_Pseudomonadales_Halomonadaceae_Halomonas_Halomonas sp002364315
DEYP01000026.1_42	GB_GCA_002364615.1	Bacteria_Proteobacteria_Gammaproteobacteria_Enterobacterales_Alteromonadaceae_Arsukibacterium_Arsukibacterium sp002364615
DEZY01000018.1_6	GB_GCA_002365735.1	Bacteria_Actinobacteriota_Actinobacteria_Nanopelagicales_S36-B12_UBA4592_UBA4592 sp002365735
DFAM01000011.1_21	GB_GCA_002365595.1	Bacteria_Proteobacteria_Gammaproteobacteria_Pseudomonadales_Moraxellaceae_Acinetobacter_Acinetobacter sp002365595
DFBD01000276.1_9	GB_GCA_002367255.1	Bacteria_Proteobacteria_Alphaproteobacteria_Rhodobacterales_Rhodobacteraceae_UBA3077_UBA3077 sp002367255
DFBF01000250.1_2	GB_GCA_002367285.1	Bacteria_Proteobacteria_Alphaproteobacteria_Rhodobacterales_Rhodobacteraceae_Aliiroseovarius_Aliiroseovarius sp002367285
DFBF01000301.1_42	GB_GCA_002367285.1	Bacteria_Proteobacteria_Alphaproteobacteria_Rhodobacterales_Rhodobacteraceae_Aliiroseovarius_Aliiroseovarius sp002367285
DFBM01000106.1_2	GB_GCA_002366645.1	Bacteria_Proteobacteria_Alphaproteobacteria_Rhodobacterales_Rhodobacteraceae_UBA3077_UBA3077 sp002366645
DFBO01000088.1_15	GB_GCA_002366675.1	Bacteria_Bacteroidota_Bacteroidia_Flavobacteriales_Flavobacteriaceae_Oceanihabitans_Oceanihabitans sp002366675
DFBP01000224.1_1	GB_GCA_002366685.1	Bacteria_Proteobacteria_Alphaproteobacteria_Rhodobacterales_Rhodobacteraceae_UBA3077_UBA3077 sp002366685
DFBW01000068.1_7	GB_GCA_002366775.1	Bacteria_Proteobacteria_Alphaproteobacteria_Rhodobacterales_Rhodobacteraceae_Roseovarius_Roseovarius sp002366775
DFBW01000164.1_4	GB_GCA_002366775.1	Bacteria_Proteobacteria_Alphaproteobacteria_Rhodobacterales_Rhodobacteraceae_Roseovarius_Roseovarius sp002366775
DFBX01000006.1_9	GB_GCA_002366795.1	Bacteria_Proteobacteria_Alphaproteobacteria_Rhodobacterales_Rhodobacteraceae_UBA3069_UBA3069 sp002366795
DFBX01000131.1_33	GB_GCA_002366795.1	Bacteria_Proteobacteria_Alphaproteobacteria_Rhodobacterales_Rhodobacteraceae_UBA3069_UBA3069 sp002366795
DFCG01000142.1_16	GB_GCA_002367455.1	Bacteria_Proteobacteria_Gammaproteobacteria_Pseudomonadales_Moraxellaceae_Acinetobacter_Acinetobacter sp002367455
DFLU01000012.1_189	GB_GCA_002375495.1	Bacteria_Bacteroidota_Bacteroidia_Flavobacteriales_Flavobacteriaceae_UBA3611_UBA3611 sp002375495
DFQX01000001.1_5	GB_GCA_002381155.1	Bacteria_Bacteroidota_Bacteroidia_Flavobacteriales_Flavobacteriaceae_UBA3478_UBA3478 sp002381155
DFSN01000026.1_7	GB_GCA_002378645.1	Bacteria_Proteobacteria_Gammaproteobacteria_Pseudomonadales_Porticoccaceae_HTCC2207_HTCC2207 sp002378645
DFSO01000062.1_3	GB_GCA_002378665.1	Bacteria_Proteobacteria_Alphaproteobacteria_Rhodobacterales_Rhodobacteraceae_UBA3435_UBA3435 sp002378665
DFST01000167.1_18	GB_GCA_002378975.1	Bacteria_Bacteroidota_Bacteroidia_Chitinophagales_Chitinophagaceae_JJ008_JJ008 sp002378975
DGAI01000110.1_25	GB_GCA_002383725.1	Bacteria_Proteobacteria_Gammaproteobacteria_Pseudomonadales_Pseudomonadaceae_Pseudomonas_E_Pseudomonas_E sp002383725
DGAQ01000003.1_14	GB_GCA_002382445.1	Bacteria_Proteobacteria_Gammaproteobacteria_Pseudomonadales_Porticoccaceae_HTCC2207_HTCC2207 sp002382445
DGAU01000014.1_3	GB_GCA_002384055.1	Bacteria_Bacteroidota_Bacteroidia_Flavobacteriales_Flavobacteriaceae_BACL21_BACL21 sp002384055
DGDC01000006.1_1	GB_GCA_002385225.1	Bacteria_Proteobacteria_Gammaproteobacteria_Pseudomonadales_Moraxellaceae_Psychrobacter_Psychrobacter sp002385225
DGJP01000085.1_4	GB_GCA_002387535.1	Bacteria_Proteobacteria_Alphaproteobacteria_Rhodobacterales_Rhodobacteraceae_UBA12010_UBA12010 sp002387535
DGJX01000130.1_1	GB_GCA_002387615.1	Bacteria_Bacteroidota_Bacteroidia_Flavobacteriales_Cryomorphaceae_UBA10364_UBA10364 sp002387615
DGNT01000056.1_18	GB_GCA_002389055.1	Bacteria_Proteobacteria_Gammaproteobacteria_Pseudomonadales_Alcanivoracaceae_Alcanivorax_Alcanivorax sp002389055
DGNT01000088.1_38	GB_GCA_002389055.1	Bacteria_Proteobacteria_Gammaproteobacteria_Pseudomonadales_Alcanivoracaceae_Alcanivorax_Alcanivorax sp002389055
DGNT01000110.1_3	GB_GCA_002389055.1	Bacteria_Proteobacteria_Gammaproteobacteria_Pseudomonadales_Alcanivoracaceae_Alcanivorax_Alcanivorax sp002389055
DGOD01000386.1_12	GB_GCA_002389265.1	Bacteria_Proteobacteria_Gammaproteobacteria_Pseudomonadales_HTCC2089_UBA4582_UBA4582 sp002389265
DGOV01000003.1_1	GB_GCA_002390205.1	Bacteria_Proteobacteria_Gammaproteobacteria_Ga0077536_Ga0077536_UBA4457_UBA4457 sp002390205
DGPK01000019.1_3	GB_GCA_002390405.1	Bacteria_Bacteroidota_Bacteroidia_Flavobacteriales_UA16_UA16_UA16 sp002390405
DGPX01000173.1_3	GB_GCA_002390615.1	Bacteria_Bacteroidota_Bacteroidia_Flavobacteriales_UA16_UA16_UA16 sp002390615
DGQA01000055.1_39	GB_GCA_002390705.1	Bacteria_Actinobacteriota_Actinobacteria_Nanopelagicales_S36-B12_UBA4592_UBA4592 sp002390705
DGQI01000075.1_2	GB_GCA_002390775.1	Bacteria_Bacteroidota_Bacteroidia_Flavobacteriales_1G12_SHAN690_SHAN690 sp002390775
DGQM01000025.1_47	GB_GCA_002389765.1	Bacteria_Bacteroidota_Bacteroidia_Chitinophagales_Chitinophagaceae_Taibaiella_B_Taibaiella_B sp002389765
DGQP01000016.1_55	GB_GCA_002400415.1	Bacteria_Bacteroidota_Bacteroidia_Chitinophagales_Chitinophagaceae_JJ008_JJ008 sp002400415
DGYK01000022.1_2	GB_GCA_002398365.1	Bacteria_Bacteroidota_Bacteroidia_Cytophagales_Cyclobacteriaceae_ELB16-189_ELB16-189 sp002398365
DHJN01000065.1_8	GB_GCA_002404345.1	Bacteria_Actinobacteriota_Actinobacteria_Actinomycetales_Dermatophilaceae_UBA4719_UBA4719 sp002404345
DHLV01000134.1_2	GB_GCA_002405445.1	Bacteria_Bacteroidota_Bacteroidia_Cytophagales_Cyclobacteriaceae_ELB16-189_ELB16-189 sp002405445
DHQO01000026.1_15	GB_GCA_002408125.1	Bacteria_Proteobacteria_Alphaproteobacteria_Caulobacterales_Hyphomonadaceae_UBA5336_UBA5336 sp002408125
DHZF01000101.1_55	GB_GCA_002414505.1	Bacteria_Proteobacteria_Alphaproteobacteria_Caulobacterales_Hyphomonadaceae_Hyphomonas_Hyphomonas sp002414505
DIAF01000033.1_10	GB_GCA_002414665.1	Bacteria_Proteobacteria_Gammaproteobacteria_Pseudomonadales_Halieaceae_Haliea_Haliea sp002414665
DIAL01000089.1_71	GB_GCA_002414705.1	Bacteria_Bacteroidota_Bacteroidia_Flavobacteriales_Flavobacteriaceae_Bizionia_B_Bizionia_B sp002414705
DIAX01000009.1_5	GB_GCA_002414845.1	Bacteria_Actinobacteriota_Actinobacteria_Mycobacteriales_Mycobacteriaceae_Gordonia_Gordonia sp002414845
DIAZ01000083.1_31	GB_GCA_002415925.1	Bacteria_Actinobacteriota_Actinobacteria_Mycobacteriales_Mycobacteriaceae_Dietzia_Dietzia sp002415925
DIBR01000030.1_4	GB_GCA_002415025.1	Bacteria_Proteobacteria_Gammaproteobacteria_Pseudomonadales_Spongiibacteraceae_UBA5047_UBA5047 sp002415025
DIBU01000010.1_167	GB_GCA_002416125.1	Bacteria_Proteobacteria_Gammaproteobacteria_Pseudomonadales_Halieaceae_Haliea_Haliea sp002416125
DIHI01000014.1_3	GB_GCA_002420085.1	Bacteria_Proteobacteria_Gammaproteobacteria_Xanthomonadales_Xanthomonadaceae_UBA11164_UBA11164 sp002420085
DIHQ01000186.1_6	GB_GCA_002420235.1	Bacteria_Bacteroidota_Bacteroidia_Flavobacteriales_UA16_UA16_UA16 sp002420235
DILC01000070.1_7	GB_GCA_002424865.1	Bacteria_Proteobacteria_Gammaproteobacteria_Burkholderiales_Rhodocyclaceae_Rugosibacter_Rugosibacter sp002424865
DILD01000073.1_2	GB_GCA_002424845.1	Bacteria_Proteobacteria_Gammaproteobacteria_Burkholderiales_Hydrogenophilaceae_Thiobacillus_Thiobacillus denitrificans_F
DILT01000010.1_22	GB_GCA_002425185.1	Bacteria_Bacteroidota_Bacteroidia_Cytophagales_Cyclobacteriaceae_UBA2336_UBA2336 sp002425185
DINS01000004.1_149	GB_GCA_002426015.1	Bacteria_Bacteroidota_Bacteroidia_Flavobacteriales_Flavobacteriaceae_Gelidibacter_Gelidibacter sp002426015
DISF01000036.1_51	GB_GCA_002421985.1	Bacteria_Proteobacteria_Alphaproteobacteria_Rhodobacterales_Rhodobacteraceae_Roseovarius_Roseovarius sp002421985
DISJ01000005.1_98	GB_GCA_002421605.1	Bacteria_Proteobacteria_Alphaproteobacteria_Rhodobacterales_Rhodobacteraceae_Rhodobacter_D_Rhodobacter_D sp002421605
DISJ01000009.1_130	GB_GCA_002421605.1	Bacteria_Proteobacteria_Alphaproteobacteria_Rhodobacterales_Rhodobacteraceae_Rhodobacter_D_Rhodobacter_D sp002421605
DISZ01000005.1_149	GB_GCA_002422085.1	Bacteria_Proteobacteria_Alphaproteobacteria_Rhodobacterales_Rhodobacteraceae_Rhodobacter_D_Rhodobacter_D sp002422085
DISZ01000009.1_2	GB_GCA_002422085.1	Bacteria_Proteobacteria_Alphaproteobacteria_Rhodobacterales_Rhodobacteraceae_Rhodobacter_D_Rhodobacter_D sp002422085
DIUC01000073.1_70	GB_GCA_002435785.1	Bacteria_Bacteroidota_Bacteroidia_Chitinophagales_Saprospiraceae_UBA6168_UBA6168 sp002435785
DIUD01000069.1_13	GB_GCA_002428225.1	Bacteria_Proteobacteria_Alphaproteobacteria_Rhodobacterales_Rhodobacteraceae_Roseovarius_Roseovarius sp002428225
DIUF01000113.1_12	GB_GCA_002422285.1	Bacteria_Bacteroidota_Bacteroidia_Flavobacteriales_Crocinitomicaceae_UBA6165_UBA6165 sp002422285
DIUK01000028.1_21	GB_GCA_002422995.1	Bacteria_Proteobacteria_Gammaproteobacteria_Burkholderiales_Rhodocyclaceae_Rugosibacter_Rugosibacter sp002422995
DIUK01000028.1_7	GB_GCA_002422995.1	Bacteria_Proteobacteria_Gammaproteobacteria_Burkholderiales_Rhodocyclaceae_Rugosibacter_Rugosibacter sp002422995
DIUK01000046.1_4	GB_GCA_002422995.1	Bacteria_Proteobacteria_Gammaproteobacteria_Burkholderiales_Rhodocyclaceae_Rugosibacter_Rugosibacter sp002422995
DIVD01000043.1_21	GB_GCA_002423245.1	Bacteria_Proteobacteria_Alphaproteobacteria_Rhodobacterales_Rhodobacteraceae_Defluviimonas_B_Defluviimonas_B sp002423245
DIVD01000054.1_9	GB_GCA_002423245.1	Bacteria_Proteobacteria_Alphaproteobacteria_Rhodobacterales_Rhodobacteraceae_Defluviimonas_B_Defluviimonas_B sp002423245
DIYF01000019.1_17	GB_GCA_002427745.1	Bacteria_Bacteroidota_Bacteroidia_Cytophagales_Cyclobacteriaceae_Roseivirga_A_Roseivirga_A sp002427745
DIYH01000025.1_49	GB_GCA_002435755.1	Bacteria_Bacteroidota_Bacteroidia_Cytophagales_Cyclobacteriaceae_UBA6059_UBA6059 sp002435755
DIYJ01000020.1_315	GB_GCA_002428995.1	Bacteria_Bacteroidota_Bacteroidia_Flavobacteriales_1G12_UBA6057_UBA6057 sp002428995
DIYO01000001.1_1068	GB_GCA_002427755.1	Bacteria_Bacteroidota_Bacteroidia_Cytophagales_Cyclobacteriaceae_Fabibacter_Fabibacter sp002427755
DJAB01000108.1_2	GB_GCA_002428105.1	Bacteria_Bacteroidota_Bacteroidia_Bacteroidales_UBA6013_UBA6013_UBA6013 sp002428105
DJBQ01000063.1_2	GB_GCA_002430125.1	Bacteria_Proteobacteria_Alphaproteobacteria_Rhodobacterales_Rhodobacteraceae_UBA5972_UBA5972 sp002430125
DJIF01000059.1_58	GB_GCA_002433485.1	Bacteria_Myxococcota_UBA796_UBA9615_UBA9615_UBA6601_UBA6601 sp002433485
DJUV01000099.1_28	GB_GCA_002440625.1	Bacteria_Proteobacteria_Alphaproteobacteria_Rhodobacterales_Rhodobacteraceae_Defluviimonas_Defluviimonas sp002440625
DJUV01000145.1_17	GB_GCA_002440625.1	Bacteria_Proteobacteria_Alphaproteobacteria_Rhodobacterales_Rhodobacteraceae_Defluviimonas_Defluviimonas sp002440625
DJWL01000001.1_22	GB_GCA_002441545.1	Bacteria_Bacteroidota_Bacteroidia_Flavobacteriales_Flavobacteriaceae_UBA6231_UBA6231 sp002441545
DJYV01000065.1_5	GB_GCA_002448555.1	Bacteria_Bacteroidota_Bacteroidia_Flavobacteriales_UA16_UA16_UA16 sp002448555
DKEJ01000124.1_10	GB_GCA_002452115.1	Bacteria_Proteobacteria_Gammaproteobacteria_Pseudomonadales_Pseudomonadaceae_Pseudomonas_Pseudomonas nitroreducens_B
DKFM01000005.1_166	GB_GCA_002452815.1	Bacteria_Proteobacteria_Alphaproteobacteria_Rhodobacterales_Rhodobacteraceae_UBA6796_UBA6796 sp002452815
DKFM01000006.1_335	GB_GCA_002452815.1	Bacteria_Proteobacteria_Alphaproteobacteria_Rhodobacterales_Rhodobacteraceae_UBA6796_UBA6796 sp002452815
DKIP01000087.1_5	GB_GCA_002454335.1	Bacteria_Bacteroidota_Bacteroidia_Cytophagales_Spirosomaceae_UBA6715_UBA6715 sp002454335
DKME01000055.1_4	GB_GCA_002469525.1	Bacteria_Actinobacteriota_Actinobacteria_Nanopelagicales_S36-B12_UBA4592_UBA4592 sp002469525
DKMK01000064.1_8	GB_GCA_002469545.1	Bacteria_Proteobacteria_Alphaproteobacteria_Rhodobacterales_Rhodobacteraceae_Amylibacter_A_Amylibacter_A sp002469545
DKML01000009.1_39	GB_GCA_002470515.1	Bacteria_Proteobacteria_Gammaproteobacteria_UBA10353_UBA7415_UBA7415_UBA7415 sp002470515
DKOT01000127.1_11	GB_GCA_002470835.1	Bacteria_Bacteroidota_Bacteroidia_Cytophagales_Cyclobacteriaceae_UBA4465_UBA4465 sp002470835
DKPQ01000025.1_215	GB_GCA_002471275.1	Bacteria_Bacteroidota_Bacteroidia_Cytophagales_Cyclobacteriaceae_UBA7330_UBA7330 sp002471275
DKQK01000029.1_34	GB_GCA_002471665.1	Bacteria_Proteobacteria_Gammaproteobacteria_Pseudomonadales_Ketobacteraceae_Ketobacter_Ketobacter sp002471665
DKQK01000029.1_58	GB_GCA_002471665.1	Bacteria_Proteobacteria_Gammaproteobacteria_Pseudomonadales_Ketobacteraceae_Ketobacter_Ketobacter sp002471665
DKQS01000004.1_68	GB_GCA_002471825.1	Bacteria_Bacteroidota_Bacteroidia_Flavobacteriales_Flavobacteriaceae_Polaribacter_Polaribacter sp002471825
DKTG01000006.1_17	GB_GCA_002473275.1	Bacteria_Bacteroidota_Bacteroidia_Chitinophagales_BACL12_UBA7236_UBA7236 sp002473275
DLGJ01000004.1_25	GB_GCA_002482645.1	Bacteria_Proteobacteria_Alphaproteobacteria_Rhizobiales_Methyloligellaceae_Methyloceanibacter_Methyloceanibacter sp002482645
DLGO01000128.1_8	GB_GCA_002482725.1	Bacteria_Bacteroidota_Bacteroidia_Chitinophagales_LD1_UBA7692_UBA7692 sp002482725
DLGQ01000069.1_13	GB_GCA_002482775.1	Bacteria_Bacteroidota_Bacteroidia_Flavobacteriales_PHOS-HE28_PHOS-HE28_PHOS-HE28 sp002482775
DLGT01000167.1_10	GB_GCA_002482845.1	Bacteria_Bacteroidota_Bacteroidia_Chitinophagales_Saprospiraceae_OLB9_OLB9 sp002482845
DLHB01000056.1_19	GB_GCA_002483005.1	Bacteria_Proteobacteria_Gammaproteobacteria_Pseudomonadales_Pseudomonadaceae_Pseudomonas_E_Pseudomonas_E sp002483005
DLHG01000013.1_380	GB_GCA_002483105.1	Bacteria_Bacteroidota_Bacteroidia_Chitinophagales_Chitinophagaceae_Taibaiella_B_Taibaiella_B sp002483105
DLHI01000036.1_75	GB_GCA_002483135.1	Bacteria_Proteobacteria_Alphaproteobacteria_Caulobacterales_Hyphomonadaceae_UBA7672_UBA7672 sp002483135
DLKD01000010.1_18	GB_GCA_002477755.1	Bacteria_Actinobacteriota_Actinobacteria_Mycobacteriales_Mycobacteriaceae_Gordonia_Gordonia sp002477755
DLKD01000136.1_30	GB_GCA_002477755.1	Bacteria_Actinobacteriota_Actinobacteria_Mycobacteriales_Mycobacteriaceae_Gordonia_Gordonia sp002477755
DLPV01000010.1_18	GB_GCA_002477465.1	Bacteria_Proteobacteria_Gammaproteobacteria_Pseudomonadales_Pseudohongiellaceae_UBA9145_UBA9145 sp002477465
DLPY01000009.1_2	GB_GCA_002478685.1	Bacteria_Bacteroidota_Bacteroidia_Flavobacteriales_Flavobacteriaceae_UBA7446_UBA7446 sp002478685
DLQI01000044.1_32	GB_GCA_002478745.1	Bacteria_Proteobacteria_Alphaproteobacteria_Rhodobacterales_Rhodobacteraceae_Ascidiaceihabitans_Ascidiaceihabitans sp002478745
DLQK01000056.1_20	GB_GCA_002480045.1	Bacteria_Proteobacteria_Gammaproteobacteria_Pseudomonadales_UBA7434_UBA7434_UBA7434 sp002480045
DLQN01000020.1_55	GB_GCA_002477595.1	Bacteria_Bacteroidota_Bacteroidia_Cytophagales_Cyclobacteriaceae_Fabibacter_Fabibacter sp002477595
DLQQ01000043.1_1	GB_GCA_002477625.1	Bacteria_Bacteroidota_Bacteroidia_Flavobacteriales_Flavobacteriaceae_UBA7428_UBA7428 sp002477625
DLRW01000066.1_13	GB_GCA_002501205.1	Bacteria_Bacteroidota_Bacteroidia_Flavobacteriales_Cryomorphaceae_UBA7878_UBA7878 sp002501205
FLQS01000004.1_147	GB_GCA_900078375.1	Bacteria_Actinobacteriota_Actinobacteria_Mycobacteriales_Mycobacteriaceae_Mycolicibacterium_Mycolicibacterium sp900078375
FLQS01000005.1_162	GB_GCA_900078375.1	Bacteria_Actinobacteriota_Actinobacteria_Mycobacteriales_Mycobacteriaceae_Mycolicibacterium_Mycolicibacterium sp900078375
FWZT01000016.1_11	GB_GCA_900177345.1	Bacteria_Bdellovibrionota_B_Oligoflexia_Oligoflexales_Oligoflexaceae_Pseudobacteriovorax_Pseudobacteriovorax antillogorgiicola
GL873260.1_715	GB_GCA_000192415.1	Bacteria_Actinobacteriota_Actinobacteria_Propionibacteriales_Nocardioidaceae_Nocardioides_Nocardioides sp000192415
GL873265.1_92	GB_GCA_000192415.1	Bacteria_Actinobacteriota_Actinobacteria_Propionibacteriales_Nocardioidaceae_Nocardioides_Nocardioides sp000192415
JPUR01000048.1_6	GB_GCA_001321835.1	Bacteria_Proteobacteria_Alphaproteobacteria_Rhodobacterales_Rhodobacteraceae_Marinosulfonomonas_Marinosulfonomonas sp001321835
JQJL01000011.1_149	GB_GCA_000745515.1	Bacteria_Actinobacteriota_Actinobacteria_Propionibacteriales_Nocardioidaceae_Nocardioides_Nocardioides sp000745515
JQJL01000011.1_226	GB_GCA_000745515.1	Bacteria_Actinobacteriota_Actinobacteria_Propionibacteriales_Nocardioidaceae_Nocardioides_Nocardioides sp000745515
JROA01000001.1_1548	GB_GCA_000762985.1	Bacteria_Actinobacteriota_Actinobacteria_Mycobacteriales_Mycobacteriaceae_Mycolicibacterium_Mycolicibacterium rufum
JROA01000001.1_2843	GB_GCA_000762985.1	Bacteria_Actinobacteriota_Actinobacteria_Mycobacteriales_Mycobacteriaceae_Mycolicibacterium_Mycolicibacterium rufum
KL569423.1_93	GB_GCA_000715685.1	Bacteria_Actinobacteriota_Actinobacteria_Streptomycetales_Streptomycetaceae_Streptomyces_Streptomyces lilacinus
LADU01000043.1_27	GB_GCA_000961795.1	Bacteria_Proteobacteria_Alphaproteobacteria_Caulobacterales_Hyphomonadaceae_Hyphomonas_Hyphomonas sp000961795
LFER01000045.1_114	GB_GCA_001510135.1	Bacteria_Proteobacteria_Alphaproteobacteria_Rhodobacterales_Rhodobacteraceae_HIMB11_HIMB11 sp001510135
LFLZ01000008.1_136	GB_GCA_001189845.1	Bacteria_Proteobacteria_Alphaproteobacteria_Rhizobiales_Xanthobacteraceae_Bradyrhizobium_Bradyrhizobium tropiciagri
LGRD01000018.1_7	GB_GCA_001263235.1	Bacteria_Proteobacteria_Gammaproteobacteria_Burkholderiales_Burkholderiaceae_Rhizobacter_Rhizobacter sp001263235
LIDE01000006.1_5	GB_GCA_001438605.1	Bacteria_Proteobacteria_Gammaproteobacteria_Pseudomonadales_Porticoccaceae_HTCC2207_HTCC2207 sp001438605
LJNS01000063.1_3	GB_GCA_001303245.1	Bacteria_Proteobacteria_Gammaproteobacteria_Steroidobacterales_Steroidobacteraceae_SG8-30_SG8-30 sp001303245
LJNT01000202.1_11	GB_GCA_001314685.1	Bacteria_Proteobacteria_Alphaproteobacteria_Rhodobacterales_Rhodobacteraceae_HLUCCA09_HLUCCA09 sp001314685
LJSF01000001.1_119	GB_GCA_001314655.1	Bacteria_Proteobacteria_Alphaproteobacteria_Rhodobacterales_Rhodobacteraceae_HLUCCA08_HLUCCA08 sp001314655
LJSF01000003.1_27	GB_GCA_001314655.1	Bacteria_Proteobacteria_Alphaproteobacteria_Rhodobacterales_Rhodobacteraceae_HLUCCA08_HLUCCA08 sp001314655
LJSU01000015.1_21	GB_GCA_001314705.1	Bacteria_Proteobacteria_Alphaproteobacteria_Rhodobacterales_Rhodobacteraceae_HLUCCO07_HLUCCO07 sp001314705
LJSU01000016.1_173	GB_GCA_001314705.1	Bacteria_Proteobacteria_Alphaproteobacteria_Rhodobacterales_Rhodobacteraceae_HLUCCO07_HLUCCO07 sp001314705
LJSV01000002.1_159	GB_GCA_001314715.1	Bacteria_Proteobacteria_Alphaproteobacteria_Rhodobacterales_Rhodobacteraceae_Pararhodobacter_Pararhodobacter sp001314715
LJSV01000006.1_39	GB_GCA_001314715.1	Bacteria_Proteobacteria_Alphaproteobacteria_Rhodobacterales_Rhodobacteraceae_Pararhodobacter_Pararhodobacter sp001314715
LJSY01000010.1_36	GB_GCA_001314805.1	Bacteria_Proteobacteria_Alphaproteobacteria_Rhodobacterales_Rhodobacteraceae_Roseibacterium_Roseibacterium sp001314805
LJSY01000045.1_14	GB_GCA_001314805.1	Bacteria_Proteobacteria_Alphaproteobacteria_Rhodobacterales_Rhodobacteraceae_Roseibacterium_Roseibacterium sp001314805
LJTN01000089.1_8	GB_GCA_001303415.1	Bacteria_Myxococcota_Polyangia_Polyangiales_SG8-38_SG8-38_SG8-38 sp001303415
LMSR01000019.1_222	GB_GCA_001429555.1	Bacteria_Actinobacteriota_Actinobacteria_Propionibacteriales_Nocardioidaceae_Nocardioides_Nocardioides sp001429555
LNDO01000014.1_5	GB_GCA_001465025.1	Bacteria_Proteobacteria_Gammaproteobacteria_Pseudomonadales_Pseudomonadaceae_Pseudomonas_E_Pseudomonas_E sp001465025
LNDO01000040.1_17	GB_GCA_001465025.1	Bacteria_Proteobacteria_Gammaproteobacteria_Pseudomonadales_Pseudomonadaceae_Pseudomonas_E_Pseudomonas_E sp001465025
LNDO01000068.1_55	GB_GCA_001465025.1	Bacteria_Proteobacteria_Gammaproteobacteria_Pseudomonadales_Pseudomonadaceae_Pseudomonas_E_Pseudomonas_E sp001465025
LNEL01000031.1_9	GB_GCA_001464935.1	Bacteria_Proteobacteria_Gammaproteobacteria_Ga0077536_Ga0077536_Ga0077536_Ga0077536 sp001464935
LNEL01000031.1_9	GB_GCA_001464935.1	Bacteria_Proteobacteria_Gammaproteobacteria_Ga0077536_Ga0077536_Ga0077536_Ga0077536 sp001464935
LNEN01000112.1_2	GB_GCA_001464155.1	Bacteria_Bacteroidota_Bacteroidia_Cytophagales_Cyclobacteriaceae_Ga0077538_Ga0077538 sp001464155
LNFB01000119.1_20	GB_GCA_001464385.1	Bacteria_Myxococcota_Polyangia_Nannocystales_Nannocystaceae_Ga0077550_Ga0077550 sp001464385
LNFJ01000041.1_12	GB_GCA_001464625.1	Bacteria_Bacteroidota_Bacteroidia_Chitinophagales_Chitinophagaceae_JJ008_JJ008 sp001464625
LSMQ01000028.1_4	GB_GCA_001566825.1	Bacteria_Proteobacteria_Gammaproteobacteria_Methylococcales_Cycloclasticaceae_Cycloclasticus_Cycloclasticus sp001566825
LUJK01000009.1_65	GB_GCA_001601825.1	Bacteria_Proteobacteria_Gammaproteobacteria_Burkholderiales_Burkholderiaceae_Limnobacter_Limnobacter sp001601825
LUOO01000066.1_23	GB_GCA_001626765.1	Bacteria_Proteobacteria_Alphaproteobacteria_Rhodobacterales_Rhodobacteraceae_Maritimibacter_Maritimibacter sp001626765
LUOR01000005.1_56	GB_GCA_001626925.1	Bacteria_Proteobacteria_Gammaproteobacteria_Pseudomonadales_Moraxellaceae_Acinetobacter_Acinetobacter sp001626925
LUOR01000060.1_62	GB_GCA_001626925.1	Bacteria_Proteobacteria_Gammaproteobacteria_Pseudomonadales_Moraxellaceae_Acinetobacter_Acinetobacter sp001626925
LUPK01000016.1_12	GB_GCA_001627335.1	Bacteria_Actinobacteriota_Actinobacteria_Propionibacteriales_Nocardioidaceae_Nocardioides_Nocardioides sp001627335
LUPX01000005.1_26	GB_GCA_001627375.1	Bacteria_Proteobacteria_Alphaproteobacteria_Rhodobacterales_Rhodobacteraceae_HIMB11_HIMB11 sp001627375
LUYN01000023.1_4	GB_GCA_001602745.1	Bacteria_Proteobacteria_Alphaproteobacteria_Rhodobacterales_Rhodobacteraceae_Paenirhodobacter_Paenirhodobacter sp001602745
LUYN01000041.1_46	GB_GCA_001602745.1	Bacteria_Proteobacteria_Alphaproteobacteria_Rhodobacterales_Rhodobacteraceae_Paenirhodobacter_Paenirhodobacter sp001602745
LXQJ01000046.1_56	GB_GCA_001683895.1	Bacteria_Proteobacteria_Gammaproteobacteria_Xanthomonadales_Xanthomonadaceae_Luteimonas_Luteimonas sp001683895
LXQK01000017.1_42	GB_GCA_001683905.1	Bacteria_Bacteroidota_Bacteroidia_Cytophagales_Cyclobacteriaceae_ANT-B6_ANT-B6 sp001683905
LYSV01000070.1_39	GB_GCA_001657315.1	Bacteria_Bacteroidota_Bacteroidia_Cytophagales_Cyclobacteriaceae_BBD-1991-12_BBD-1991-12 sp001657315
LZRT01000121.1_130	GB_GCA_002159075.1	Bacteria_Firmicutes_I_Bacilli_A_Bacillales_F_Bacillaceae_M_Bacillus_BB_Bacillus_BB thermozeamaize
MAAD01000285.1_3	GB_GCA_002162985.1	Bacteria_Proteobacteria_Gammaproteobacteria_Pseudomonadales_Saccharospirillaceae_Bermanella_Bermanella sp002162985
MAAL01000051.1_9	GB_GCA_002163245.1	Bacteria_Proteobacteria_Gammaproteobacteria_Pseudomonadales_Ketobacteraceae_42-54-T18_42-54-T18 sp002163245
MAAL01000084.1_14	GB_GCA_002163245.1	Bacteria_Proteobacteria_Gammaproteobacteria_Pseudomonadales_Ketobacteraceae_42-54-T18_42-54-T18 sp002163245
MAAL01000084.1_7	GB_GCA_002163245.1	Bacteria_Proteobacteria_Gammaproteobacteria_Pseudomonadales_Ketobacteraceae_42-54-T18_42-54-T18 sp002163245
MAAL01000123.1_2	GB_GCA_002163245.1	Bacteria_Proteobacteria_Gammaproteobacteria_Pseudomonadales_Ketobacteraceae_42-54-T18_42-54-T18 sp002163245
MAAP01000097.1_8	GB_GCA_002162705.1	Bacteria_Proteobacteria_Gammaproteobacteria_Methylococcales_Cycloclasticaceae_Cycloclasticus_Cycloclasticus sp002162705
MAAP01000101.1_48	GB_GCA_002162705.1	Bacteria_Proteobacteria_Gammaproteobacteria_Methylococcales_Cycloclasticaceae_Cycloclasticus_Cycloclasticus sp002162705
MAAQ01000009.1_34	GB_GCA_002162685.1	Bacteria_Bacteroidota_Bacteroidia_Flavobacteriales_Flavobacteriaceae_Psychroserpens_Psychroserpens sp002162685
MAAQ01000013.1_369	GB_GCA_002162685.1	Bacteria_Bacteroidota_Bacteroidia_Flavobacteriales_Flavobacteriaceae_Psychroserpens_Psychroserpens sp002162685
MAAX01000183.1_24	GB_GCA_002162835.1	Bacteria_Bacteroidota_Bacteroidia_Flavobacteriales_Flavobacteriaceae_Nonlabens_Nonlabens dokdonensis_B
MAAY01000069.1_15	GB_GCA_002162795.1	Bacteria_Proteobacteria_Alphaproteobacteria_Rhodobacterales_Rhodobacteraceae_56-14-T64_56-14-T64 sp002162795
MAAY01000077.1_77	GB_GCA_002162795.1	Bacteria_Proteobacteria_Alphaproteobacteria_Rhodobacterales_Rhodobacteraceae_56-14-T64_56-14-T64 sp002162795
MABA01000008.1_137	GB_GCA_002162875.1	Bacteria_Proteobacteria_Alphaproteobacteria_Rhodobacterales_Rhodobacteraceae_UBA3077_UBA3077 sp002162875
MABD01000052.1_11	GB_GCA_002162955.1	Bacteria_Proteobacteria_Gammaproteobacteria_Pseudomonadales_Ketobacteraceae_42-54-T18_42-54-T18 sp002162955
MASW01000017.1_14	GB_GCA_003202285.1	Bacteria_Actinobacteriota_Actinobacteria_Mycobacteriales_Pseudonocardiaceae_Prauserella_B_Prauserella_B muralis
MDEQ01000347.1_2	GB_GCA_001883705.1	Bacteria_Proteobacteria_Gammaproteobacteria_Burkholderiales_Burkholderiaceae_Burkholderia_Burkholderia catarinensis
MDLF01000101.1_56	GB_GCA_001730095.1	Bacteria_Proteobacteria_Alphaproteobacteria_Rhodobacterales_Rhodobacteraceae_Leisingera_Leisingera sp001730095
MEDO01000014.1_30	GB_GCA_001724815.1	Bacteria_Proteobacteria_Gammaproteobacteria_Xanthomonadales_Xanthomonadaceae_Arenimonas_Arenimonas sp001724815
MEES01000005.1_42	GB_GCA_001724535.1	Bacteria_Proteobacteria_Alphaproteobacteria_Rhodobacterales_Rhodobacteraceae_Paracoccus_Paracoccus sp001724535
MEGD01000040.1_33	GB_GCA_001725355.1	Bacteria_Proteobacteria_Alphaproteobacteria_Sphingomonadales_Sphingomonadaceae_Novosphingobium_Novosphingobium sp001725355
MERU01000001.1_155	GB_GCA_001770725.1	Bacteria_Proteobacteria_Gammaproteobacteria_Burkholderiales_Burkholderiaceae_Aquabacterium_Aquabacterium sp001770725
MERU01000004.1_283	GB_GCA_001770725.1	Bacteria_Proteobacteria_Gammaproteobacteria_Burkholderiales_Burkholderiaceae_Aquabacterium_Aquabacterium sp001770725
MERU01000004.1_284	GB_GCA_001770725.1	Bacteria_Proteobacteria_Gammaproteobacteria_Burkholderiales_Burkholderiaceae_Aquabacterium_Aquabacterium sp001770725
MERU01000007.1_324	GB_GCA_001770725.1	Bacteria_Proteobacteria_Gammaproteobacteria_Burkholderiales_Burkholderiaceae_Aquabacterium_Aquabacterium sp001770725
MERU01000013.1_30	GB_GCA_001770725.1	Bacteria_Proteobacteria_Gammaproteobacteria_Burkholderiales_Burkholderiaceae_Aquabacterium_Aquabacterium sp001770725
MESA01000031.1_153	GB_GCA_001770775.1	Bacteria_Proteobacteria_Gammaproteobacteria_Burkholderiales_Burkholderiaceae_Aquabacterium_Aquabacterium sp001770775
MESA01000031.1_154	GB_GCA_001770775.1	Bacteria_Proteobacteria_Gammaproteobacteria_Burkholderiales_Burkholderiaceae_Aquabacterium_Aquabacterium sp001770775
MESA01000033.1_202	GB_GCA_001770775.1	Bacteria_Proteobacteria_Gammaproteobacteria_Burkholderiales_Burkholderiaceae_Aquabacterium_Aquabacterium sp001770775
MGYJ01000010.1_30	GB_GCA_001801685.1	Bacteria_Proteobacteria_Gammaproteobacteria_Xanthomonadales_Xanthomonadaceae_Arenimonas_Arenimonas sp001801685
MHZN01000045.1_3	GB_GCA_001830395.1	Bacteria_Proteobacteria_Gammaproteobacteria_Pseudomonadales_Pseudomonadaceae_Pseudomonas_E_Pseudomonas_E sp001830395
MHZN01000093.1_1	GB_GCA_001830395.1	Bacteria_Proteobacteria_Gammaproteobacteria_Pseudomonadales_Pseudomonadaceae_Pseudomonas_E_Pseudomonas_E sp001830395
MHZT01000001.1_17	GB_GCA_001828855.1	Bacteria_Proteobacteria_Alphaproteobacteria_Rhodobacterales_Rhodobacteraceae_Pseudorhodobacter_A_Pseudorhodobacter_A sp001828855
MHZT01000018.1_16	GB_GCA_001828855.1	Bacteria_Proteobacteria_Alphaproteobacteria_Rhodobacterales_Rhodobacteraceae_Pseudorhodobacter_A_Pseudorhodobacter_A sp001828855
MHZT01000051.1_188	GB_GCA_001828855.1	Bacteria_Proteobacteria_Alphaproteobacteria_Rhodobacterales_Rhodobacteraceae_Pseudorhodobacter_A_Pseudorhodobacter_A sp001828855
MKST01000003.1_215	GB_GCA_001897355.1	Bacteria_Actinobacteriota_Thermoleophilia_Solirubrobacterales_70-9_67-14_67-14 sp001897355
MKTC01000023.1_53	GB_GCA_001897535.1	Bacteria_Bacteroidota_Bacteroidia_Chitinophagales_LD1_UBA7692_UBA7692 sp001897535
MKTY01000020.1_1240	GB_GCA_001898485.1	Bacteria_Bacteroidota_Bacteroidia_Chitinophagales_Chitinophagaceae_46-32_46-32 sp001898485
MKUE01000123.1_30	GB_GCA_001897675.1	Bacteria_Proteobacteria_Gammaproteobacteria_Burkholderiales_Hydrogenophilaceae_Thiobacillus_Thiobacillus sp001897675
MKUF01000006.1_53	GB_GCA_001897705.1	Bacteria_Proteobacteria_Gammaproteobacteria_Burkholderiales_Hydrogenophilaceae_Thiobacillus_Thiobacillus sp001897705
MKUO01000017.1_36	GB_GCA_001897855.1	Bacteria_Bacteroidota_Bacteroidia_Chitinophagales_Chitinophagaceae_Taibaiella_B_Taibaiella_B sp001897855
MKVV01000079.1_44	GB_GCA_001899645.1	Bacteria_Actinobacteriota_Actinobacteria_Mycobacteriales_Pseudonocardiaceae_Pseudonocardia_Pseudonocardia sp001899645
MKWL01000018.1_86	GB_GCA_001899305.1	Bacteria_Proteobacteria_Gammaproteobacteria_Burkholderiales_Hydrogenophilaceae_Thiobacillus_Thiobacillus sp001899305
MKWM01000020.1_83	GB_GCA_001899765.1	Bacteria_Proteobacteria_Gammaproteobacteria_Burkholderiales_Hydrogenophilaceae_Thiobacillus_Thiobacillus sp001899765
MLAY01000001.1_1005	GB_GCA_001890965.1	Bacteria_Bacteroidota_Bacteroidia_Cytophagales_Microscillaceae_Microscilla_Microscilla sp001890965
MNYM01000038.1_42	GB_GCA_001873065.1	Bacteria_Bacteroidota_Bacteroidia_Flavobacteriales_Flavobacteriaceae_Polaribacter_Polaribacter sp001873065
MNYN01000001.1_16	GB_GCA_001873105.1	Bacteria_Bacteroidota_Bacteroidia_Flavobacteriales_Flavobacteriaceae_CG2-30-34-30_CG2-30-34-30 sp001873105
MNZL01000121.1_13	GB_GCA_001873585.1	Bacteria_Proteobacteria_Alphaproteobacteria_Rhodobacterales_Rhodobacteraceae_HL-12_HL-12 sp001873585
MNZL01000158.1_3	GB_GCA_001873585.1	Bacteria_Proteobacteria_Alphaproteobacteria_Rhodobacterales_Rhodobacteraceae_HL-12_HL-12 sp001873585
MOEB01000006.1_16	GB_GCA_001939945.1	Bacteria_Proteobacteria_Alphaproteobacteria_Azospirillales_Azospirillaceae_Rhodocista_Rhodocista sp001939945
MPDC01000019.1_23	GB_GCA_001874255.1	Bacteria_Proteobacteria_Alphaproteobacteria_Rhodobacterales_Rhodobacteraceae_Tritonibacter_Tritonibacter sp001874255
MPDD01000028.1_17	GB_GCA_001874265.1	Bacteria_Bacteroidota_Bacteroidia_Flavobacteriales_Flavobacteriaceae_LPB0138_LPB0138 sp001874265
MPDD01000028.1_8	GB_GCA_001874265.1	Bacteria_Bacteroidota_Bacteroidia_Flavobacteriales_Flavobacteriaceae_LPB0138_LPB0138 sp001874265
MPDE01000001.1_464	GB_GCA_001874335.1	Bacteria_Bacteroidota_Bacteroidia_Flavobacteriales_Flavobacteriaceae_MedPE-SWsnd-G2_MedPE-SWsnd-G2 sp001874335
MRSX01000010.1_25	GB_GCA_002631715.1	Bacteria_Proteobacteria_Gammaproteobacteria_Porisulfidales_Porisulfidaceae_Porisulfidus_Porisulfidus sp002631715
MSPY01000003.1_70	GB_GCA_003267965.1	Bacteria_Proteobacteria_Gammaproteobacteria_Xanthomonadales_Rhodanobacteraceae_Oleiagrimonas_Oleiagrimonas sp003267965
MWKW01000001.1_4233	GB_GCA_002086865.1	Bacteria_Actinobacteriota_Actinobacteria_Mycobacteriales_Mycobacteriaceae_Mycobacterium_Mycobacterium kansasii_E
MWKW01000001.1_734	GB_GCA_002086865.1	Bacteria_Actinobacteriota_Actinobacteria_Mycobacteriales_Mycobacteriaceae_Mycobacterium_Mycobacterium kansasii_E
MWTC01000042.1_24	GB_GCA_002066995.1	Bacteria_Bacteroidota_Bacteroidia_Chitinophagales_Chitinophagaceae_UTBCD1_UTBCD1 sp002066995
MWYU01000687.1_11	GB_GCA_002050375.1	Bacteria_Bacteroidota_Bacteroidia_Chitinophagales_Chitinophagaceae_Segetibacter_Segetibacter sp002050375
NCAP01000002.1_43	GB_GCA_002255495.1	Bacteria_Proteobacteria_Alphaproteobacteria_Acetobacterales_Acetobacteraceae_20-60-12_20-60-12 sp002255495
NCAT01000006.1_83	GB_GCA_002255575.1	Bacteria_Proteobacteria_Alphaproteobacteria_Acetobacterales_Acetobacteraceae_Acidocella_Acidocella sp002255575
NCDS01000040.1_3	GB_GCA_002280315.1	Bacteria_Proteobacteria_Alphaproteobacteria_Rhodobacterales_Rhodobacteraceae_Tabrizicola_Tabrizicola sp002280315
NCDY01000176.1_5	GB_GCA_002280405.1	Bacteria_Proteobacteria_Alphaproteobacteria_Rhodobacterales_Rhodobacteraceae_Tabrizicola_Tabrizicola sp002280405
NCEA01000004.1_32	GB_GCA_002280515.1	Bacteria_Proteobacteria_Alphaproteobacteria_Rhodobacterales_Rhodobacteraceae_NCEA01_NCEA01 sp002280515
NCEA01000057.1_5	GB_GCA_002280515.1	Bacteria_Proteobacteria_Alphaproteobacteria_Rhodobacterales_Rhodobacteraceae_NCEA01_NCEA01 sp002280515
NCGN01000012.1_39	GB_GCA_002281575.1	Bacteria_Bacteroidota_Bacteroidia_Chitinophagales_Chitinophagaceae_Sediminibacterium_Sediminibacterium sp002281575
NCJG01000002.1_297	GB_GCA_002282385.1	Bacteria_Proteobacteria_Alphaproteobacteria_Sphingomonadales_Sphingomonadaceae_Ga0077559_Ga0077559 sp002282385
NCKB01000006.1_220	GB_GCA_002279065.1	Bacteria_Proteobacteria_Gammaproteobacteria_Xanthomonadales_Rhodanobacteraceae_Dyella_A_Dyella_A sp002279065
NC_000962.3_3387	RS_GCF_000195955.2	Bacteria_Actinobacteriota_Actinobacteria_Mycobacteriales_Mycobacteriaceae_Mycobacterium_Mycobacterium tuberculosis
NC_002942.5_3016	RS_GCF_000008485.1	Bacteria_Proteobacteria_Gammaproteobacteria_Legionellales_Legionellaceae_Legionella_Legionella pneumophila
NC_003911.12_1356	RS_GCF_000011965.2	Bacteria_Proteobacteria_Alphaproteobacteria_Rhodobacterales_Rhodobacteraceae_Ruegeria_B_Ruegeria_B pomeroyi
NC_003911.12_3482	RS_GCF_000011965.2	Bacteria_Proteobacteria_Alphaproteobacteria_Rhodobacterales_Rhodobacteraceae_Ruegeria_B_Ruegeria_B pomeroyi
NC_005363.1_1999	RS_GCF_000196175.1	Bacteria_Bdellovibrionota_Bdellovibrionia_Bdellovibrionales_Bdellovibrionaceae_Bdellovibrio_Bdellovibrio bacteriovorus
NC_006348.1_581	RS_GCF_000011705.1	Bacteria_Proteobacteria_Gammaproteobacteria_Burkholderiales_Burkholderiaceae_Burkholderia_Burkholderia mallei
NC_007493.2_40	RS_GCF_000012905.2	Bacteria_Proteobacteria_Alphaproteobacteria_Rhodobacterales_Rhodobacteraceae_Rhodobacter_A_Rhodobacter_A sphaeroides
NC_007510.1_899	RS_GCF_000012945.1	Bacteria_Proteobacteria_Gammaproteobacteria_Burkholderiales_Burkholderiaceae_Burkholderia_Burkholderia lata
NC_007511.1_1240	RS_GCF_000012945.1	Bacteria_Proteobacteria_Gammaproteobacteria_Burkholderiales_Burkholderiaceae_Burkholderia_Burkholderia lata
NC_007645.1_4252	RS_GCF_000012985.1	Bacteria_Proteobacteria_Gammaproteobacteria_Pseudomonadales_Oleiphilaceae_Hahella_Hahella chejuensis
NC_007651.1_1804	RS_GCF_000012365.1	Bacteria_Proteobacteria_Gammaproteobacteria_Burkholderiales_Burkholderiaceae_Burkholderia_Burkholderia thailandensis
NC_007777.1_1297	RS_GCF_000013345.1	Bacteria_Actinobacteriota_Actinobacteria_Frankiales_Frankiaceae_Frankia_Frankia casuarinae
NC_007802.1_1244	RS_GCF_000013565.1	Bacteria_Proteobacteria_Alphaproteobacteria_Rhodobacterales_Rhodobacteraceae_EhC01_EhC01 sp000013565
NC_007802.1_399	RS_GCF_000013565.1	Bacteria_Proteobacteria_Alphaproteobacteria_Rhodobacterales_Rhodobacteraceae_EhC01_EhC01 sp000013565
NC_007950.1_231	RS_GCF_000013865.1	Bacteria_Proteobacteria_Gammaproteobacteria_Burkholderiales_Burkholderiaceae_Polaromonas_Polaromonas sp000013865
NC_007951.1_872	RS_GCF_000013645.1	Bacteria_Proteobacteria_Gammaproteobacteria_Burkholderiales_Burkholderiaceae_Paraburkholderia_Paraburkholderia xenovorans
NC_007951.1_872	RS_GCF_000013645.1	Bacteria_Proteobacteria_Gammaproteobacteria_Burkholderiales_Burkholderiaceae_Paraburkholderia_Paraburkholderia xenovorans
NC_007952.1_1799	RS_GCF_000013645.1	Bacteria_Proteobacteria_Gammaproteobacteria_Burkholderiales_Burkholderiaceae_Paraburkholderia_Paraburkholderia xenovorans
NC_008044.1_2678	RS_GCF_000014065.1	Bacteria_Proteobacteria_Alphaproteobacteria_Rhodobacterales_Rhodobacteraceae_Tritonibacter_Tritonibacter sp000014065
NC_008260.1_123	RS_GCF_000009365.1	Bacteria_Proteobacteria_Gammaproteobacteria_Pseudomonadales_Alcanivoracaceae_Alcanivorax_Alcanivorax borkumensis
NC_008260.1_2770	RS_GCF_000009365.1	Bacteria_Proteobacteria_Gammaproteobacteria_Pseudomonadales_Alcanivoracaceae_Alcanivorax_Alcanivorax borkumensis
NC_008268.1_2535	RS_GCF_000014565.1	Bacteria_Actinobacteriota_Actinobacteria_Mycobacteriales_Mycobacteriaceae_Rhodococcus_Rhodococcus jostii_A
NC_008278.1_1727	RS_GCF_000058485.1	Bacteria_Actinobacteriota_Actinobacteria_Frankiales_Frankiaceae_Frankia_Frankia alni
NC_008390.1_836	RS_GCF_000203915.1	Bacteria_Proteobacteria_Gammaproteobacteria_Burkholderiales_Burkholderiaceae_Burkholderia_Burkholderia ambifaria
NC_008699.1_125	RS_GCF_000015265.1	Bacteria_Actinobacteriota_Actinobacteria_Propionibacteriales_Nocardioidaceae_Nocardioides_Nocardioides sp000015265
NC_008726.1_1777	RS_GCF_000015305.1	Bacteria_Actinobacteriota_Actinobacteria_Mycobacteriales_Mycobacteriaceae_Mycolicibacterium_Mycolicibacterium vanbaalenii
NC_008726.1_3148	RS_GCF_000015305.1	Bacteria_Actinobacteriota_Actinobacteria_Mycobacteriales_Mycobacteriaceae_Mycolicibacterium_Mycolicibacterium vanbaalenii
NC_008826.1_608	RS_GCF_000015725.1	Bacteria_Proteobacteria_Gammaproteobacteria_Burkholderiales_Burkholderiaceae_Methylibium_Methylibium petroleiphilum
NC_009426.1_14	RS_GCF_000013325.1	Bacteria_Proteobacteria_Alphaproteobacteria_Sphingomonadales_Sphingomonadaceae_Novosphingobium_Novosphingobium aromaticivorans
NC_009439.1_2543	RS_GCF_000016565.1	Bacteria_Proteobacteria_Gammaproteobacteria_Pseudomonadales_Pseudomonadaceae_Pseudomonas_E_Pseudomonas_E mendocina_A
NC_009439.1_2755	RS_GCF_000016565.1	Bacteria_Proteobacteria_Gammaproteobacteria_Pseudomonadales_Pseudomonadaceae_Pseudomonas_E_Pseudomonas_E mendocina_A
NC_009439.1_442	RS_GCF_000016565.1	Bacteria_Proteobacteria_Gammaproteobacteria_Pseudomonadales_Pseudomonadaceae_Pseudomonas_E_Pseudomonas_E mendocina_A
NC_009524.1_2084	RS_GCF_000016885.1	Bacteria_Proteobacteria_Gammaproteobacteria_Pseudomonadales_Moraxellaceae_Psychrobacter_Psychrobacter sp000016885
NC_009656.1_2510	RS_GCF_000017205.1	Bacteria_Proteobacteria_Gammaproteobacteria_Pseudomonadales_Pseudomonadaceae_Pseudomonas_Pseudomonas aeruginosa_A
NC_009656.1_3608	RS_GCF_000017205.1	Bacteria_Proteobacteria_Gammaproteobacteria_Pseudomonadales_Pseudomonadaceae_Pseudomonas_Pseudomonas aeruginosa_A
NC_009921.1_2188	RS_GCF_000018005.1	Bacteria_Actinobacteriota_Actinobacteria_Frankiales_Frankiaceae_Frankia_Frankia sp000018005
NC_009952.1_25	RS_GCF_000018145.1	Bacteria_Proteobacteria_Alphaproteobacteria_Rhodobacterales_Rhodobacteraceae_Dinoroseobacter_Dinoroseobacter shibae
NC_010333.1_142	RS_GCF_000019145.1	Bacteria_Proteobacteria_Alphaproteobacteria_Caulobacterales_Caulobacteraceae_Caulobacter_Caulobacter sp000019145
NC_010397.1_3599	RS_GCF_000069185.1	Bacteria_Actinobacteriota_Actinobacteria_Mycobacteriales_Mycobacteriaceae_Mycobacteroides_Mycobacteroides abscessus
NC_010676.1_1407	RS_GCF_000020125.1	Bacteria_Proteobacteria_Gammaproteobacteria_Burkholderiales_Burkholderiaceae_Paraburkholderia_Paraburkholderia phytofirmans
NC_010678.1_348	RS_GCF_000020205.1	Bacteria_Proteobacteria_Gammaproteobacteria_Burkholderiales_Burkholderiaceae_Ralstonia_Ralstonia pickettii_B
NC_011000.1_3052	RS_GCF_000009485.1	Bacteria_Proteobacteria_Gammaproteobacteria_Burkholderiales_Burkholderiaceae_Burkholderia_Burkholderia cenocepacia
NC_011420.2_369	RS_GCF_000016185.1	Bacteria_Proteobacteria_Alphaproteobacteria_Azospirillales_Azospirillaceae_Rhodospirillum_A_Rhodospirillum_A centenum
NC_012520.1_433	RS_GCF_000010805.1	Bacteria_Actinobacteriota_Actinobacteria_Mycobacteriales_Mycobacteriaceae_Rhodococcus_Rhodococcus opacus_C
NC_012522.1_2258	RS_GCF_000010805.1	Bacteria_Actinobacteriota_Actinobacteria_Mycobacteriales_Mycobacteriaceae_Rhodococcus_Rhodococcus opacus_C
NC_013131.1_1367	RS_GCF_000024025.1	Bacteria_Actinobacteriota_Actinobacteria_Streptomycetales_Catenulisporaceae_Catenulispora_Catenulispora acidiphila
NC_013441.1_4266	RS_GCF_000024785.1	Bacteria_Actinobacteriota_Actinobacteria_Mycobacteriales_Mycobacteriaceae_Gordonia_Gordonia bronchialis
NC_013510.1_563	RS_GCF_000024385.1	Bacteria_Actinobacteriota_Actinobacteria_Streptosporangiales_Streptosporangiaceae_Thermomonospora_Thermomonospora curvata
NC_013739.1_5718	RS_GCF_000025265.1	Bacteria_Actinobacteriota_Thermoleophilia_Solirubrobacterales_Solirubrobacteraceae_Conexibacter_Conexibacter woesei
NC_013861.1_2398	RS_GCF_000091785.1	Bacteria_Proteobacteria_Gammaproteobacteria_Legionellales_Legionellaceae_Legionella_Legionella longbeachae
NC_014034.1_2361	RS_GCF_000021865.1	Bacteria_Proteobacteria_Alphaproteobacteria_Rhodobacterales_Rhodobacteraceae_Rhodobacter_Rhodobacter capsulatus_B
NC_014158.1_2752	RS_GCF_000092225.1	Bacteria_Actinobacteriota_Actinobacteria_Mycobacteriales_Mycobacteriaceae_Tsukamurella_Tsukamurella paurometabola
NC_014168.1_768	RS_GCF_000092825.1	Bacteria_Actinobacteriota_Actinobacteria_Mycobacteriales_Mycobacteriaceae_Segniliparus_Segniliparus rotundus
NC_014259.1_2088	RS_GCF_000196795.1	Bacteria_Proteobacteria_Gammaproteobacteria_Pseudomonadales_Moraxellaceae_Acinetobacter_Acinetobacter oleivorans
NC_014259.1_2654	RS_GCF_000196795.1	Bacteria_Proteobacteria_Gammaproteobacteria_Pseudomonadales_Moraxellaceae_Acinetobacter_Acinetobacter oleivorans
NC_014313.1_732	RS_GCF_000143145.1	Bacteria_Proteobacteria_Alphaproteobacteria_Rhizobiales_Hyphomicrobiaceae_Hyphomicrobium_Hyphomicrobium denitrificans
NC_014366.1_433	RS_GCF_000198515.1	Bacteria_Proteobacteria_Gammaproteobacteria_Pseudomonadales_Ketobacteraceae_HdN1_HdN1 sp000198515
NC_014391.1_3935	RS_GCF_000145235.1	Bacteria_Actinobacteriota_Actinobacteria_Mycobacteriales_Micromonosporaceae_Micromonospora_Micromonospora aurantiaca
NC_014414.1_1717	RS_GCF_000152825.2	Bacteria_Proteobacteria_Alphaproteobacteria_Caulobacterales_Parvularculaceae_Parvularcula_Parvularcula bermudensis
NC_014472.1_1415	RS_GCF_000153165.2	Bacteria_Bacteroidota_Bacteroidia_Flavobacteriales_Flavobacteriaceae_Maribacter_A_Maribacter_A sp000153165
NC_014664.1_1312	RS_GCF_000166055.1	Bacteria_Proteobacteria_Alphaproteobacteria_Rhizobiales_Rhodomicrobiaceae_Rhodomicrobium_Rhodomicrobium vannielii
NC_014666.1_2173	RS_GCF_000166135.1	Bacteria_Actinobacteriota_Actinobacteria_Frankiales_Frankiaceae_Frankia_Frankia inefficax
NC_014759.1_887	RS_GCF_000183425.1	Bacteria_Bacteroidota_Bacteroidia_Cytophagales_Cyclobacteriaceae_Marivirga_Marivirga tractuosa
NC_014814.1_2681	RS_GCF_000184435.1	Bacteria_Actinobacteriota_Actinobacteria_Mycobacteriales_Mycobacteriaceae_Mycolicibacterium_Mycolicibacterium gilvum
NC_014814.1_4029	RS_GCF_000184435.1	Bacteria_Actinobacteriota_Actinobacteria_Mycobacteriales_Mycobacteriaceae_Mycolicibacterium_Mycolicibacterium gilvum
NC_015186.1_1301	RS_GCF_000202835.1	Bacteria_Proteobacteria_Alphaproteobacteria_Acetobacterales_Acetobacteraceae_Acidiphilium_Acidiphilium multivorum
NC_015510.1_3350	RS_GCF_000212735.1	Bacteria_Bacteroidota_Bacteroidia_Chitinophagales_Saprospiraceae_Haliscomenobacter_Haliscomenobacter hydrossis
NC_015564.1_2051	RS_GCF_000214175.1	Bacteria_Actinobacteriota_Actinobacteria_Mycobacteriales_Mycobacteriaceae_Hoyosella_Hoyosella subflava
NC_015564.1_2059	RS_GCF_000214175.1	Bacteria_Actinobacteriota_Actinobacteria_Mycobacteriales_Mycobacteriaceae_Hoyosella_Hoyosella subflava
NC_015564.1_3679	RS_GCF_000214175.1	Bacteria_Actinobacteriota_Actinobacteria_Mycobacteriales_Mycobacteriaceae_Hoyosella_Hoyosella subflava
NC_015580.1_1544	RS_GCF_000253255.1	Bacteria_Proteobacteria_Alphaproteobacteria_Sphingomonadales_Sphingomonadaceae_Novosphingobium_Novosphingobium sp000253255
NC_015580.1_3051	RS_GCF_000253255.1	Bacteria_Proteobacteria_Alphaproteobacteria_Sphingomonadales_Sphingomonadaceae_Novosphingobium_Novosphingobium sp000253255
NC_015703.1_1399	RS_GCF_000218895.1	Bacteria_Bacteroidota_Bacteroidia_Cytophagales_Spirosomaceae_Runella_Runella slithyformis
NC_015859.1_150	RS_GCF_000179395.2	Bacteria_Actinobacteriota_Actinobacteria_Mycobacteriales_Mycobacteriaceae_Corynebacterium_Corynebacterium variabile
NC_016041.1_1576	RS_GCF_000226565.1	Bacteria_Proteobacteria_Gammaproteobacteria_Enterobacterales_Alteromonadaceae_Glaciecola_Glaciecola nitratireducens
NC_016147.2_1573	RS_GCF_000233915.3	Bacteria_Proteobacteria_Gammaproteobacteria_Xanthomonadales_Xanthomonadaceae_Pseudoxanthomonas_A_Pseudoxanthomonas_A spadix_B
NC_016147.2_2726	RS_GCF_000233915.3	Bacteria_Proteobacteria_Gammaproteobacteria_Xanthomonadales_Xanthomonadaceae_Pseudoxanthomonas_A_Pseudoxanthomonas_A spadix_B
NC_016599.1_545	RS_GCF_000236705.1	Bacteria_Bacteroidota_Bacteroidia_Flavobacteriales_Cryomorphaceae_Owenweeksia_Owenweeksia hongkongensis
NC_016604.1_408	RS_GCF_000230895.2	Bacteria_Actinobacteriota_Actinobacteria_Mycobacteriales_Mycobacteriaceae_Mycolicibacterium_Mycolicibacterium rhodesiae_A
NC_016887.1_2717	RS_GCF_000284035.1	Bacteria_Actinobacteriota_Actinobacteria_Mycobacteriales_Mycobacteriaceae_Nocardia_Nocardia cyriacigeorgica_B
NC_016887.1_2818	RS_GCF_000284035.1	Bacteria_Actinobacteriota_Actinobacteria_Mycobacteriales_Mycobacteriaceae_Nocardia_Nocardia cyriacigeorgica_B
NC_016887.1_4341	RS_GCF_000284035.1	Bacteria_Actinobacteriota_Actinobacteria_Mycobacteriales_Mycobacteriaceae_Nocardia_Nocardia cyriacigeorgica_B
NC_016887.1_4345	RS_GCF_000284035.1	Bacteria_Actinobacteriota_Actinobacteria_Mycobacteriales_Mycobacteriaceae_Nocardia_Nocardia cyriacigeorgica_B
NC_016946.1_3978	RS_GCF_000277125.1	Bacteria_Actinobacteriota_Actinobacteria_Mycobacteriales_Mycobacteriaceae_Mycobacterium_Mycobacterium intracellulare
NC_017067.1_2585	RS_GCF_000284615.1	Bacteria_Proteobacteria_Gammaproteobacteria_Pseudomonadales_Oleiphilaceae_Marinobacter_Marinobacter hydrocarbonoclasticus
NC_017067.1_2691	RS_GCF_000284615.1	Bacteria_Proteobacteria_Gammaproteobacteria_Pseudomonadales_Oleiphilaceae_Marinobacter_Marinobacter hydrocarbonoclasticus
NC_017093.1_2848	RS_GCF_000284295.1	Bacteria_Actinobacteriota_Actinobacteria_Mycobacteriales_Micromonosporaceae_Actinoplanes_Actinoplanes missouriensis
NC_017186.1_6503	RS_GCF_000220945.1	Bacteria_Actinobacteriota_Actinobacteria_Mycobacteriales_Pseudonocardiaceae_Amycolatopsis_Amycolatopsis mediterranei
NC_017506.1_2568	RS_GCF_000166295.1	Bacteria_Proteobacteria_Gammaproteobacteria_Pseudomonadales_Oleiphilaceae_Marinobacter_Marinobacter adhaerens
NC_017506.1_2883	RS_GCF_000166295.1	Bacteria_Proteobacteria_Gammaproteobacteria_Pseudomonadales_Oleiphilaceae_Marinobacter_Marinobacter adhaerens
NC_018010.1_3572	RS_GCF_000265405.1	Bacteria_Bacteroidota_Bacteroidia_Cytophagales_Cyclobacteriaceae_Belliella_Belliella baltica
NC_018020.1_1743	RS_GCF_000266885.1	Bacteria_Spirochaetota_Leptospirae_Turneriellales_Turneriellaceae_Turneriella_Turneriella parva
NC_018027.1_1336	RS_GCF_000266905.1	Bacteria_Actinobacteriota_Actinobacteria_Mycobacteriales_Mycobacteriaceae_Mycolicibacterium_Mycolicibacterium chubuense_A
NC_018027.1_2756	RS_GCF_000266905.1	Bacteria_Actinobacteriota_Actinobacteria_Mycobacteriales_Mycobacteriaceae_Mycolicibacterium_Mycolicibacterium chubuense_A
NC_018513.1_2210	RS_GCF_000292915.1	Bacteria_Proteobacteria_Gammaproteobacteria_Burkholderiales_Burkholderiaceae_Burkholderia_Burkholderia cepacia_D
NC_018513.1_2502	RS_GCF_000292915.1	Bacteria_Proteobacteria_Gammaproteobacteria_Burkholderiales_Burkholderiaceae_Burkholderia_Burkholderia cepacia_D
NC_018581.1_3008	RS_GCF_000143885.2	Bacteria_Actinobacteriota_Actinobacteria_Mycobacteriales_Mycobacteriaceae_Gordonia_Gordonia sp000143885
NC_018681.1_7124	RS_GCF_000250675.2	Bacteria_Actinobacteriota_Actinobacteria_Mycobacteriales_Mycobacteriaceae_Nocardia_Nocardia brasiliensis_B
NC_018691.1_103	RS_GCF_000300005.1	Bacteria_Proteobacteria_Gammaproteobacteria_Pseudomonadales_Alcanivoracaceae_Alcanivorax_Alcanivorax dieselolei
NC_018691.1_4359	RS_GCF_000300005.1	Bacteria_Proteobacteria_Gammaproteobacteria_Pseudomonadales_Alcanivoracaceae_Alcanivorax_Alcanivorax dieselolei
NC_018691.1_709	RS_GCF_000300005.1	Bacteria_Proteobacteria_Gammaproteobacteria_Pseudomonadales_Alcanivoracaceae_Alcanivorax_Alcanivorax dieselolei
NC_018708.1_2436	RS_GCF_000302535.1	Bacteria_Proteobacteria_Gammaproteobacteria_Burkholderiales_Burkholderiaceae_Acidovorax_D_Acidovorax_D sp000302535
NC_018868.3_3545	RS_GCF_000305785.2	Bacteria_Proteobacteria_Gammaproteobacteria_Pseudomonadales_Cellvibrionaceae_Simiduia_Simiduia agarivorans
NC_019567.1_2156	RS_GCF_000317895.1	Bacteria_Bdellovibrionota_Bdellovibrionia_Bdellovibrionales_Bdellovibrionaceae_Bdellovibrio_Bdellovibrio bacteriovorus_F
NC_019966.1_1361	RS_GCF_000328565.1	Bacteria_Actinobacteriota_Actinobacteria_Mycobacteriales_Mycobacteriaceae_Mycolicibacterium_Mycolicibacterium sp000328565
NC_020156.1_1368	RS_GCF_000332115.1	Bacteria_Bacteroidota_Bacteroidia_Flavobacteriales_Flavobacteriaceae_Nonlabens_Nonlabens dokdonensis
NC_020829.1_3062	RS_GCF_000349845.1	Bacteria_Proteobacteria_Gammaproteobacteria_Pseudomonadales_Pseudomonadaceae_Pseudomonas_Pseudomonas sp000349845
NC_020830.1_1285	RS_GCF_000152945.2	Bacteria_Bacteroidota_Bacteroidia_Flavobacteriales_Flavobacteriaceae_Polaribacter_Polaribacter sp000152945
NC_020888.1_1130	RS_GCF_000355675.1	Bacteria_Proteobacteria_Gammaproteobacteria_Pseudomonadales_Saccharospirillaceae_Thalassolituus_Thalassolituus oleivorans
NC_020888.1_1364	RS_GCF_000355675.1	Bacteria_Proteobacteria_Gammaproteobacteria_Pseudomonadales_Saccharospirillaceae_Thalassolituus_Thalassolituus oleivorans
NC_020888.1_2544	RS_GCF_000355675.1	Bacteria_Proteobacteria_Gammaproteobacteria_Pseudomonadales_Saccharospirillaceae_Thalassolituus_Thalassolituus oleivorans
NC_020908.1_3176	RS_GCF_000155735.2	Bacteria_Proteobacteria_Alphaproteobacteria_Rhodobacterales_Rhodobacteraceae_Octadecabacter_Octadecabacter arcticus
NC_020908.1_4828	RS_GCF_000155735.2	Bacteria_Proteobacteria_Alphaproteobacteria_Rhodobacterales_Rhodobacteraceae_Octadecabacter_Octadecabacter arcticus
NC_020911.1_5070	RS_GCF_000155675.2	Bacteria_Proteobacteria_Alphaproteobacteria_Rhodobacterales_Rhodobacteraceae_Octadecabacter_Octadecabacter antarcticus
NC_021171.1_2949	RS_GCF_000242895.2	Bacteria_Firmicutes_Bacilli_Bacillales_Bacillaceae_A_1NLA3E_1NLA3E sp000242895
NC_021237.1_2960	RS_GCF_000397205.1	Bacteria_Proteobacteria_Gammaproteobacteria_Pseudomonadales_Pseudomonadaceae_Pseudomonas_E_Pseudomonas_E protegens
NC_021663.1_2314	RS_GCF_000418365.1	Bacteria_Actinobacteriota_Actinobacteria_Mycobacteriales_Mycobacteriaceae_Corynebacterium_Corynebacterium terpenotabidum
NC_021985.1_135	RS_GCF_000444875.1	Bacteria_Actinobacteriota_Actinobacteria_Streptomycetales_Streptomycetaceae_Streptomyces_Streptomyces collinus
NC_021985.1_6975	RS_GCF_000444875.1	Bacteria_Actinobacteriota_Actinobacteria_Streptomycetales_Streptomycetaceae_Streptomyces_Streptomyces collinus
NC_022041.1_3083	RS_GCF_000444995.1	Bacteria_Proteobacteria_Alphaproteobacteria_Rhodobacterales_Rhodobacteraceae_Paracoccus_Paracoccus aminophilus
NC_022663.1_4128	RS_GCF_000157895.3	Bacteria_Actinobacteriota_Actinobacteria_Mycobacteriales_Mycobacteriaceae_Mycobacterium_Mycobacterium kansasii
NC_022663.1_850	RS_GCF_000157895.3	Bacteria_Actinobacteriota_Actinobacteria_Mycobacteriales_Mycobacteriaceae_Mycobacterium_Mycobacterium kansasii
NC_023035.1_3089	RS_GCF_000507245.1	Bacteria_Spirochaetota_Spirochaetia_Spirochaetales_Salinispiraceae_Salinispira_Salinispira pacifica
NC_023036.2_1676	RS_GCF_000317305.3	Bacteria_Actinobacteriota_Actinobacteria_Mycobacteriales_Mycobacteriaceae_Mycolicibacterium_Mycolicibacterium neoaurum_A
NC_023036.2_71	RS_GCF_000317305.3	Bacteria_Actinobacteriota_Actinobacteria_Mycobacteriales_Mycobacteriaceae_Mycolicibacterium_Mycolicibacterium neoaurum_A
NC_023075.1_2089	RS_GCF_000510285.1	Bacteria_Proteobacteria_Gammaproteobacteria_Pseudomonadales_Pseudomonadaceae_Pseudomonas_E_Pseudomonas_E monteilii_B
NC_023075.1_2089	RS_GCF_000510285.1	Bacteria_Proteobacteria_Gammaproteobacteria_Pseudomonadales_Pseudomonadaceae_Pseudomonas_E_Pseudomonas_E monteilii_B
NC_023135.1_3683	RS_GCF_000511355.1	Bacteria_Proteobacteria_Alphaproteobacteria_Rhodobacterales_Rhodobacteraceae_Leisingera_Leisingera methylohalidivorans
NC_023137.1_3337	RS_GCF_000511385.1	Bacteria_Proteobacteria_Alphaproteobacteria_Rhodobacterales_Rhodobacteraceae_Phaeobacter_Phaeobacter gallaeciensis
NHBK01000020.1_113	GB_GCA_002173095.1	Bacteria_Proteobacteria_Alphaproteobacteria_Caulobacterales_Hyphomonadaceae_Ponticaulis_Ponticaulis sp002173095
NHDB01000044.1_4	GB_GCA_002167945.1	Bacteria_Bacteroidota_Bacteroidia_Flavobacteriales_Flavobacteriaceae_MS024-2A_MS024-2A sp002167945
NHDV01000024.1_29	GB_GCA_002167525.1	Bacteria_Bacteroidota_Bacteroidia_Flavobacteriales_Flavobacteriaceae_MS024-2A_MS024-2A sp002167525
NHEI01000050.1_15	GB_GCA_002171575.1	Bacteria_Bacteroidota_Bacteroidia_Flavobacteriales_Flavobacteriaceae_UBA724_UBA724 sp002171575
NHEP01000062.1_9	GB_GCA_002171515.1	Bacteria_Myxococcota_UBA9160_UBA9160_UBA4427_TMED88_TMED88 sp002171515
NHEX01000021.1_25	GB_GCA_002171475.1	Bacteria_Bacteroidota_Bacteroidia_Flavobacteriales_Flavobacteriaceae_TMED96_TMED96 sp002171475
NHFM01000027.1_14	GB_GCA_002171355.1	Bacteria_Proteobacteria_Alphaproteobacteria_Rhodobacterales_Rhodobacteraceae_HIMB11_HIMB11 sp002171355
NHFP01000002.1_269	GB_GCA_002172485.1	Bacteria_Bacteroidota_Bacteroidia_Flavobacteriales_UA16_UBA8752_UBA8752 sp002172485
NKIG01000001.1_336	GB_GCA_002255865.1	Bacteria_Proteobacteria_Gammaproteobacteria_Pseudomonadales_Pseudomonadaceae_Pseudomonas_E_Pseudomonas_E sp002255865
NKIH01000001.1_339	GB_GCA_002255925.1	Bacteria_Proteobacteria_Gammaproteobacteria_Burkholderiales_Burkholderiaceae_Vitreoscilla_A_Vitreoscilla_A sp002255925
NKIK01000029.1_2	GB_GCA_002256115.1	Bacteria_Proteobacteria_Gammaproteobacteria_Burkholderiales_Burkholderiaceae_Rhodoferax_Rhodoferax sp002256115
NKIT01000007.1_4	GB_GCA_002256185.1	Bacteria_Proteobacteria_Alphaproteobacteria_Rhodobacterales_Rhodobacteraceae_TH137_TH137 sp002256185
NKIU01000001.1_234	GB_GCA_002256245.1	Bacteria_Proteobacteria_Alphaproteobacteria_Rhodobacterales_Rhodobacteraceae_Pseudorhodobacter_A_Pseudorhodobacter_A sp002256245
NKIU01000001.1_446	GB_GCA_002256245.1	Bacteria_Proteobacteria_Alphaproteobacteria_Rhodobacterales_Rhodobacteraceae_Pseudorhodobacter_A_Pseudorhodobacter_A sp002256245
NKIY01000007.1_53	GB_GCA_002256345.1	Bacteria_Proteobacteria_Alphaproteobacteria_Rhizobiales_Xanthobacteraceae_Tardiphaga_Tardiphaga sp002256345
NKJC01000001.1_1475	GB_GCA_002256435.1	Bacteria_Bacteroidota_Bacteroidia_Chitinophagales_Chitinophagaceae_BSSC1_BSSC1 sp002256435
NKJG01000012.1_17	GB_GCA_002256395.1	Bacteria_Bacteroidota_Bacteroidia_NS11-12g_UKL13-3_B1_B1 sp002256395
NSIB01000022.1_10	GB_GCA_002737625.1	Bacteria_Bacteroidota_Bacteroidia_NS11-12g_UBA955_UBA955_UBA955 sp002737625
NTJY01000037.1_7	GB_GCA_002457245.1	Bacteria_Proteobacteria_Gammaproteobacteria_Pseudomonadales_Porticoccaceae_HTCC2207_HTCC2207 sp002457245
NTKI01000004.1_42	GB_GCA_002457315.1	Bacteria_Bacteroidota_Bacteroidia_Cytophagales_Marinoscillaceae_MED-G16_MED-G16 sp002457315
NTKO01000001.1_20	GB_GCA_002457735.1	Bacteria_Bacteroidota_Bacteroidia_Flavobacteriales_Flavobacteriaceae_MED-G13_MED-G13 sp002457735
NTLL01000005.1_53	GB_GCA_002632185.1	Bacteria_Proteobacteria_Gammaproteobacteria_Pseudomonadales_Saccharospirillaceae_Oleispira_Oleispira sp002632185
NVQY01000167.1_2	GB_GCA_002400675.1	Bacteria_Proteobacteria_Alphaproteobacteria_Rhodobacterales_Rhodobacteraceae_NORP181_NORP181 sp002400675
NVQY01000201.1_2	GB_GCA_002400675.1	Bacteria_Proteobacteria_Alphaproteobacteria_Rhodobacterales_Rhodobacteraceae_NORP181_NORP181 sp002400675
NVQY01000232.1_3	GB_GCA_002400675.1	Bacteria_Proteobacteria_Alphaproteobacteria_Rhodobacterales_Rhodobacteraceae_NORP181_NORP181 sp002400675
NVRZ01000155.1_4	GB_GCA_002401055.1	Bacteria_Bacteroidota_Bacteroidia_Flavobacteriales_NORP154_NORP154_NORP154 sp002401055
NVSA01000023.1_4	GB_GCA_002401045.1	Bacteria_Proteobacteria_Alphaproteobacteria_Rhodobacterales_Rhodobacteraceae_Amylibacter_A_Amylibacter_A sp002401045
NVSR01000031.1_17	GB_GCA_002401295.1	Bacteria_SAR324_SAR324_XYD2-FULL-50-16_XYD2-FULL-50-16_GCA-002401295_GCA-002401295 sp002401295
NVST01000029.1_32	GB_GCA_002732825.1	Bacteria_Proteobacteria_Alphaproteobacteria_Rhodobacterales_Rhodobacteraceae_GCA-2732825_GCA-2732825 sp002732825
NVSW01000086.1_2	GB_GCA_002401365.1	Bacteria_Proteobacteria_Gammaproteobacteria_Methylococcales_Cycloclasticaceae_Cycloclasticus_Cycloclasticus sp002401365
NVTR01000015.1_12	GB_GCA_002732955.1	Bacteria_Proteobacteria_Alphaproteobacteria_Rhodobacterales_Rhodobacteraceae_Marinosulfonomonas_Marinosulfonomonas sp002732955
NVTS01000064.1_13	GB_GCA_002732995.1	Bacteria_Proteobacteria_Alphaproteobacteria_Rhodobacterales_Rhodobacteraceae_Marinosulfonomonas_Marinosulfonomonas sp002732995
NVUJ01000001.1_114	GB_GCA_002733135.1	Bacteria_Proteobacteria_Gammaproteobacteria_Methylococcales_Cycloclasticaceae_Cycloclasticus_Cycloclasticus sp002733135
NVUJ01000004.1_36	GB_GCA_002733135.1	Bacteria_Proteobacteria_Gammaproteobacteria_Methylococcales_Cycloclasticaceae_Cycloclasticus_Cycloclasticus sp002733135
NVUP01000026.1_11	GB_GCA_002401945.1	Bacteria_Proteobacteria_Alphaproteobacteria_Rhodobacterales_Rhodobacteraceae_56-14-T64_56-14-T64 sp002401945
NVUP01000027.1_44	GB_GCA_002401945.1	Bacteria_Proteobacteria_Alphaproteobacteria_Rhodobacterales_Rhodobacteraceae_56-14-T64_56-14-T64 sp002401945
NVUW01000005.1_43	GB_GCA_002733205.1	Bacteria_Proteobacteria_Gammaproteobacteria_Pseudomonadales_Saccharospirillaceae_UBA2009_UBA2009 sp002733205
NVUW01000014.1_20	GB_GCA_002733205.1	Bacteria_Proteobacteria_Gammaproteobacteria_Pseudomonadales_Saccharospirillaceae_UBA2009_UBA2009 sp002733205
NVVG01000005.1_28	GB_GCA_002402125.1	Bacteria_Proteobacteria_Gammaproteobacteria_Pseudomonadales_Ketobacteraceae_42-54-T18_42-54-T18 sp002402125
NVVG01000089.1_13	GB_GCA_002402125.1	Bacteria_Proteobacteria_Gammaproteobacteria_Pseudomonadales_Ketobacteraceae_42-54-T18_42-54-T18 sp002402125
NVVO01000039.1_7	GB_GCA_002733385.1	Bacteria_Proteobacteria_Alphaproteobacteria_Caulobacterales_Maricaulaceae_Robiginitomaculum_A_Robiginitomaculum_A sp002733385
NVWK01000002.1_38	GB_GCA_002733605.1	Bacteria_Proteobacteria_Alphaproteobacteria_Caulobacterales_Maricaulaceae_Robiginitomaculum_A_Robiginitomaculum_A sp002733605
NVWL01000022.1_14	GB_GCA_002733645.1	Bacteria_Proteobacteria_Gammaproteobacteria_Pseudomonadales_Saccharospirillaceae_Oleibacter_Oleibacter sp002733645
NVWL01000029.1_4	GB_GCA_002733645.1	Bacteria_Proteobacteria_Gammaproteobacteria_Pseudomonadales_Saccharospirillaceae_Oleibacter_Oleibacter sp002733645
NVWM01000027.1_52	GB_GCA_002733665.1	Bacteria_Bacteroidota_Bacteroidia_Flavobacteriales_Flavobacteriaceae_LPB0138_LPB0138 sp002733665
NVWW01000057.1_6	GB_GCA_002746335.1	Bacteria_Bacteroidota_Bacteroidia_Flavobacteriales_GCA-2746335_GCA-2746335_GCA-2746335 sp002746335
NVWY01000015.1_53	GB_GCA_002733835.1	Bacteria_Proteobacteria_Gammaproteobacteria_Pseudomonadales_Alcanivoracaceae_Alcanivorax_Alcanivorax sp002733835
NVWY01000018.1_26	GB_GCA_002733835.1	Bacteria_Proteobacteria_Gammaproteobacteria_Pseudomonadales_Alcanivoracaceae_Alcanivorax_Alcanivorax sp002733835
NVWY01000018.1_28	GB_GCA_002733835.1	Bacteria_Proteobacteria_Gammaproteobacteria_Pseudomonadales_Alcanivoracaceae_Alcanivorax_Alcanivorax sp002733835
NVXA01000007.1_75	GB_GCA_002746395.1	Bacteria_Proteobacteria_Alphaproteobacteria_Rhodobacterales_Rhodobacteraceae_UBA3077_UBA3077 sp002746395
NVXK01000009.1_97	GB_GCA_002733905.1	Bacteria_Proteobacteria_Alphaproteobacteria_Caulobacterales_Maricaulaceae_Robiginitomaculum_A_Robiginitomaculum_A sp002733905
NVXM01000009.1_33	GB_GCA_002733865.1	Bacteria_Proteobacteria_Alphaproteobacteria_Sphingomonadales_Sphingomonadaceae_Sphingorhabdus_Sphingorhabdus sp002733865
NVXM01000035.1_60	GB_GCA_002733865.1	Bacteria_Proteobacteria_Alphaproteobacteria_Sphingomonadales_Sphingomonadaceae_Sphingorhabdus_Sphingorhabdus sp002733865
NVXQ01000001.1_440	GB_GCA_002733955.1	Bacteria_Proteobacteria_Alphaproteobacteria_Rhizobiales_Rhizobiaceae_Hoeflea_Hoeflea sp002733955
NYSK01000038.1_302	GB_GCA_002682935.1	Bacteria_Bacteroidota_Bacteroidia_Flavobacteriales_Flavobacteriaceae_Winogradskyella_Winogradskyella sp002682935
NYTD01000239.1_10	GB_GCA_002683315.1	Bacteria_Myxococcota_UBA796_UBA796_UBA796_GCA-2683315_GCA-2683315 sp002683315
NYTH01000008.1_16	GB_GCA_002683405.1	Bacteria_Proteobacteria_Gammaproteobacteria_Nevskiales_Salinisphaeraceae_GCA-2683405_GCA-2683405 sp002683405
NYTH01000050.1_15	GB_GCA_002683405.1	Bacteria_Proteobacteria_Gammaproteobacteria_Nevskiales_Salinisphaeraceae_GCA-2683405_GCA-2683405 sp002683405
NYTH01000051.1_9	GB_GCA_002683405.1	Bacteria_Proteobacteria_Gammaproteobacteria_Nevskiales_Salinisphaeraceae_GCA-2683405_GCA-2683405 sp002683405
NYTP01000130.1_3	GB_GCA_002683575.1	Bacteria_Proteobacteria_Gammaproteobacteria_Pseudomonadales_Saccharospirillaceae_Bermanella_Bermanella sp002683575
NYTV01000019.1_11	GB_GCA_002683685.1	Bacteria_Proteobacteria_Alphaproteobacteria_Rhodobacterales_Rhodobacteraceae_Planktomarina_Planktomarina sp002683685
NYUK01000021.1_15	GB_GCA_002683975.1	Bacteria_Proteobacteria_Gammaproteobacteria_Pseudomonadales_Pseudomonadaceae_Pseudomonas_D_Pseudomonas_D sp002683975
NYVA01000032.1_37	GB_GCA_002684355.1	Bacteria_Bacteroidota_Bacteroidia_Flavobacteriales_Flavobacteriaceae_UBA3537_UBA3537 sp002684355
NYVC01000019.1_11	GB_GCA_002684375.1	Bacteria_Proteobacteria_Alphaproteobacteria_Rhodobacterales_Rhodobacteraceae_HIMB11_HIMB11 sp002684375
NYVV01000099.1_12	GB_GCA_002684715.1	Bacteria_Proteobacteria_Alphaproteobacteria_Rhodobacterales_Rhodobacteraceae_HIMB11_HIMB11 sp002684715
NYXD01000055.1_3	GB_GCA_002685435.1	Bacteria_Bacteroidota_Bacteroidia_Flavobacteriales_Cryomorphaceae_UBA10364_UBA10364 sp002685435
NYXU01000010.1_1	GB_GCA_002685715.1	Bacteria_Proteobacteria_Gammaproteobacteria_Pseudomonadales_Porticoccaceae_HTCC2207_HTCC2207 sp002685715
NZAX01000064.1_9	GB_GCA_002687665.1	Bacteria_Bacteroidota_Bacteroidia_Flavobacteriales_Flavobacteriaceae_UBA8316_UBA8316 sp002687665
NZGD01000272.1_7	GB_GCA_002690925.1	Bacteria_Planctomycetota_Planctomycetes_Pirellulales_Pirellulaceae_Rubripirellula_Rubripirellula sp002690925
NZGF01000084.1_35	GB_GCA_002690915.1	Bacteria_Bacteroidota_Bacteroidia_Flavobacteriales_UA16_UA16_UA16 sp002690915
NZHJ01000016.1_31	GB_GCA_002691265.1	Bacteria_Bacteroidota_Bacteroidia_Flavobacteriales_Flavobacteriaceae_MED-G13_MED-G13 sp002691265
NZHT01000096.1_25	GB_GCA_002691385.1	Bacteria_Bacteroidota_Bacteroidia_Cytophagales_Cyclobacteriaceae_UBA4465_UBA4465 sp002691385
NZIP01000046.1_9	GB_GCA_002691645.1	Bacteria_Bacteroidota_Bacteroidia_Flavobacteriales_Flavobacteriaceae_UBA3478_UBA3478 sp002691645
NZIQ01000089.1_22	GB_GCA_002691685.1	Bacteria_Bacteroidota_Bacteroidia_Flavobacteriales_Flavobacteriaceae_UBA3478_UBA3478 sp002691685
NZJX01000009.1_30	GB_GCA_002692065.1	Bacteria_Bacteroidota_Bacteroidia_Flavobacteriales_UBA7430_GCA-2692065_GCA-2692065 sp002692065
NZKG01000026.1_44	GB_GCA_002692105.1	Bacteria_Bacteroidota_Bacteroidia_Cytophagales_Marinoscillaceae_Marinoscillum_Marinoscillum sp002692105
NZNT01000001.1_1	GB_GCA_002695005.1	Bacteria_Proteobacteria_Alphaproteobacteria_Rhodobacterales_Rhodobacteraceae_Maritimibacter_Maritimibacter sp002695005
NZNT01000025.1_45	GB_GCA_002695005.1	Bacteria_Proteobacteria_Alphaproteobacteria_Rhodobacterales_Rhodobacteraceae_Maritimibacter_Maritimibacter sp002695005
NZNT01000029.1_6	GB_GCA_002695005.1	Bacteria_Proteobacteria_Alphaproteobacteria_Rhodobacterales_Rhodobacteraceae_Maritimibacter_Maritimibacter sp002695005
NZNV01000026.1_25	GB_GCA_002695025.1	Bacteria_Bacteroidota_Bacteroidia_Flavobacteriales_Cryomorphaceae_Owenweeksia_Owenweeksia sp002695025
NZOQ01000042.1_3	GB_GCA_002695345.1	Bacteria_Proteobacteria_Gammaproteobacteria_Pseudomonadales_Oleiphilaceae_GCA-2695345_GCA-2695345 sp002695345
NZQO01000155.1_7	GB_GCA_002693605.1	Bacteria_Bacteroidota_Bacteroidia_Flavobacteriales_Flavobacteriaceae_UBA2674_UBA2674 sp002693605
NZQT01000020.1_12	GB_GCA_002693615.1	Bacteria_Actinobacteriota_Actinobacteria_Propionibacteriales_Nocardioidaceae_Nocardioides_Nocardioides sp002693615
NZRT01000015.1_10	GB_GCA_002696345.1	Bacteria_Myxococcota_UBA727_UBA4151_UBA4151_UBA4151_UBA4151 sp002696345
NZUF01000029.1_28	GB_GCA_002696995.1	Bacteria_Bacteroidota_Bacteroidia_Cytophagales_Marinoscillaceae_MED-G16_MED-G16 sp002696995
NZUH01000027.1_3	GB_GCA_002697255.1	Bacteria_Bacteroidota_Bacteroidia_Flavobacteriales_Flavobacteriaceae_MED-G13_MED-G13 sp002697255
NZVC01000029.1_70	GB_GCA_002701395.1	Bacteria_Proteobacteria_Alphaproteobacteria_Rhodobacterales_Rhodobacteraceae_Rhodobacter_B_Rhodobacter_B sp002701395
NZVC01000037.1_68	GB_GCA_002701395.1	Bacteria_Proteobacteria_Alphaproteobacteria_Rhodobacterales_Rhodobacteraceae_Rhodobacter_B_Rhodobacter_B sp002701395
NZVF01000066.1_12	GB_GCA_002698165.1	Bacteria_Proteobacteria_Alphaproteobacteria_Rhodobacterales_Rhodobacteraceae_Planktomarina_Planktomarina sp002698165
NZVW01000043.1_15	GB_GCA_002697475.1	Bacteria_Bacteroidota_Bacteroidia_Flavobacteriales_Flavobacteriaceae_Aquimarina_Aquimarina sp002697475
NZWU01000011.1_6	GB_GCA_002701705.1	Bacteria_Proteobacteria_Gammaproteobacteria_GCA-002705445_GCA-002716945_GCA-2701705_GCA-2701705 sp002701705
NZXB01000028.1_22	GB_GCA_002701765.1	Bacteria_Proteobacteria_Gammaproteobacteria_Pseudomonadales_Porticoccaceae_TMED48_TMED48 sp002701765
NZXG01000045.1_7	GB_GCA_002701845.1	Bacteria_Proteobacteria_Gammaproteobacteria_Pseudomonadales_Ketobacteraceae_GCA-2701845_GCA-2701845 sp002701845
NZXU01000066.1_7	GB_GCA_002698425.1	Bacteria_Proteobacteria_Alphaproteobacteria_Rhizobiales_Rhizobiaceae_Ahrensia_Ahrensia sp002698425
NZYO01000005.1_75	GB_GCA_002702235.1	Bacteria_Proteobacteria_Gammaproteobacteria_GCA-002705445_GCA-002705445_GCA-2702235_GCA-2702235 sp002702235
NZYP01000056.1_22	GB_GCA_002702205.1	Bacteria_Bacteroidota_Bacteroidia_Cytophagales_Marinoscillaceae_Marinoscillum_Marinoscillum sp002702205
NZZG01000161.1_59	GB_GCA_002698575.1	Bacteria_Actinobacteriota_Actinobacteria_Propionibacteriales_Nocardioidaceae_Nocardioides_Nocardioides sp002698575
NZZH01000058.1_5	GB_GCA_002702405.1	Bacteria_Bacteroidota_Bacteroidia_Flavobacteriales_Flavobacteriaceae_GCA-002728855_GCA-002728855 sp002702405
NZZM01000048.1_15	GB_GCA_002698705.1	Bacteria_Bacteroidota_Bacteroidia_Flavobacteriales_Flavobacteriaceae_UBA3537_UBA3537 sp002698705
NZZP01000043.1_1	GB_GCA_002698665.1	Bacteria_Proteobacteria_Gammaproteobacteria_GCA-002705445_GCA-002716945_GCA-2698665_GCA-2698665 sp002698665
NZ_AAWS01000011.1_47	RS_GCF_000169175.1	Bacteria_Bacteroidota_Bacteroidia_Cytophagales_Microscillaceae_Microscilla_Microscilla marina
NZ_AAXY01000017.1_62	RS_GCF_000169375.1	Bacteria_Proteobacteria_Gammaproteobacteria_Pseudomonadales_Oleiphilaceae_Marinobacter_Marinobacter sp000169375
NZ_AAXZ01000001.1_448	RS_GCF_000169395.1	Bacteria_Proteobacteria_Alphaproteobacteria_Rhodobacterales_Rhodobacteraceae_HTCC2150_HTCC2150 sp000169395
NZ_AAYA01000002.1_436	RS_GCF_000169415.1	Bacteria_Proteobacteria_Alphaproteobacteria_Rhodobacterales_Rhodobacteraceae_Sagittula_Sagittula stellata
NZ_AAYA01000008.1_52	RS_GCF_000169415.1	Bacteria_Proteobacteria_Alphaproteobacteria_Rhodobacterales_Rhodobacteraceae_Sagittula_Sagittula stellata
NZ_AAYB01000001.1_21	RS_GCF_000169435.1	Bacteria_Proteobacteria_Alphaproteobacteria_Rhodobacterales_Rhodobacteraceae_Yoonia_Yoonia sp000169435
NZ_AAYB01000005.1_148	RS_GCF_000169435.1	Bacteria_Proteobacteria_Alphaproteobacteria_Rhodobacterales_Rhodobacteraceae_Yoonia_Yoonia sp000169435
NZ_AAYC01000003.1_70	RS_GCF_000169455.1	Bacteria_Proteobacteria_Alphaproteobacteria_Rhodobacterales_Rhodobacteraceae_Pseudophaeobacter_Pseudophaeobacter sp000169455
NZ_AAYC01000004.1_276	RS_GCF_000169455.1	Bacteria_Proteobacteria_Alphaproteobacteria_Rhodobacterales_Rhodobacteraceae_Pseudophaeobacter_Pseudophaeobacter sp000169455
NZ_AAYC01000010.1_76	RS_GCF_000169455.1	Bacteria_Proteobacteria_Alphaproteobacteria_Rhodobacterales_Rhodobacteraceae_Pseudophaeobacter_Pseudophaeobacter sp000169455
NZ_ABCP01000036.1_1	RS_GCF_000170835.1	Bacteria_Proteobacteria_Gammaproteobacteria_Pseudomonadales_Oleiphilaceae_Marinobacter_Marinobacter algicola
NZ_ABCQ01000053.1_10	RS_GCF_000170855.1	Bacteria_Proteobacteria_Gammaproteobacteria_Enterobacterales_Psychromonadaceae_Moritella_Moritella sp000170855
NZ_ABCR01000001.1_41	RS_GCF_000170875.1	Bacteria_Proteobacteria_Alphaproteobacteria_Rhodobacterales_Rhodobacteraceae_Roseovarius_Roseovarius sp000170875
NZ_ABCT01000016.1_12	RS_GCF_000170915.1	Bacteria_Proteobacteria_Gammaproteobacteria_Burkholderiales_Burkholderiaceae_Limnobacter_Limnobacter sp000170915
NZ_ABHI01000001.1_1049	RS_GCF_000171875.1	Bacteria_Bacteroidota_Bacteroidia_Flavobacteriales_Flavobacteriaceae_Winogradskyella_Winogradskyella sp000171875
NZ_ABHI01000007.1_31	RS_GCF_000171875.1	Bacteria_Bacteroidota_Bacteroidia_Flavobacteriales_Flavobacteriaceae_Winogradskyella_Winogradskyella sp000171875
NZ_ABID01000001.1_1250	RS_GCF_000172095.1	Bacteria_Proteobacteria_Alphaproteobacteria_Rhodobacterales_Rhodobacteraceae_Sulfitobacter_Sulfitobacter indolifex
NZ_ABID01000002.1_316	RS_GCF_000172095.1	Bacteria_Proteobacteria_Alphaproteobacteria_Rhodobacterales_Rhodobacteraceae_Sulfitobacter_Sulfitobacter indolifex
NZ_ABVV01000003.1_174	RS_GCF_000173095.1	Bacteria_Bacteroidota_Bacteroidia_Flavobacteriales_Flavobacteriaceae_MS024-2A_MS024-2A sp000173095
NZ_ABVW01000001.1_381	RS_GCF_000173115.1	Bacteria_Bacteroidota_Bacteroidia_Flavobacteriales_Flavobacteriaceae_MAG-120531_MAG-120531 sp000173115
NZ_ACFI01000182.1_18	RS_GCF_000174035.1	Bacteria_Actinobacteriota_Actinobacteria_Mycobacteriales_Mycobacteriaceae_Mycobacterium_Mycobacterium avium
NZ_ACYY01000001.1_46	RS_GCF_000176015.1	Bacteria_Proteobacteria_Alphaproteobacteria_Rhodobacterales_Rhodobacteraceae_Pseudorhodobacter_B_Pseudorhodobacter_B sp000176015
NZ_ADGX01000186.1_10	RS_GCF_000177675.1	Bacteria_Actinobacteriota_Actinobacteria_Frankiales_Frankiaceae_Frankia_Frankia sp000177675
NZ_AEEB01000016.1_107	RS_GCF_000179775.1	Bacteria_Proteobacteria_Alphaproteobacteria_Rhizobiales_Rhizobiaceae_R2A130_R2A130 sp000179775
NZ_AEKG01000061.1_3	RS_GCF_000186325.1	Bacteria_Actinobacteriota_Actinobacteria_Mycobacteriales_Mycobacteriaceae_Dietzia_Dietzia cinnamea_A
NZ_AEUD01000009.1_57	RS_GCF_000192435.1	Bacteria_Actinobacteriota_Actinobacteria_Mycobacteriales_Mycobacteriaceae_Gordonia_Gordonia neofelifaecis
NZ_AEYW01000007.1_68	RS_GCF_000192475.1	Bacteria_Proteobacteria_Alphaproteobacteria_Rhodobacterales_Rhodobacteraceae_Ruegeria_Ruegeria conchae
NZ_AFCF02000015.1_91	RS_GCF_000203975.2	Bacteria_Proteobacteria_Alphaproteobacteria_Rhodobacterales_Rhodobacteraceae_Leisingera_Leisingera sp000203975
NZ_AFIE01000002.1_96	RS_GCF_000214135.1	Bacteria_Proteobacteria_Gammaproteobacteria_Pseudomonadales_Moraxellaceae_Acinetobacter_Acinetobacter sp000214135
NZ_AFIE01000005.1_107	RS_GCF_000214135.1	Bacteria_Proteobacteria_Gammaproteobacteria_Pseudomonadales_Moraxellaceae_Acinetobacter_Acinetobacter sp000214135
NZ_AFIZ01000034.1_98	RS_GCF_000213935.1	Bacteria_Actinobacteriota_Actinobacteria_Mycobacteriales_Mycobacteriaceae_Corynebacterium_Corynebacterium nuruki
NZ_AFNV02000011.1_82	RS_GCF_000215955.2	Bacteria_Proteobacteria_Gammaproteobacteria_Nevskiales_Salinisphaeraceae_Salinisphaera_Salinisphaera shabanensis
NZ_AFPJ01000016.1_15	RS_GCF_000220505.1	Bacteria_Proteobacteria_Gammaproteobacteria_Pseudomonadales_Cellvibrionaceae_Microbulbifer_Microbulbifer agarilyticus_B
NZ_AFPM01000034.1_35	RS_GCF_000220565.1	Bacteria_Proteobacteria_Alphaproteobacteria_Rhodobacterales_Rhodobacteraceae_Pseudooceanicola_Pseudooceanicola sp000220565
NZ_AFPM01000298.1_27	RS_GCF_000220565.1	Bacteria_Proteobacteria_Alphaproteobacteria_Rhodobacterales_Rhodobacteraceae_Pseudooceanicola_Pseudooceanicola sp000220565
NZ_AFWY03000045.1_28	RS_GCF_000231075.2	Bacteria_Actinobacteriota_Actinobacteria_Mycobacteriales_Pseudonocardiaceae_Amycolatopsis_Amycolatopsis sp000231075
NZ_AGFF01000003.1_146	RS_GCF_000226215.1	Bacteria_Actinobacteriota_Actinobacteria_Mycobacteriales_Mycobacteriaceae_Dietzia_Dietzia alimentaria
NZ_AGIQ01000001.1_1025	RS_GCF_000230935.1	Bacteria_Actinobacteriota_Actinobacteria_Mycobacteriales_Mycobacteriaceae_Mycolicibacterium_Mycolicibacterium rhodesiae_B
NZ_AGTR01000053.1_155	RS_GCF_000235625.1	Bacteria_Proteobacteria_Gammaproteobacteria_Pseudomonadales_Oleiphilaceae_Marinobacter_Marinobacter manganoxydans
NZ_AGTR01000080.1_28	RS_GCF_000235625.1	Bacteria_Proteobacteria_Gammaproteobacteria_Pseudomonadales_Oleiphilaceae_Marinobacter_Marinobacter manganoxydans
NZ_AGUD01000201.1_23	RS_GCF_000240225.1	Bacteria_Actinobacteriota_Thermoleophilia_Solirubrobacterales_Solirubrobacteraceae_Patulibacter_Patulibacter medicamentivorans
NZ_AHCD02000136.1_88	RS_GCF_000238295.2	Bacteria_Proteobacteria_Gammaproteobacteria_Enterobacterales_Alteromonadaceae_Pseudoalteromonas_Pseudoalteromonas rubra
NZ_AHHC01000058.1_5	RS_GCF_000242655.1	Bacteria_Proteobacteria_Gammaproteobacteria_Pseudomonadales_Pseudomonadaceae_Pseudomonas_E_Pseudomonas_E sp000242655
NZ_AHMM02000017.1_472	RS_GCF_000243675.2	Bacteria_Spirochaetota_Leptospirae_Leptospirales_Leptospiraceae_Leptospira_B_Leptospira_B inadai
NZ_AHMO02000004.1_55	RS_GCF_000243715.2	Bacteria_Spirochaetota_Leptospirae_Leptospirales_Leptospiraceae_Leptospira_B_Leptospira_B broomii
NZ_AHMP02000003.1_1273	RS_GCF_000243735.2	Bacteria_Spirochaetota_Leptospirae_Leptospirales_Leptospiraceae_Leptospira_Leptospira kmetyi
NZ_AHOO02000013.1_6	RS_GCF_000244755.1	Bacteria_Spirochaetota_Leptospirae_Leptospirales_Leptospiraceae_Leptospira_B_Leptospira_B licerasiae
NZ_AIEL01000026.1_27	RS_GCF_000248355.1	Bacteria_Proteobacteria_Gammaproteobacteria_Pseudomonadales_Moraxellaceae_Acinetobacter_Acinetobacter lwoffii
NZ_AJXT01000006.1_102	RS_GCF_000264295.1	Bacteria_Proteobacteria_Gammaproteobacteria_Xanthomonadales_Rhodanobacteraceae_Rhodanobacter_Rhodanobacter spathiphylli
NZ_AJYA01000042.1_14	RS_GCF_000265075.1	Bacteria_Bacteroidota_Bacteroidia_Cytophagales_Cyclobacteriaceae_Nitritalea_Nitritalea halalkaliphila
NZ_AKGD01000001.1_1778	RS_GCF_000271305.1	Bacteria_Proteobacteria_Gammaproteobacteria_Nevskiales_Nevskiaceae_Hydrocarboniphaga_Hydrocarboniphaga effusa
NZ_AKGD01000003.1_139	RS_GCF_000271305.1	Bacteria_Proteobacteria_Gammaproteobacteria_Nevskiales_Nevskiaceae_Hydrocarboniphaga_Hydrocarboniphaga effusa
NZ_AKWX02000007.1_62	RS_GCF_000306115.2	Bacteria_Spirochaetota_Leptospirae_Leptospirales_Leptospiraceae_Leptospira_B_Leptospira_B wolffii
NZ_AKWZ02000010.1_1601	RS_GCF_000306235.2	Bacteria_Spirochaetota_Leptospirae_Leptospirales_Leptospiraceae_Leptospira_B_Leptospira_B fainei
NZ_AKXE01000007.1_199	RS_GCF_000304275.1	Bacteria_Spirochaetota_Leptospirae_Leptospirales_Leptospiraceae_Leptospira_A_Leptospira_A meyeri
NZ_ALWO02000037.1_428	RS_GCF_000295935.2	Bacteria_Bacteroidota_Bacteroidia_Cytophagales_Cyclobacteriaceae_Indibacter_Indibacter alkaliphilus
NZ_AMGM01000031.1_3	RS_GCF_000298295.1	Bacteria_Bacteroidota_Bacteroidia_Cytophagales_Cyclobacteriaceae_Cecembia_Cecembia lonarensis
NZ_AMRJ01000001.1_233	RS_GCF_000300995.1	Bacteria_Proteobacteria_Gammaproteobacteria_Pseudomonadales_Alcanivoracaceae_Alcanivorax_Alcanivorax hongdengensis
NZ_AMRJ01000001.1_234	RS_GCF_000300995.1	Bacteria_Proteobacteria_Gammaproteobacteria_Pseudomonadales_Alcanivoracaceae_Alcanivorax_Alcanivorax hongdengensis
NZ_AMRJ01000009.1_14	RS_GCF_000300995.1	Bacteria_Proteobacteria_Gammaproteobacteria_Pseudomonadales_Alcanivoracaceae_Alcanivorax_Alcanivorax hongdengensis
NZ_AMRJ01000010.1_70	RS_GCF_000300995.1	Bacteria_Proteobacteria_Gammaproteobacteria_Pseudomonadales_Alcanivoracaceae_Alcanivorax_Alcanivorax hongdengensis
NZ_AMRK01000001.1_625	RS_GCF_000299875.1	Bacteria_Proteobacteria_Alphaproteobacteria_Rhodobacterales_Rhodobacteraceae_Celeribacter_Celeribacter baekdonensis_A
NZ_AMRK01000002.1_288	RS_GCF_000299875.1	Bacteria_Proteobacteria_Alphaproteobacteria_Rhodobacterales_Rhodobacteraceae_Celeribacter_Celeribacter baekdonensis_A
NZ_AMSF01000025.1_228	RS_GCF_000334915.1	Bacteria_Proteobacteria_Gammaproteobacteria_Xanthomonadales_Rhodanobacteraceae_Dyella_A_Dyella_A ginsengisoli
NZ_AMSS01000011.1_96	RS_GCF_000313935.1	Bacteria_Proteobacteria_Gammaproteobacteria_Pseudomonadales_Moraxellaceae_Acinetobacter_Acinetobacter sp000313935
NZ_AMWD01000002.1_2769	RS_GCF_000335815.1	Bacteria_Proteobacteria_Gammaproteobacteria_Burkholderiales_Burkholderiaceae_Duganella_Duganella sp000335815
NZ_AMZB01000088.1_50	RS_GCF_000313755.1	Bacteria_Proteobacteria_Gammaproteobacteria_Pseudomonadales_Pseudomonadaceae_Pseudomonas_Pseudomonas nitroreducens_A
NZ_AMZN01000070.1_50	RS_GCF_000331535.1	Bacteria_Bacteroidota_Bacteroidia_Cytophagales_Cyclobacteriaceae_Fulvivirga_Fulvivirga imtechensis
NZ_AMZY02000009.1_254	RS_GCF_000330725.2	Bacteria_Bacteroidota_Bacteroidia_Cytophagales_Cyclobacteriaceae_Mariniradius_Mariniradius saccharolyticus
NZ_ANIE01000003.1_513	RS_GCF_000708045.1	Bacteria_Proteobacteria_Gammaproteobacteria_Pseudomonadales_Oleiphilaceae_Marinobacter_Marinobacter nitratireducens
NZ_ANIE01000004.1_131	RS_GCF_000708045.1	Bacteria_Proteobacteria_Gammaproteobacteria_Pseudomonadales_Oleiphilaceae_Marinobacter_Marinobacter nitratireducens
NZ_ANIE01000005.1_198	RS_GCF_000708045.1	Bacteria_Proteobacteria_Gammaproteobacteria_Pseudomonadales_Oleiphilaceae_Marinobacter_Marinobacter nitratireducens
NZ_ANIJ01000023.1_8	RS_GCF_000347035.1	Bacteria_Spirochaetota_Leptospirae_Leptospirales_Leptospiraceae_Leptospira_B_Leptospira_B sp000347035
NZ_ANLA01000004.1_281	RS_GCF_000348685.1	Bacteria_Bacteroidota_Bacteroidia_Flavobacteriales_Flavobacteriaceae_Xanthomarina_Xanthomarina gelatinilytica
NZ_ANNU01000044.1_36	RS_GCF_000346615.1	Bacteria_Bacteroidota_Bacteroidia_Cytophagales_Cyclobacteriaceae_Nafulsella_Nafulsella turpanensis
NZ_AODO01000063.1_6	RS_GCF_000341795.1	Bacteria_Actinobacteriota_Actinobacteria_Mycobacteriales_Mycobacteriaceae_Rhodococcus_Rhodococcus triatomae_A
NZ_AODO01000073.1_89	RS_GCF_000341795.1	Bacteria_Actinobacteriota_Actinobacteria_Mycobacteriales_Mycobacteriaceae_Rhodococcus_Rhodococcus triatomae_A
NZ_AOFQ01000058.1_24	RS_GCF_000495915.1	Bacteria_Proteobacteria_Gammaproteobacteria_Pseudomonadales_Pseudomonadaceae_Pseudomonas_A_Pseudomonas_A chloritidismutans
NZ_AOGW02000010.1_907	RS_GCF_000332495.1	Bacteria_Spirochaetota_Leptospirae_Leptospirales_Leptospiraceae_Leptospira_A_Leptospira_A terpstrae
NZ_AOGY02000042.1_171	RS_GCF_000332455.1	Bacteria_Spirochaetota_Leptospirae_Leptospirales_Leptospiraceae_Leptospira_A_Leptospira_A vanthielii
NZ_AOHO01000038.1_9	RS_GCF_000342005.1	Bacteria_Actinobacteriota_Actinobacteria_Mycobacteriales_Pseudonocardiaceae_Amycolatopsis_Amycolatopsis decaplanina
NZ_AP014548.1_813	RS_GCF_000831385.1	Bacteria_Bacteroidota_Bacteroidia_Flavobacteriales_Flavobacteriaceae_Nonlabens_Nonlabens marinus
NZ_AP014583.1_1306	RS_GCF_000828715.1	Bacteria_Bacteroidota_Bacteroidia_Flavobacteriales_Flavobacteriaceae_Winogradskyella_Winogradskyella sp000828715
NZ_AP014627.1_2857	RS_GCF_001547895.1	Bacteria_Proteobacteria_Gammaproteobacteria_Pseudomonadales_Pseudomonadaceae_Pseudomonas_E_Pseudomonas_E sp001547895
NZ_AP014648.1_1274	RS_GCF_000828475.1	Bacteria_Proteobacteria_Alphaproteobacteria_Rhizobiales_Methyloligellaceae_Methyloceanibacter_Methyloceanibacter caenitepidi
NZ_AP018164.1_1180	RS_GCF_002356315.1	Bacteria_Actinobacteriota_Actinobacteria_Mycobacteriales_Mycobacteriaceae_Mycobacterium_Mycobacterium shigaense
NZ_AP018165.1_3681	RS_GCF_002356335.1	Bacteria_Actinobacteriota_Actinobacteria_Mycobacteriales_Mycobacteriaceae_Mycobacteroides_Mycobacteroides stephanolepidis
NZ_APAT01000015.1_761	RS_GCF_000347775.1	Bacteria_Proteobacteria_Gammaproteobacteria_Pseudomonadales_Oleiphilaceae_Marinobacter_Marinobacter santoriniensis
NZ_APAT01000015.1_973	RS_GCF_000347775.1	Bacteria_Proteobacteria_Gammaproteobacteria_Pseudomonadales_Oleiphilaceae_Marinobacter_Marinobacter santoriniensis
NZ_APNK01000006.1_138	RS_GCF_000732535.1	Bacteria_Proteobacteria_Gammaproteobacteria_Nevskiales_Salinisphaeraceae_Salinisphaera_Salinisphaera hydrothermalis
NZ_AQHR01000088.1_75	RS_GCF_000390185.1	Bacteria_Bacteroidota_Bacteroidia_Cytophagales_Cyclobacteriaceae_Lunatimonas_Lunatimonas lonarensis
NZ_AQOH01000290.1_6	RS_GCF_000364705.1	Bacteria_Proteobacteria_Gammaproteobacteria_Pseudomonadales_Pseudomonadaceae_Pseudomonas_E_Pseudomonas_E fuscovaginae_A
NZ_AQQP01000004.1_163	RS_GCF_002210165.1	Bacteria_Proteobacteria_Alphaproteobacteria_Rhodobacterales_Rhodobacteraceae_Pseudooceanicola_B_Pseudooceanicola_B sp002210165
NZ_AQQP01000010.1_97	RS_GCF_002210165.1	Bacteria_Proteobacteria_Alphaproteobacteria_Rhodobacterales_Rhodobacteraceae_Pseudooceanicola_B_Pseudooceanicola_B sp002210165
NZ_AQQP01000024.1_29	RS_GCF_002210165.1	Bacteria_Proteobacteria_Alphaproteobacteria_Rhodobacterales_Rhodobacteraceae_Pseudooceanicola_B_Pseudooceanicola_B sp002210165
NZ_AQQR01000004.1_455	RS_GCF_002210095.1	Bacteria_Proteobacteria_Alphaproteobacteria_Rhodobacterales_Rhodobacteraceae_Marinibacterium_Marinibacterium profundimaris
NZ_AQQU01000001.1_800	RS_GCF_002210105.1	Bacteria_Proteobacteria_Alphaproteobacteria_Rhodobacterales_Rhodobacteraceae_Pseudooceanicola_Pseudooceanicola sp002210105
NZ_AQQU01000002.1_285	RS_GCF_002210105.1	Bacteria_Proteobacteria_Alphaproteobacteria_Rhodobacterales_Rhodobacteraceae_Pseudooceanicola_Pseudooceanicola sp002210105
NZ_AQQU01000014.1_63	RS_GCF_002210105.1	Bacteria_Proteobacteria_Alphaproteobacteria_Rhodobacterales_Rhodobacteraceae_Pseudooceanicola_Pseudooceanicola sp002210105
NZ_AQQV01000003.1_440	RS_GCF_002088235.1	Bacteria_Proteobacteria_Gammaproteobacteria_Nevskiales_Oceanococcaceae_Oceanococcus_Oceanococcus atlanticus
NZ_AQQX01000002.1_536	RS_GCF_000768315.1	Bacteria_Proteobacteria_Alphaproteobacteria_Rhodobacterales_Rhodobacteraceae_Pseudooceanicola_Pseudooceanicola atlanticus
NZ_AQQY01000001.1_168	RS_GCF_000671395.1	Bacteria_Proteobacteria_Alphaproteobacteria_Rhodobacterales_Rhodobacteraceae_Actibacterium_Actibacterium atlanticum
NZ_AQQY01000004.1_125	RS_GCF_000671395.1	Bacteria_Proteobacteria_Alphaproteobacteria_Rhodobacterales_Rhodobacteraceae_Actibacterium_Actibacterium atlanticum
NZ_AQQZ01000001.1_605	RS_GCF_001205715.1	Bacteria_Proteobacteria_Alphaproteobacteria_Rhodobacterales_Rhodobacteraceae_Pseudaestuariivita_Pseudaestuariivita atlantica
NZ_AQQZ01000004.1_157	RS_GCF_001205715.1	Bacteria_Proteobacteria_Alphaproteobacteria_Rhodobacterales_Rhodobacteraceae_Pseudaestuariivita_Pseudaestuariivita atlantica
NZ_AQRA01000002.1_497	RS_GCF_000626715.1	Bacteria_Bacteroidota_Bacteroidia_Flavobacteriales_Flavobacteriaceae_Aquimarina_Aquimarina atlantica
NZ_AQRC01000008.1_40	RS_GCF_000737065.1	Bacteria_Proteobacteria_Alphaproteobacteria_Rhodobacterales_Rhodobacteraceae_Thioclava_Thioclava atlantica
NZ_AQRC01000015.1_57	RS_GCF_000737065.1	Bacteria_Proteobacteria_Alphaproteobacteria_Rhodobacterales_Rhodobacteraceae_Thioclava_Thioclava atlantica
NZ_AQWL01000007.1_137	RS_GCF_000376425.1	Bacteria_Proteobacteria_Gammaproteobacteria_Burkholderiales_Hydrogenophilaceae_Thiobacillus_Thiobacillus denitrificans
NZ_AQXW01000004.1_880	RS_GCF_000376825.1	Bacteria_Actinobacteriota_Actinobacteria_Actinomycetales_Dermatophilaceae_Demetria_Demetria terragena
NZ_AQXX01000134.1_59	RS_GCF_000376785.1	Bacteria_Proteobacteria_Gammaproteobacteria_Pseudomonadales_Oleiphilaceae_Hahella_Hahella ganghwensis
NZ_AQYG01000051.1_444	RS_GCF_000380485.1	Bacteria_Actinobacteriota_Actinobacteria_Mycobacteriales_Mycobacteriaceae_Jongsikchunia_Jongsikchunia kroppenstedtii
NZ_AROI01000006.1_63	RS_GCF_000410875.1	Bacteria_Proteobacteria_Gammaproteobacteria_Pseudomonadales_Pseudomonadaceae_Pseudomonas_D_Pseudomonas_D pelagia
NZ_AROI01000014.1_13	RS_GCF_000410875.1	Bacteria_Proteobacteria_Gammaproteobacteria_Pseudomonadales_Pseudomonadaceae_Pseudomonas_D_Pseudomonas_D pelagia
NZ_AROI01000015.1_10	RS_GCF_000410875.1	Bacteria_Proteobacteria_Gammaproteobacteria_Pseudomonadales_Pseudomonadaceae_Pseudomonas_D_Pseudomonas_D pelagia
NZ_ARVU01000001.1_1921	RS_GCF_000384415.1	Bacteria_Proteobacteria_Gammaproteobacteria_Methylococcales_Cycloclasticaceae_Cycloclasticus_Cycloclasticus pugetii
NZ_ARVU01000001.1_2070	RS_GCF_000384415.1	Bacteria_Proteobacteria_Gammaproteobacteria_Methylococcales_Cycloclasticaceae_Cycloclasticus_Cycloclasticus pugetii
NZ_ARVU01000001.1_2216	RS_GCF_000384415.1	Bacteria_Proteobacteria_Gammaproteobacteria_Methylococcales_Cycloclasticaceae_Cycloclasticus_Cycloclasticus pugetii
NZ_ARXU01000003.1_202	RS_GCF_000756655.1	Bacteria_Proteobacteria_Gammaproteobacteria_Pseudomonadales_Alcanivoracaceae_Alcanivorax_Alcanivorax jadensis
NZ_ARXU01000014.1_41	RS_GCF_000756655.1	Bacteria_Proteobacteria_Gammaproteobacteria_Pseudomonadales_Alcanivoracaceae_Alcanivorax_Alcanivorax jadensis
NZ_ARXU01000018.1_1	RS_GCF_000756655.1	Bacteria_Proteobacteria_Gammaproteobacteria_Pseudomonadales_Alcanivoracaceae_Alcanivorax_Alcanivorax jadensis
NZ_ARXU01000018.1_3	RS_GCF_000756655.1	Bacteria_Proteobacteria_Gammaproteobacteria_Pseudomonadales_Alcanivoracaceae_Alcanivorax_Alcanivorax jadensis
NZ_ARXV01000002.1_65	RS_GCF_000756665.1	Bacteria_Proteobacteria_Gammaproteobacteria_Pseudomonadales_Alcanivoracaceae_Alcanivorax_Alcanivorax nanhaiticus
NZ_ARXV01000005.1_187	RS_GCF_000756665.1	Bacteria_Proteobacteria_Gammaproteobacteria_Pseudomonadales_Alcanivoracaceae_Alcanivorax_Alcanivorax nanhaiticus
NZ_ARXV01000005.1_189	RS_GCF_000756665.1	Bacteria_Proteobacteria_Gammaproteobacteria_Pseudomonadales_Alcanivoracaceae_Alcanivorax_Alcanivorax nanhaiticus
NZ_ARXV01000022.1_9	RS_GCF_000756665.1	Bacteria_Proteobacteria_Gammaproteobacteria_Pseudomonadales_Alcanivoracaceae_Alcanivorax_Alcanivorax nanhaiticus
NZ_ARYL01000034.1_32	RS_GCF_000685295.1	Bacteria_Proteobacteria_Alphaproteobacteria_Caulobacterales_Hyphomonadaceae_Hyphomonas_Hyphomonas oceanitis
NZ_ASJB01000090.1_27	RS_GCF_000478275.1	Bacteria_Actinobacteriota_Actinobacteria_Mycobacteriales_Pseudonocardiaceae_Amycolatopsis_Amycolatopsis orientalis
NZ_ASXG01000045.1_13	RS_GCF_000411975.1	Bacteria_Actinobacteriota_Actinobacteria_Mycobacteriales_Pseudonocardiaceae_Amycolatopsis_Amycolatopsis orientalis_D
NZ_ASXG01000182.1_80	RS_GCF_000411975.1	Bacteria_Actinobacteriota_Actinobacteria_Mycobacteriales_Pseudonocardiaceae_Amycolatopsis_Amycolatopsis orientalis_D
NZ_ASXH01000068.1_112	RS_GCF_000411995.1	Bacteria_Actinobacteriota_Actinobacteria_Mycobacteriales_Pseudonocardiaceae_Amycolatopsis_Amycolatopsis orientalis_C
NZ_ASXH01000087.1_17	RS_GCF_000411995.1	Bacteria_Actinobacteriota_Actinobacteria_Mycobacteriales_Pseudonocardiaceae_Amycolatopsis_Amycolatopsis orientalis_C
NZ_ASXH01000142.1_84	RS_GCF_000411995.1	Bacteria_Actinobacteriota_Actinobacteria_Mycobacteriales_Pseudonocardiaceae_Amycolatopsis_Amycolatopsis orientalis_C
NZ_ATGG01000011.1_122	RS_GCF_000413855.1	Bacteria_Proteobacteria_Gammaproteobacteria_Pseudomonadales_Moraxellaceae_Acinetobacter_Acinetobacter gyllenbergii
NZ_ATGG01000048.1_31	RS_GCF_000413855.1	Bacteria_Proteobacteria_Gammaproteobacteria_Pseudomonadales_Moraxellaceae_Acinetobacter_Acinetobacter gyllenbergii
NZ_ATKM01000009.1_140	RS_GCF_000418555.1	Bacteria_Proteobacteria_Gammaproteobacteria_Pseudomonadales_Pseudomonadaceae_Pseudomonas_E_Pseudomonas_E sp000418555
NZ_ATUD01000009.1_127	RS_GCF_000420025.1	Bacteria_Actinobacteriota_Thermoleophilia_Solirubrobacterales_Solirubrobacteraceae_Patulibacter_Patulibacter americanus
NZ_ATUE01000006.1_47	RS_GCF_000420045.1	Bacteria_Proteobacteria_Gammaproteobacteria_Pseudomonadales_Moraxellaceae_Perlucidibaca_Perlucidibaca piscinae
NZ_ATUJ01000001.1_241	RS_GCF_000420145.1	Bacteria_Proteobacteria_Alphaproteobacteria_Rhodobacterales_Rhodobacteraceae_Paracoccus_Paracoccus zeaxanthinifaciens
NZ_ATUS01000001.1_1157	RS_GCF_000420325.1	Bacteria_Proteobacteria_Gammaproteobacteria_Pseudomonadales_Spongiibacteraceae_Spongiibacter_Spongiibacter tropicus
NZ_ATUS01000001.1_1251	RS_GCF_000420325.1	Bacteria_Proteobacteria_Gammaproteobacteria_Pseudomonadales_Spongiibacteraceae_Spongiibacter_Spongiibacter tropicus
NZ_ATVD01000001.1_385	RS_GCF_000420545.1	Bacteria_Proteobacteria_Gammaproteobacteria_Xanthomonadales_Xanthomonadaceae_Arenimonas_Arenimonas oryziterrae
NZ_ATVI01000005.1_102	RS_GCF_000420645.1	Bacteria_Proteobacteria_Gammaproteobacteria_Nevskiales_Nevskiaceae_Nevskia_Nevskia ramosa
NZ_ATVI01000005.1_1123	RS_GCF_000420645.1	Bacteria_Proteobacteria_Gammaproteobacteria_Nevskiales_Nevskiaceae_Nevskia_Nevskia ramosa
NZ_ATVI01000005.1_90	RS_GCF_000420645.1	Bacteria_Proteobacteria_Gammaproteobacteria_Nevskiales_Nevskiaceae_Nevskia_Nevskia ramosa
NZ_ATVI01000005.1_90	RS_GCF_000420645.1	Bacteria_Proteobacteria_Gammaproteobacteria_Nevskiales_Nevskiaceae_Nevskia_Nevskia ramosa
NZ_ATVI01000006.1_254	RS_GCF_000420645.1	Bacteria_Proteobacteria_Gammaproteobacteria_Nevskiales_Nevskiaceae_Nevskia_Nevskia ramosa
NZ_ATVI01000006.1_299	RS_GCF_000420645.1	Bacteria_Proteobacteria_Gammaproteobacteria_Nevskiales_Nevskiaceae_Nevskia_Nevskia ramosa
NZ_ATVI01000012.1_148	RS_GCF_000420645.1	Bacteria_Proteobacteria_Gammaproteobacteria_Nevskiales_Nevskiaceae_Nevskia_Nevskia ramosa
NZ_ATVN01000001.1_50	RS_GCF_000420745.1	Bacteria_Proteobacteria_Alphaproteobacteria_Rhodobacterales_Rhodobacteraceae_Pseudorhodobacter_Pseudorhodobacter ferrugineus
NZ_ATVN01000002.1_205	RS_GCF_000420745.1	Bacteria_Proteobacteria_Alphaproteobacteria_Rhodobacterales_Rhodobacteraceae_Pseudorhodobacter_Pseudorhodobacter ferrugineus
NZ_ATWI01000008.1_437	RS_GCF_000421165.1	Bacteria_Proteobacteria_Gammaproteobacteria_Pseudomonadales_Oleiphilaceae_Marinobacter_Marinobacter daepoensis
NZ_ATYT01000007.1_91	RS_GCF_000427825.1	Bacteria_Actinobacteriota_Actinobacteria_Mycobacteriales_Pseudonocardiaceae_Thermocrispum_Thermocrispum municipale
NZ_ATYV01000005.1_151	RS_GCF_000427865.1	Bacteria_Actinobacteriota_Actinobacteria_Mycobacteriales_Mycobacteriaceae_Corynebacterium_Corynebacterium sputi
NZ_ATYX01000007.1_118	RS_GCF_000427905.1	Bacteria_Actinobacteriota_Actinobacteria_Mycobacteriales_Pseudonocardiaceae_Thermocrispum_Thermocrispum agreste
NZ_AUAC01000002.1_219	RS_GCF_000428525.1	Bacteria_Proteobacteria_Alphaproteobacteria_Caulobacterales_Maricaulaceae_Hellea_Hellea balneolensis
NZ_AUAV01000011.1_26	RS_GCF_000428905.1	Bacteria_Proteobacteria_Gammaproteobacteria_Enterobacterales_Alteromonadaceae_Glaciecola_Glaciecola pallidula
NZ_AUBB01000024.1_70	RS_GCF_000429025.1	Bacteria_Actinobacteriota_Actinobacteria_Mycobacteriales_Pseudonocardiaceae_Pseudonocardia_Pseudonocardia spinosispora
NZ_AUBD01000008.1_14	RS_GCF_000429065.1	Bacteria_Proteobacteria_Gammaproteobacteria_Xanthomonadales_Xanthomonadaceae_Silanimonas_Silanimonas lenta
NZ_AUBH01000001.1_280	RS_GCF_000429145.1	Bacteria_Proteobacteria_Gammaproteobacteria_Enterobacterales_Alteromonadaceae_Aestuariibacter_Aestuariibacter salexigens
NZ_AUBS01000003.1_223	RS_GCF_000429365.1	Bacteria_Proteobacteria_Alphaproteobacteria_Rhodobacterales_Rhodobacteraceae_Pseudodonghicola_Pseudodonghicola xiamenensis
NZ_AUBS01000008.1_47	RS_GCF_000429365.1	Bacteria_Proteobacteria_Alphaproteobacteria_Rhodobacterales_Rhodobacteraceae_Pseudodonghicola_Pseudodonghicola xiamenensis
NZ_AUBU01000001.1_6	RS_GCF_000429405.1	Bacteria_Bacteroidota_Bacteroidia_Cytophagales_Cyclobacteriaceae_Algoriphagus_Algoriphagus marincola
NZ_AUCM01000003.1_12	RS_GCF_000429765.1	Bacteria_Proteobacteria_Alphaproteobacteria_Rhodobacterales_Rhodobacteraceae_Gemmobacter_A_Gemmobacter_A nectariphilus
NZ_AUDE01000001.1_54	RS_GCF_000425305.1	Bacteria_Bacteroidota_Bacteroidia_Flavobacteriales_Flavobacteriaceae_Psychroserpens_Psychroserpens burtonensis
NZ_AUDI01000016.1_228	RS_GCF_000425385.1	Bacteria_Proteobacteria_Gammaproteobacteria_Burkholderiales_Burkholderiaceae_Pseudoduganella_Pseudoduganella violaceinigra
NZ_AUDM01000003.1_233	RS_GCF_000425465.1	Bacteria_Bacteroidota_Bacteroidia_Flavobacteriales_Flavobacteriaceae_Flavobacterium_Flavobacterium filum
NZ_AUEP01000009.1_180	RS_GCF_000426045.1	Bacteria_Actinobacteriota_Actinobacteria_Propionibacteriales_Nocardioidaceae_Marmoricola_Marmoricola sp000426045
NZ_AUEQ01000006.1_620	RS_GCF_000426065.1	Bacteria_Actinobacteriota_Actinobacteria_Mycobacteriales_Mycobacteriaceae_Mycolicibacterium_Mycolicibacterium sp000426065
NZ_AUFV01000003.1_160	RS_GCF_000426685.1	Bacteria_Proteobacteria_Gammaproteobacteria_Nevskiales_Nevskiaceae_Solimonas_Solimonas flava
NZ_AUFV01000003.1_162	RS_GCF_000426685.1	Bacteria_Proteobacteria_Gammaproteobacteria_Nevskiales_Nevskiaceae_Solimonas_Solimonas flava
NZ_AUFV01000003.1_325	RS_GCF_000426685.1	Bacteria_Proteobacteria_Gammaproteobacteria_Nevskiales_Nevskiaceae_Solimonas_Solimonas flava
NZ_AUGA01000021.1_31	RS_GCF_000426785.1	Bacteria_Proteobacteria_Alphaproteobacteria_Rhizobiales_Xanthobacteraceae_Bradyrhizobium_Bradyrhizobium sp000426785
NZ_AUGC01000006.1_173	RS_GCF_000426825.1	Bacteria_Bacteroidota_Bacteroidia_Cytophagales_Thermonemataceae_Thermonema_Thermonema rossianum
NZ_AUGM01000019.1_39	RS_GCF_000422665.1	Bacteria_Proteobacteria_Gammaproteobacteria_Enterobacterales_Shewanellaceae_Ferrimonas_Ferrimonas senticii
NZ_AUGS01000018.1_71	RS_GCF_000422785.1	Bacteria_Proteobacteria_Alphaproteobacteria_Rhizobiales_Stappiaceae_Nesiotobacter_Nesiotobacter exalbescens
NZ_AUGT01000020.1_28	RS_GCF_000422805.1	Bacteria_Actinobacteriota_Actinobacteria_Propionibacteriales_Nocardioidaceae_Nocardioides_Nocardioides halotolerans
NZ_AUHE01000003.1_182	RS_GCF_000423025.1	Bacteria_Actinobacteriota_Actinobacteria_Mycobacteriales_Mycobacteriaceae_Gordonia_Gordonia shandongensis
NZ_AUHS01000003.1_257	RS_GCF_000423305.1	Bacteria_Proteobacteria_Gammaproteobacteria_Legionellales_Legionellaceae_Legionella_Legionella moravica
NZ_AUIE01000010.1_41	RS_GCF_000423545.1	Bacteria_Proteobacteria_Gammaproteobacteria_Pseudomonadales_Pseudomonadaceae_Pseudomonas_F_Pseudomonas_F resinovorans
NZ_AUIJ01000009.1_31	RS_GCF_000423645.1	Bacteria_Proteobacteria_Alphaproteobacteria_Rhodobacterales_Rhodobacteraceae_Sediminimonas_Sediminimonas qiaohouensis
NZ_AUIJ01000015.1_12	RS_GCF_000423645.1	Bacteria_Proteobacteria_Alphaproteobacteria_Rhodobacterales_Rhodobacteraceae_Sediminimonas_Sediminimonas qiaohouensis
NZ_AUKG01000002.1_553	RS_GCF_000424625.1	Bacteria_Actinobacteriota_Thermoleophilia_Solirubrobacterales_Solirubrobacteraceae_Conexibacter_A_Conexibacter_A woesei
NZ_AULP01000002.1_300	RS_GCF_000422345.1	Bacteria_Proteobacteria_Gammaproteobacteria_Pseudomonadales_Spongiibacteraceae_Spongiibacter_Spongiibacter marinus
NZ_AULP01000003.1_55	RS_GCF_000422345.1	Bacteria_Proteobacteria_Gammaproteobacteria_Pseudomonadales_Spongiibacteraceae_Spongiibacter_Spongiibacter marinus
NZ_AULP01000007.1_47	RS_GCF_000422345.1	Bacteria_Proteobacteria_Gammaproteobacteria_Pseudomonadales_Spongiibacteraceae_Spongiibacter_Spongiibacter marinus
NZ_AUMD01000020.1_54	RS_GCF_000430505.1	Bacteria_Bacteroidota_Bacteroidia_Cytophagales_Microscillaceae_Eisenibacter_Eisenibacter elegans
NZ_AUNB01000018.1_139	RS_GCF_000714545.1	Bacteria_Proteobacteria_Alphaproteobacteria_Rhodobacterales_Rhodobacteraceae_Thioclava_Thioclava indica
NZ_AUNB01000084.1_103	RS_GCF_000714545.1	Bacteria_Proteobacteria_Alphaproteobacteria_Rhodobacterales_Rhodobacteraceae_Thioclava_Thioclava indica
NZ_AUND01000012.1_564	RS_GCF_000714535.1	Bacteria_Proteobacteria_Alphaproteobacteria_Rhodobacterales_Rhodobacteraceae_Thioclava_Thioclava pacifica
NZ_AUND01000023.1_418	RS_GCF_000714535.1	Bacteria_Proteobacteria_Alphaproteobacteria_Rhodobacterales_Rhodobacteraceae_Thioclava_Thioclava pacifica
NZ_AUWQ01000031.1_84	RS_GCF_000455205.1	Bacteria_Actinobacteriota_Actinobacteria_Mycobacteriales_Mycobacteriaceae_Mycobacterium_Mycobacterium sp000455205
NZ_AUWR01000018.1_7	RS_GCF_000455125.1	Bacteria_Actinobacteriota_Actinobacteria_Mycobacteriales_Mycobacteriaceae_Mycolicibacter_Mycolicibacter sp000455125
NZ_AUWR01000052.1_62	RS_GCF_000455125.1	Bacteria_Actinobacteriota_Actinobacteria_Mycobacteriales_Mycobacteriaceae_Mycolicibacter_Mycolicibacter sp000455125
NZ_AVCH01000209.1_11	RS_GCF_000747075.1	Bacteria_Proteobacteria_Gammaproteobacteria_Xanthomonadales_Xanthomonadaceae_Arenimonas_Arenimonas malthae
NZ_AVCJ01000051.1_7	RS_GCF_000743535.1	Bacteria_Proteobacteria_Gammaproteobacteria_Xanthomonadales_Xanthomonadaceae_Arenimonas_Arenimonas donghaensis
NZ_AVCK01000063.1_86	RS_GCF_000747155.1	Bacteria_Proteobacteria_Gammaproteobacteria_Xanthomonadales_Xanthomonadaceae_Arenimonas_Arenimonas metalli
NZ_AVDB01000005.1_255	RS_GCF_000472185.1	Bacteria_Proteobacteria_Alphaproteobacteria_Rhodobacterales_Rhodobacteraceae_HIMB11_HIMB11 sp000472185
NZ_AVPJ01000002.1_184	RS_GCF_000768705.1	Bacteria_Actinobacteriota_Actinobacteria_Actinomycetales_Dermatophilaceae_Knoellia_Knoellia sinensis
NZ_AVPK01000005.1_68	RS_GCF_000768685.1	Bacteria_Actinobacteriota_Actinobacteria_Actinomycetales_Dermatophilaceae_Knoellia_Knoellia subterranea
NZ_AWSQ01000004.1_672	RS_GCF_000498575.2	Bacteria_Proteobacteria_Gammaproteobacteria_Pseudomonadales_Pseudomonadaceae_Pseudomonas_E_Pseudomonas_E taeanensis
NZ_AWSQ01000008.1_93	RS_GCF_000498575.2	Bacteria_Proteobacteria_Gammaproteobacteria_Pseudomonadales_Pseudomonadaceae_Pseudomonas_E_Pseudomonas_E taeanensis
NZ_AWSQ01000012.1_57	RS_GCF_000498575.2	Bacteria_Proteobacteria_Gammaproteobacteria_Pseudomonadales_Pseudomonadaceae_Pseudomonas_E_Pseudomonas_E taeanensis
NZ_AXBF01000004.1_115	RS_GCF_000473205.1	Bacteria_Proteobacteria_Alphaproteobacteria_Rhodobacterales_Rhodobacteraceae_Pseudophaeobacter_Pseudophaeobacter arcticus
NZ_AXBF01000006.1_167	RS_GCF_000473205.1	Bacteria_Proteobacteria_Alphaproteobacteria_Rhodobacterales_Rhodobacteraceae_Pseudophaeobacter_Pseudophaeobacter arcticus
NZ_AXBZ01000003.1_48	RS_GCF_000475295.1	Bacteria_Proteobacteria_Gammaproteobacteria_Pseudomonadales_Alcanivoracaceae_Alcanivorax_Alcanivorax sp000475295
NZ_AXBZ01000034.1_147	RS_GCF_000475295.1	Bacteria_Proteobacteria_Gammaproteobacteria_Pseudomonadales_Alcanivoracaceae_Alcanivorax_Alcanivorax sp000475295
NZ_AXVD01000011.1_178	RS_GCF_000482385.1	Bacteria_Actinobacteriota_Actinobacteria_Mycobacteriales_Mycobacteriaceae_Nocardia_Nocardia sp000482385
NZ_AXVD01000039.1_43	RS_GCF_000482385.1	Bacteria_Actinobacteriota_Actinobacteria_Mycobacteriales_Mycobacteriaceae_Nocardia_Nocardia sp000482385
NZ_AYMU01000008.1_93	RS_GCF_000633395.1	Bacteria_Proteobacteria_Gammaproteobacteria_Pseudomonadales_Pseudomonadaceae_Pseudomonas_E_Pseudomonas_E sp000633395
NZ_AYOY01000165.1_86	RS_GCF_000508185.1	Bacteria_Proteobacteria_Alphaproteobacteria_Sphingomonadales_Sphingomonadaceae_Sphingobium_Sphingobium sp000508185
NZ_AYTD01000012.1_43	RS_GCF_000503215.1	Bacteria_Proteobacteria_Gammaproteobacteria_Pseudomonadales_Pseudomonadaceae_Pseudomonas_E_Pseudomonas_E canadensis
NZ_AZIN01000001.1_13	RS_GCF_000511875.1	Bacteria_Proteobacteria_Gammaproteobacteria_Pseudomonadales_Porticoccaceae_HTCC2207_HTCC2207 sp000511875
NZ_AZUB01000003.1_438	RS_GCF_000568095.1	Bacteria_Proteobacteria_Gammaproteobacteria_Enterobacterales_Enterobacteriaceae_Enterobacter_Enterobacter sp000568095
NZ_BAED01000002.1_8	RS_GCF_000241345.1	Bacteria_Actinobacteriota_Actinobacteria_Mycobacteriales_Mycobacteriaceae_Gordonia_Gordonia amarae
NZ_BAED01000034.1_20	RS_GCF_000241345.1	Bacteria_Actinobacteriota_Actinobacteria_Mycobacteriales_Mycobacteriaceae_Gordonia_Gordonia amarae
NZ_BAEE01000047.1_21	RS_GCF_000241265.1	Bacteria_Actinobacteriota_Actinobacteria_Mycobacteriales_Mycobacteriaceae_Gordonia_Gordonia araii
NZ_BAEH01000014.1_4	RS_GCF_000241305.1	Bacteria_Actinobacteriota_Actinobacteria_Mycobacteriales_Mycobacteriaceae_Gordonia_Gordonia effusa
NZ_BAET01000007.1_225	RS_GCF_000252165.1	Bacteria_Proteobacteria_Gammaproteobacteria_Enterobacterales_Alteromonadaceae_Glaciecola_Glaciecola punicea
NZ_BAFB01000008.1_10	RS_GCF_000248075.1	Bacteria_Actinobacteriota_Actinobacteria_Mycobacteriales_Mycobacteriaceae_Gordonia_Gordonia otitidis
NZ_BAFC01000117.1_61	RS_GCF_000248055.1	Bacteria_Actinobacteriota_Actinobacteria_Mycobacteriales_Mycobacteriaceae_Gordonia_Gordonia sputi
NZ_BAFO02000032.1_969	RS_GCF_000308355.2	Bacteria_Actinobacteriota_Actinobacteria_Mycobacteriales_Mycobacteriaceae_Nocardia_Nocardia asteroides
NZ_BAFO02000033.1_58	RS_GCF_000308355.2	Bacteria_Actinobacteriota_Actinobacteria_Mycobacteriales_Mycobacteriaceae_Nocardia_Nocardia asteroides
NZ_BAFO02000033.1_62	RS_GCF_000308355.2	Bacteria_Actinobacteriota_Actinobacteria_Mycobacteriales_Mycobacteriaceae_Nocardia_Nocardia asteroides
NZ_BAFP01000113.1_19	RS_GCF_000308455.1	Bacteria_Actinobacteriota_Actinobacteria_Mycobacteriales_Mycobacteriaceae_Nocardia_Nocardia abscessus
NZ_BAFP01000113.1_23	RS_GCF_000308455.1	Bacteria_Actinobacteriota_Actinobacteria_Mycobacteriales_Mycobacteriaceae_Nocardia_Nocardia abscessus
NZ_BAFP01000274.1_97	RS_GCF_000308455.1	Bacteria_Actinobacteriota_Actinobacteria_Mycobacteriales_Mycobacteriaceae_Nocardia_Nocardia abscessus
NZ_BAFQ01000035.1_33	RS_GCF_000308375.1	Bacteria_Actinobacteriota_Actinobacteria_Mycobacteriales_Mycobacteriaceae_Nocardia_Nocardia aobensis
NZ_BAFQ01000123.1_13	RS_GCF_000308375.1	Bacteria_Actinobacteriota_Actinobacteria_Mycobacteriales_Mycobacteriaceae_Nocardia_Nocardia aobensis
NZ_BAFQ01000150.1_37	RS_GCF_000308375.1	Bacteria_Actinobacteriota_Actinobacteria_Mycobacteriales_Mycobacteriaceae_Nocardia_Nocardia aobensis
NZ_BAFQ01000150.1_41	RS_GCF_000308375.1	Bacteria_Actinobacteriota_Actinobacteria_Mycobacteriales_Mycobacteriaceae_Nocardia_Nocardia aobensis
NZ_BAFR01000160.1_39	RS_GCF_000308435.1	Bacteria_Actinobacteriota_Actinobacteria_Mycobacteriales_Mycobacteriaceae_Nocardia_Nocardia araoensis
NZ_BAFR01000160.1_43	RS_GCF_000308435.1	Bacteria_Actinobacteriota_Actinobacteria_Mycobacteriales_Mycobacteriaceae_Nocardia_Nocardia araoensis
NZ_BAFR01000352.1_77	RS_GCF_000308435.1	Bacteria_Actinobacteriota_Actinobacteria_Mycobacteriales_Mycobacteriaceae_Nocardia_Nocardia araoensis
NZ_BAFS01000219.1_3	RS_GCF_000308415.1	Bacteria_Actinobacteriota_Actinobacteria_Mycobacteriales_Mycobacteriaceae_Nocardia_Nocardia asiatica
NZ_BAFS01000219.1_7	RS_GCF_000308415.1	Bacteria_Actinobacteriota_Actinobacteria_Mycobacteriales_Mycobacteriaceae_Nocardia_Nocardia asiatica
NZ_BAFS01000475.1_26	RS_GCF_000308415.1	Bacteria_Actinobacteriota_Actinobacteria_Mycobacteriales_Mycobacteriaceae_Nocardia_Nocardia asiatica
NZ_BAFT02000058.1_65	RS_GCF_000308475.2	Bacteria_Actinobacteriota_Actinobacteria_Mycobacteriales_Mycobacteriaceae_Nocardia_Nocardia brasiliensis
NZ_BAFT02000058.1_69	RS_GCF_000308475.2	Bacteria_Actinobacteriota_Actinobacteria_Mycobacteriales_Mycobacteriaceae_Nocardia_Nocardia brasiliensis
NZ_BAFT02000068.1_14	RS_GCF_000308475.2	Bacteria_Actinobacteriota_Actinobacteria_Mycobacteriales_Mycobacteriaceae_Nocardia_Nocardia brasiliensis
NZ_BAFU01000070.1_152	RS_GCF_000308495.1	Bacteria_Actinobacteriota_Actinobacteria_Mycobacteriales_Mycobacteriaceae_Nocardia_Nocardia brevicatena
NZ_BAFU01000070.1_156	RS_GCF_000308495.1	Bacteria_Actinobacteriota_Actinobacteria_Mycobacteriales_Mycobacteriaceae_Nocardia_Nocardia brevicatena
NZ_BAFV01000007.1_56	RS_GCF_000308515.1	Bacteria_Actinobacteriota_Actinobacteria_Mycobacteriales_Mycobacteriaceae_Nocardia_Nocardia carnea
NZ_BAFV01000056.1_52	RS_GCF_000308515.1	Bacteria_Actinobacteriota_Actinobacteria_Mycobacteriales_Mycobacteriaceae_Nocardia_Nocardia carnea
NZ_BAFV01000116.1_48	RS_GCF_000308515.1	Bacteria_Actinobacteriota_Actinobacteria_Mycobacteriales_Mycobacteriaceae_Nocardia_Nocardia carnea
NZ_BAFW01000029.1_27	RS_GCF_000308535.1	Bacteria_Actinobacteriota_Actinobacteria_Mycobacteriales_Mycobacteriaceae_Nocardia_Nocardia cerradoensis
NZ_BAFW01000161.1_13	RS_GCF_000308535.1	Bacteria_Actinobacteriota_Actinobacteria_Mycobacteriales_Mycobacteriaceae_Nocardia_Nocardia cerradoensis
NZ_BAFW01000200.1_40	RS_GCF_000308535.1	Bacteria_Actinobacteriota_Actinobacteria_Mycobacteriales_Mycobacteriaceae_Nocardia_Nocardia cerradoensis
NZ_BAFW01000200.1_44	RS_GCF_000308535.1	Bacteria_Actinobacteriota_Actinobacteria_Mycobacteriales_Mycobacteriaceae_Nocardia_Nocardia cerradoensis
NZ_BAFW01000334.1_3	RS_GCF_000308535.1	Bacteria_Actinobacteriota_Actinobacteria_Mycobacteriales_Mycobacteriaceae_Nocardia_Nocardia cerradoensis
NZ_BAFX01000112.1_14	RS_GCF_000308815.1	Bacteria_Actinobacteriota_Actinobacteria_Mycobacteriales_Mycobacteriaceae_Nocardia_Nocardia concava
NZ_BAFX01000205.1_88	RS_GCF_000308815.1	Bacteria_Actinobacteriota_Actinobacteria_Mycobacteriales_Mycobacteriaceae_Nocardia_Nocardia concava
NZ_BAFY01000125.1_22	RS_GCF_000308555.1	Bacteria_Actinobacteriota_Actinobacteria_Mycobacteriales_Mycobacteriaceae_Nocardia_Nocardia cyriacigeorgica
NZ_BAFY01000132.1_16	RS_GCF_000308555.1	Bacteria_Actinobacteriota_Actinobacteria_Mycobacteriales_Mycobacteriaceae_Nocardia_Nocardia cyriacigeorgica
NZ_BAFY01000194.1_36	RS_GCF_000308555.1	Bacteria_Actinobacteriota_Actinobacteria_Mycobacteriales_Mycobacteriaceae_Nocardia_Nocardia cyriacigeorgica
NZ_BAFY01000194.1_40	RS_GCF_000308555.1	Bacteria_Actinobacteriota_Actinobacteria_Mycobacteriales_Mycobacteriaceae_Nocardia_Nocardia cyriacigeorgica
NZ_BAFZ01000051.1_20	RS_GCF_000308575.1	Bacteria_Actinobacteriota_Actinobacteria_Mycobacteriales_Mycobacteriaceae_Nocardia_Nocardia exalbida
NZ_BAFZ01000093.1_2	RS_GCF_000308575.1	Bacteria_Actinobacteriota_Actinobacteria_Mycobacteriales_Mycobacteriaceae_Nocardia_Nocardia exalbida
NZ_BAFZ01000093.1_6	RS_GCF_000308575.1	Bacteria_Actinobacteriota_Actinobacteria_Mycobacteriales_Mycobacteriaceae_Nocardia_Nocardia exalbida
NZ_BAGA01000116.1_29	RS_GCF_000308595.1	Bacteria_Actinobacteriota_Actinobacteria_Mycobacteriales_Mycobacteriaceae_Nocardia_Nocardia higoensis
NZ_BAGA01000116.1_33	RS_GCF_000308595.1	Bacteria_Actinobacteriota_Actinobacteria_Mycobacteriales_Mycobacteriaceae_Nocardia_Nocardia higoensis
NZ_BAGB01000012.1_206	RS_GCF_000308615.1	Bacteria_Actinobacteriota_Actinobacteria_Mycobacteriales_Mycobacteriaceae_Nocardia_Nocardia jiangxiensis
NZ_BAGB01000061.1_55	RS_GCF_000308615.1	Bacteria_Actinobacteriota_Actinobacteria_Mycobacteriales_Mycobacteriaceae_Nocardia_Nocardia jiangxiensis
NZ_BAGB01000063.1_37	RS_GCF_000308615.1	Bacteria_Actinobacteriota_Actinobacteria_Mycobacteriales_Mycobacteriaceae_Nocardia_Nocardia jiangxiensis
NZ_BAGB01000076.1_6	RS_GCF_000308615.1	Bacteria_Actinobacteriota_Actinobacteria_Mycobacteriales_Mycobacteriaceae_Nocardia_Nocardia jiangxiensis
NZ_BAGC01000045.1_24	RS_GCF_000308655.1	Bacteria_Actinobacteriota_Actinobacteria_Mycobacteriales_Mycobacteriaceae_Nocardia_Nocardia niigatensis
NZ_BAGC01000056.1_15	RS_GCF_000308655.1	Bacteria_Actinobacteriota_Actinobacteria_Mycobacteriales_Mycobacteriaceae_Nocardia_Nocardia niigatensis
NZ_BAGC01000113.1_185	RS_GCF_000308655.1	Bacteria_Actinobacteriota_Actinobacteria_Mycobacteriales_Mycobacteriaceae_Nocardia_Nocardia niigatensis
NZ_BAGD01000071.1_68	RS_GCF_000308635.1	Bacteria_Actinobacteriota_Actinobacteria_Mycobacteriales_Mycobacteriaceae_Nocardia_Nocardia otitidiscaviarum
NZ_BAGD01000103.1_1	RS_GCF_000308635.1	Bacteria_Actinobacteriota_Actinobacteria_Mycobacteriales_Mycobacteriaceae_Nocardia_Nocardia otitidiscaviarum
NZ_BAGE01000046.1_102	RS_GCF_000308675.1	Bacteria_Actinobacteriota_Actinobacteria_Mycobacteriales_Mycobacteriaceae_Nocardia_Nocardia paucivorans
NZ_BAGE01000046.1_98	RS_GCF_000308675.1	Bacteria_Actinobacteriota_Actinobacteria_Mycobacteriales_Mycobacteriaceae_Nocardia_Nocardia paucivorans
NZ_BAGF01000044.1_24	RS_GCF_000308755.1	Bacteria_Actinobacteriota_Actinobacteria_Mycobacteriales_Mycobacteriaceae_Nocardia_Nocardia pneumoniae
NZ_BAGF01000062.1_79	RS_GCF_000308755.1	Bacteria_Actinobacteriota_Actinobacteria_Mycobacteriales_Mycobacteriaceae_Nocardia_Nocardia pneumoniae
NZ_BAGF01000062.1_83	RS_GCF_000308755.1	Bacteria_Actinobacteriota_Actinobacteria_Mycobacteriales_Mycobacteriaceae_Nocardia_Nocardia pneumoniae
NZ_BAGG01000099.1_14	RS_GCF_000308695.1	Bacteria_Actinobacteriota_Actinobacteria_Mycobacteriales_Mycobacteriaceae_Nocardia_Nocardia takedensis
NZ_BAGG01000099.1_18	RS_GCF_000308695.1	Bacteria_Actinobacteriota_Actinobacteria_Mycobacteriales_Mycobacteriaceae_Nocardia_Nocardia takedensis
NZ_BAGG01000109.1_17	RS_GCF_000308695.1	Bacteria_Actinobacteriota_Actinobacteria_Mycobacteriales_Mycobacteriaceae_Nocardia_Nocardia takedensis
NZ_BAGG01000225.1_2	RS_GCF_000308695.1	Bacteria_Actinobacteriota_Actinobacteria_Mycobacteriales_Mycobacteriaceae_Nocardia_Nocardia takedensis
NZ_BAGH01000225.1_3	RS_GCF_000308715.1	Bacteria_Actinobacteriota_Actinobacteria_Mycobacteriales_Mycobacteriaceae_Nocardia_Nocardia tenerifensis
NZ_BAGH01000322.1_11	RS_GCF_000308715.1	Bacteria_Actinobacteriota_Actinobacteria_Mycobacteriales_Mycobacteriaceae_Nocardia_Nocardia tenerifensis
NZ_BAGH01000322.1_7	RS_GCF_000308715.1	Bacteria_Actinobacteriota_Actinobacteria_Mycobacteriales_Mycobacteriaceae_Nocardia_Nocardia tenerifensis
NZ_BAGJ01000140.1_21	RS_GCF_000308775.1	Bacteria_Actinobacteriota_Actinobacteria_Mycobacteriales_Mycobacteriaceae_Nocardia_Nocardia testacea
NZ_BAGJ01000140.1_25	RS_GCF_000308775.1	Bacteria_Actinobacteriota_Actinobacteria_Mycobacteriales_Mycobacteriaceae_Nocardia_Nocardia testacea
NZ_BAGJ01000260.1_21	RS_GCF_000308775.1	Bacteria_Actinobacteriota_Actinobacteria_Mycobacteriales_Mycobacteriaceae_Nocardia_Nocardia testacea
NZ_BAGJ01000272.1_97	RS_GCF_000308775.1	Bacteria_Actinobacteriota_Actinobacteria_Mycobacteriales_Mycobacteriaceae_Nocardia_Nocardia testacea
NZ_BAGK01000189.1_10	RS_GCF_000308795.1	Bacteria_Actinobacteriota_Actinobacteria_Mycobacteriales_Mycobacteriaceae_Nocardia_Nocardia thailandica
NZ_BAGK01000189.1_14	RS_GCF_000308795.1	Bacteria_Actinobacteriota_Actinobacteria_Mycobacteriales_Mycobacteriaceae_Nocardia_Nocardia thailandica
NZ_BAGK01000241.1_75	RS_GCF_000308795.1	Bacteria_Actinobacteriota_Actinobacteria_Mycobacteriales_Mycobacteriaceae_Nocardia_Nocardia thailandica
NZ_BAGL01000057.1_113	RS_GCF_000308875.1	Bacteria_Actinobacteriota_Actinobacteria_Mycobacteriales_Mycobacteriaceae_Nocardia_Nocardia transvalensis
NZ_BAGL01000067.1_38	RS_GCF_000308875.1	Bacteria_Actinobacteriota_Actinobacteria_Mycobacteriales_Mycobacteriaceae_Nocardia_Nocardia transvalensis
NZ_BAGM01000088.1_6	RS_GCF_000308855.1	Bacteria_Actinobacteriota_Actinobacteria_Mycobacteriales_Mycobacteriaceae_Nocardia_Nocardia veterana
NZ_BAGM01000103.1_22	RS_GCF_000308855.1	Bacteria_Actinobacteriota_Actinobacteria_Mycobacteriales_Mycobacteriaceae_Nocardia_Nocardia veterana
NZ_BAGM01000103.1_26	RS_GCF_000308855.1	Bacteria_Actinobacteriota_Actinobacteria_Mycobacteriales_Mycobacteriaceae_Nocardia_Nocardia veterana
NZ_BAGN01000172.1_45	RS_GCF_000308835.1	Bacteria_Actinobacteriota_Actinobacteria_Mycobacteriales_Mycobacteriaceae_Nocardia_Nocardia vinacea
NZ_BAGN01000189.1_4	RS_GCF_000308835.1	Bacteria_Actinobacteriota_Actinobacteria_Mycobacteriales_Mycobacteriaceae_Nocardia_Nocardia vinacea
NZ_BAGN01000189.1_8	RS_GCF_000308835.1	Bacteria_Actinobacteriota_Actinobacteria_Mycobacteriales_Mycobacteriaceae_Nocardia_Nocardia vinacea
NZ_BANR01000003.1_34	RS_GCF_000332975.1	Bacteria_Actinobacteriota_Actinobacteria_Mycobacteriales_Mycobacteriaceae_Gordonia_Gordonia aichiensis
NZ_BANR01000004.1_141	RS_GCF_000332975.1	Bacteria_Actinobacteriota_Actinobacteria_Mycobacteriales_Mycobacteriaceae_Gordonia_Gordonia aichiensis
NZ_BANS01000037.1_51	RS_GCF_000332995.1	Bacteria_Actinobacteriota_Actinobacteria_Mycobacteriales_Mycobacteriaceae_Gordonia_Gordonia amicalis
NZ_BANT01000025.1_32	RS_GCF_000333015.1	Bacteria_Actinobacteriota_Actinobacteria_Mycobacteriales_Mycobacteriaceae_Gordonia_Gordonia hirsuta
NZ_BANU01000008.1_176	RS_GCF_000333035.1	Bacteria_Actinobacteriota_Actinobacteria_Mycobacteriales_Mycobacteriaceae_Gordonia_Gordonia sihwensis
NZ_BANU01000017.1_17	RS_GCF_000333035.1	Bacteria_Actinobacteriota_Actinobacteria_Mycobacteriales_Mycobacteriaceae_Gordonia_Gordonia sihwensis
NZ_BANX01000003.1_94	RS_GCF_000334455.1	Bacteria_Actinobacteriota_Actinobacteria_Mycobacteriales_Mycobacteriaceae_Gordonia_Gordonia soli
NZ_BANX01000026.1_63	RS_GCF_000334455.1	Bacteria_Actinobacteriota_Actinobacteria_Mycobacteriales_Mycobacteriaceae_Gordonia_Gordonia soli
NZ_BAOP01000005.1_98	RS_GCF_000344135.1	Bacteria_Actinobacteriota_Actinobacteria_Mycobacteriales_Mycobacteriaceae_Gordonia_Gordonia malaquae
NZ_BATB01000001.1_60	RS_GCF_000466965.1	Bacteria_Proteobacteria_Alphaproteobacteria_Rhodobacterales_Rhodobacteraceae_Limimaricola_Limimaricola cinnabarinus
NZ_BATB01000039.1_4	RS_GCF_000466965.1	Bacteria_Proteobacteria_Alphaproteobacteria_Rhodobacterales_Rhodobacteraceae_Limimaricola_Limimaricola cinnabarinus
NZ_BATI01000005.1_180	RS_GCF_000467105.1	Bacteria_Proteobacteria_Gammaproteobacteria_Pseudomonadales_Pseudomonadaceae_Pseudomonas_E_Pseudomonas_E alcaligenes
NZ_BATO01000031.1_54	RS_GCF_000474255.1	Bacteria_Proteobacteria_Gammaproteobacteria_Pseudomonadales_Pseudomonadaceae_Pseudomonas_F_Pseudomonas_F alcaligenes
NZ_BATO01000051.1_9	RS_GCF_000474255.1	Bacteria_Proteobacteria_Gammaproteobacteria_Pseudomonadales_Pseudomonadaceae_Pseudomonas_F_Pseudomonas_F alcaligenes
NZ_BAUA01000181.1_65	RS_GCF_000710915.1	Bacteria_Actinobacteriota_Actinobacteria_Mycobacteriales_Mycobacteriaceae_Nocardia_Nocardia brasiliensis_A
NZ_BAUA01000181.1_69	RS_GCF_000710915.1	Bacteria_Actinobacteriota_Actinobacteria_Mycobacteriales_Mycobacteriaceae_Nocardia_Nocardia brasiliensis_A
NZ_BAUA01000191.1_16	RS_GCF_000710915.1	Bacteria_Actinobacteriota_Actinobacteria_Mycobacteriales_Mycobacteriaceae_Nocardia_Nocardia brasiliensis_A
NZ_BAVQ01000005.1_62	RS_GCF_000524475.1	Bacteria_Actinobacteriota_Actinobacteria_Mycobacteriales_Mycobacteriaceae_Tomitella_Tomitella biformata
NZ_BAVQ01000035.1_46	RS_GCF_000524475.1	Bacteria_Actinobacteriota_Actinobacteria_Mycobacteriales_Mycobacteriaceae_Tomitella_Tomitella biformata
NZ_BAVQ01000080.1_88	RS_GCF_000524475.1	Bacteria_Actinobacteriota_Actinobacteria_Mycobacteriales_Mycobacteriaceae_Tomitella_Tomitella biformata
NZ_BAWF01000001.1_178	RS_GCF_000583735.1	Bacteria_Actinobacteriota_Actinobacteria_Mycobacteriales_Mycobacteriaceae_Rhodococcus_Rhodococcus wratislaviensis
NZ_BAYB01000034.1_85	RS_GCF_000685035.1	Bacteria_Proteobacteria_Gammaproteobacteria_Burkholderiales_Burkholderiaceae_Paraburkholderia_B_Paraburkholderia_B ferrariae
NZ_BBMK01000001.1_585	RS_GCF_000755285.1	Bacteria_Bacteroidota_Bacteroidia_Flavobacteriales_Flavobacteriaceae_Nonlabens_Nonlabens ulvanivorans_A
NZ_BBNM01000007.1_35	RS_GCF_000760595.1	Bacteria_Proteobacteria_Gammaproteobacteria_Pseudomonadales_Moraxellaceae_Acinetobacter_Acinetobacter soli
NZ_BBOJ01000021.1_66	RS_GCF_000974445.1	Bacteria_Actinobacteriota_Actinobacteria_Mycobacteriales_Pseudonocardiaceae_Lentzea_Lentzea aerocolonigenes
NZ_BBPH01000014.1_25	RS_GCF_000787695.1	Bacteria_Proteobacteria_Alphaproteobacteria_Rhodobacterales_Rhodobacteraceae_Paracoccus_Paracoccus sp000787695
NZ_BBQC01000006.1_154	RS_GCF_000813265.1	Bacteria_Proteobacteria_Gammaproteobacteria_Pseudomonadales_Pseudomonadaceae_Pseudomonas_E_Pseudomonas_E mendocina
NZ_BBRX01000087.1_11	RS_GCF_000829675.1	Bacteria_Proteobacteria_Gammaproteobacteria_Pseudomonadales_Moraxellaceae_Acinetobacter_Acinetobacter rudis
NZ_BCND01000002.1_110	RS_GCF_001515365.1	Bacteria_Actinobacteriota_Actinobacteria_Mycobacteriales_Mycobacteriaceae_Mycobacterium_Mycobacterium pseudoshottsii
NZ_BCND01000014.1_30	RS_GCF_001515365.1	Bacteria_Actinobacteriota_Actinobacteria_Mycobacteriales_Mycobacteriaceae_Mycobacterium_Mycobacterium pseudoshottsii
NZ_BCNF01000083.1_20	RS_GCF_001485495.1	Bacteria_Actinobacteriota_Actinobacteria_Mycobacteriales_Mycobacteriaceae_Gordonia_Gordonia desulfuricans
NZ_BCQS01000011.1_95	RS_GCF_001552195.1	Bacteria_Actinobacteriota_Actinobacteria_Streptosporangiales_Streptosporangiaceae_Spirillospora_Spirillospora latina
NZ_BCRD01000002.1_347	RS_GCF_001552415.1	Bacteria_Actinobacteriota_Actinobacteria_Mycobacteriales_Mycobacteriaceae_Corynebacterium_Corynebacterium xerosis
NZ_BCRJ01000006.1_72	RS_GCF_001552535.1	Bacteria_Actinobacteriota_Actinobacteria_Propionibacteriales_Nocardioidaceae_Nocardioides_Nocardioides jensenii
NZ_BCRM01000001.1_302	RS_GCF_001552595.1	Bacteria_Actinobacteriota_Actinobacteria_Mycobacteriales_Mycobacteriaceae_Rhodococcus_Rhodococcus erythropolis
NZ_BCRM01000003.1_242	RS_GCF_001552595.1	Bacteria_Actinobacteriota_Actinobacteria_Mycobacteriales_Mycobacteriaceae_Rhodococcus_Rhodococcus erythropolis
NZ_BCRM01000006.1_59	RS_GCF_001552595.1	Bacteria_Actinobacteriota_Actinobacteria_Mycobacteriales_Mycobacteriaceae_Rhodococcus_Rhodococcus erythropolis
NZ_BCRM01000007.1_114	RS_GCF_001552595.1	Bacteria_Actinobacteriota_Actinobacteria_Mycobacteriales_Mycobacteriaceae_Rhodococcus_Rhodococcus erythropolis
NZ_BCRN01000010.1_143	RS_GCF_001552615.1	Bacteria_Actinobacteriota_Actinobacteria_Mycobacteriales_Mycobacteriaceae_Millisia_Millisia brevis
NZ_BCRN01000014.1_105	RS_GCF_001552615.1	Bacteria_Actinobacteriota_Actinobacteria_Mycobacteriales_Mycobacteriaceae_Millisia_Millisia brevis
NZ_BCRS01000020.1_25	RS_GCF_001552715.1	Bacteria_Actinobacteriota_Actinobacteria_Mycobacteriales_Mycobacteriaceae_Mycolicibacterium_Mycolicibacterium vaccae
NZ_BCRS01000066.1_7	RS_GCF_001552715.1	Bacteria_Actinobacteriota_Actinobacteria_Mycobacteriales_Mycobacteriaceae_Mycolicibacterium_Mycolicibacterium vaccae
NZ_BCRV01000007.1_104	RS_GCF_001552855.1	Bacteria_Actinobacteriota_Actinobacteria_Mycobacteriales_Mycobacteriaceae_Skermania_Skermania piniformis
NZ_BCRV01000014.1_74	RS_GCF_001552855.1	Bacteria_Actinobacteriota_Actinobacteria_Mycobacteriales_Mycobacteriaceae_Skermania_Skermania piniformis
NZ_BCSQ01000002.1_14	RS_GCF_001570945.1	Bacteria_Actinobacteriota_Actinobacteria_Actinomycetales_Dermatophilaceae_Janibacter_Janibacter anophelis
NZ_BCSR01000007.1_19	RS_GCF_001570965.1	Bacteria_Actinobacteriota_Actinobacteria_Actinomycetales_Dermatophilaceae_Janibacter_Janibacter corallicola
NZ_BCSS01000017.1_52	RS_GCF_001570985.1	Bacteria_Actinobacteriota_Actinobacteria_Actinomycetales_Dermatophilaceae_Janibacter_Janibacter limosus
NZ_BCSX01000047.1_73	RS_GCF_001570425.1	Bacteria_Actinobacteriota_Actinobacteria_Mycobacteriales_Mycobacteriaceae_Mycolicibacterium_Mycolicibacterium brisbanense
NZ_BCSX01000051.1_139	RS_GCF_001570425.1	Bacteria_Actinobacteriota_Actinobacteria_Mycobacteriales_Mycobacteriaceae_Mycolicibacterium_Mycolicibacterium brisbanense
NZ_BCTA01000093.1_94	RS_GCF_001570485.1	Bacteria_Actinobacteriota_Actinobacteria_Mycobacteriales_Mycobacteriaceae_Mycolicibacterium_Mycolicibacterium novocastrense
NZ_BCTU01000007.1_53	RS_GCF_001590925.1	Bacteria_Proteobacteria_Gammaproteobacteria_Enterobacterales_Enterobacteriaceae_Serratia_Serratia plymuthica
NZ_BCTW01000012.1_128	RS_GCF_001590965.1	Bacteria_Proteobacteria_Alphaproteobacteria_Sphingomonadales_Sphingomonadaceae_Novosphingobium_Novosphingobium lentum
NZ_BCTW01000012.1_128	RS_GCF_001590965.1	Bacteria_Proteobacteria_Alphaproteobacteria_Sphingomonadales_Sphingomonadaceae_Novosphingobium_Novosphingobium lentum
NZ_BCUA01000003.1_72	RS_GCF_001591045.1	Bacteria_Proteobacteria_Alphaproteobacteria_Sphingomonadales_Sphingomonadaceae_Sphingopyxis_Sphingopyxis granuli
NZ_BCWU01000002.1_336	RS_GCF_001592365.1	Bacteria_Actinobacteriota_Actinobacteria_Mycobacteriales_Mycobacteriaceae_Gordonia_Gordonia hydrophobica
NZ_BCWV01000003.1_397	RS_GCF_001894765.1	Bacteria_Actinobacteriota_Actinobacteria_Mycobacteriales_Mycobacteriaceae_Rhodococcus_Rhodococcus corynebacterioides
NZ_BCWV01000006.1_163	RS_GCF_001894765.1	Bacteria_Actinobacteriota_Actinobacteria_Mycobacteriales_Mycobacteriaceae_Rhodococcus_Rhodococcus corynebacterioides
NZ_BCWW01000001.1_29	RS_GCF_001894785.1	Bacteria_Actinobacteriota_Actinobacteria_Mycobacteriales_Mycobacteriaceae_Rhodococcus_Rhodococcus fascians
NZ_BCWW01000002.1_358	RS_GCF_001894785.1	Bacteria_Actinobacteriota_Actinobacteria_Mycobacteriales_Mycobacteriaceae_Rhodococcus_Rhodococcus fascians
NZ_BCWW01000006.1_389	RS_GCF_001894785.1	Bacteria_Actinobacteriota_Actinobacteria_Mycobacteriales_Mycobacteriaceae_Rhodococcus_Rhodococcus fascians
NZ_BCWX01000001.1_1187	RS_GCF_001894805.1	Bacteria_Actinobacteriota_Actinobacteria_Mycobacteriales_Mycobacteriaceae_Rhodococcus_Rhodococcus globerulus
NZ_BCWX01000002.1_1282	RS_GCF_001894805.1	Bacteria_Actinobacteriota_Actinobacteria_Mycobacteriales_Mycobacteriaceae_Rhodococcus_Rhodococcus globerulus
NZ_BCWX01000002.1_290	RS_GCF_001894805.1	Bacteria_Actinobacteriota_Actinobacteria_Mycobacteriales_Mycobacteriaceae_Rhodococcus_Rhodococcus globerulus
NZ_BCWX01000009.1_57	RS_GCF_001894805.1	Bacteria_Actinobacteriota_Actinobacteria_Mycobacteriales_Mycobacteriaceae_Rhodococcus_Rhodococcus globerulus
NZ_BCWY01000004.1_31	RS_GCF_001894825.1	Bacteria_Actinobacteriota_Actinobacteria_Mycobacteriales_Mycobacteriaceae_Rhodococcus_Rhodococcus jostii
NZ_BCXA01000029.1_26	RS_GCF_001894865.1	Bacteria_Actinobacteriota_Actinobacteria_Mycobacteriales_Mycobacteriaceae_Rhodococcus_Rhodococcus maanshanensis
NZ_BCXB01000005.1_24	RS_GCF_001894885.1	Bacteria_Actinobacteriota_Actinobacteria_Mycobacteriales_Mycobacteriaceae_Rhodococcus_Rhodococcus marinonascens
NZ_BCXB01000015.1_82	RS_GCF_001894885.1	Bacteria_Actinobacteriota_Actinobacteria_Mycobacteriales_Mycobacteriaceae_Rhodococcus_Rhodococcus marinonascens
NZ_BCXE01000024.1_5	RS_GCF_001894945.1	Bacteria_Actinobacteriota_Actinobacteria_Mycobacteriales_Mycobacteriaceae_Rhodococcus_Rhodococcus ruber
NZ_BCXE01000027.1_53	RS_GCF_001894945.1	Bacteria_Actinobacteriota_Actinobacteria_Mycobacteriales_Mycobacteriaceae_Rhodococcus_Rhodococcus ruber
NZ_BCXG01000004.1_85	RS_GCF_001894985.1	Bacteria_Actinobacteriota_Actinobacteria_Mycobacteriales_Mycobacteriaceae_Rhodococcus_Rhodococcus tukisamuensis
NZ_BCXH01000014.1_132	RS_GCF_001895005.1	Bacteria_Actinobacteriota_Actinobacteria_Mycobacteriales_Mycobacteriaceae_Rhodococcus_Rhodococcus yunnanensis
NZ_BCXH01000020.1_81	RS_GCF_001895005.1	Bacteria_Actinobacteriota_Actinobacteria_Mycobacteriales_Mycobacteriaceae_Rhodococcus_Rhodococcus yunnanensis
NZ_BCXH01000025.1_36	RS_GCF_001895005.1	Bacteria_Actinobacteriota_Actinobacteria_Mycobacteriales_Mycobacteriaceae_Rhodococcus_Rhodococcus yunnanensis
NZ_BCXI01000019.1_26	RS_GCF_001895025.1	Bacteria_Actinobacteriota_Actinobacteria_Mycobacteriales_Mycobacteriaceae_Rhodococcus_Rhodococcus zopfii
NZ_BCXI01000043.1_3	RS_GCF_001895025.1	Bacteria_Actinobacteriota_Actinobacteria_Mycobacteriales_Mycobacteriaceae_Rhodococcus_Rhodococcus zopfii
NZ_BCYT01000026.1_1	RS_GCF_001598335.1	Bacteria_Proteobacteria_Alphaproteobacteria_Sphingomonadales_Sphingomonadaceae_Sphingobium_Sphingobium abikonense
NZ_BDAC01000002.1_358	RS_GCF_002091635.1	Bacteria_Proteobacteria_Gammaproteobacteria_Pseudomonadales_Pseudomonadaceae_Pseudomonas_M_Pseudomonas_M indica
NZ_BDAC01000053.1_1	RS_GCF_002091635.1	Bacteria_Proteobacteria_Gammaproteobacteria_Pseudomonadales_Pseudomonadaceae_Pseudomonas_M_Pseudomonas_M indica
NZ_BDAI01000001.1_357	RS_GCF_002091755.1	Bacteria_Proteobacteria_Gammaproteobacteria_Pseudomonadales_Pseudomonadaceae_Pseudomonas_Pseudomonas nitroreducens
NZ_BDAM01000003.1_328	RS_GCF_001895045.1	Bacteria_Actinobacteriota_Actinobacteria_Mycobacteriales_Mycobacteriaceae_Rhodococcus_Rhodococcus coprophilus
NZ_BDAM01000010.1_145	RS_GCF_001895045.1	Bacteria_Actinobacteriota_Actinobacteria_Mycobacteriales_Mycobacteriaceae_Rhodococcus_Rhodococcus coprophilus
NZ_BDAP01000003.1_531	RS_GCF_001598915.1	Bacteria_Actinobacteriota_Actinobacteria_Mycobacteriales_Mycobacteriaceae_Williamsia_Williamsia muralis
NZ_BDAP01000004.1_136	RS_GCF_001598915.1	Bacteria_Actinobacteriota_Actinobacteria_Mycobacteriales_Mycobacteriaceae_Williamsia_Williamsia muralis
NZ_BDAP01000008.1_71	RS_GCF_001598915.1	Bacteria_Actinobacteriota_Actinobacteria_Mycobacteriales_Mycobacteriaceae_Williamsia_Williamsia muralis
NZ_BDAU01000038.1_55	RS_GCF_001612615.1	Bacteria_Actinobacteriota_Actinobacteria_Mycobacteriales_Mycobacteriaceae_Nocardia_Nocardia amikacinitolerans
NZ_BDAU01000049.1_1	RS_GCF_001612615.1	Bacteria_Actinobacteriota_Actinobacteria_Mycobacteriales_Mycobacteriaceae_Nocardia_Nocardia amikacinitolerans
NZ_BDAU01000049.1_5	RS_GCF_001612615.1	Bacteria_Actinobacteriota_Actinobacteria_Mycobacteriales_Mycobacteriaceae_Nocardia_Nocardia amikacinitolerans
NZ_BDAU01000053.1_10	RS_GCF_001612615.1	Bacteria_Actinobacteriota_Actinobacteria_Mycobacteriales_Mycobacteriaceae_Nocardia_Nocardia amikacinitolerans
NZ_BDAV01000002.1_20	RS_GCF_001612635.1	Bacteria_Actinobacteriota_Actinobacteria_Mycobacteriales_Mycobacteriaceae_Nocardia_Nocardia africana
NZ_BDAV01000007.1_238	RS_GCF_001612635.1	Bacteria_Actinobacteriota_Actinobacteria_Mycobacteriales_Mycobacteriaceae_Nocardia_Nocardia africana
NZ_BDAV01000013.1_166	RS_GCF_001612635.1	Bacteria_Actinobacteriota_Actinobacteria_Mycobacteriales_Mycobacteriaceae_Nocardia_Nocardia africana
NZ_BDAV01000013.1_171	RS_GCF_001612635.1	Bacteria_Actinobacteriota_Actinobacteria_Mycobacteriales_Mycobacteriaceae_Nocardia_Nocardia africana
NZ_BDAW01000036.1_65	RS_GCF_001625085.1	Bacteria_Actinobacteriota_Actinobacteria_Mycobacteriales_Mycobacteriaceae_Nocardia_Nocardia acidivorans
NZ_BDAW01000042.1_66	RS_GCF_001625085.1	Bacteria_Actinobacteriota_Actinobacteria_Mycobacteriales_Mycobacteriaceae_Nocardia_Nocardia acidivorans
NZ_BDAX01000002.1_598	RS_GCF_001612665.1	Bacteria_Actinobacteriota_Actinobacteria_Mycobacteriales_Mycobacteriaceae_Nocardia_Nocardia alba
NZ_BDAX01000013.1_87	RS_GCF_001612665.1	Bacteria_Actinobacteriota_Actinobacteria_Mycobacteriales_Mycobacteriaceae_Nocardia_Nocardia alba
NZ_BDAX01000013.1_91	RS_GCF_001612665.1	Bacteria_Actinobacteriota_Actinobacteria_Mycobacteriales_Mycobacteriaceae_Nocardia_Nocardia alba
NZ_BDAX01000018.1_97	RS_GCF_001612665.1	Bacteria_Actinobacteriota_Actinobacteria_Mycobacteriales_Mycobacteriaceae_Nocardia_Nocardia alba
NZ_BDAY01000025.1_33	RS_GCF_001612685.1	Bacteria_Actinobacteriota_Actinobacteria_Mycobacteriales_Mycobacteriaceae_Nocardia_Nocardia altamirensis
NZ_BDAY01000043.1_4	RS_GCF_001612685.1	Bacteria_Actinobacteriota_Actinobacteria_Mycobacteriales_Mycobacteriaceae_Nocardia_Nocardia altamirensis
NZ_BDAY01000043.1_7	RS_GCF_001612685.1	Bacteria_Actinobacteriota_Actinobacteria_Mycobacteriales_Mycobacteriaceae_Nocardia_Nocardia altamirensis
NZ_BDAY01000061.1_58	RS_GCF_001612685.1	Bacteria_Actinobacteriota_Actinobacteria_Mycobacteriales_Mycobacteriaceae_Nocardia_Nocardia altamirensis
NZ_BDAZ01000014.1_100	RS_GCF_001612725.1	Bacteria_Actinobacteriota_Actinobacteria_Mycobacteriales_Mycobacteriaceae_Nocardia_Nocardia anaemiae
NZ_BDAZ01000014.1_104	RS_GCF_001612725.1	Bacteria_Actinobacteriota_Actinobacteria_Mycobacteriales_Mycobacteriaceae_Nocardia_Nocardia anaemiae
NZ_BDAZ01000017.1_78	RS_GCF_001612725.1	Bacteria_Actinobacteriota_Actinobacteria_Mycobacteriales_Mycobacteriaceae_Nocardia_Nocardia anaemiae
NZ_BDBA01000108.1_1	RS_GCF_001612745.1	Bacteria_Actinobacteriota_Actinobacteria_Mycobacteriales_Mycobacteriaceae_Nocardia_Nocardia amamiensis
NZ_BDBA01000247.1_11	RS_GCF_001612745.1	Bacteria_Actinobacteriota_Actinobacteria_Mycobacteriales_Mycobacteriaceae_Nocardia_Nocardia amamiensis
NZ_BDBA01000247.1_7	RS_GCF_001612745.1	Bacteria_Actinobacteriota_Actinobacteria_Mycobacteriales_Mycobacteriaceae_Nocardia_Nocardia amamiensis
NZ_BDBB01000009.1_68	RS_GCF_001612765.1	Bacteria_Actinobacteriota_Actinobacteria_Mycobacteriales_Mycobacteriaceae_Nocardia_Nocardia arthritidis
NZ_BDBB01000048.1_53	RS_GCF_001612765.1	Bacteria_Actinobacteriota_Actinobacteria_Mycobacteriales_Mycobacteriaceae_Nocardia_Nocardia arthritidis
NZ_BDBB01000048.1_57	RS_GCF_001612765.1	Bacteria_Actinobacteriota_Actinobacteria_Mycobacteriales_Mycobacteriaceae_Nocardia_Nocardia arthritidis
NZ_BDBC01000029.1_141	RS_GCF_001612785.1	Bacteria_Actinobacteriota_Actinobacteria_Mycobacteriales_Mycobacteriaceae_Nocardia_Nocardia beijingensis
NZ_BDBC01000029.1_145	RS_GCF_001612785.1	Bacteria_Actinobacteriota_Actinobacteria_Mycobacteriales_Mycobacteriaceae_Nocardia_Nocardia beijingensis
NZ_BDBC01000061.1_19	RS_GCF_001612785.1	Bacteria_Actinobacteriota_Actinobacteria_Mycobacteriales_Mycobacteriaceae_Nocardia_Nocardia beijingensis
NZ_BDBD01000001.1_47	RS_GCF_001612805.1	Bacteria_Actinobacteriota_Actinobacteria_Mycobacteriales_Mycobacteriaceae_Nocardia_Nocardia coubleae
NZ_BDBD01000008.1_176	RS_GCF_001612805.1	Bacteria_Actinobacteriota_Actinobacteria_Mycobacteriales_Mycobacteriaceae_Nocardia_Nocardia coubleae
NZ_BDBD01000008.1_180	RS_GCF_001612805.1	Bacteria_Actinobacteriota_Actinobacteria_Mycobacteriales_Mycobacteriaceae_Nocardia_Nocardia coubleae
NZ_BDBE01000034.1_111	RS_GCF_001612825.1	Bacteria_Actinobacteriota_Actinobacteria_Mycobacteriales_Mycobacteriaceae_Nocardia_Nocardia caishijiensis
NZ_BDBE01000034.1_115	RS_GCF_001612825.1	Bacteria_Actinobacteriota_Actinobacteria_Mycobacteriales_Mycobacteriaceae_Nocardia_Nocardia caishijiensis
NZ_BDBF01000007.1_57	RS_GCF_001612845.1	Bacteria_Actinobacteriota_Actinobacteria_Mycobacteriales_Mycobacteriaceae_Nocardia_Nocardia elegans
NZ_BDBF01000009.1_69	RS_GCF_001612845.1	Bacteria_Actinobacteriota_Actinobacteria_Mycobacteriales_Mycobacteriaceae_Nocardia_Nocardia elegans
NZ_BDBF01000009.1_73	RS_GCF_001612845.1	Bacteria_Actinobacteriota_Actinobacteria_Mycobacteriales_Mycobacteriaceae_Nocardia_Nocardia elegans
NZ_BDBF01000011.1_118	RS_GCF_001612845.1	Bacteria_Actinobacteriota_Actinobacteria_Mycobacteriales_Mycobacteriaceae_Nocardia_Nocardia elegans
NZ_BDBH01000005.1_5	RS_GCF_001612885.1	Bacteria_Actinobacteriota_Actinobacteria_Mycobacteriales_Mycobacteriaceae_Nocardia_Nocardia harenae
NZ_BDBH01000007.1_84	RS_GCF_001612885.1	Bacteria_Actinobacteriota_Actinobacteria_Mycobacteriales_Mycobacteriaceae_Nocardia_Nocardia harenae
NZ_BDBI01000008.1_63	RS_GCF_001612905.1	Bacteria_Actinobacteriota_Actinobacteria_Mycobacteriales_Mycobacteriaceae_Nocardia_Nocardia ignorata
NZ_BDBI01000017.1_101	RS_GCF_001612905.1	Bacteria_Actinobacteriota_Actinobacteria_Mycobacteriales_Mycobacteriaceae_Nocardia_Nocardia ignorata
NZ_BDBI01000017.1_97	RS_GCF_001612905.1	Bacteria_Actinobacteriota_Actinobacteria_Mycobacteriales_Mycobacteriaceae_Nocardia_Nocardia ignorata
NZ_BDBK01000002.1_830	RS_GCF_001612945.1	Bacteria_Actinobacteriota_Actinobacteria_Mycobacteriales_Mycobacteriaceae_Nocardia_Nocardia inohanensis
NZ_BDBK01000012.1_50	RS_GCF_001612945.1	Bacteria_Actinobacteriota_Actinobacteria_Mycobacteriales_Mycobacteriaceae_Nocardia_Nocardia inohanensis
NZ_BDBL01000003.1_245	RS_GCF_001612965.1	Bacteria_Actinobacteriota_Actinobacteria_Mycobacteriales_Mycobacteriaceae_Nocardia_Nocardia kruczakiae
NZ_BDBL01000003.1_249	RS_GCF_001612965.1	Bacteria_Actinobacteriota_Actinobacteria_Mycobacteriales_Mycobacteriaceae_Nocardia_Nocardia kruczakiae
NZ_BDBL01000022.1_4	RS_GCF_001612965.1	Bacteria_Actinobacteriota_Actinobacteria_Mycobacteriales_Mycobacteriaceae_Nocardia_Nocardia kruczakiae
NZ_BDBL01000025.1_50	RS_GCF_001612965.1	Bacteria_Actinobacteriota_Actinobacteria_Mycobacteriales_Mycobacteriaceae_Nocardia_Nocardia kruczakiae
NZ_BDBL01000027.1_127	RS_GCF_001612965.1	Bacteria_Actinobacteriota_Actinobacteria_Mycobacteriales_Mycobacteriaceae_Nocardia_Nocardia kruczakiae
NZ_BDBM01000027.1_39	RS_GCF_001612985.1	Bacteria_Actinobacteriota_Actinobacteria_Mycobacteriales_Mycobacteriaceae_Nocardia_Nocardia gamkensis
NZ_BDBM01000029.1_52	RS_GCF_001612985.1	Bacteria_Actinobacteriota_Actinobacteria_Mycobacteriales_Mycobacteriaceae_Nocardia_Nocardia gamkensis
NZ_BDBM01000029.1_56	RS_GCF_001612985.1	Bacteria_Actinobacteriota_Actinobacteria_Mycobacteriales_Mycobacteriaceae_Nocardia_Nocardia gamkensis
NZ_BDBN01000072.1_29	RS_GCF_001613005.1	Bacteria_Actinobacteriota_Actinobacteria_Mycobacteriales_Mycobacteriaceae_Nocardia_Nocardia nova
NZ_BDBN01000123.1_13	RS_GCF_001613005.1	Bacteria_Actinobacteriota_Actinobacteria_Mycobacteriales_Mycobacteriaceae_Nocardia_Nocardia nova
NZ_BDBN01000123.1_9	RS_GCF_001613005.1	Bacteria_Actinobacteriota_Actinobacteria_Mycobacteriales_Mycobacteriaceae_Nocardia_Nocardia nova
NZ_BDBN01000131.1_6	RS_GCF_001613005.1	Bacteria_Actinobacteriota_Actinobacteria_Mycobacteriales_Mycobacteriaceae_Nocardia_Nocardia nova
NZ_BDBP01000028.1_19	RS_GCF_001613045.1	Bacteria_Actinobacteriota_Actinobacteria_Mycobacteriales_Mycobacteriaceae_Nocardia_Nocardia lijiangensis
NZ_BDBP01000084.1_5	RS_GCF_001613045.1	Bacteria_Actinobacteriota_Actinobacteria_Mycobacteriales_Mycobacteriaceae_Nocardia_Nocardia lijiangensis
NZ_BDBP01000121.1_13	RS_GCF_001613045.1	Bacteria_Actinobacteriota_Actinobacteria_Mycobacteriales_Mycobacteriaceae_Nocardia_Nocardia lijiangensis
NZ_BDBP01000121.1_9	RS_GCF_001613045.1	Bacteria_Actinobacteriota_Actinobacteria_Mycobacteriales_Mycobacteriaceae_Nocardia_Nocardia lijiangensis
NZ_BDBQ01000044.1_104	RS_GCF_001613065.1	Bacteria_Actinobacteriota_Actinobacteria_Mycobacteriales_Mycobacteriaceae_Nocardia_Nocardia miyunensis
NZ_BDBQ01000044.1_51	RS_GCF_001613065.1	Bacteria_Actinobacteriota_Actinobacteria_Mycobacteriales_Mycobacteriaceae_Nocardia_Nocardia miyunensis
NZ_BDBQ01000059.1_12	RS_GCF_001613065.1	Bacteria_Actinobacteriota_Actinobacteria_Mycobacteriales_Mycobacteriaceae_Nocardia_Nocardia miyunensis
NZ_BDBQ01000074.1_26	RS_GCF_001613065.1	Bacteria_Actinobacteriota_Actinobacteria_Mycobacteriales_Mycobacteriaceae_Nocardia_Nocardia miyunensis
NZ_BDBR01000002.1_153	RS_GCF_001613085.1	Bacteria_Actinobacteriota_Actinobacteria_Mycobacteriales_Mycobacteriaceae_Nocardia_Nocardia salmonicida
NZ_BDBR01000009.1_13	RS_GCF_001613085.1	Bacteria_Actinobacteriota_Actinobacteria_Mycobacteriales_Mycobacteriaceae_Nocardia_Nocardia salmonicida
NZ_BDBR01000009.1_9	RS_GCF_001613085.1	Bacteria_Actinobacteriota_Actinobacteria_Mycobacteriales_Mycobacteriaceae_Nocardia_Nocardia salmonicida
NZ_BDBR01000023.1_8	RS_GCF_001613085.1	Bacteria_Actinobacteriota_Actinobacteria_Mycobacteriales_Mycobacteriaceae_Nocardia_Nocardia salmonicida
NZ_BDBS01000001.1_97	RS_GCF_001613105.1	Bacteria_Actinobacteriota_Actinobacteria_Mycobacteriales_Mycobacteriaceae_Nocardia_Nocardia pseudobrasiliensis
NZ_BDBS01000038.1_53	RS_GCF_001613105.1	Bacteria_Actinobacteriota_Actinobacteria_Mycobacteriales_Mycobacteriaceae_Nocardia_Nocardia pseudobrasiliensis
NZ_BDBS01000040.1_21	RS_GCF_001613105.1	Bacteria_Actinobacteriota_Actinobacteria_Mycobacteriales_Mycobacteriaceae_Nocardia_Nocardia pseudobrasiliensis
NZ_BDBS01000044.1_80	RS_GCF_001613105.1	Bacteria_Actinobacteriota_Actinobacteria_Mycobacteriales_Mycobacteriaceae_Nocardia_Nocardia pseudobrasiliensis
NZ_BDBT01000028.1_24	RS_GCF_001613125.1	Bacteria_Actinobacteriota_Actinobacteria_Mycobacteriales_Mycobacteriaceae_Nocardia_Nocardia shimofusensis
NZ_BDBT01000028.1_28	RS_GCF_001613125.1	Bacteria_Actinobacteriota_Actinobacteria_Mycobacteriales_Mycobacteriaceae_Nocardia_Nocardia shimofusensis
NZ_BDBU01000006.1_10	RS_GCF_001613145.1	Bacteria_Actinobacteriota_Actinobacteria_Mycobacteriales_Mycobacteriaceae_Nocardia_Nocardia jejuensis
NZ_BDBU01000008.1_130	RS_GCF_001613145.1	Bacteria_Actinobacteriota_Actinobacteria_Mycobacteriales_Mycobacteriaceae_Nocardia_Nocardia jejuensis
NZ_BDBV01000002.1_17	RS_GCF_001613165.1	Bacteria_Actinobacteriota_Actinobacteria_Mycobacteriales_Mycobacteriaceae_Nocardia_Nocardia mexicana
NZ_BDBV01000073.1_19	RS_GCF_001613165.1	Bacteria_Actinobacteriota_Actinobacteria_Mycobacteriales_Mycobacteriaceae_Nocardia_Nocardia mexicana
NZ_BDBW01000033.1_28	RS_GCF_001613185.1	Bacteria_Actinobacteriota_Actinobacteria_Mycobacteriales_Mycobacteriaceae_Nocardia_Nocardia puris
NZ_BDBW01000104.1_13	RS_GCF_001613185.1	Bacteria_Actinobacteriota_Actinobacteria_Mycobacteriales_Mycobacteriaceae_Nocardia_Nocardia puris
NZ_BDBW01000104.1_9	RS_GCF_001613185.1	Bacteria_Actinobacteriota_Actinobacteria_Mycobacteriales_Mycobacteriaceae_Nocardia_Nocardia puris
NZ_BDBX01000003.1_15	RS_GCF_001613205.1	Bacteria_Actinobacteriota_Actinobacteria_Mycobacteriales_Mycobacteriaceae_Nocardia_Nocardia sienata
NZ_BDBX01000021.1_148	RS_GCF_001613205.1	Bacteria_Actinobacteriota_Actinobacteria_Mycobacteriales_Mycobacteriaceae_Nocardia_Nocardia sienata
NZ_BDBX01000094.1_10	RS_GCF_001613205.1	Bacteria_Actinobacteriota_Actinobacteria_Mycobacteriales_Mycobacteriaceae_Nocardia_Nocardia sienata
NZ_BDBY01000160.1_5	RS_GCF_001613225.1	Bacteria_Actinobacteriota_Actinobacteria_Mycobacteriales_Mycobacteriaceae_Nocardia_Nocardia pseudovaccinii
NZ_BDBY01000390.1_12	RS_GCF_001613225.1	Bacteria_Actinobacteriota_Actinobacteria_Mycobacteriales_Mycobacteriaceae_Nocardia_Nocardia pseudovaccinii
NZ_BDBY01000390.1_8	RS_GCF_001613225.1	Bacteria_Actinobacteriota_Actinobacteria_Mycobacteriales_Mycobacteriaceae_Nocardia_Nocardia pseudovaccinii
NZ_BDBZ01000033.1_132	RS_GCF_001613245.1	Bacteria_Actinobacteriota_Actinobacteria_Mycobacteriales_Mycobacteriaceae_Nocardia_Nocardia speluncae
NZ_BDBZ01000041.1_19	RS_GCF_001613245.1	Bacteria_Actinobacteriota_Actinobacteria_Mycobacteriales_Mycobacteriaceae_Nocardia_Nocardia speluncae
NZ_BDCA01000008.1_19	RS_GCF_001613265.1	Bacteria_Actinobacteriota_Actinobacteria_Mycobacteriales_Mycobacteriaceae_Nocardia_Nocardia vermiculata
NZ_BDCA01000011.1_82	RS_GCF_001613265.1	Bacteria_Actinobacteriota_Actinobacteria_Mycobacteriales_Mycobacteriaceae_Nocardia_Nocardia vermiculata
NZ_BDCC01000004.1_39	RS_GCF_001613305.1	Bacteria_Actinobacteriota_Actinobacteria_Mycobacteriales_Mycobacteriaceae_Nocardia_Nocardia vaccinii
NZ_BDCC01000025.1_24	RS_GCF_001613305.1	Bacteria_Actinobacteriota_Actinobacteria_Mycobacteriales_Mycobacteriaceae_Nocardia_Nocardia vaccinii
NZ_BDCC01000035.1_45	RS_GCF_001613305.1	Bacteria_Actinobacteriota_Actinobacteria_Mycobacteriales_Mycobacteriaceae_Nocardia_Nocardia vaccinii
NZ_BDCC01000064.1_58	RS_GCF_001613305.1	Bacteria_Actinobacteriota_Actinobacteria_Mycobacteriales_Mycobacteriaceae_Nocardia_Nocardia vaccinii
NZ_BDCD01000007.1_228	RS_GCF_001613325.1	Bacteria_Actinobacteriota_Actinobacteria_Mycobacteriales_Mycobacteriaceae_Nocardia_Nocardia yamanashiensis
NZ_BDCD01000025.1_120	RS_GCF_001613325.1	Bacteria_Actinobacteriota_Actinobacteria_Mycobacteriales_Mycobacteriaceae_Nocardia_Nocardia yamanashiensis
NZ_BDCE01000049.1_62	RS_GCF_001613345.1	Bacteria_Actinobacteriota_Actinobacteria_Mycobacteriales_Mycobacteriaceae_Nocardia_Nocardia uniformis
NZ_BDCE01000052.1_152	RS_GCF_001613345.1	Bacteria_Actinobacteriota_Actinobacteria_Mycobacteriales_Mycobacteriaceae_Nocardia_Nocardia uniformis
NZ_BDCF01000024.1_73	RS_GCF_001613365.1	Bacteria_Actinobacteriota_Actinobacteria_Mycobacteriales_Mycobacteriaceae_Nocardia_Nocardia xishanensis
NZ_BDCF01000025.1_82	RS_GCF_001613365.1	Bacteria_Actinobacteriota_Actinobacteria_Mycobacteriales_Mycobacteriaceae_Nocardia_Nocardia xishanensis
NZ_BDCF01000025.1_86	RS_GCF_001613365.1	Bacteria_Actinobacteriota_Actinobacteria_Mycobacteriales_Mycobacteriaceae_Nocardia_Nocardia xishanensis
NZ_BDCF01000031.1_51	RS_GCF_001613365.1	Bacteria_Actinobacteriota_Actinobacteria_Mycobacteriales_Mycobacteriaceae_Nocardia_Nocardia xishanensis
NZ_BDCG01000004.1_372	RS_GCF_001613385.1	Bacteria_Actinobacteriota_Actinobacteria_Mycobacteriales_Mycobacteriaceae_Nocardia_Nocardia flavorosea
NZ_BDCG01000007.1_8	RS_GCF_001613385.1	Bacteria_Actinobacteriota_Actinobacteria_Mycobacteriales_Mycobacteriaceae_Nocardia_Nocardia flavorosea
NZ_BDCG01000012.1_83	RS_GCF_001613385.1	Bacteria_Actinobacteriota_Actinobacteria_Mycobacteriales_Mycobacteriaceae_Nocardia_Nocardia flavorosea
NZ_BDCH01000012.1_461	RS_GCF_001613405.1	Bacteria_Actinobacteriota_Actinobacteria_Mycobacteriales_Mycobacteriaceae_Nocardia_Nocardia crassostreae
NZ_BDCH01000023.1_97	RS_GCF_001613405.1	Bacteria_Actinobacteriota_Actinobacteria_Mycobacteriales_Mycobacteriaceae_Nocardia_Nocardia crassostreae
NZ_BDCI01000010.1_167	RS_GCF_001613425.1	Bacteria_Actinobacteriota_Actinobacteria_Mycobacteriales_Mycobacteriaceae_Nocardia_Nocardia vulneris
NZ_BDCI01000020.1_92	RS_GCF_001613425.1	Bacteria_Actinobacteriota_Actinobacteria_Mycobacteriales_Mycobacteriaceae_Nocardia_Nocardia vulneris
NZ_BDCI01000029.1_86	RS_GCF_001613425.1	Bacteria_Actinobacteriota_Actinobacteria_Mycobacteriales_Mycobacteriaceae_Nocardia_Nocardia vulneris
NZ_BDCJ01000009.1_481	RS_GCF_001613445.1	Bacteria_Actinobacteriota_Actinobacteria_Mycobacteriales_Mycobacteriaceae_Nocardia_Nocardia grenadensis
NZ_BDCJ01000013.1_71	RS_GCF_001613445.1	Bacteria_Actinobacteriota_Actinobacteria_Mycobacteriales_Mycobacteriaceae_Nocardia_Nocardia grenadensis
NZ_BDCJ01000019.1_129	RS_GCF_001613445.1	Bacteria_Actinobacteriota_Actinobacteria_Mycobacteriales_Mycobacteriaceae_Nocardia_Nocardia grenadensis
NZ_BDCJ01000019.1_133	RS_GCF_001613445.1	Bacteria_Actinobacteriota_Actinobacteria_Mycobacteriales_Mycobacteriaceae_Nocardia_Nocardia grenadensis
NZ_BDCK01000023.1_34	RS_GCF_001613465.1	Bacteria_Actinobacteriota_Actinobacteria_Mycobacteriales_Mycobacteriaceae_Nocardia_Nocardia niwae
NZ_BDCK01000031.1_127	RS_GCF_001613465.1	Bacteria_Actinobacteriota_Actinobacteria_Mycobacteriales_Mycobacteriaceae_Nocardia_Nocardia niwae
NZ_BDCK01000031.1_131	RS_GCF_001613465.1	Bacteria_Actinobacteriota_Actinobacteria_Mycobacteriales_Mycobacteriaceae_Nocardia_Nocardia niwae
NZ_BDCM01000003.1_25	RS_GCF_001613505.1	Bacteria_Actinobacteriota_Actinobacteria_Mycobacteriales_Mycobacteriaceae_Nocardia_Nocardia mikamii
NZ_BDCM01000006.1_142	RS_GCF_001613505.1	Bacteria_Actinobacteriota_Actinobacteria_Mycobacteriales_Mycobacteriaceae_Nocardia_Nocardia mikamii
NZ_BDCM01000006.1_145	RS_GCF_001613505.1	Bacteria_Actinobacteriota_Actinobacteria_Mycobacteriales_Mycobacteriaceae_Nocardia_Nocardia mikamii
NZ_BDCM01000010.1_70	RS_GCF_001613505.1	Bacteria_Actinobacteriota_Actinobacteria_Mycobacteriales_Mycobacteriaceae_Nocardia_Nocardia mikamii
NZ_BDCM01000012.1_130	RS_GCF_001613505.1	Bacteria_Actinobacteriota_Actinobacteria_Mycobacteriales_Mycobacteriaceae_Nocardia_Nocardia mikamii
NZ_BDCU01000029.1_164	RS_GCF_001618425.1	Bacteria_Actinobacteriota_Actinobacteria_Mycobacteriales_Mycobacteriaceae_Nocardia_Nocardia fusca
NZ_BDCU01000032.1_20	RS_GCF_001618425.1	Bacteria_Actinobacteriota_Actinobacteria_Mycobacteriales_Mycobacteriaceae_Nocardia_Nocardia fusca
NZ_BDCU01000066.1_13	RS_GCF_001618425.1	Bacteria_Actinobacteriota_Actinobacteria_Mycobacteriales_Mycobacteriaceae_Nocardia_Nocardia fusca
NZ_BDCU01000066.1_9	RS_GCF_001618425.1	Bacteria_Actinobacteriota_Actinobacteria_Mycobacteriales_Mycobacteriaceae_Nocardia_Nocardia fusca
NZ_BDDI01000002.1_328	RS_GCF_001653095.1	Bacteria_Actinobacteriota_Actinobacteria_Mycobacteriales_Mycobacteriaceae_Hoyosella_Hoyosella altamirensis
NZ_BDDI01000002.1_336	RS_GCF_001653095.1	Bacteria_Actinobacteriota_Actinobacteria_Mycobacteriales_Mycobacteriaceae_Hoyosella_Hoyosella altamirensis
NZ_BDDI01000009.1_63	RS_GCF_001653095.1	Bacteria_Actinobacteriota_Actinobacteria_Mycobacteriales_Mycobacteriaceae_Hoyosella_Hoyosella altamirensis
NZ_BDIY01000004.1_24	RS_GCF_002072155.1	Bacteria_Proteobacteria_Alphaproteobacteria_Rhodobacterales_Rhodobacteraceae_Roseovarius_Roseovarius sp002072155
NZ_BDIY01000017.1_54	RS_GCF_002072155.1	Bacteria_Proteobacteria_Alphaproteobacteria_Rhodobacterales_Rhodobacteraceae_Roseovarius_Roseovarius sp002072155
NZ_BDJE01000004.1_8	RS_GCF_002117935.1	Bacteria_Actinobacteriota_Actinobacteria_Propionibacteriales_Nocardioidaceae_Nocardioides_Nocardioides sp002117935
NZ_BEWG01000115.1_125	RS_GCF_002723835.1	Bacteria_Actinobacteriota_Actinobacteria_Mycobacteriales_Mycobacteriaceae_Mycolicibacterium_Mycolicibacterium sp002723835
NZ_BFAY01000001.1_59	RS_GCF_003112675.1	Bacteria_Spirochaetota_Leptospirae_Leptospirales_Leptospiraceae_Leptospira_B_Leptospira_B sp003112675
NZ_BFBA01000005.1_54	RS_GCF_003114835.1	Bacteria_Spirochaetota_Leptospirae_Leptospirales_Leptospiraceae_Leptospira_A_Leptospira_A sp003114835
NZ_BFBB01000002.1_67	RS_GCF_003114855.1	Bacteria_Spirochaetota_Leptospirae_Leptospirales_Leptospiraceae_Leptospira_A_Leptospira_A sp003114855
NZ_BFCH01000009.1_49	RS_GCF_003112775.1	Bacteria_Actinobacteriota_Actinobacteria_Mycobacteriales_Mycobacteriaceae_Mycobacterium_Mycobacterium montefiorense
NZ_BFCH01000020.1_9	RS_GCF_003112775.1	Bacteria_Actinobacteriota_Actinobacteria_Mycobacteriales_Mycobacteriaceae_Mycobacterium_Mycobacterium montefiorense
NZ_CAIT01000010.1_3	RS_GCF_000296815.2	Bacteria_Bacteroidota_Bacteroidia_Cytophagales_Spirosomaceae_Fibrisoma_Fibrisoma limi
NZ_CAPS01000017.1_1	RS_GCF_000333955.1	Bacteria_Actinobacteriota_Actinobacteria_Mycobacteriales_Mycobacteriaceae_Rhodococcus_Rhodococcus sp000333955
NZ_CAPS01000097.1_9	RS_GCF_000333955.1	Bacteria_Actinobacteriota_Actinobacteria_Mycobacteriales_Mycobacteriaceae_Rhodococcus_Rhodococcus sp000333955
NZ_CCBB010000001.1_2579	RS_GCF_000613185.1	Bacteria_Actinobacteriota_Actinobacteria_Mycobacteriales_Mycobacteriaceae_Mycolicibacterium_Mycolicibacterium cosmeticum
NZ_CCBB010000001.1_752	RS_GCF_000613185.1	Bacteria_Actinobacteriota_Actinobacteria_Mycobacteriales_Mycobacteriaceae_Mycolicibacterium_Mycolicibacterium cosmeticum
NZ_CCBB010000003.1_1105	RS_GCF_000613185.1	Bacteria_Actinobacteriota_Actinobacteria_Mycobacteriales_Mycobacteriaceae_Mycolicibacterium_Mycolicibacterium cosmeticum
NZ_CCBF010000001.1_1384	RS_GCF_000612825.1	Bacteria_Actinobacteriota_Actinobacteria_Mycobacteriales_Mycobacteriaceae_Mycolicibacterium_Mycolicibacterium mageritense
NZ_CCBF010000001.1_452	RS_GCF_000612825.1	Bacteria_Actinobacteriota_Actinobacteria_Mycobacteriales_Mycobacteriaceae_Mycolicibacterium_Mycolicibacterium mageritense
NZ_CH672374.1_1653	RS_GCF_000153385.1	Bacteria_Bacteroidota_Bacteroidia_Flavobacteriales_Flavobacteriaceae_Nonlabens_Nonlabens sp000153385
NZ_CH672399.1_50	RS_GCF_000153445.1	Bacteria_Proteobacteria_Gammaproteobacteria_Pseudomonadales_Porticoccaceae_HTCC2207_HTCC2207 sp000153445
NZ_CH672413.1_3349	RS_GCF_000152705.1	Bacteria_Actinobacteriota_Actinobacteria_Actinomycetales_Dermatophilaceae_Knoellia_Knoellia sp000152705
NZ_CH672414.1_2399	RS_GCF_000152785.1	Bacteria_Proteobacteria_Alphaproteobacteria_Rhodobacterales_Rhodobacteraceae_Yoonia_Yoonia vestfoldensis_A
NZ_CH672428.1_1716	RS_GCF_000152745.1	Bacteria_Proteobacteria_Alphaproteobacteria_Caulobacterales_Maricaulaceae_Oceanicaulis_Oceanicaulis sp000152745
NZ_CH724107.1_1459	RS_GCF_000153305.1	Bacteria_Proteobacteria_Alphaproteobacteria_Rhodobacterales_Rhodobacteraceae_Oceanicola_Oceanicola granulosus
NZ_CH724107.1_1871	RS_GCF_000153305.1	Bacteria_Proteobacteria_Alphaproteobacteria_Rhodobacterales_Rhodobacteraceae_Oceanicola_Oceanicola granulosus
NZ_CH724116.1_231	RS_GCF_000153565.1	Bacteria_Proteobacteria_Gammaproteobacteria_Pseudomonadales_Saccharospirillaceae_Bermanella_Bermanella marisrubri
NZ_CH724131.1_1695	RS_GCF_000152725.1	Bacteria_Proteobacteria_Alphaproteobacteria_Rhodobacterales_Rhodobacteraceae_Pseudooceanicola_Pseudooceanicola batsensis
NZ_CH724131.1_2825	RS_GCF_000152725.1	Bacteria_Proteobacteria_Alphaproteobacteria_Rhodobacterales_Rhodobacteraceae_Pseudooceanicola_Pseudooceanicola batsensis
NZ_CH724156.1_1189	RS_GCF_000152625.1	Bacteria_Proteobacteria_Alphaproteobacteria_Rhodobacterales_Rhodobacteraceae_Roseovarius_Roseovarius nubinhibens
NZ_CH724156.1_1433	RS_GCF_000152625.1	Bacteria_Proteobacteria_Alphaproteobacteria_Rhodobacterales_Rhodobacteraceae_Roseovarius_Roseovarius nubinhibens
NZ_CH902578.1_2720	RS_GCF_000152805.1	Bacteria_Proteobacteria_Alphaproteobacteria_Rhodobacterales_Rhodobacteraceae_Maritimibacter_Maritimibacter alkaliphilus
NZ_CH902578.1_3528	RS_GCF_000152805.1	Bacteria_Proteobacteria_Alphaproteobacteria_Rhodobacterales_Rhodobacteraceae_Maritimibacter_Maritimibacter alkaliphilus
NZ_CH902583.1_2309	RS_GCF_000152965.1	Bacteria_Proteobacteria_Alphaproteobacteria_Rhodobacterales_Rhodobacteraceae_Pseudophaeobacter_Pseudophaeobacter sp000152965
NZ_CH902584.1_1877	RS_GCF_000152845.1	Bacteria_Proteobacteria_Alphaproteobacteria_Rhodobacterales_Rhodobacteraceae_Roseovarius_Roseovarius sp000152845
NZ_CH902584.1_2618	RS_GCF_000152845.1	Bacteria_Proteobacteria_Alphaproteobacteria_Rhodobacterales_Rhodobacteraceae_Roseovarius_Roseovarius sp000152845
NZ_CM001024.1_2547	RS_GCF_000160775.2	Bacteria_Actinobacteriota_Actinobacteria_Propionibacteriales_Nocardioidaceae_Aeromicrobium_Aeromicrobium marinum
NZ_CM001024.1_327	RS_GCF_000160775.2	Bacteria_Actinobacteriota_Actinobacteria_Propionibacteriales_Nocardioidaceae_Aeromicrobium_Aeromicrobium marinum
NZ_CM001373.1_552	RS_GCF_000236165.1	Bacteria_Proteobacteria_Gammaproteobacteria_Legionellales_Legionellaceae_Legionella_Legionella dumoffii
NZ_CM001439.1_4350	RS_GCF_000244955.1	Bacteria_Actinobacteriota_Actinobacteria_Mycobacteriales_Pseudonocardiaceae_Saccharomonospora_A_Saccharomonospora_A marina
NZ_CM001489.1_2965	RS_GCF_000262465.1	Bacteria_Actinobacteriota_Actinobacteria_Frankiales_Frankiaceae_Frankia_Frankia sp000262465
NZ_CM001514.1_2520	RS_GCF_000263715.2	Bacteria_Proteobacteria_Gammaproteobacteria_Pseudomonadales_Pseudomonadaceae_Pseudomonas_E_Pseudomonas_E synxantha_A
NZ_CM002917.1_1510	RS_GCF_000154705.2	Bacteria_Proteobacteria_Alphaproteobacteria_Rhizobiales_Rhizobiaceae_Hoeflea_Hoeflea phototrophica
NZ_CM003626.1_1221	RS_GCF_001462435.1	Bacteria_Proteobacteria_Gammaproteobacteria_Burkholderiales_Burkholderiaceae_Burkholderia_Burkholderia humptydooensis
NZ_CM003768.1_602	RS_GCF_001547525.1	Bacteria_Proteobacteria_Gammaproteobacteria_Burkholderiales_Burkholderiaceae_Burkholderia_Burkholderia anthina
NZ_CP003560.1_672	RS_GCF_001682195.1	Bacteria_Bacteroidota_Bacteroidia_Cytophagales_Flammeovirgaceae_Flammeovirga_Flammeovirga sp001682195
NZ_CP003984.1_46	RS_GCF_000738435.1	Bacteria_Proteobacteria_Alphaproteobacteria_Rhodobacterales_Rhodobacteraceae_Planktomarina_Planktomarina temperata
NZ_CP004372.1_132	RS_GCF_000590925.1	Bacteria_Proteobacteria_Alphaproteobacteria_Rhodobacterales_Rhodobacteraceae_Roseibacterium_Roseibacterium elongatum
NZ_CP004372.1_834	RS_GCF_000590925.1	Bacteria_Proteobacteria_Alphaproteobacteria_Rhodobacterales_Rhodobacteraceae_Roseibacterium_Roseibacterium elongatum
NZ_CP004387.1_1350	RS_GCF_000299335.2	Bacteria_Proteobacteria_Gammaproteobacteria_Pseudomonadales_Alcanivoracaceae_Alcanivorax_A_Alcanivorax_A pacificus
NZ_CP004387.1_2271	RS_GCF_000299335.2	Bacteria_Proteobacteria_Gammaproteobacteria_Pseudomonadales_Alcanivoracaceae_Alcanivorax_A_Alcanivorax_A pacificus
NZ_CP004387.1_24	RS_GCF_000299335.2	Bacteria_Proteobacteria_Gammaproteobacteria_Pseudomonadales_Alcanivoracaceae_Alcanivorax_A_Alcanivorax_A pacificus
NZ_CP004387.1_45	RS_GCF_000299335.2	Bacteria_Proteobacteria_Gammaproteobacteria_Pseudomonadales_Alcanivoracaceae_Alcanivorax_A_Alcanivorax_A pacificus
NZ_CP004393.1_3530	RS_GCF_000819565.1	Bacteria_Proteobacteria_Alphaproteobacteria_Rhodobacterales_Rhodobacteraceae_Celeribacter_Celeribacter indicus
NZ_CP004393.1_369	RS_GCF_000819565.1	Bacteria_Proteobacteria_Alphaproteobacteria_Rhodobacterales_Rhodobacteraceae_Celeribacter_Celeribacter indicus
NZ_CP004393.1_391	RS_GCF_000819565.1	Bacteria_Proteobacteria_Alphaproteobacteria_Rhodobacterales_Rhodobacteraceae_Celeribacter_Celeribacter indicus
NZ_CP006842.1_222	RS_GCF_000626675.1	Bacteria_Actinobacteriota_Actinobacteria_Mycobacteriales_Mycobacteriaceae_Corynebacterium_Corynebacterium glyciniphilum
NZ_CP006850.1_4587	RS_GCF_000523235.1	Bacteria_Actinobacteriota_Actinobacteria_Mycobacteriales_Mycobacteriaceae_Nocardia_Nocardia nova_A
NZ_CP006850.1_6272	RS_GCF_000523235.1	Bacteria_Actinobacteriota_Actinobacteria_Mycobacteriales_Mycobacteriaceae_Nocardia_Nocardia nova_A
NZ_CP006850.1_6277	RS_GCF_000523235.1	Bacteria_Actinobacteriota_Actinobacteria_Mycobacteriales_Mycobacteriaceae_Nocardia_Nocardia nova_A
NZ_CP006850.1_875	RS_GCF_000523235.1	Bacteria_Actinobacteriota_Actinobacteria_Mycobacteriales_Mycobacteriaceae_Nocardia_Nocardia nova_A
NZ_CP006992.1_4331	RS_GCF_001542815.1	Bacteria_Proteobacteria_Alphaproteobacteria_Rhizobiales_Beijerinckiaceae_Methylobacterium_Methylobacterium sp001542815
NZ_CP007151.1_1240	RS_GCF_000830985.1	Bacteria_Proteobacteria_Gammaproteobacteria_Pseudomonadales_Oleiphilaceae_Marinobacter_Marinobacter similis
NZ_CP007152.1_4571	RS_GCF_000831005.1	Bacteria_Proteobacteria_Gammaproteobacteria_Pseudomonadales_Oleiphilaceae_Marinobacter_Marinobacter salarius
NZ_CP007156.1_576	RS_GCF_000525655.1	Bacteria_Actinobacteriota_Actinobacteria_Mycobacteriales_Mycobacteriaceae_Corynebacterium_Corynebacterium falsenii
NZ_CP007212.1_2661	RS_GCF_001411805.1	Bacteria_Proteobacteria_Gammaproteobacteria_Burkholderiales_Burkholderiaceae_Burkholderia_Burkholderia plantarii
NZ_CP007220.1_3615	RS_GCF_001632805.1	Bacteria_Actinobacteriota_Actinobacteria_Mycobacteriales_Mycobacteriaceae_Mycobacteroides_Mycobacteroides chelonae
NZ_CP008896.1_187	RS_GCF_000730425.1	Bacteria_Proteobacteria_Gammaproteobacteria_Pseudomonadales_Pseudomonadaceae_Pseudomonas_E_Pseudomonas_E fluorescens_X
NZ_CP008953.1_2492	RS_GCF_000732925.1	Bacteria_Actinobacteriota_Actinobacteria_Mycobacteriales_Pseudonocardiaceae_Amycolatopsis_Amycolatopsis japonica
NZ_CP008953.1_3466	RS_GCF_000732925.1	Bacteria_Actinobacteriota_Actinobacteria_Mycobacteriales_Pseudonocardiaceae_Amycolatopsis_Amycolatopsis japonica
NZ_CP009123.1_150	RS_GCF_000803645.1	Bacteria_Proteobacteria_Alphaproteobacteria_Sphingomonadales_Sphingomonadaceae_Sphingopyxis_Sphingopyxis fribergensis
NZ_CP009323.1_300	RS_GCF_000959725.1	Bacteria_Proteobacteria_Gammaproteobacteria_Burkholderiales_Burkholderiaceae_Burkholderia_Burkholderia gladioli
NZ_CP009430.1_246	RS_GCF_001314325.1	Bacteria_Proteobacteria_Alphaproteobacteria_Sphingomonadales_Sphingomonadaceae_Sphingopyxis_Sphingopyxis macrogoltabida
NZ_CP009430.1_246	RS_GCF_001314325.1	Bacteria_Proteobacteria_Alphaproteobacteria_Sphingomonadales_Sphingomonadaceae_Sphingopyxis_Sphingopyxis macrogoltabida
NZ_CP009435.1_3244	RS_GCF_000960995.1	Bacteria_Proteobacteria_Gammaproteobacteria_Burkholderiales_Burkholderiaceae_Burkholderia_Burkholderia glumae
NZ_CP009488.1_740	RS_GCF_000959245.1	Bacteria_Proteobacteria_Gammaproteobacteria_Burkholderiales_Burkholderiaceae_Burkholderia_Burkholderia ubonensis
NZ_CP009555.1_2702	RS_GCF_000959365.1	Bacteria_Proteobacteria_Gammaproteobacteria_Burkholderiales_Burkholderiaceae_Burkholderia_Burkholderia oklahomensis
NZ_CP009631.1_2900	RS_GCF_000959445.1	Bacteria_Proteobacteria_Gammaproteobacteria_Burkholderiales_Burkholderiaceae_Burkholderia_Burkholderia vietnamiensis
NZ_CP009795.1_2155	RS_GCF_000959505.1	Bacteria_Proteobacteria_Gammaproteobacteria_Burkholderiales_Burkholderiaceae_Burkholderia_Burkholderia dolosa
NZ_CP009832.1_1044	RS_GCF_000959525.1	Bacteria_Proteobacteria_Gammaproteobacteria_Burkholderiales_Burkholderiaceae_Burkholderia_Burkholderia multivorans
NZ_CP009963.1_26	RS_GCF_000786695.1	Bacteria_Proteobacteria_Gammaproteobacteria_Burkholderiales_Burkholderiaceae_Collimonas_Collimonas arenae_A
NZ_CP010027.1_2970	RS_GCF_000961515.1	Bacteria_Proteobacteria_Gammaproteobacteria_Burkholderiales_Burkholderiaceae_Paraburkholderia_Paraburkholderia fungorum
NZ_CP010271.1_3305	RS_GCF_001456355.1	Bacteria_Actinobacteriota_Actinobacteria_Mycobacteriales_Mycobacteriaceae_Mycobacteroides_Mycobacteroides saopaulense
NZ_CP010407.1_5967	RS_GCF_000830005.1	Bacteria_Actinobacteriota_Actinobacteria_Streptomycetales_Streptomycetaceae_Streptomyces_Streptomyces vietnamensis
NZ_CP010519.1_848	RS_GCF_000827005.1	Bacteria_Actinobacteriota_Actinobacteria_Streptomycetales_Streptomycetaceae_Streptomyces_Streptomyces albus_F
NZ_CP010681.1_3080	RS_GCF_002407245.1	Bacteria_Proteobacteria_Alphaproteobacteria_Rhodobacterales_Rhodobacteraceae_Phaeobacter_Phaeobacter piscinae
NZ_CP010797.1_1602	RS_GCF_000954115.1	Bacteria_Actinobacteriota_Actinobacteria_Mycobacteriales_Mycobacteriaceae_Rhodococcus_Rhodococcus sp000954115
NZ_CP010797.1_2819	RS_GCF_000954115.1	Bacteria_Actinobacteriota_Actinobacteria_Mycobacteriales_Mycobacteriaceae_Rhodococcus_Rhodococcus sp000954115
NZ_CP010797.1_3278	RS_GCF_000954115.1	Bacteria_Actinobacteriota_Actinobacteria_Mycobacteriales_Mycobacteriaceae_Rhodococcus_Rhodococcus sp000954115
NZ_CP010800.1_906	RS_GCF_000954135.1	Bacteria_Proteobacteria_Gammaproteobacteria_Burkholderiales_Burkholderiaceae_Ralstonia_Ralstonia mannitolilytica
NZ_CP010869.1_2382	RS_GCF_001305615.1	Bacteria_Proteobacteria_Alphaproteobacteria_Rhodobacterales_Rhodobacteraceae_Confluentimicrobium_Confluentimicrobium sp001305615
NZ_CP010869.1_3399	RS_GCF_001305615.1	Bacteria_Proteobacteria_Alphaproteobacteria_Rhodobacterales_Rhodobacteraceae_Confluentimicrobium_Confluentimicrobium sp001305615
NZ_CP010975.1_1163	RS_GCF_000981765.1	Bacteria_Proteobacteria_Gammaproteobacteria_Enterobacterales_Kangiellaceae_Kangiella_Kangiella geojedonensis
NZ_CP011071.1_1335	RS_GCF_000963865.1	Bacteria_Bacteroidota_Bacteroidia_Flavobacteriales_Flavobacteriaceae_Muricauda_A_Muricauda_A lutaonensis
NZ_CP011112.1_3696	RS_GCF_001190945.1	Bacteria_Actinobacteriota_Actinobacteria_Actinomycetales_Dermatophilaceae_Luteipulveratus_Luteipulveratus mongoliensis
NZ_CP011341.1_4262	RS_GCF_000982715.1	Bacteria_Actinobacteriota_Actinobacteria_Mycobacteriales_Mycobacteriaceae_Rhodococcus_Rhodococcus aetherivorans
NZ_CP011341.1_4590	RS_GCF_000982715.1	Bacteria_Actinobacteriota_Actinobacteria_Mycobacteriales_Mycobacteriaceae_Rhodococcus_Rhodococcus aetherivorans
NZ_CP011371.1_804	RS_GCF_001017435.1	Bacteria_Proteobacteria_Gammaproteobacteria_Burkholderiales_Burkholderiaceae_Schlegelella_Schlegelella brachysporum
NZ_CP011390.1_3775	RS_GCF_001644645.1	Bacteria_Bacteroidota_Bacteroidia_Chitinophagales_Chitinophagaceae_Flavisolibacter_B_Flavisolibacter_B tropicus
NZ_CP011412.1_1746	RS_GCF_001007875.1	Bacteria_Proteobacteria_Gammaproteobacteria_Chromatiales_Sedimenticolaceae_Sedimenticola_Sedimenticola thiotaurini
NZ_CP011477.1_251	RS_GCF_001010805.1	Bacteria_Proteobacteria_Gammaproteobacteria_Pseudomonadales_Spongiibacteraceae_IMCC21906_IMCC21906 sp001010805
NZ_CP011479.1_2537	RS_GCF_001011155.1	Bacteria_Proteobacteria_Alphaproteobacteria_Rhizobiales_Rhizobiaceae_Hoeflea_Hoeflea sp001011155
NZ_CP011494.1_1512	RS_GCF_001043175.1	Bacteria_Proteobacteria_Gammaproteobacteria_Pseudomonadales_Oleiphilaceae_Marinobacter_Marinobacter psychrophilus
NZ_CP011502.1_931	RS_GCF_001509405.1	Bacteria_Actinobacteriota_Actinobacteria_Propionibacteriales_Nocardioidaceae_Aeromicrobium_Aeromicrobium erythreum
NZ_CP011503.1_2060	RS_GCF_001028665.1	Bacteria_Proteobacteria_Gammaproteobacteria_Burkholderiales_Burkholderiaceae_Burkholderia_Burkholderia pyrrocinia
NZ_CP011507.1_5471	RS_GCF_001186335.1	Bacteria_Proteobacteria_Gammaproteobacteria_Pseudomonadales_Pseudomonadaceae_Pseudomonas_E_Pseudomonas_E trivialis_B
NZ_CP011530.1_4080	RS_GCF_001605725.1	Bacteria_Actinobacteriota_Actinobacteria_Mycobacteriales_Mycobacteriaceae_Mycobacteroides_Mycobacteroides immunogenum
NZ_CP011773.1_1595	RS_GCF_001021385.1	Bacteria_Actinobacteriota_Actinobacteria_Mycobacteriales_Mycobacteriaceae_Mycolicibacterium_Mycolicibacterium sp001021385
NZ_CP011774.1_165	RS_GCF_001412535.1	Bacteria_Proteobacteria_Gammaproteobacteria_Burkholderiales_Burkholderiaceae_Limnohabitans_Limnohabitans sp001412535
NZ_CP011808.2_258	RS_GCF_001029105.3	Bacteria_Proteobacteria_Gammaproteobacteria_Burkholderiales_Burkholderiaceae_Pandoraea_Pandoraea faecigallinarum
NZ_CP011853.1_3916	RS_GCF_001305675.1	Bacteria_Actinobacteriota_Actinobacteria_Mycobacteriales_Mycobacteriaceae_Gordonia_Gordonia phthalatica
NZ_CP011868.1_3672	RS_GCF_001294645.1	Bacteria_Actinobacteriota_Actinobacteria_Mycobacteriales_Pseudonocardiaceae_Pseudonocardia_Pseudonocardia sp001294645
NZ_CP011883.2_1017	RS_GCF_000340435.2	Bacteria_Actinobacteriota_Actinobacteria_Mycobacteriales_Mycobacteriaceae_Mycobacterium_Mycobacterium haemophilum
NZ_CP011883.2_535	RS_GCF_000340435.2	Bacteria_Actinobacteriota_Actinobacteria_Mycobacteriales_Mycobacteriaceae_Mycobacterium_Mycobacterium haemophilum
NZ_CP012023.1_1835	RS_GCF_001308265.1	Bacteria_Proteobacteria_Alphaproteobacteria_Rhodobacterales_Rhodobacteraceae_Celeribacter_A_Celeribacter_A marinus
NZ_CP012023.1_2424	RS_GCF_001308265.1	Bacteria_Proteobacteria_Alphaproteobacteria_Rhodobacterales_Rhodobacteraceae_Celeribacter_A_Celeribacter_A marinus
NZ_CP012150.1_6035	RS_GCF_001187505.1	Bacteria_Actinobacteriota_Actinobacteria_Mycobacteriales_Mycobacteriaceae_Mycolicibacterium_Mycolicibacterium goodii_B
NZ_CP012154.1_2247	RS_GCF_001187785.1	Bacteria_Proteobacteria_Gammaproteobacteria_Xanthomonadales_Wenzhouxiangellaceae_Wenzhouxiangella_Wenzhouxiangella marina
NZ_CP012160.1_3048	RS_GCF_001187845.1	Bacteria_Proteobacteria_Alphaproteobacteria_Rhodobacterales_Rhodobacteraceae_Octadecabacter_Octadecabacter temperatus
NZ_CP012160.1_943	RS_GCF_001187845.1	Bacteria_Proteobacteria_Alphaproteobacteria_Rhodobacterales_Rhodobacteraceae_Octadecabacter_Octadecabacter temperatus
NZ_CP012184.1_811	RS_GCF_001420995.1	Bacteria_Actinobacteriota_Actinobacteria_Mycobacteriales_Pseudonocardiaceae_Pseudonocardia_Pseudonocardia sp001420995
NZ_CP012418.1_1211	RS_GCF_001708405.1	Bacteria_Proteobacteria_Gammaproteobacteria_Enterobacterales_Kangiellaceae_Kangiella_Kangiella sediminilitoris
NZ_CP012418.1_580	RS_GCF_001708405.1	Bacteria_Proteobacteria_Gammaproteobacteria_Enterobacterales_Kangiellaceae_Kangiella_Kangiella sediminilitoris
NZ_CP012606.1_73	RS_GCF_001653935.1	Bacteria_Proteobacteria_Gammaproteobacteria_Burkholderiales_Burkholderiaceae_Ralstonia_Ralstonia insidiosa
NZ_CP012661.1_2704	RS_GCF_001620265.1	Bacteria_Proteobacteria_Alphaproteobacteria_Rhodobacterales_Rhodobacteraceae_Defluviimonas_B_Defluviimonas_B alba
NZ_CP012661.1_4327	RS_GCF_001620265.1	Bacteria_Proteobacteria_Alphaproteobacteria_Rhodobacterales_Rhodobacteraceae_Defluviimonas_B_Defluviimonas_B alba
NZ_CP012661.1_4573	RS_GCF_001620265.1	Bacteria_Proteobacteria_Alphaproteobacteria_Rhodobacterales_Rhodobacteraceae_Defluviimonas_B_Defluviimonas_B alba
NZ_CP012836.1_1603	RS_GCF_001593605.1	Bacteria_Bacteroidota_Bacteroidia_Cytophagales_Cyclobacteriaceae_Algoriphagus_Algoriphagus sp001593605
NZ_CP012860.1_64	RS_GCF_001308105.1	Bacteria_Bacteroidota_Bacteroidia_Cytophagales_Cyclobacteriaceae_Persicobacter_Persicobacter sp001308105
NZ_CP012981.1_1722	RS_GCF_001411495.1	Bacteria_Proteobacteria_Gammaproteobacteria_Burkholderiales_Burkholderiaceae_Burkholderia_Burkholderia cepacia
NZ_CP013362.1_852	RS_GCF_001718315.1	Bacteria_Proteobacteria_Gammaproteobacteria_Burkholderiales_Burkholderiaceae_Burkholderia_Burkholderia diffusa
NZ_CP013366.1_849	RS_GCF_001718335.1	Bacteria_Proteobacteria_Gammaproteobacteria_Burkholderiales_Burkholderiaceae_Burkholderia_Burkholderia territorii
NZ_CP013373.1_890	RS_GCF_001522585.2	Bacteria_Proteobacteria_Gammaproteobacteria_Burkholderiales_Burkholderiaceae_Burkholderia_Burkholderia sp001522585
NZ_CP013398.1_889	RS_GCF_001718535.1	Bacteria_Proteobacteria_Gammaproteobacteria_Burkholderiales_Burkholderiaceae_Burkholderia_Burkholderia seminalis
NZ_CP013401.1_887	RS_GCF_001718555.1	Bacteria_Proteobacteria_Gammaproteobacteria_Burkholderiales_Burkholderiaceae_Burkholderia_Burkholderia metallica
NZ_CP013424.1_1245	RS_GCF_001524625.2	Bacteria_Proteobacteria_Gammaproteobacteria_Burkholderiales_Burkholderiaceae_Burkholderia_Burkholderia sp001524625
NZ_CP013427.1_848	RS_GCF_001524645.2	Bacteria_Proteobacteria_Gammaproteobacteria_Burkholderiales_Burkholderiaceae_Burkholderia_Burkholderia sp001524645
NZ_CP013435.1_903	RS_GCF_001718795.1	Bacteria_Proteobacteria_Gammaproteobacteria_Burkholderiales_Burkholderiaceae_Burkholderia_Burkholderia latens
NZ_CP013443.1_971	RS_GCF_001718835.1	Bacteria_Proteobacteria_Gammaproteobacteria_Burkholderiales_Burkholderiaceae_Burkholderia_Burkholderia cepacia_F
NZ_CP013459.1_963	RS_GCF_001718955.1	Bacteria_Proteobacteria_Gammaproteobacteria_Burkholderiales_Burkholderiaceae_Burkholderia_Burkholderia stagnalis
NZ_CP013612.1_738	RS_GCF_001482385.1	Bacteria_Proteobacteria_Gammaproteobacteria_Enterobacterales_Alteromonadaceae_Pseudoalteromonas_Pseudoalteromonas rubra_B
NZ_CP013650.1_392	RS_GCF_001466725.1	Bacteria_Proteobacteria_Gammaproteobacteria_Enterobacterales_Alteromonadaceae_Lacimicrobium_Lacimicrobium alkaliphilum_B
NZ_CP013692.1_2521	RS_GCF_001477625.1	Bacteria_Proteobacteria_Gammaproteobacteria_Burkholderiales_Burkholderiaceae_Paucibacter_Paucibacter sp001477625
NZ_CP013730.1_2906	RS_GCF_000701165.1	Bacteria_Proteobacteria_Gammaproteobacteria_Burkholderiales_Burkholderiaceae_Burkholderia_Burkholderia cepacia_A
NZ_CP013743.1_8598	RS_GCF_001484565.1	Bacteria_Actinobacteriota_Actinobacteria_Streptomycetales_Streptomycetaceae_Streptomyces_Streptomyces sp001484565
NZ_CP014143.1_2235	RS_GCF_001750105.1	Bacteria_Proteobacteria_Gammaproteobacteria_Pseudomonadales_Cellvibrionaceae_Microbulbifer_Microbulbifer aggregans
NZ_CP014263.1_4060	RS_GCF_001988955.1	Bacteria_Bacteroidota_Bacteroidia_Cytophagales_Spirosomaceae_Spirosoma_Spirosoma montaniterrae
NZ_CP014327.1_1155	RS_GCF_000812665.2	Bacteria_Proteobacteria_Alphaproteobacteria_Rhodobacterales_Rhodobacteraceae_Halocynthiibacter_B_Halocynthiibacter_B arcticus
NZ_CP014475.1_1616	RS_GCF_001583415.1	Bacteria_Actinobacteriota_Actinobacteria_Mycobacteriales_Mycobacteriaceae_Mycolicibacterium_Mycolicibacterium phlei
NZ_CP014544.1_1636	RS_GCF_001586255.1	Bacteria_Proteobacteria_Gammaproteobacteria_Pseudomonadales_Spongiibacteraceae_Zhongshania_Zhongshania aliphaticivorans
NZ_CP014544.1_3147	RS_GCF_001586255.1	Bacteria_Proteobacteria_Gammaproteobacteria_Pseudomonadales_Spongiibacteraceae_Zhongshania_Zhongshania aliphaticivorans
NZ_CP014544.1_3576	RS_GCF_001586255.1	Bacteria_Proteobacteria_Gammaproteobacteria_Pseudomonadales_Spongiibacteraceae_Zhongshania_Zhongshania aliphaticivorans
NZ_CP014544.1_595	RS_GCF_001586255.1	Bacteria_Proteobacteria_Gammaproteobacteria_Pseudomonadales_Spongiibacteraceae_Zhongshania_Zhongshania aliphaticivorans
NZ_CP014544.1_770	RS_GCF_001586255.1	Bacteria_Proteobacteria_Gammaproteobacteria_Pseudomonadales_Spongiibacteraceae_Zhongshania_Zhongshania aliphaticivorans
NZ_CP014544.1_813	RS_GCF_001586255.1	Bacteria_Proteobacteria_Gammaproteobacteria_Pseudomonadales_Spongiibacteraceae_Zhongshania_Zhongshania aliphaticivorans
NZ_CP014544.1_813	RS_GCF_001586255.1	Bacteria_Proteobacteria_Gammaproteobacteria_Pseudomonadales_Spongiibacteraceae_Zhongshania_Zhongshania aliphaticivorans
NZ_CP014546.1_4885	RS_GCF_001579805.1	Bacteria_Proteobacteria_Gammaproteobacteria_Pseudomonadales_Pseudomonadaceae_Pseudomonas_E_Pseudomonas_E azotoformans_A
NZ_CP014579.1_1431	RS_GCF_001634365.1	Bacteria_Proteobacteria_Gammaproteobacteria_Burkholderiales_Burkholderiaceae_Paraburkholderia_Paraburkholderia sp001634365
NZ_CP014596.1_619	RS_GCF_001687105.1	Bacteria_Proteobacteria_Alphaproteobacteria_Rhodobacterales_Rhodobacteraceae_Salipiger_Salipiger sp001687105
NZ_CP014671.1_2125	RS_GCF_001697225.1	Bacteria_Proteobacteria_Gammaproteobacteria_Immundisolibacterales_Immundisolibacteraceae_Immundisolibacter_Immundisolibacter cernigliae
NZ_CP014671.1_2250	RS_GCF_001697225.1	Bacteria_Proteobacteria_Gammaproteobacteria_Immundisolibacterales_Immundisolibacteraceae_Immundisolibacter_Immundisolibacter cernigliae
NZ_CP014671.1_2270	RS_GCF_001697225.1	Bacteria_Proteobacteria_Gammaproteobacteria_Immundisolibacterales_Immundisolibacteraceae_Immundisolibacter_Immundisolibacter cernigliae
NZ_CP014671.1_2521	RS_GCF_001697225.1	Bacteria_Proteobacteria_Gammaproteobacteria_Immundisolibacterales_Immundisolibacteraceae_Immundisolibacter_Immundisolibacter cernigliae
NZ_CP014671.1_2811	RS_GCF_001697225.1	Bacteria_Proteobacteria_Gammaproteobacteria_Immundisolibacterales_Immundisolibacteraceae_Immundisolibacter_Immundisolibacter cernigliae
NZ_CP014671.1_299	RS_GCF_001697225.1	Bacteria_Proteobacteria_Gammaproteobacteria_Immundisolibacterales_Immundisolibacteraceae_Immundisolibacter_Immundisolibacter cernigliae
NZ_CP014754.1_1093	RS_GCF_001447155.2	Bacteria_Proteobacteria_Gammaproteobacteria_Pseudomonadales_Oleiphilaceae_Marinobacter_Marinobacter sp001447155
NZ_CP014754.1_1782	RS_GCF_001447155.2	Bacteria_Proteobacteria_Gammaproteobacteria_Pseudomonadales_Oleiphilaceae_Marinobacter_Marinobacter sp001447155
NZ_CP014796.1_573	RS_GCF_001969385.1	Bacteria_Proteobacteria_Alphaproteobacteria_Rhodobacterales_Rhodobacteraceae_Salipiger_Salipiger profundus
NZ_CP014796.1_83	RS_GCF_001969385.1	Bacteria_Proteobacteria_Alphaproteobacteria_Rhodobacterales_Rhodobacteraceae_Salipiger_Salipiger profundus
NZ_CP014841.1_2737	RS_GCF_001641285.1	Bacteria_Proteobacteria_Gammaproteobacteria_Xanthomonadales_Rhodanobacteraceae_Dyella_A_Dyella_A thiooxydans
NZ_CP015079.1_1322	RS_GCF_001653335.1	Bacteria_Actinobacteriota_Actinobacteria_Propionibacteriales_Nocardioidaceae_Nocardioides_Nocardioides dokdonensis
NZ_CP015093.1_3986	RS_GCF_001975705.1	Bacteria_Proteobacteria_Alphaproteobacteria_Rhodobacterales_Rhodobacteraceae_Salipiger_Salipiger abyssi
NZ_CP015093.1_754	RS_GCF_001975705.1	Bacteria_Proteobacteria_Alphaproteobacteria_Rhodobacterales_Rhodobacteraceae_Salipiger_Salipiger abyssi
NZ_CP015110.1_1731	RS_GCF_001612555.1	Bacteria_Proteobacteria_Gammaproteobacteria_Pseudomonadales_Moraxellaceae_Acinetobacter_Acinetobacter sp001612555
NZ_CP015124.1_1985	RS_GCF_001678945.1	Bacteria_Proteobacteria_Alphaproteobacteria_Rhodobacterales_Rhodobacteraceae_Pseudophaeobacter_Pseudophaeobacter gallaeciensis
NZ_CP015124.1_808	RS_GCF_001678945.1	Bacteria_Proteobacteria_Alphaproteobacteria_Rhodobacterales_Rhodobacteraceae_Pseudophaeobacter_Pseudophaeobacter gallaeciensis
NZ_CP015125.1_612	RS_GCF_001653755.1	Bacteria_Bacteroidota_Bacteroidia_Flavobacteriales_Flavobacteriaceae_Dokdonia_Dokdonia donghaensis
NZ_CP015217.1_1143	RS_GCF_001729245.1	Bacteria_Spirochaetota_Leptospirae_Leptospirales_Leptospiraceae_Leptospira_Leptospira alstonii_A
NZ_CP015217.1_2657	RS_GCF_001729245.1	Bacteria_Spirochaetota_Leptospirae_Leptospirales_Leptospiraceae_Leptospira_Leptospira alstonii_A
NZ_CP015449.1_28	RS_GCF_003096075.1	Bacteria_Actinobacteriota_Actinobacteria_Mycobacteriales_Mycobacteriaceae_Dietzia_Dietzia lutea
NZ_CP015453.1_18	RS_GCF_003096095.1	Bacteria_Actinobacteriota_Actinobacteria_Mycobacteriales_Mycobacteriaceae_Dietzia_Dietzia psychralcaliphila
NZ_CP015453.1_325	RS_GCF_003096095.1	Bacteria_Actinobacteriota_Actinobacteria_Mycobacteriales_Mycobacteriaceae_Dietzia_Dietzia psychralcaliphila
NZ_CP015594.1_1212	RS_GCF_001647675.1	Bacteria_Proteobacteria_Gammaproteobacteria_Pseudomonadales_Moraxellaceae_Acinetobacter_Acinetobacter sp001647675
NZ_CP015596.1_4634	RS_GCF_001644575.1	Bacteria_Actinobacteriota_Actinobacteria_Mycobacteriales_Mycobacteriaceae_Mycolicibacterium_Mycolicibacterium sp001644575
NZ_CP015596.1_998	RS_GCF_001644575.1	Bacteria_Actinobacteriota_Actinobacteria_Mycobacteriales_Mycobacteriaceae_Mycolicibacterium_Mycolicibacterium sp001644575
NZ_CP015600.1_2574	RS_GCF_001647715.1	Bacteria_Proteobacteria_Gammaproteobacteria_Pseudomonadales_Pseudomonadaceae_Pseudomonas_E_Pseudomonas_E antarctica_A
NZ_CP015613.1_1127	RS_GCF_000261045.2	Bacteria_Proteobacteria_Gammaproteobacteria_Enterobacterales_Enterobacteriaceae_Serratia_Serratia plymuthica_A
NZ_CP015637.1_3312	RS_GCF_001708445.1	Bacteria_Proteobacteria_Gammaproteobacteria_Pseudomonadales_Pseudomonadaceae_Pseudomonas_E_Pseudomonas_E fluorescens_AN
NZ_CP015698.1_3283	RS_GCF_002163715.1	Bacteria_Proteobacteria_Gammaproteobacteria_Burkholderiales_Burkholderiaceae_Rhodoferax_Rhodoferax sp002163715
NZ_CP015961.1_21	RS_GCF_001659785.1	Bacteria_Actinobacteriota_Actinobacteria_Mycobacteriales_Mycobacteriaceae_Dietzia_Dietzia timorensis
NZ_CP015992.1_2687	RS_GCF_001708505.1	Bacteria_Proteobacteria_Gammaproteobacteria_Pseudomonadales_Pseudomonadaceae_Pseudomonas_F_Pseudomonas_F sp001708505
NZ_CP016162.1_2912	RS_GCF_001941865.1	Bacteria_Proteobacteria_Gammaproteobacteria_Pseudomonadales_Pseudomonadaceae_Pseudomonas_E_Pseudomonas_E alcaliphila_B
NZ_CP016268.1_1738	RS_GCF_001677435.1	Bacteria_Proteobacteria_Gammaproteobacteria_Woeseiales_Woeseiaceae_Woeseia_Woeseia oceani
NZ_CP016364.1_3205	RS_GCF_001888185.1	Bacteria_Proteobacteria_Alphaproteobacteria_Rhodobacterales_Rhodobacteraceae_Phaeobacter_Phaeobacter porticola
NZ_CP016397.1_24	RS_GCF_002240035.1	Bacteria_Proteobacteria_Gammaproteobacteria_Legionellales_Legionellaceae_Tatlockia_Tatlockia clemsonensis
NZ_CP016442.1_1466	RS_GCF_001742165.1	Bacteria_Proteobacteria_Gammaproteobacteria_Burkholderiales_Burkholderiaceae_Burkholderia_Burkholderia stabilis
NZ_CP016443.1_2077	RS_GCF_001742165.1	Bacteria_Proteobacteria_Gammaproteobacteria_Burkholderiales_Burkholderiaceae_Burkholderia_Burkholderia stabilis
NZ_CP016594.1_2984	RS_GCF_001698225.1	Bacteria_Actinobacteriota_Actinobacteria_Mycobacteriales_Mycobacteriaceae_Gordonia_Gordonia terrae
NZ_CP016640.1_1884	RS_GCF_001695755.1	Bacteria_Actinobacteriota_Actinobacteria_Mycobacteriales_Mycobacteriaceae_Mycolicibacterium_Mycolicibacterium sp001695755
NZ_CP016793.1_95	RS_GCF_001701025.1	Bacteria_Actinobacteriota_Actinobacteria_Mycobacteriales_Pseudonocardiaceae_Lentzea_Lentzea guizhouensis
NZ_CP017014.1_912	RS_GCF_001767395.1	Bacteria_Actinobacteriota_Actinobacteria_Mycobacteriales_Mycobacteriaceae_Rhodococcus_Rhodococcus sp001767395
NZ_CP017076.1_160	RS_GCF_001742225.1	Bacteria_Proteobacteria_Alphaproteobacteria_Sphingomonadales_Sphingomonadaceae_Novosphingobium_Novosphingobium resinovorum
NZ_CP017076.1_160	RS_GCF_001742225.1	Bacteria_Proteobacteria_Alphaproteobacteria_Sphingomonadales_Sphingomonadaceae_Novosphingobium_Novosphingobium resinovorum
NZ_CP017076.1_166	RS_GCF_001742225.1	Bacteria_Proteobacteria_Alphaproteobacteria_Sphingomonadales_Sphingomonadaceae_Novosphingobium_Novosphingobium resinovorum
NZ_CP017076.1_166	RS_GCF_001742225.1	Bacteria_Proteobacteria_Alphaproteobacteria_Sphingomonadales_Sphingomonadaceae_Novosphingobium_Novosphingobium resinovorum
NZ_CP017259.1_980	RS_GCF_001735715.1	Bacteria_Bacteroidota_Bacteroidia_Flavobacteriales_Flavobacteriaceae_UBA3537_UBA3537 sp001735715
NZ_CP017260.1_991	RS_GCF_001735745.1	Bacteria_Bacteroidota_Bacteroidia_Flavobacteriales_Flavobacteriaceae_Hel1-33-131_Hel1-33-131 sp001735745
NZ_CP017478.1_2764	RS_GCF_001761325.1	Bacteria_Bacteroidota_Bacteroidia_Flavobacteriales_Flavobacteriaceae_LPB0138_LPB0138 sp001761325
NZ_CP017715.1_77	RS_GCF_001854125.1	Bacteria_Proteobacteria_Gammaproteobacteria_Pseudomonadales_Oleiphilaceae_Marinobacter_Marinobacter salinus
NZ_CP017780.1_2938	RS_GCF_002849735.1	Bacteria_Actinobacteriota_Actinobacteria_Mycobacteriales_Pseudonocardiaceae_Amycolatopsis_Amycolatopsis sp002849735
NZ_CP017781.1_2249	RS_GCF_001856665.1	Bacteria_Proteobacteria_Alphaproteobacteria_Rhodobacterales_Rhodobacteraceae_LPB0142_LPB0142 sp001856665
NZ_CP017781.1_354	RS_GCF_001856665.1	Bacteria_Proteobacteria_Alphaproteobacteria_Rhodobacterales_Rhodobacteraceae_LPB0142_LPB0142 sp001856665
NZ_CP017839.1_2054	RS_GCF_001865855.1	Bacteria_Actinobacteriota_Actinobacteria_Mycobacteriales_Mycobacteriaceae_Nocardia_Nocardia seriolae
NZ_CP017839.1_5379	RS_GCF_001865855.1	Bacteria_Actinobacteriota_Actinobacteria_Mycobacteriales_Mycobacteriaceae_Nocardia_Nocardia seriolae
NZ_CP018043.1_2869	RS_GCF_001886515.1	Bacteria_Actinobacteriota_Actinobacteria_Mycobacteriales_Mycobacteriaceae_Mycolicibacterium_Mycolicibacterium sp001886515
NZ_CP018049.1_2158	RS_GCF_002934065.1	Bacteria_Proteobacteria_Gammaproteobacteria_Pseudomonadales_Pseudomonadaceae_Pseudomonas_E_Pseudomonas_E orientalis_A
NZ_CP018076.1_1194	RS_GCF_001886735.1	Bacteria_Proteobacteria_Alphaproteobacteria_Rhodobacterales_Rhodobacteraceae_Sulfitobacter_Sulfitobacter sp001886735
NZ_CP018076.1_3377	RS_GCF_001886735.1	Bacteria_Proteobacteria_Alphaproteobacteria_Rhodobacterales_Rhodobacteraceae_Sulfitobacter_Sulfitobacter sp001886735
NZ_CP018082.1_3068	RS_GCF_001886715.1	Bacteria_Actinobacteriota_Actinobacteria_Mycobacteriales_Mycobacteriaceae_Nocardia_Nocardia soli_A
NZ_CP018082.1_4991	RS_GCF_001886715.1	Bacteria_Actinobacteriota_Actinobacteria_Mycobacteriales_Mycobacteriaceae_Nocardia_Nocardia soli_A
NZ_CP018082.1_4995	RS_GCF_001886715.1	Bacteria_Actinobacteriota_Actinobacteria_Mycobacteriales_Mycobacteriaceae_Nocardia_Nocardia soli_A
NZ_CP018572.1_1959	RS_GCF_001908835.1	Bacteria_Proteobacteria_Alphaproteobacteria_Rhodobacterales_Rhodobacteraceae_Marivivens_Marivivens sp001908835
NZ_CP018572.1_2647	RS_GCF_001908835.1	Bacteria_Proteobacteria_Alphaproteobacteria_Rhodobacterales_Rhodobacteraceae_Marivivens_Marivivens sp001908835
NZ_CP019036.1_31	RS_GCF_001941825.1	Bacteria_Proteobacteria_Gammaproteobacteria_Burkholderiales_Burkholderiaceae_Massilia_Massilia putida
NZ_CP019044.1_187	RS_GCF_001953055.1	Bacteria_Proteobacteria_Alphaproteobacteria_Rhizobiales_Rhizobiaceae_Nitratireductor_B_Nitratireductor_B basaltis
NZ_CP019239.1_3599	RS_GCF_001955715.1	Bacteria_Proteobacteria_Gammaproteobacteria_Burkholderiales_Burkholderiaceae_Rhodoferax_Rhodoferax saidenbachensis
NZ_CP019312.1_3171	RS_GCF_001969365.1	Bacteria_Proteobacteria_Alphaproteobacteria_Rhodobacterales_Rhodobacteraceae_Tateyamaria_Tateyamaria omphalii
NZ_CP019312.1_970	RS_GCF_001969365.1	Bacteria_Proteobacteria_Alphaproteobacteria_Rhodobacterales_Rhodobacteraceae_Tateyamaria_Tateyamaria omphalii
NZ_CP019331.1_1425	RS_GCF_002163835.1	Bacteria_Bacteroidota_Bacteroidia_Flavobacteriales_Flavobacteriaceae_Polaribacter_Polaribacter sp002163835
NZ_CP019332.1_1743	RS_GCF_002163855.1	Bacteria_Bacteroidota_Bacteroidia_Flavobacteriales_Flavobacteriaceae_Winogradskyella_Winogradskyella sp002163855
NZ_CP019333.1_1127	RS_GCF_002163875.1	Bacteria_Bacteroidota_Bacteroidia_Flavobacteriales_Flavobacteriaceae_Gilvibacter_Gilvibacter sp002163875
NZ_CP019335.1_459	RS_GCF_002813915.1	Bacteria_Bacteroidota_Bacteroidia_Flavobacteriales_Flavobacteriaceae_Tenacibaculum_Tenacibaculum sp002813915
NZ_CP019344.1_2212	RS_GCF_002117125.1	Bacteria_Bacteroidota_Bacteroidia_Flavobacteriales_Flavobacteriaceae_Nonlabens_Nonlabens spongiae
NZ_CP019388.1_1823	RS_GCF_001971725.1	Bacteria_Bacteroidota_Bacteroidia_Flavobacteriales_Flavobacteriaceae_Winogradskyella_Winogradskyella sp001971725
NZ_CP019420.1_444	RS_GCF_001984215.1	Bacteria_Actinobacteriota_Actinobacteria_Mycobacteriales_Mycobacteriaceae_Mycolicibacterium_Mycolicibacterium sp001984215
NZ_CP019437.1_1397	RS_GCF_001940525.2	Bacteria_Proteobacteria_Alphaproteobacteria_Rhodobacterales_Rhodobacteraceae_Thioclava_Thioclava nitratireducens
NZ_CP019437.1_265	RS_GCF_001940525.2	Bacteria_Proteobacteria_Alphaproteobacteria_Rhodobacterales_Rhodobacteraceae_Thioclava_Thioclava nitratireducens
NZ_CP019572.1_1765	RS_GCF_001984015.1	Bacteria_Actinobacteriota_Actinobacteria_Mycobacteriales_Mycobacteriaceae_Rhodococcus_Rhodococcus sp001984015
NZ_CP019650.1_1396	RS_GCF_001999945.1	Bacteria_Proteobacteria_Gammaproteobacteria_Pseudomonadales_Cellvibrionaceae_Microbulbifer_Microbulbifer agarilyticus_A
NZ_CP019856.1_3166	RS_GCF_002007785.1	Bacteria_Proteobacteria_Gammaproteobacteria_Pseudomonadales_Pseudomonadaceae_Pseudomonas_E_Pseudomonas_E azotoformans_B
NZ_CP019882.1_4440	RS_GCF_002007745.1	Bacteria_Actinobacteriota_Actinobacteria_Mycobacteriales_Mycobacteriaceae_Mycolicibacterium_Mycolicibacterium litorale
NZ_CP019936.1_2293	RS_GCF_002009425.1	Bacteria_Proteobacteria_Gammaproteobacteria_Chromatiales_Sedimenticolaceae_41T-STBD-0c-01a_41T-STBD-0c-01a sp002009425
NZ_CP020105.1_1453	RS_GCF_002067135.1	Bacteria_Bacteroidota_Bacteroidia_Cytophagales_Spirosomaceae_Spirosoma_Spirosoma rigui
NZ_CP020472.1_3778	RS_GCF_002075795.1	Bacteria_Proteobacteria_Gammaproteobacteria_Enterobacterales_Shewanellaceae_Shewanella_Shewanella japonica
NZ_CP020474.1_2946	RS_GCF_002080415.1	Bacteria_Proteobacteria_Alphaproteobacteria_Rhodobacterales_Rhodobacteraceae_Roseovarius_Roseovarius mucosus_A
NZ_CP020474.1_3621	RS_GCF_002080415.1	Bacteria_Proteobacteria_Alphaproteobacteria_Rhodobacterales_Rhodobacteraceae_Roseovarius_Roseovarius mucosus_A
NZ_CP020612.1_1355	RS_GCF_002105555.1	Bacteria_Proteobacteria_Alphaproteobacteria_Rhodobacterales_Rhodobacteraceae_Paracoccus_Paracoccus contaminans
NZ_CP020737.1_959	RS_GCF_002097715.1	Bacteria_Proteobacteria_Gammaproteobacteria_Burkholderiales_Burkholderiaceae_Burkholderia_Burkholderia mesoacidophila
NZ_CP020809.1_5243	RS_GCF_002157835.1	Bacteria_Actinobacteriota_Actinobacteria_Mycobacteriales_Mycobacteriaceae_Mycolicibacterium_Mycolicibacterium dioxanotrophicus
NZ_CP020809.1_640	RS_GCF_002157835.1	Bacteria_Actinobacteriota_Actinobacteria_Mycobacteriales_Mycobacteriaceae_Mycolicibacterium_Mycolicibacterium dioxanotrophicus
NZ_CP020821.1_4963	RS_GCF_002105755.1	Bacteria_Actinobacteriota_Actinobacteria_Mycobacteriales_Mycobacteriaceae_Mycobacterium_Mycobacterium colombiense
NZ_CP020946.1_1617	RS_GCF_002208115.1	Bacteria_Bdellovibrionota_Bdellovibrionia_Bdellovibrionales_Bdellovibrionaceae_Bdellovibrio_Bdellovibrio bacteriovorus_C
NZ_CP021114.1_2604	RS_GCF_002850435.1	Bacteria_Proteobacteria_Alphaproteobacteria_Rhodobacterales_Rhodobacteraceae_Marivivens_Marivivens sp002850435
NZ_CP021114.1_706	RS_GCF_002850435.1	Bacteria_Proteobacteria_Alphaproteobacteria_Rhodobacterales_Rhodobacteraceae_Marivivens_Marivivens sp002850435
NZ_CP021354.1_3826	RS_GCF_003130705.1	Bacteria_Actinobacteriota_Actinobacteria_Mycobacteriales_Mycobacteriaceae_Rhodococcus_Rhodococcus sp003130705
NZ_CP021404.1_1016	RS_GCF_002504165.1	Bacteria_Proteobacteria_Alphaproteobacteria_Rhodobacterales_Rhodobacteraceae_Celeribacter_B_Celeribacter_B manganoxidans
NZ_CP021404.1_209	RS_GCF_002504165.1	Bacteria_Proteobacteria_Alphaproteobacteria_Rhodobacterales_Rhodobacteraceae_Celeribacter_B_Celeribacter_B manganoxidans
NZ_CP021425.1_3663	RS_GCF_002162375.1	Bacteria_Proteobacteria_Gammaproteobacteria_Pseudomonadales_Oleiphilaceae_Oleiphilus_Oleiphilus messinensis
NZ_CP021431.1_3677	RS_GCF_002158905.1	Bacteria_Proteobacteria_Alphaproteobacteria_Rhodobacterales_Rhodobacteraceae_Yoonia_Yoonia vestfoldensis_B
NZ_CP021913.1_1336	RS_GCF_002814095.1	Bacteria_Proteobacteria_Alphaproteobacteria_Rhodobacterales_Rhodobacteraceae_Sagittula_Sagittula sp002814095
NZ_CP021913.1_398	RS_GCF_002814095.1	Bacteria_Proteobacteria_Alphaproteobacteria_Rhodobacterales_Rhodobacteraceae_Sagittula_Sagittula sp002814095
NZ_CP022190.1_336	RS_GCF_003111685.1	Bacteria_Proteobacteria_Alphaproteobacteria_Rhodobacterales_Rhodobacteraceae_Salipiger_Salipiger pacifica_A
NZ_CP022336.1_402	RS_GCF_002218195.1	Bacteria_Proteobacteria_Alphaproteobacteria_Sphingomonadales_Sphingomonadaceae_Sphingorhabdus_Sphingorhabdus flavimaris
NZ_CP022415.1_2943	RS_GCF_002222635.1	Bacteria_Proteobacteria_Alphaproteobacteria_Rhodobacterales_Rhodobacteraceae_Sulfitobacter_C_Sulfitobacter_C pseudonitzschiae_A
NZ_CP022419.1_130	RS_GCF_002222635.1	Bacteria_Proteobacteria_Alphaproteobacteria_Rhodobacterales_Rhodobacteraceae_Sulfitobacter_C_Sulfitobacter_C pseudonitzschiae_A
NZ_CP022530.1_2663	RS_GCF_002237535.1	Bacteria_Proteobacteria_Gammaproteobacteria_Pseudomonadales_Saccharospirillaceae_Bacterioplanes_Bacterioplanes sanyensis
NZ_CP022540.1_166	RS_GCF_002237555.1	Bacteria_Proteobacteria_Alphaproteobacteria_Rhodobacterales_Rhodobacteraceae_Antarctobacter_Antarctobacter heliothermus_B
NZ_CP022540.1_4030	RS_GCF_002237555.1	Bacteria_Proteobacteria_Alphaproteobacteria_Rhodobacterales_Rhodobacteraceae_Antarctobacter_Antarctobacter heliothermus_B
NZ_CP022548.1_1379	RS_GCF_002776575.1	Bacteria_Proteobacteria_Alphaproteobacteria_Sphingomonadales_Sphingomonadaceae_Sphingorhabdus_Sphingorhabdus sp002776575
NZ_CP022548.1_73	RS_GCF_002776575.1	Bacteria_Proteobacteria_Alphaproteobacteria_Sphingomonadales_Sphingomonadaceae_Sphingorhabdus_Sphingorhabdus sp002776575
NZ_CP022684.1_2510	RS_GCF_002863865.1	Bacteria_Proteobacteria_Gammaproteobacteria_Pseudomonadales_Ketobacteraceae_Ketobacter_Ketobacter alkanivorans
NZ_CP022684.1_2545	RS_GCF_002863865.1	Bacteria_Proteobacteria_Gammaproteobacteria_Pseudomonadales_Ketobacteraceae_Ketobacter_Ketobacter alkanivorans
NZ_CP022960.1_4703	RS_GCF_002269425.1	Bacteria_Proteobacteria_Gammaproteobacteria_Pseudomonadales_Pseudomonadaceae_Pseudomonas_E_Pseudomonas_E sp002269425
NZ_CP022990.1_652	RS_GCF_002278075.1	Bacteria_Proteobacteria_Gammaproteobacteria_Burkholderiales_Burkholderiaceae_Paraburkholderia_Paraburkholderia aromaticivorans
NZ_CP023269.1_2962	RS_GCF_002966775.1	Bacteria_Proteobacteria_Gammaproteobacteria_Pseudomonadales_Pseudomonadaceae_Pseudomonas_E_Pseudomonas_E sp002966775
NZ_CP023454.1_497	RS_GCF_002356635.1	Bacteria_Proteobacteria_Alphaproteobacteria_Rhodobacterales_Rhodobacteraceae_QY30_QY30 sp002356635
NZ_CP023548.1_64	RS_GCF_002407205.1	Bacteria_Proteobacteria_Alphaproteobacteria_Rhodobacterales_Rhodobacteraceae_Rhodobacter_A_Rhodobacter_A sp002407205
NZ_CP024011.1_2378	RS_GCF_002688565.1	Bacteria_Proteobacteria_Gammaproteobacteria_Pseudomonadales_Moraxellaceae_Acinetobacter_Acinetobacter sp002688565
NZ_CP024869.1_18	RS_GCF_003052165.1	Bacteria_Actinobacteriota_Actinobacteria_Mycobacteriales_Mycobacteriaceae_Dietzia_Dietzia sp003052165
NZ_CP024869.1_304	RS_GCF_003052165.1	Bacteria_Actinobacteriota_Actinobacteria_Mycobacteriales_Mycobacteriaceae_Dietzia_Dietzia sp003052165
NZ_CP024894.1_6705	RS_GCF_002796545.1	Bacteria_Actinobacteriota_Actinobacteria_Mycobacteriales_Pseudonocardiaceae_Amycolatopsis_Amycolatopsis sp002796545
NZ_CP024894.1_6908	RS_GCF_002796545.1	Bacteria_Actinobacteriota_Actinobacteria_Mycobacteriales_Pseudonocardiaceae_Amycolatopsis_Amycolatopsis sp002796545
NZ_CP024899.1_1714	RS_GCF_001870665.2	Bacteria_Proteobacteria_Alphaproteobacteria_Rhodobacterales_Rhodobacteraceae_Rhodobaca_Rhodobaca barguzinensis
NZ_CP025113.1_4224	RS_GCF_002831585.1	Bacteria_Proteobacteria_Alphaproteobacteria_Rhizobiales_Xanthobacteraceae_Bradyrhizobium_Bradyrhizobium sp002831585
NZ_CP025263.1_3434	RS_GCF_002843605.1	Bacteria_Proteobacteria_Gammaproteobacteria_Pseudomonadales_Pseudomonadaceae_Pseudomonas_E_Pseudomonas_E sp002843605
NZ_CP025408.1_1928	RS_GCF_002847305.1	Bacteria_Proteobacteria_Alphaproteobacteria_Rhodobacterales_Rhodobacteraceae_Paracoccus_Paracoccus sp002847305
NZ_CP025408.1_2419	RS_GCF_002847305.1	Bacteria_Proteobacteria_Alphaproteobacteria_Rhodobacterales_Rhodobacteraceae_Paracoccus_Paracoccus sp002847305
NZ_CP025430.1_3437	RS_GCF_002847445.1	Bacteria_Proteobacteria_Alphaproteobacteria_Rhodobacterales_Rhodobacteraceae_Paracoccus_Paracoccus zhejiangensis
NZ_CP025581.1_64	RS_GCF_002865585.1	Bacteria_Actinobacteriota_Actinobacteria_Propionibacteriales_Nocardioidaceae_Nocardioides_Nocardioides sp002865585
NZ_CP025583.1_1460	RS_GCF_002865605.1	Bacteria_Proteobacteria_Alphaproteobacteria_Rhodobacterales_Rhodobacteraceae_Paracoccus_Paracoccus sp002865605
NZ_CP025583.1_1987	RS_GCF_002865605.1	Bacteria_Proteobacteria_Alphaproteobacteria_Rhodobacterales_Rhodobacteraceae_Paracoccus_Paracoccus sp002865605
NZ_CP025624.1_3601	RS_GCF_002874965.1	Bacteria_Proteobacteria_Gammaproteobacteria_Pseudomonadales_Pseudomonadaceae_Pseudomonas_E_Pseudomonas_E sp002874965
NZ_CP026420.1_1179	RS_GCF_002934695.1	Bacteria_Proteobacteria_Gammaproteobacteria_Pseudomonadales_Moraxellaceae_Acinetobacter_Acinetobacter sp002934695
NZ_CP026952.1_726	RS_GCF_003065605.1	Bacteria_Actinobacteriota_Actinobacteria_Propionibacteriales_Nocardioidaceae_Aeromicrobium_Aeromicrobium sp003065605
NZ_CP027433.1_150	RS_GCF_002993285.1	Bacteria_Actinobacteriota_Actinobacteria_Mycobacteriales_Mycobacteriaceae_Gordonia_Gordonia iterans
NZ_CP027543.1_656	RS_GCF_003001655.1	Bacteria_Proteobacteria_Gammaproteobacteria_Pseudomonadales_Pseudomonadaceae_Pseudomonas_A_Pseudomonas_A stutzeri_AJ
NZ_CP027657.1_64	RS_GCF_003008615.1	Bacteria_Proteobacteria_Gammaproteobacteria_Pseudomonadales_Pseudomonadaceae_Pseudomonas_E_Pseudomonas_E mendocina_C
NZ_CP027665.1_1314	RS_GCF_003008555.1	Bacteria_Proteobacteria_Alphaproteobacteria_Rhodobacterales_Rhodobacteraceae_SH-1_SH-1 sp003008555
NZ_CP027669.1_2266	RS_GCF_003008595.1	Bacteria_Proteobacteria_Gammaproteobacteria_Burkholderiales_Burkholderiaceae_Simplicispira_A_Simplicispira_A suum
NZ_CP028475.1_1727	RS_GCF_003047105.1	Bacteria_Proteobacteria_Alphaproteobacteria_Rhodobacterales_Rhodobacteraceae_Celeribacter_Celeribacter baekdonensis_B
NZ_CP028475.1_2969	RS_GCF_003047105.1	Bacteria_Proteobacteria_Alphaproteobacteria_Rhodobacterales_Rhodobacteraceae_Celeribacter_Celeribacter baekdonensis_B
NZ_CP028561.1_1222	RS_GCF_002165255.2	Bacteria_Proteobacteria_Gammaproteobacteria_Pseudomonadales_Moraxellaceae_Acinetobacter_Acinetobacter sp002165255
NZ_CP028561.1_1478	RS_GCF_002165255.2	Bacteria_Proteobacteria_Gammaproteobacteria_Pseudomonadales_Moraxellaceae_Acinetobacter_Acinetobacter sp002165255
NZ_CP028918.1_30	RS_GCF_003060865.1	Bacteria_Proteobacteria_Alphaproteobacteria_Rhodobacterales_Rhodobacteraceae_TH137_TH137 sp003060865
NZ_CP028918.1_872	RS_GCF_003060865.1	Bacteria_Proteobacteria_Alphaproteobacteria_Rhodobacterales_Rhodobacteraceae_TH137_TH137 sp003060865
NZ_CP028960.1_644	RS_GCF_003071365.1	Bacteria_Proteobacteria_Alphaproteobacteria_Rhizobiales_Methyloligellaceae_Methyloceanibacter_Methyloceanibacter sp003071365
NZ_CP029043.1_6805	RS_GCF_003074055.1	Bacteria_Actinobacteriota_Actinobacteria_Streptomycetales_Streptomycetaceae_Streptomyces_Streptomyces sp003074055
NZ_CP029210.1_3156	RS_GCF_003100395.1	Bacteria_Proteobacteria_Gammaproteobacteria_Burkholderiales_Burkholderiaceae_Aquabacterium_Aquabacterium olei
NZ_CP029397.1_1509	RS_GCF_001704615.2	Bacteria_Proteobacteria_Gammaproteobacteria_Pseudomonadales_Moraxellaceae_Acinetobacter_Acinetobacter defluvii
NZ_CP029488.1_1904	RS_GCF_003177035.1	Bacteria_Proteobacteria_Gammaproteobacteria_Nevskiales_Salinisphaeraceae_Salinisphaera_Salinisphaera sp003177035
NZ_CSTD01000003.1_418	RS_GCF_001053185.1	Bacteria_Actinobacteriota_Actinobacteria_Mycobacteriales_Mycobacteriaceae_Mycobacterium_Mycobacterium bohemicum
NZ_CTEE01000001.1_1420	RS_GCF_001373395.1	Bacteria_Actinobacteriota_Actinobacteria_Mycobacteriales_Mycobacteriaceae_Mycobacterium_Mycobacterium lentiflavum
NZ_CVPC01000005.1_376	RS_GCF_001049735.1	Bacteria_Proteobacteria_Alphaproteobacteria_Rhodobacterales_Rhodobacteraceae_Nereida_Nereida ignava
NZ_CVQP01000006.1_93	RS_GCF_001040705.1	Bacteria_Actinobacteriota_Actinobacteria_Mycobacteriales_Mycobacteriaceae_Rhodococcus_Rhodococcus sp001040705
NZ_CVQP01000007.1_72	RS_GCF_001040705.1	Bacteria_Actinobacteriota_Actinobacteria_Mycobacteriales_Mycobacteriaceae_Rhodococcus_Rhodococcus sp001040705
NZ_CVQQ01000001.1_403	RS_GCF_001049355.1	Bacteria_Actinobacteriota_Actinobacteria_Mycobacteriales_Mycobacteriaceae_Mycolicibacterium_Mycolicibacterium aurum
NZ_CVQQ01000002.1_142	RS_GCF_001049355.1	Bacteria_Actinobacteriota_Actinobacteria_Mycobacteriales_Mycobacteriaceae_Mycolicibacterium_Mycolicibacterium aurum
NZ_CVRM01000034.1_46	RS_GCF_001258055.1	Bacteria_Proteobacteria_Alphaproteobacteria_Rhodobacterales_Rhodobacteraceae_Phaeobacter_Phaeobacter italicus
NZ_CVRX01000055.1_85	RS_GCF_001050075.1	Bacteria_Actinobacteriota_Actinobacteria_Mycobacteriales_Mycobacteriaceae_Mycolicibacterium_Mycolicibacterium fortuitum
NZ_CVTA01000065.1_173	RS_GCF_001050035.1	Bacteria_Actinobacteriota_Actinobacteria_Mycobacteriales_Mycobacteriaceae_Mycolicibacterium_Mycolicibacterium komanii
NZ_CVTB01000244.1_27	RS_GCF_001050015.1	Bacteria_Actinobacteriota_Actinobacteria_Mycobacteriales_Mycobacteriaceae_Mycolicibacterium_Mycolicibacterium malmesburyense
NZ_CVTM01000040.1_115	RS_GCF_900005815.1	Bacteria_Proteobacteria_Gammaproteobacteria_Pseudomonadales_Pseudomonadaceae_Pseudomonas_E_Pseudomonas_E sp900005815
NZ_CWKH01000001.1_2457	RS_GCF_001245615.1	Bacteria_Actinobacteriota_Actinobacteria_Mycobacteriales_Mycobacteriaceae_Mycolicibacterium_Mycolicibacterium neworleansense
NZ_CXOM01000004.1_72	RS_GCF_001269365.1	Bacteria_Proteobacteria_Gammaproteobacteria_Burkholderiales_Burkholderiaceae_Limnohabitans_Limnohabitans sp001269365
NZ_CXOO01000052.1_9	RS_GCF_001269385.1	Bacteria_Proteobacteria_Gammaproteobacteria_Burkholderiales_Burkholderiaceae_Limnohabitans_Limnohabitans sp001269385
NZ_CXPG01000014.1_138	RS_GCF_001403735.1	Bacteria_Proteobacteria_Alphaproteobacteria_Rhodobacterales_Rhodobacteraceae_Jannaschia_Jannaschia rubra
NZ_CXSU01000011.1_473	RS_GCF_001403795.1	Bacteria_Proteobacteria_Alphaproteobacteria_Rhodobacterales_Rhodobacteraceae_Jannaschia_Jannaschia donghaensis
NZ_CYPR01000106.1_8	RS_GCF_001408515.1	Bacteria_Proteobacteria_Alphaproteobacteria_Rhodobacterales_Rhodobacteraceae_Jannaschia_Jannaschia seosinensis
NZ_CYPU01000074.1_69	RS_GCF_001458195.1	Bacteria_Proteobacteria_Alphaproteobacteria_Rhodobacterales_Rhodobacteraceae_Ruegeria_Ruegeria atlantica
NZ_CYPW01000006.1_146	RS_GCF_001458175.1	Bacteria_Proteobacteria_Alphaproteobacteria_Rhodobacterales_Rhodobacteraceae_Shimia_Shimia marina
NZ_CYPW01000017.1_17	RS_GCF_001458175.1	Bacteria_Proteobacteria_Alphaproteobacteria_Rhodobacterales_Rhodobacteraceae_Shimia_Shimia marina
NZ_CYSA01000015.1_398	RS_GCF_001458355.1	Bacteria_Proteobacteria_Alphaproteobacteria_Rhodobacterales_Rhodobacteraceae_Thalassobius_Thalassobius gelatinovorus
NZ_CYSA01000018.1_26	RS_GCF_001458355.1	Bacteria_Proteobacteria_Alphaproteobacteria_Rhodobacterales_Rhodobacteraceae_Thalassobius_Thalassobius gelatinovorus
NZ_CYSC01000017.1_127	RS_GCF_001458275.1	Bacteria_Proteobacteria_Alphaproteobacteria_Rhodobacterales_Rhodobacteraceae_Thalassobius_Thalassobius mediterraneus_B
NZ_CYSC01000040.1_132	RS_GCF_001458275.1	Bacteria_Proteobacteria_Alphaproteobacteria_Rhodobacterales_Rhodobacteraceae_Thalassobius_Thalassobius mediterraneus_B
NZ_CYSD01000037.1_131	RS_GCF_001458415.1	Bacteria_Proteobacteria_Alphaproteobacteria_Rhodobacterales_Rhodobacteraceae_Epibacterium_A_Epibacterium_A multivorans
NZ_CYSF01000006.1_306	RS_GCF_001458435.1	Bacteria_Proteobacteria_Alphaproteobacteria_Rhodobacterales_Rhodobacteraceae_Thalassobius_Thalassobius mediterraneus
NZ_CYSF01000007.1_102	RS_GCF_001458435.1	Bacteria_Proteobacteria_Alphaproteobacteria_Rhodobacterales_Rhodobacteraceae_Thalassobius_Thalassobius mediterraneus
NZ_CYSG01000002.1_220	RS_GCF_001457775.1	Bacteria_Proteobacteria_Alphaproteobacteria_Rhodobacterales_Rhodobacteraceae_Pseudophaeobacter_Pseudophaeobacter sp001457775
NZ_CYSG01000010.1_51	RS_GCF_001457775.1	Bacteria_Proteobacteria_Alphaproteobacteria_Rhodobacterales_Rhodobacteraceae_Pseudophaeobacter_Pseudophaeobacter sp001457775
NZ_CYSI01000007.1_1304	RS_GCF_001291445.1	Bacteria_Actinobacteriota_Actinobacteria_Mycobacteriales_Mycobacteriaceae_Mycolicibacterium_Mycolicibacterium mucogenicum_B
NZ_CYSI01000007.1_1317	RS_GCF_001291445.1	Bacteria_Actinobacteriota_Actinobacteria_Mycobacteriales_Mycobacteriaceae_Mycolicibacterium_Mycolicibacterium mucogenicum_B
NZ_CYSI01000007.1_4720	RS_GCF_001291445.1	Bacteria_Actinobacteriota_Actinobacteria_Mycobacteriales_Mycobacteriaceae_Mycolicibacterium_Mycolicibacterium mucogenicum_B
NZ_CYSR01000011.1_36	RS_GCF_001458395.1	Bacteria_Proteobacteria_Alphaproteobacteria_Rhodobacterales_Rhodobacteraceae_Leisingera_Leisingera aquaemixtae
NZ_CYTO01000008.1_111	RS_GCF_001458335.1	Bacteria_Proteobacteria_Alphaproteobacteria_Rhodobacterales_Rhodobacteraceae_Cognatishimia_Cognatishimia activus
NZ_CYTO01000009.1_179	RS_GCF_001458335.1	Bacteria_Proteobacteria_Alphaproteobacteria_Rhodobacterales_Rhodobacteraceae_Cognatishimia_Cognatishimia activus
NZ_CYTW01000001.1_54	RS_GCF_001458215.1	Bacteria_Proteobacteria_Alphaproteobacteria_Rhodobacterales_Rhodobacteraceae_Pseudopelagicola_Pseudopelagicola sp001458215
NZ_CYTW01000001.1_605	RS_GCF_001458215.1	Bacteria_Proteobacteria_Alphaproteobacteria_Rhodobacterales_Rhodobacteraceae_Pseudopelagicola_Pseudopelagicola sp001458215
NZ_CYUD01000011.1_132	RS_GCF_001458295.1	Bacteria_Proteobacteria_Alphaproteobacteria_Rhodobacterales_Rhodobacteraceae_Ruegeria_Ruegeria denitrificans
NZ_DS022276.1_2067	RS_GCF_000153725.1	Bacteria_Proteobacteria_Alphaproteobacteria_Rhodobacterales_Rhodobacteraceae_Salipiger_Salipiger bermudensis
NZ_DS022276.1_2605	RS_GCF_000153725.1	Bacteria_Proteobacteria_Alphaproteobacteria_Rhodobacterales_Rhodobacteraceae_Salipiger_Salipiger bermudensis
NZ_DS544873.1_3259	RS_GCF_000154725.1	Bacteria_Bacteroidota_Bacteroidia_Flavobacteriales_Flavobacteriaceae_Kordia_Kordia algicida
NZ_DS989915.1_1967	RS_GCF_000155615.1	Bacteria_Proteobacteria_Gammaproteobacteria_Pseudomonadales_Alcanivoracaceae_Alcanivorax_Alcanivorax sp000155615
NZ_DS989915.1_2498	RS_GCF_000155615.1	Bacteria_Proteobacteria_Gammaproteobacteria_Pseudomonadales_Alcanivoracaceae_Alcanivorax_Alcanivorax sp000155615
NZ_DS990602.1_81	RS_GCF_000155715.1	Bacteria_Proteobacteria_Gammaproteobacteria_HTCC5015_HTCC5015_HTCC5015_HTCC5015 sp000155715
NZ_DS999213.1_2222	RS_GCF_000156335.1	Bacteria_Proteobacteria_Alphaproteobacteria_Rhodobacterales_Rhodobacteraceae_Sulfitobacter_Sulfitobacter sp000156335
NZ_DS999213.1_77	RS_GCF_000156335.1	Bacteria_Proteobacteria_Alphaproteobacteria_Rhodobacterales_Rhodobacteraceae_Sulfitobacter_Sulfitobacter sp000156335
NZ_DS999406.1_560	RS_GCF_000158155.1	Bacteria_Proteobacteria_Gammaproteobacteria_Pseudomonadales_Halieaceae_Congregibacter_Congregibacter sp000158155
NZ_DS999531.1_1681	RS_GCF_000158135.1	Bacteria_Proteobacteria_Alphaproteobacteria_Rhodobacterales_Rhodobacteraceae_Ruegeria_Ruegeria sp000158135
NZ_FBXK01000001.1_830	RS_GCF_900013425.1	Bacteria_Proteobacteria_Alphaproteobacteria_Sphingomonadales_Sphingomonadaceae_Sphingobium_Sphingobium sp900013425
NZ_FBYC01000004.1_343	RS_GCF_001517585.1	Bacteria_Proteobacteria_Alphaproteobacteria_Rhodobacterales_Rhodobacteraceae_Roseibaca_Roseibaca calidilacus
NZ_FBYC01000004.1_367	RS_GCF_001517585.1	Bacteria_Proteobacteria_Alphaproteobacteria_Rhodobacterales_Rhodobacteraceae_Roseibaca_Roseibaca calidilacus
NZ_FCON02000052.1_27	RS_GCF_001544535.1	Bacteria_Proteobacteria_Gammaproteobacteria_Burkholderiales_Burkholderiaceae_Caballeronia_Caballeronia choica
NZ_FJNX01000023.1_9	RS_GCF_900073015.1	Bacteria_Actinobacteriota_Actinobacteria_Mycobacteriales_Mycobacteriaceae_Mycolicibacterium_Mycolicibacterium brumae
NZ_FLRH01000004.1_636	RS_GCF_900089585.1	Bacteria_Actinobacteriota_Actinobacteria_Mycobacteriales_Micromonosporaceae_Micromonospora_Micromonospora sediminicola
NZ_FMBK01000012.1_99	RS_GCF_900095025.1	Bacteria_Proteobacteria_Gammaproteobacteria_Pseudomonadales_Moraxellaceae_Acinetobacter_Acinetobacter albensis
NZ_FMCS01000012.1_7	RS_GCF_900091435.1	Bacteria_Actinobacteriota_Actinobacteria_Mycobacteriales_Micromonosporaceae_Micromonospora_Micromonospora chaiyaphumensis
NZ_FMCT01000024.1_10	RS_GCF_900091535.1	Bacteria_Actinobacteriota_Actinobacteria_Mycobacteriales_Micromonosporaceae_Micromonospora_Micromonospora carbonacea
NZ_FMCV01000003.1_78	RS_GCF_900091565.1	Bacteria_Actinobacteriota_Actinobacteria_Mycobacteriales_Micromonosporaceae_Micromonospora_Micromonospora marina
NZ_FMCW01000045.1_19	RS_GCF_900091595.1	Bacteria_Actinobacteriota_Actinobacteria_Mycobacteriales_Micromonosporaceae_Micromonospora_Micromonospora haikouensis
NZ_FMCX01000007.1_100	RS_GCF_900091555.1	Bacteria_Actinobacteriota_Actinobacteria_Mycobacteriales_Micromonosporaceae_Micromonospora_Micromonospora mirobrigensis
NZ_FMDM01000012.1_13	RS_GCF_900090105.1	Bacteria_Actinobacteriota_Actinobacteria_Mycobacteriales_Micromonosporaceae_Micromonospora_Micromonospora humi
NZ_FMDN01000007.1_7	RS_GCF_900090245.1	Bacteria_Actinobacteriota_Actinobacteria_Mycobacteriales_Micromonosporaceae_Micromonospora_Micromonospora halophytica
NZ_FMHV01000002.1_2506	RS_GCF_900091465.1	Bacteria_Actinobacteriota_Actinobacteria_Mycobacteriales_Micromonosporaceae_Micromonospora_Micromonospora rhizosphaerae
NZ_FMHZ01000002.1_1439	RS_GCF_900090315.1	Bacteria_Actinobacteriota_Actinobacteria_Mycobacteriales_Micromonosporaceae_Micromonospora_Micromonospora citrea
NZ_FMIB01000002.1_2237	RS_GCF_900091475.1	Bacteria_Actinobacteriota_Actinobacteria_Mycobacteriales_Micromonosporaceae_Micromonospora_Micromonospora chersina
NZ_FMTL01000002.1_913	RS_GCF_900099645.1	Bacteria_Proteobacteria_Gammaproteobacteria_Pseudomonadales_Pseudomonadaceae_Pseudomonas_E_Pseudomonas_E peli
NZ_FMUB01000001.1_319	RS_GCF_900100615.1	Bacteria_Actinobacteriota_Actinobacteria_Mycobacteriales_Mycobacteriaceae_Mycolicibacterium_Mycolicibacterium sp900100615
NZ_FMUB01000003.1_331	RS_GCF_900100615.1	Bacteria_Actinobacteriota_Actinobacteria_Mycobacteriales_Mycobacteriaceae_Mycolicibacterium_Mycolicibacterium sp900100615
NZ_FMUB01000010.1_120	RS_GCF_900100615.1	Bacteria_Actinobacteriota_Actinobacteria_Mycobacteriales_Mycobacteriaceae_Mycolicibacterium_Mycolicibacterium sp900100615
NZ_FMVT01000009.1_135	RS_GCF_900102505.1	Bacteria_Proteobacteria_Alphaproteobacteria_Rhodobacterales_Rhodobacteraceae_Paracoccus_Paracoccus tibetensis
NZ_FMWG01000010.1_83	RS_GCF_900102795.1	Bacteria_Proteobacteria_Alphaproteobacteria_Rhodobacterales_Rhodobacteraceae_Epibacterium_Epibacterium ulvae
NZ_FMXE01000017.1_74	RS_GCF_900103735.1	Bacteria_Bacteroidota_Bacteroidia_Cytophagales_Cyclobacteriaceae_Algoriphagus_Algoriphagus alkaliphilus
NZ_FMYK01000006.1_76	RS_GCF_900096915.1	Bacteria_Proteobacteria_Gammaproteobacteria_Pseudomonadales_Moraxellaceae_Acinetobacter_Acinetobacter marinus
NZ_FMYO01000004.1_197	RS_GCF_900096895.1	Bacteria_Proteobacteria_Gammaproteobacteria_Pseudomonadales_Moraxellaceae_Acinetobacter_Acinetobacter kookii
NZ_FMZI01000004.1_266	RS_GCF_900101505.1	Bacteria_Proteobacteria_Alphaproteobacteria_Rhodobacterales_Rhodobacteraceae_Mameliella_Mameliella alba
NZ_FMZI01000008.1_86	RS_GCF_900101505.1	Bacteria_Proteobacteria_Alphaproteobacteria_Rhodobacterales_Rhodobacteraceae_Mameliella_Mameliella alba
NZ_FMZM01000002.1_396	RS_GCF_900101465.1	Bacteria_Actinobacteriota_Actinobacteria_Propionibacteriales_Nocardioidaceae_Nocardioides_Nocardioides lianchengensis
NZ_FMZQ01000005.1_217	RS_GCF_900102635.1	Bacteria_Proteobacteria_Gammaproteobacteria_Pseudomonadales_Pseudomonadaceae_Pseudomonas_E_Pseudomonas_E chengduensis
NZ_FMZV01000002.1_18	RS_GCF_900101475.1	Bacteria_Proteobacteria_Alphaproteobacteria_Rhodobacterales_Rhodobacteraceae_Ruegeria_B_Ruegeria_B marina
NZ_FMZV01000003.1_257	RS_GCF_900101475.1	Bacteria_Proteobacteria_Alphaproteobacteria_Rhodobacterales_Rhodobacteraceae_Ruegeria_B_Ruegeria_B marina
NZ_FNAC01000017.1_11	RS_GCF_900101705.1	Bacteria_Bacteroidota_Bacteroidia_Cytophagales_Cyclobacteriaceae_Algoriphagus_Algoriphagus faecimaris
NZ_FNAE01000006.1_41	RS_GCF_900101755.1	Bacteria_Proteobacteria_Gammaproteobacteria_Pseudomonadales_Pseudomonadaceae_Pseudomonas_E_Pseudomonas_E alcaliphila
NZ_FNAG01000004.1_82	RS_GCF_900101825.1	Bacteria_Proteobacteria_Gammaproteobacteria_Xanthomonadales_Xanthomonadaceae_Aquimonas_Aquimonas voraii
NZ_FNAH01000001.1_340	RS_GCF_900101865.1	Bacteria_Proteobacteria_Alphaproteobacteria_Rhodobacterales_Rhodobacteraceae_Paracoccus_Paracoccus isoporae
NZ_FNAT01000003.1_359	RS_GCF_900102015.1	Bacteria_Proteobacteria_Alphaproteobacteria_Rhodobacterales_Rhodobacteraceae_Limimaricola_Limimaricola pyoseonensis
NZ_FNAV01000001.1_298	RS_GCF_900102075.1	Bacteria_Proteobacteria_Alphaproteobacteria_Rhodobacterales_Rhodobacteraceae_Salipiger_Salipiger thiooxidans
NZ_FNBL01000002.1_196	RS_GCF_900102315.1	Bacteria_Proteobacteria_Alphaproteobacteria_Rhodobacterales_Rhodobacteraceae_Celeribacter_Celeribacter baekdonensis
NZ_FNBL01000004.1_80	RS_GCF_900102315.1	Bacteria_Proteobacteria_Alphaproteobacteria_Rhodobacterales_Rhodobacteraceae_Celeribacter_Celeribacter baekdonensis
NZ_FNBP01000002.1_258	RS_GCF_900102535.1	Bacteria_Proteobacteria_Alphaproteobacteria_Rhodobacterales_Rhodobacteraceae_Sulfitobacter_Sulfitobacter delicatus
NZ_FNBP01000010.1_34	RS_GCF_900102535.1	Bacteria_Proteobacteria_Alphaproteobacteria_Rhodobacterales_Rhodobacteraceae_Sulfitobacter_Sulfitobacter delicatus
NZ_FNCC01000003.1_77	RS_GCF_900100955.1	Bacteria_Actinobacteriota_Actinobacteria_Mycobacteriales_Pseudonocardiaceae_Lentzea_Lentzea fradiae
NZ_FNCJ01000008.1_61	RS_GCF_900100735.1	Bacteria_Proteobacteria_Gammaproteobacteria_Burkholderiales_Burkholderiaceae_Paraburkholderia_Paraburkholderia phenazinium
NZ_FNCT01000015.1_71	RS_GCF_900100495.1	Bacteria_Proteobacteria_Gammaproteobacteria_Pseudomonadales_Pseudomonadaceae_Pseudomonas_E_Pseudomonas_E benzenivorans
NZ_FNCW01000003.1_284	RS_GCF_900099815.1	Bacteria_Bacteroidota_Bacteroidia_Flavobacteriales_Flavobacteriaceae_Psychroflexus_Psychroflexus sediminis
NZ_FNCZ01000001.1_509	RS_GCF_900099995.1	Bacteria_Bacteroidota_Bacteroidia_Flavobacteriales_Flavobacteriaceae_Winogradskyella_Winogradskyella thalassocola
NZ_FNDN01000012.1_20	RS_GCF_900099725.1	Bacteria_Actinobacteriota_Actinobacteria_Mycobacteriales_Mycobacteriaceae_Rhodococcus_Rhodococcus triatomae
NZ_FNDS01000003.1_255	RS_GCF_900099785.1	Bacteria_Proteobacteria_Gammaproteobacteria_Pseudomonadales_Pseudomonadaceae_Pseudomonas_Pseudomonas panipatensis
NZ_FNDV01000010.1_69	RS_GCF_900099755.1	Bacteria_Actinobacteriota_Actinobacteria_Mycobacteriales_Pseudonocardiaceae_Actinokineospora_Actinokineospora album
NZ_FNEA01000039.1_28	RS_GCF_900100045.1	Bacteria_Proteobacteria_Alphaproteobacteria_Rhodobacterales_Rhodobacteraceae_Paracoccus_Paracoccus denitrificans
NZ_FNEB01000001.1_904	RS_GCF_900100005.1	Bacteria_Proteobacteria_Alphaproteobacteria_Rhodobacterales_Rhodobacteraceae_Lutimaribacter_Lutimaribacter saemankumensis
NZ_FNEB01000006.1_9	RS_GCF_900100005.1	Bacteria_Proteobacteria_Alphaproteobacteria_Rhodobacterales_Rhodobacteraceae_Lutimaribacter_Lutimaribacter saemankumensis
NZ_FNEJ01000006.1_58	RS_GCF_900100085.1	Bacteria_Proteobacteria_Alphaproteobacteria_Rhodobacterales_Rhodobacteraceae_Salipiger_Salipiger marinus
NZ_FNEJ01000009.1_52	RS_GCF_900100085.1	Bacteria_Proteobacteria_Alphaproteobacteria_Rhodobacterales_Rhodobacteraceae_Salipiger_Salipiger marinus
NZ_FNEK01000005.1_54	RS_GCF_900099935.1	Bacteria_Proteobacteria_Alphaproteobacteria_Rhodobacterales_Rhodobacteraceae_Pseudoruegeria_C_Pseudoruegeria_C lutimaris
NZ_FNET01000001.1_675	RS_GCF_900100275.1	Bacteria_Actinobacteriota_Actinobacteria_Mycobacteriales_Pseudonocardiaceae_Lentzea_Lentzea violacea
NZ_FNFN01000002.1_566	RS_GCF_900101045.1	Bacteria_Actinobacteriota_Actinobacteria_Propionibacteriales_Nocardioidaceae_Nocardioides_Nocardioides sp900101045
NZ_FNFN01000004.1_426	RS_GCF_900101045.1	Bacteria_Actinobacteriota_Actinobacteria_Propionibacteriales_Nocardioidaceae_Nocardioides_Nocardioides sp900101045
NZ_FNFV01000001.1_698	RS_GCF_900102905.1	Bacteria_Proteobacteria_Alphaproteobacteria_Rhodobacterales_Rhodobacteraceae_Albidovulum_A_Albidovulum_A xiamenense
NZ_FNFV01000007.1_87	RS_GCF_900102905.1	Bacteria_Proteobacteria_Alphaproteobacteria_Rhodobacterales_Rhodobacteraceae_Albidovulum_A_Albidovulum_A xiamenense
NZ_FNGE01000007.1_44	RS_GCF_900102885.1	Bacteria_Proteobacteria_Alphaproteobacteria_Rhodobacterales_Rhodobacteraceae_Paracoccus_Paracoccus chinensis
NZ_FNIC01000010.1_31	RS_GCF_900103935.1	Bacteria_Actinobacteriota_Actinobacteria_Propionibacteriales_Nocardioidaceae_Nocardioides_Nocardioides szechwanensis
NZ_FNIX01000018.1_50	RS_GCF_900104175.1	Bacteria_Actinobacteriota_Actinobacteria_Mycobacteriales_Pseudonocardiaceae_Lentzea_Lentzea jiangxiensis
NZ_FNJD01000003.1_69	RS_GCF_900103185.1	Bacteria_Proteobacteria_Alphaproteobacteria_Rhodobacterales_Rhodobacteraceae_Sulfitobacter_Sulfitobacter litoralis
NZ_FNJD01000005.1_127	RS_GCF_900103185.1	Bacteria_Proteobacteria_Alphaproteobacteria_Rhodobacterales_Rhodobacteraceae_Sulfitobacter_Sulfitobacter litoralis
NZ_FNJJ01000006.1_178	RS_GCF_900104265.1	Bacteria_Proteobacteria_Gammaproteobacteria_Pseudomonadales_Pseudomonadaceae_Pseudomonas_E_Pseudomonas_E guguanensis
NZ_FNKM01000002.1_3362	RS_GCF_900101085.1	Bacteria_Proteobacteria_Gammaproteobacteria_Pseudomonadales_Pseudomonadaceae_Pseudomonas_E_Pseudomonas_E grimontii
NZ_FNKP01000002.1_1228	RS_GCF_900099835.1	Bacteria_Proteobacteria_Gammaproteobacteria_Burkholderiales_Burkholderiaceae_Paraburkholderia_Paraburkholderia fungorum_A
NZ_FNLB01000006.1_1780	RS_GCF_900104145.1	Bacteria_Proteobacteria_Alphaproteobacteria_Rhizobiales_Stappiaceae_Pseudovibrio_Pseudovibrio sp900104145
NZ_FNLF01000002.1_3044	RS_GCF_900103175.1	Bacteria_Actinobacteriota_Actinobacteria_Mycobacteriales_Mycobacteriaceae_Tsukamurella_Tsukamurella pulmonis
NZ_FNLM01000034.1_1555	RS_GCF_900105725.1	Bacteria_Actinobacteriota_Actinobacteria_Mycobacteriales_Mycobacteriaceae_Gordonia_Gordonia westfalica
NZ_FNNA01000001.1_894	RS_GCF_900106665.1	Bacteria_Proteobacteria_Alphaproteobacteria_Rhodobacterales_Rhodobacteraceae_Paracoccus_Paracoccus sanguinis
NZ_FNNA01000002.1_138	RS_GCF_900106665.1	Bacteria_Proteobacteria_Alphaproteobacteria_Rhodobacterales_Rhodobacteraceae_Paracoccus_Paracoccus sanguinis
NZ_FNNB01000001.1_217	RS_GCF_900106935.1	Bacteria_Proteobacteria_Alphaproteobacteria_Rhodobacterales_Rhodobacteraceae_Sulfitobacter_Sulfitobacter pontiacus
NZ_FNNB01000005.1_128	RS_GCF_900106935.1	Bacteria_Proteobacteria_Alphaproteobacteria_Rhodobacterales_Rhodobacteraceae_Sulfitobacter_Sulfitobacter pontiacus
NZ_FNNE01000001.1_493	RS_GCF_900106945.1	Bacteria_Proteobacteria_Gammaproteobacteria_Pseudomonadales_Oleiphilaceae_Marinobacter_Marinobacter mobilis
NZ_FNNE01000009.1_11	RS_GCF_900106945.1	Bacteria_Proteobacteria_Gammaproteobacteria_Pseudomonadales_Oleiphilaceae_Marinobacter_Marinobacter mobilis
NZ_FNNE01000012.1_73	RS_GCF_900106945.1	Bacteria_Proteobacteria_Gammaproteobacteria_Pseudomonadales_Oleiphilaceae_Marinobacter_Marinobacter mobilis
NZ_FNNP01000006.1_60	RS_GCF_900106805.1	Bacteria_Proteobacteria_Alphaproteobacteria_Rhodobacterales_Rhodobacteraceae_Ruegeria_Ruegeria halocynthiae
NZ_FNOB01000002.1_200	RS_GCF_900106675.1	Bacteria_Proteobacteria_Alphaproteobacteria_Rhodobacterales_Rhodobacteraceae_Defluviimonas_A_Defluviimonas_A indica
NZ_FNOB01000008.1_169	RS_GCF_900106675.1	Bacteria_Proteobacteria_Alphaproteobacteria_Rhodobacterales_Rhodobacteraceae_Defluviimonas_A_Defluviimonas_A indica
NZ_FNOI01000001.1_526	RS_GCF_900107015.1	Bacteria_Proteobacteria_Alphaproteobacteria_Rhodobacterales_Rhodobacteraceae_Litoreibacter_Litoreibacter albidus
NZ_FNOI01000008.1_23	RS_GCF_900107015.1	Bacteria_Proteobacteria_Alphaproteobacteria_Rhodobacterales_Rhodobacteraceae_Litoreibacter_Litoreibacter albidus
NZ_FNOM01000004.1_99	RS_GCF_900107025.1	Bacteria_Proteobacteria_Alphaproteobacteria_Rhodobacterales_Rhodobacteraceae_Roseicitreum_Roseicitreum antarcticum
NZ_FNOM01000006.1_157	RS_GCF_900107025.1	Bacteria_Proteobacteria_Alphaproteobacteria_Rhodobacterales_Rhodobacteraceae_Roseicitreum_Roseicitreum antarcticum
NZ_FNON01000004.1_114	RS_GCF_900107045.1	Bacteria_Actinobacteriota_Actinobacteria_Mycobacteriales_Pseudonocardiaceae_Amycolatopsis_Amycolatopsis xylanica
NZ_FNOX01000008.1_268	RS_GCF_900107155.1	Bacteria_Proteobacteria_Gammaproteobacteria_Pseudomonadales_Pseudomonadaceae_Pseudomonas_E_Pseudomonas_E salomonii
NZ_FNPF01000004.1_263	RS_GCF_900107235.1	Bacteria_Proteobacteria_Alphaproteobacteria_Rhodobacterales_Rhodobacteraceae_Citreimonas_Citreimonas salinaria
NZ_FNPF01000008.1_41	RS_GCF_900107235.1	Bacteria_Proteobacteria_Alphaproteobacteria_Rhodobacterales_Rhodobacteraceae_Citreimonas_Citreimonas salinaria
NZ_FNPK01000023.1_25	RS_GCF_900107285.1	Bacteria_Proteobacteria_Gammaproteobacteria_Pseudomonadales_Moraxellaceae_Acinetobacter_Acinetobacter kyonggiensis
NZ_FNPR01000001.1_678	RS_GCF_900107355.1	Bacteria_Proteobacteria_Alphaproteobacteria_Rhodobacterales_Rhodobacteraceae_Lentibacter_Lentibacter algarum
NZ_FNPR01000003.1_575	RS_GCF_900107355.1	Bacteria_Proteobacteria_Alphaproteobacteria_Rhodobacterales_Rhodobacteraceae_Lentibacter_Lentibacter algarum
NZ_FNPX01000001.1_146	RS_GCF_900107415.1	Bacteria_Proteobacteria_Alphaproteobacteria_Rhodobacterales_Rhodobacteraceae_Jannaschia_Jannaschia faecimaris
NZ_FNPX01000003.1_274	RS_GCF_900107415.1	Bacteria_Proteobacteria_Alphaproteobacteria_Rhodobacterales_Rhodobacteraceae_Jannaschia_Jannaschia faecimaris
NZ_FNRM01000003.1_20	RS_GCF_900107845.1	Bacteria_Proteobacteria_Gammaproteobacteria_Enterobacterales_Alteromonadaceae_Alkalimonas_Alkalimonas amylolytica
NZ_FNRO01000031.1_43	RS_GCF_900107745.1	Bacteria_Proteobacteria_Gammaproteobacteria_Burkholderiales_Burkholderiaceae_Variovorax_Variovorax sp900107745
NZ_FNRT01000002.1_1337	RS_GCF_900105585.1	Bacteria_Actinobacteriota_Actinobacteria_Propionibacteriales_Nocardioidaceae_Nocardioides_Nocardioides exalbidus
NZ_FNRX01000002.1_1260	RS_GCF_900105195.1	Bacteria_Actinobacteriota_Actinobacteria_Mycobacteriales_Mycobacteriaceae_Rhodococcus_Rhodococcus pyridinivorans
NZ_FNRX01000002.1_1889	RS_GCF_900105195.1	Bacteria_Actinobacteriota_Actinobacteria_Mycobacteriales_Mycobacteriaceae_Rhodococcus_Rhodococcus pyridinivorans
NZ_FNSA01000003.1_3571	RS_GCF_900104775.1	Bacteria_Actinobacteriota_Actinobacteria_Mycobacteriales_Mycobacteriaceae_Tsukamurella_Tsukamurella tyrosinosolvens
NZ_FNSC01000001.1_4224	RS_GCF_900105355.1	Bacteria_Proteobacteria_Gammaproteobacteria_Pseudomonadales_Pseudomonadaceae_Pseudomonas_E_Pseudomonas_E anguilliseptica
NZ_FNSF01000002.1_15	RS_GCF_900105455.1	Bacteria_Bacteroidota_Bacteroidia_Flavobacteriales_Flavobacteriaceae_Tenacibaculum_Tenacibaculum sp900105455
NZ_FNSK01000001.1_1679	RS_GCF_900105075.1	Bacteria_Proteobacteria_Alphaproteobacteria_Rhodobacterales_Rhodobacteraceae_Rhodobacter_E_Rhodobacter_E sp900105075
NZ_FNSK01000001.1_3169	RS_GCF_900105075.1	Bacteria_Proteobacteria_Alphaproteobacteria_Rhodobacterales_Rhodobacteraceae_Rhodobacter_E_Rhodobacter_E sp900105075
NZ_FNSM01000001.1_1666	RS_GCF_900105415.1	Bacteria_Actinobacteriota_Actinobacteria_Streptomycetales_Streptomycetaceae_Streptomyces_Streptomyces sp900105415
NZ_FNSO01000004.1_4920	RS_GCF_900105945.1	Bacteria_Actinobacteriota_Actinobacteria_Mycobacteriales_Pseudonocardiaceae_Amycolatopsis_Amycolatopsis tolypomycina
NZ_FNSV01000005.1_5949	RS_GCF_900105905.1	Bacteria_Actinobacteriota_Actinobacteria_Mycobacteriales_Mycobacteriaceae_Rhodococcus_Rhodococcus koreensis
NZ_FNTA01000003.1_25	RS_GCF_900105055.1	Bacteria_Actinobacteriota_Actinobacteria_Mycobacteriales_Pseudonocardiaceae_Amycolatopsis_Amycolatopsis lurida
NZ_FNTG01000002.1_2868	RS_GCF_900104795.1	Bacteria_Proteobacteria_Gammaproteobacteria_Burkholderiales_Burkholderiaceae_Paraburkholderia_Paraburkholderia sp900104795
NZ_FNTG01000005.1_29	RS_GCF_900104795.1	Bacteria_Proteobacteria_Gammaproteobacteria_Burkholderiales_Burkholderiaceae_Paraburkholderia_Paraburkholderia sp900104795
NZ_FNTH01000001.1_1436	RS_GCF_900105845.1	Bacteria_Proteobacteria_Alphaproteobacteria_Rhizobiales_Xanthobacteraceae_Bradyrhizobium_Bradyrhizobium erythrophlei_E
NZ_FNTR01000004.1_2950	RS_GCF_900105955.1	Bacteria_Proteobacteria_Gammaproteobacteria_Pseudomonadales_Pseudomonadaceae_Pseudomonas_E_Pseudomonas_E proteolytica
NZ_FNUB01000002.1_14	RS_GCF_900105985.1	Bacteria_Bacteroidota_Bacteroidia_Flavobacteriales_Flavobacteriaceae_Tenacibaculum_Tenacibaculum sp900105985
NZ_FNUJ01000006.1_376	RS_GCF_900107925.1	Bacteria_Actinobacteriota_Actinobacteria_Mycobacteriales_Pseudonocardiaceae_Amycolatopsis_Amycolatopsis pretoriensis
NZ_FNUM01000003.1_267	RS_GCF_900107995.1	Bacteria_Proteobacteria_Gammaproteobacteria_Pseudomonadales_Alcanivoracaceae_Alcanivorax_Alcanivorax sp900107995
NZ_FNUM01000004.1_301	RS_GCF_900107995.1	Bacteria_Proteobacteria_Gammaproteobacteria_Pseudomonadales_Alcanivoracaceae_Alcanivorax_Alcanivorax sp900107995
NZ_FNUM01000007.1_163	RS_GCF_900107995.1	Bacteria_Proteobacteria_Gammaproteobacteria_Pseudomonadales_Alcanivoracaceae_Alcanivorax_Alcanivorax sp900107995
NZ_FNUM01000007.1_165	RS_GCF_900107995.1	Bacteria_Proteobacteria_Gammaproteobacteria_Pseudomonadales_Alcanivoracaceae_Alcanivorax_Alcanivorax sp900107995
NZ_FNUZ01000001.1_904	RS_GCF_900108225.1	Bacteria_Proteobacteria_Alphaproteobacteria_Rhodobacterales_Rhodobacteraceae_Thalassococcus_Thalassococcus halodurans
NZ_FNUZ01000004.1_19	RS_GCF_900108225.1	Bacteria_Proteobacteria_Alphaproteobacteria_Rhodobacterales_Rhodobacteraceae_Thalassococcus_Thalassococcus halodurans
NZ_FNVC01000045.1_4	RS_GCF_900108215.1	Bacteria_Proteobacteria_Gammaproteobacteria_Pseudomonadales_Halomonadaceae_Halomonas_Halomonas daqingensis
NZ_FNVD01000004.1_175	RS_GCF_900108275.1	Bacteria_Proteobacteria_Alphaproteobacteria_Rhodobacterales_Rhodobacteraceae_Jhaorihella_Jhaorihella thermophila
NZ_FNVD01000005.1_15	RS_GCF_900108275.1	Bacteria_Proteobacteria_Alphaproteobacteria_Rhodobacterales_Rhodobacteraceae_Jhaorihella_Jhaorihella thermophila
NZ_FNVP01000001.1_382	RS_GCF_900108015.1	Bacteria_Bacteroidota_Bacteroidia_Flavobacteriales_Flavobacteriaceae_Flavobacterium_Flavobacterium urumqiense
NZ_FNVR01000032.1_11	RS_GCF_900108085.1	Bacteria_Bacteroidota_Bacteroidia_Cytophagales_Cyclobacteriaceae_Algoriphagus_Algoriphagus boritolerans
NZ_FNYD01000002.1_308	RS_GCF_900109035.1	Bacteria_Proteobacteria_Alphaproteobacteria_Rhodobacterales_Rhodobacteraceae_Cribrihabitans_Cribrihabitans marinus
NZ_FNYD01000004.1_148	RS_GCF_900109035.1	Bacteria_Proteobacteria_Alphaproteobacteria_Rhodobacterales_Rhodobacteraceae_Cribrihabitans_Cribrihabitans marinus
NZ_FNYY01000002.1_453	RS_GCF_900109145.1	Bacteria_Proteobacteria_Alphaproteobacteria_Rhodobacterales_Rhodobacteraceae_Marinovum_Marinovum algicola
NZ_FNYY01000012.1_36	RS_GCF_900109145.1	Bacteria_Proteobacteria_Alphaproteobacteria_Rhodobacterales_Rhodobacteraceae_Marinovum_Marinovum algicola
NZ_FNZG01000001.1_181	RS_GCF_900109195.1	Bacteria_Proteobacteria_Alphaproteobacteria_Rhodobacterales_Rhodobacteraceae_Pseudooceanicola_Pseudooceanicola nitratireducens
NZ_FNZG01000001.1_592	RS_GCF_900109195.1	Bacteria_Proteobacteria_Alphaproteobacteria_Rhodobacterales_Rhodobacteraceae_Pseudooceanicola_Pseudooceanicola nitratireducens
NZ_FNZQ01000001.1_319	RS_GCF_900109285.1	Bacteria_Proteobacteria_Alphaproteobacteria_Rhodobacterales_Rhodobacteraceae_Jannaschia_Jannaschia helgolandensis
NZ_FNZV01000012.1_64	RS_GCF_900109555.1	Bacteria_Proteobacteria_Alphaproteobacteria_Rhodobacterales_Rhodobacteraceae_Pacificibacter_Pacificibacter marinus
NZ_FO203512.1_2325	RS_GCF_000967895.1	Bacteria_Proteobacteria_Gammaproteobacteria_Pseudomonadales_Saccharospirillaceae_Oleispira_Oleispira antarctica
NZ_FO203512.1_3475	RS_GCF_000967895.1	Bacteria_Proteobacteria_Gammaproteobacteria_Pseudomonadales_Saccharospirillaceae_Oleispira_Oleispira antarctica
NZ_FO203512.1_3484	RS_GCF_000967895.1	Bacteria_Proteobacteria_Gammaproteobacteria_Pseudomonadales_Saccharospirillaceae_Oleispira_Oleispira antarctica
NZ_FOAB01000002.1_238	RS_GCF_900109375.1	Bacteria_Bacteroidota_Bacteroidia_Flavobacteriales_Flavobacteriaceae_Aquimarina_Aquimarina amphilecti
NZ_FOAG01000004.1_272	RS_GCF_900109455.1	Bacteria_Proteobacteria_Alphaproteobacteria_Rhodobacterales_Rhodobacteraceae_Roseovarius_Roseovarius azorensis
NZ_FOAI01000001.1_254	RS_GCF_900109705.1	Bacteria_Proteobacteria_Alphaproteobacteria_Rhodobacterales_Rhodobacteraceae_Roseivivax_Roseivivax marinus
NZ_FOAI01000016.1_75	RS_GCF_900109705.1	Bacteria_Proteobacteria_Alphaproteobacteria_Rhodobacterales_Rhodobacteraceae_Roseivivax_Roseivivax marinus
NZ_FOAS01000005.1_106	RS_GCF_900109735.1	Bacteria_Proteobacteria_Gammaproteobacteria_Pseudomonadales_Pseudomonadaceae_Pseudomonas_L_Pseudomonas_L hussainii
NZ_FOAS01000024.1_2	RS_GCF_900109735.1	Bacteria_Proteobacteria_Gammaproteobacteria_Pseudomonadales_Pseudomonadaceae_Pseudomonas_L_Pseudomonas_L hussainii
NZ_FOBG01000002.1_422	RS_GCF_900109645.1	Bacteria_Proteobacteria_Gammaproteobacteria_Burkholderiales_Burkholderiaceae_Duganella_Duganella sp900109645
NZ_FOBO01000017.1_60	RS_GCF_900109855.1	Bacteria_Proteobacteria_Alphaproteobacteria_Rhodobacterales_Rhodobacteraceae_Roseovarius_Roseovarius tolerans
NZ_FOCE01000001.1_683	RS_GCF_900110025.1	Bacteria_Proteobacteria_Alphaproteobacteria_Rhodobacterales_Rhodobacteraceae_Gemmobacter_Gemmobacter aquatilis
NZ_FOCE01000002.1_564	RS_GCF_900110025.1	Bacteria_Proteobacteria_Alphaproteobacteria_Rhodobacterales_Rhodobacteraceae_Gemmobacter_Gemmobacter aquatilis
NZ_FOCI01000016.1_42	RS_GCF_900110065.1	Bacteria_Proteobacteria_Alphaproteobacteria_Rhodobacterales_Rhodobacteraceae_Loktanella_Loktanella fryxellensis
NZ_FOCI01000022.1_20	RS_GCF_900110065.1	Bacteria_Proteobacteria_Alphaproteobacteria_Rhodobacterales_Rhodobacteraceae_Loktanella_Loktanella fryxellensis
NZ_FOCM01000009.1_45	RS_GCF_900110115.1	Bacteria_Proteobacteria_Alphaproteobacteria_Rhodobacterales_Rhodobacteraceae_Maribius_Maribius pelagius
NZ_FOCM01000010.1_58	RS_GCF_900110115.1	Bacteria_Proteobacteria_Alphaproteobacteria_Rhodobacterales_Rhodobacteraceae_Maribius_Maribius pelagius
NZ_FOCO01000002.1_29	RS_GCF_900110135.1	Bacteria_Proteobacteria_Alphaproteobacteria_Rhodobacterales_Rhodobacteraceae_Pseudorhodobacter_Pseudorhodobacter antarcticus
NZ_FOCO01000021.1_30	RS_GCF_900110135.1	Bacteria_Proteobacteria_Alphaproteobacteria_Rhodobacterales_Rhodobacteraceae_Pseudorhodobacter_Pseudorhodobacter antarcticus
NZ_FODE01000052.1_14	RS_GCF_900110285.1	Bacteria_Proteobacteria_Alphaproteobacteria_Rhodobacterales_Rhodobacteraceae_Paracoccus_Paracoccus alcaliphilus
NZ_FODS01000001.1_75	RS_GCF_900110425.1	Bacteria_Proteobacteria_Alphaproteobacteria_Rhodobacterales_Rhodobacteraceae_Salinihabitans_Salinihabitans flavidus
NZ_FODS01000014.1_35	RS_GCF_900110425.1	Bacteria_Proteobacteria_Alphaproteobacteria_Rhodobacterales_Rhodobacteraceae_Salinihabitans_Salinihabitans flavidus
NZ_FOEF01000011.1_83	RS_GCF_900110575.1	Bacteria_Actinobacteriota_Actinobacteria_Mycobacteriales_Pseudonocardiaceae_Amycolatopsis_Amycolatopsis saalfeldensis
NZ_FOEJ01000001.1_388	RS_GCF_900110705.1	Bacteria_Proteobacteria_Alphaproteobacteria_Rhodobacterales_Rhodobacteraceae_Loktanella_Loktanella sp900110705
NZ_FOEJ01000005.1_170	RS_GCF_900110705.1	Bacteria_Proteobacteria_Alphaproteobacteria_Rhodobacterales_Rhodobacteraceae_Loktanella_Loktanella sp900110705
NZ_FOEP01000003.1_264	RS_GCF_900110775.1	Bacteria_Proteobacteria_Alphaproteobacteria_Rhodobacterales_Rhodobacteraceae_Litorimicrobium_Litorimicrobium taeanense
NZ_FOEP01000005.1_153	RS_GCF_900110775.1	Bacteria_Proteobacteria_Alphaproteobacteria_Rhodobacterales_Rhodobacteraceae_Litorimicrobium_Litorimicrobium taeanense
NZ_FOEP01000017.1_27	RS_GCF_900110775.1	Bacteria_Proteobacteria_Alphaproteobacteria_Rhodobacterales_Rhodobacteraceae_Litorimicrobium_Litorimicrobium taeanense
NZ_FOFB01000002.1_174	RS_GCF_900110645.1	Bacteria_Bacteroidota_Bacteroidia_Chitinophagales_Saprospiraceae_Lewinella_A_Lewinella_A agarilytica
NZ_FOFM01000004.1_223	RS_GCF_900110875.1	Bacteria_Proteobacteria_Alphaproteobacteria_Rhizobiales_Stappiaceae_Pseudovibrio_Pseudovibrio axinellae
NZ_FOFS01000002.1_39	RS_GCF_900111015.1	Bacteria_Proteobacteria_Gammaproteobacteria_Nevskiales_Nevskiaceae_Solimonas_Solimonas aquatica
NZ_FOFS01000002.1_55	RS_GCF_900111015.1	Bacteria_Proteobacteria_Gammaproteobacteria_Nevskiales_Nevskiaceae_Solimonas_Solimonas aquatica
NZ_FOFS01000002.1_55	RS_GCF_900111015.1	Bacteria_Proteobacteria_Gammaproteobacteria_Nevskiales_Nevskiaceae_Solimonas_Solimonas aquatica
NZ_FOFS01000007.1_2	RS_GCF_900111015.1	Bacteria_Proteobacteria_Gammaproteobacteria_Nevskiales_Nevskiaceae_Solimonas_Solimonas aquatica
NZ_FOFS01000011.1_111	RS_GCF_900111015.1	Bacteria_Proteobacteria_Gammaproteobacteria_Nevskiales_Nevskiaceae_Solimonas_Solimonas aquatica
NZ_FOFS01000014.1_105	RS_GCF_900111015.1	Bacteria_Proteobacteria_Gammaproteobacteria_Nevskiales_Nevskiaceae_Solimonas_Solimonas aquatica
NZ_FOFS01000018.1_44	RS_GCF_900111015.1	Bacteria_Proteobacteria_Gammaproteobacteria_Nevskiales_Nevskiaceae_Solimonas_Solimonas aquatica
NZ_FOFT01000001.1_128	RS_GCF_900110985.1	Bacteria_Actinobacteriota_Actinobacteria_Mycobacteriales_Pseudonocardiaceae_Lentzea_Lentzea flaviverrucosa
NZ_FOFV01000011.1_8	RS_GCF_900111005.1	Bacteria_Actinobacteriota_Actinobacteria_Mycobacteriales_Pseudonocardiaceae_Lentzea_Lentzea albida
NZ_FOFZ01000001.1_191	RS_GCF_900111075.1	Bacteria_Bacteroidota_Bacteroidia_Flavobacteriales_Flavobacteriaceae_Flavobacterium_Flavobacterium frigoris
NZ_FOGU01000009.1_42	RS_GCF_900111315.1	Bacteria_Proteobacteria_Alphaproteobacteria_Rhodobacterales_Rhodobacteraceae_Roseivivax_A_Roseivivax_A roseus
NZ_FOHK01000003.1_269	RS_GCF_900111755.1	Bacteria_Proteobacteria_Gammaproteobacteria_Enterobacterales_Alteromonadaceae_Thalassotalea_Thalassotalea agarivorans
NZ_FOHO01000002.1_166	RS_GCF_900111675.1	Bacteria_Proteobacteria_Alphaproteobacteria_Rhodobacterales_Rhodobacteraceae_Paracoccus_Paracoccus homiensis
NZ_FOIR01000004.1_66	RS_GCF_900111145.1	Bacteria_Bacteroidota_Bacteroidia_Cytophagales_Cyclobacteriaceae_Fabibacter_Fabibacter pacificus
NZ_FOIZ01000001.1_559	RS_GCF_900109295.1	Bacteria_Proteobacteria_Alphaproteobacteria_Rhodobacterales_Rhodobacteraceae_Cognatiyoonia_Cognatiyoonia koreensis
NZ_FOIZ01000002.1_873	RS_GCF_900109295.1	Bacteria_Proteobacteria_Alphaproteobacteria_Rhodobacterales_Rhodobacteraceae_Cognatiyoonia_Cognatiyoonia koreensis
NZ_FOJB01000001.1_220	RS_GCF_900109955.1	Bacteria_Proteobacteria_Alphaproteobacteria_Rhodobacterales_Rhodobacteraceae_Aliiroseovarius_Aliiroseovarius sediminilitoris
NZ_FOJB01000001.1_2699	RS_GCF_900109955.1	Bacteria_Proteobacteria_Alphaproteobacteria_Rhodobacterales_Rhodobacteraceae_Aliiroseovarius_Aliiroseovarius sediminilitoris
NZ_FOJN01000002.1_273	RS_GCF_900111805.1	Bacteria_Actinobacteriota_Actinobacteria_Mycobacteriales_Mycobacteriaceae_Rhodococcus_Rhodococcus kroppenstedtii
NZ_FOJN01000003.1_278	RS_GCF_900111805.1	Bacteria_Actinobacteriota_Actinobacteria_Mycobacteriales_Mycobacteriaceae_Rhodococcus_Rhodococcus kroppenstedtii
NZ_FOJN01000004.1_290	RS_GCF_900111805.1	Bacteria_Actinobacteriota_Actinobacteria_Mycobacteriales_Mycobacteriaceae_Rhodococcus_Rhodococcus kroppenstedtii
NZ_FOJP01000002.1_48	RS_GCF_900111835.1	Bacteria_Proteobacteria_Gammaproteobacteria_Pseudomonadales_Pseudomonadaceae_Pseudomonas_F_Pseudomonas_F otitidis
NZ_FOJU01000002.1_463	RS_GCF_900111875.1	Bacteria_Proteobacteria_Alphaproteobacteria_Rhodobacterales_Rhodobacteraceae_Poseidonocella_Poseidonocella pacifica
NZ_FOKB01000010.1_77	RS_GCF_900111895.1	Bacteria_Proteobacteria_Gammaproteobacteria_Pseudomonadales_Pseudomonadaceae_Pseudomonas_E_Pseudomonas_E simiae
NZ_FOKC01000005.1_33	RS_GCF_900112035.1	Bacteria_Actinobacteriota_Actinobacteria_Propionibacteriales_Nocardioidaceae_Nocardioides_Nocardioides alpinus
NZ_FOKG01000042.1_9	RS_GCF_900111885.1	Bacteria_Actinobacteriota_Actinobacteria_Mycobacteriales_Pseudonocardiaceae_Amycolatopsis_Amycolatopsis marina
NZ_FOLS01000023.1_11	RS_GCF_900112375.1	Bacteria_Proteobacteria_Gammaproteobacteria_Pseudomonadales_Pseudomonadaceae_Pseudomonas_Pseudomonas citronellolis
NZ_FOLS01000029.1_79	RS_GCF_900112375.1	Bacteria_Proteobacteria_Gammaproteobacteria_Pseudomonadales_Pseudomonadaceae_Pseudomonas_Pseudomonas citronellolis
NZ_FOMW01000003.1_117	RS_GCF_900112755.1	Bacteria_Proteobacteria_Alphaproteobacteria_Rhodobacterales_Rhodobacteraceae_Sulfitobacter_Sulfitobacter brevis
NZ_FOMW01000006.1_29	RS_GCF_900112755.1	Bacteria_Proteobacteria_Alphaproteobacteria_Rhodobacterales_Rhodobacteraceae_Sulfitobacter_Sulfitobacter brevis
NZ_FONQ01000002.1_245	RS_GCF_900112975.1	Bacteria_Bacteroidota_Bacteroidia_Flavobacteriales_Flavobacteriaceae_Flavobacterium_Flavobacterium xueshanense
NZ_FONY01000003.1_53	RS_GCF_900113045.1	Bacteria_Bacteroidota_Bacteroidia_Cytophagales_Bernardetiaceae_Thermoflexibacter_Thermoflexibacter ruber
NZ_FOOC01000003.1_10	RS_GCF_900113085.1	Bacteria_Proteobacteria_Gammaproteobacteria_Nevskiales_Nevskiaceae_Fontimonas_Fontimonas thermophila
NZ_FOOC01000009.1_77	RS_GCF_900113085.1	Bacteria_Proteobacteria_Gammaproteobacteria_Nevskiales_Nevskiaceae_Fontimonas_Fontimonas thermophila
NZ_FOOC01000020.1_9	RS_GCF_900113085.1	Bacteria_Proteobacteria_Gammaproteobacteria_Nevskiales_Nevskiaceae_Fontimonas_Fontimonas thermophila
NZ_FOPC01000005.1_11	RS_GCF_900113375.1	Bacteria_Bacteroidota_Bacteroidia_Cytophagales_Cyclobacteriaceae_Algoriphagus_Algoriphagus hitonicola
NZ_FOPG01000001.1_1135	RS_GCF_900113435.1	Bacteria_Proteobacteria_Alphaproteobacteria_Rhodobacterales_Rhodobacteraceae_Sulfitobacter_Sulfitobacter dubius
NZ_FOPG01000002.1_654	RS_GCF_900113435.1	Bacteria_Proteobacteria_Alphaproteobacteria_Rhodobacterales_Rhodobacteraceae_Sulfitobacter_Sulfitobacter dubius
NZ_FOQG01000006.1_169	RS_GCF_900113685.1	Bacteria_Actinobacteriota_Actinobacteria_Propionibacteriales_Nocardioidaceae_Nocardioides_Nocardioides psychrotolerans
NZ_FOQL01000002.1_385	RS_GCF_900113745.1	Bacteria_Proteobacteria_Gammaproteobacteria_Pseudomonadales_Pseudomonadaceae_Pseudomonas_E_Pseudomonas_E guineae
NZ_FOQU01000002.1_820	RS_GCF_900113825.1	Bacteria_Proteobacteria_Gammaproteobacteria_Burkholderiales_Burkholderiaceae_Paraburkholderia_Paraburkholderia megapolitana
NZ_FORA01000006.1_15	RS_GCF_900113875.1	Bacteria_Proteobacteria_Alphaproteobacteria_Rhodobacterales_Rhodobacteraceae_Jannaschia_Jannaschia pohangensis
NZ_FORH01000001.1_198	RS_GCF_900113955.1	Bacteria_Proteobacteria_Alphaproteobacteria_Rhodobacterales_Rhodobacteraceae_Celeribacter_Celeribacter neptunius
NZ_FORH01000004.1_80	RS_GCF_900113955.1	Bacteria_Proteobacteria_Alphaproteobacteria_Rhodobacterales_Rhodobacteraceae_Celeribacter_Celeribacter neptunius
NZ_FORY01000001.1_216	RS_GCF_900114135.1	Bacteria_Proteobacteria_Alphaproteobacteria_Rhodobacterales_Rhodobacteraceae_Celeribacter_Celeribacter halophilus
NZ_FORY01000007.1_194	RS_GCF_900114135.1	Bacteria_Proteobacteria_Alphaproteobacteria_Rhodobacterales_Rhodobacteraceae_Celeribacter_Celeribacter halophilus
NZ_FOSH01000001.1_264	RS_GCF_900114205.1	Bacteria_Proteobacteria_Gammaproteobacteria_Nitrosococcales_Methylophagaceae_Methylophaga_Methylophaga sulfidovorans
NZ_FOSK01000008.1_152	RS_GCF_900114245.1	Bacteria_Proteobacteria_Alphaproteobacteria_Rhizobiales_Stappiaceae_Pseudovibrio_Pseudovibrio ascidiaceicola
NZ_FOSZ01000005.1_240	RS_GCF_900114415.1	Bacteria_Proteobacteria_Alphaproteobacteria_Rhodobacterales_Rhodobacteraceae_Shimia_Shimia haliotis
NZ_FOSZ01000008.1_80	RS_GCF_900114415.1	Bacteria_Proteobacteria_Alphaproteobacteria_Rhodobacterales_Rhodobacteraceae_Shimia_Shimia haliotis
NZ_FOTF01000004.1_53	RS_GCF_900114485.1	Bacteria_Proteobacteria_Alphaproteobacteria_Rhodobacterales_Rhodobacteraceae_Loktanella_Loktanella salsilacus
NZ_FOTF01000010.1_95	RS_GCF_900114485.1	Bacteria_Proteobacteria_Alphaproteobacteria_Rhodobacterales_Rhodobacteraceae_Loktanella_Loktanella salsilacus
NZ_FOTQ01000001.1_577	RS_GCF_900114635.1	Bacteria_Proteobacteria_Alphaproteobacteria_Rhodobacterales_Rhodobacteraceae_Shimia_Shimia aestuarii
NZ_FOTQ01000003.1_146	RS_GCF_900114635.1	Bacteria_Proteobacteria_Alphaproteobacteria_Rhodobacterales_Rhodobacteraceae_Shimia_Shimia aestuarii
NZ_FOUD01000009.1_89	RS_GCF_900114765.1	Bacteria_Proteobacteria_Gammaproteobacteria_Pseudomonadales_Pseudomonadaceae_Pseudomonas_D_Pseudomonas_D pachastrellae
NZ_FOUE01000002.1_831	RS_GCF_900114775.1	Bacteria_Proteobacteria_Gammaproteobacteria_Pseudomonadales_Oleiphilaceae_Marinobacter_Marinobacter zhejiangensis
NZ_FOUE01000006.1_30	RS_GCF_900114775.1	Bacteria_Proteobacteria_Gammaproteobacteria_Pseudomonadales_Oleiphilaceae_Marinobacter_Marinobacter zhejiangensis
NZ_FOUK01000004.1_393	RS_GCF_900114845.1	Bacteria_Actinobacteriota_Actinobacteria_Propionibacteriales_Nocardioidaceae_Nocardioides_Nocardioides simplex
NZ_FOUK01000004.1_504	RS_GCF_900114845.1	Bacteria_Actinobacteriota_Actinobacteria_Propionibacteriales_Nocardioidaceae_Nocardioides_Nocardioides simplex
NZ_FOUR01000003.1_180	RS_GCF_900114925.1	Bacteria_Proteobacteria_Gammaproteobacteria_Pseudomonadales_Oleiphilaceae_Marinobacter_Marinobacter pelagius
NZ_FOUR01000006.1_41	RS_GCF_900114925.1	Bacteria_Proteobacteria_Gammaproteobacteria_Pseudomonadales_Oleiphilaceae_Marinobacter_Marinobacter pelagius
NZ_FOUR01000006.1_41	RS_GCF_900114925.1	Bacteria_Proteobacteria_Gammaproteobacteria_Pseudomonadales_Oleiphilaceae_Marinobacter_Marinobacter pelagius
NZ_FOUY01000020.1_106	RS_GCF_900115005.1	Bacteria_Actinobacteriota_Actinobacteria_Mycobacteriales_Pseudonocardiaceae_Pseudonocardia_Pseudonocardia ammonioxydans
NZ_FOVF01000001.1_142	RS_GCF_900115085.1	Bacteria_Proteobacteria_Gammaproteobacteria_Xanthomonadales_Rhodanobacteraceae_Dokdonella_Dokdonella immobilis
NZ_FOVN01000001.1_644	RS_GCF_900115185.1	Bacteria_Bacteroidota_Bacteroidia_Flavobacteriales_Flavobacteriaceae_Bizionia_B_Bizionia_B echini
NZ_FOVP01000013.1_47	RS_GCF_900115165.1	Bacteria_Proteobacteria_Alphaproteobacteria_Rhodobacterales_Rhodobacteraceae_Roseovarius_Roseovarius lutimaris
NZ_FOVP01000017.1_90	RS_GCF_900115165.1	Bacteria_Proteobacteria_Alphaproteobacteria_Rhodobacterales_Rhodobacteraceae_Roseovarius_Roseovarius lutimaris
NZ_FOVW01000007.1_263	RS_GCF_900115305.1	Bacteria_Bacteroidota_Bacteroidia_Cytophagales_Cyclobacteriaceae_Algoriphagus_Algoriphagus ornithinivorans
NZ_FOWA01000045.1_8	RS_GCF_900115335.1	Bacteria_Proteobacteria_Alphaproteobacteria_Rhodobacterales_Rhodobacteraceae_Paracoccus_Paracoccus pantotrophus
NZ_FOWC01000002.1_1066	RS_GCF_900115345.1	Bacteria_Actinobacteriota_Actinobacteria_Mycobacteriales_Pseudonocardiaceae_Amycolatopsis_Amycolatopsis rubida
NZ_FOWC01000009.1_123	RS_GCF_900115345.1	Bacteria_Actinobacteriota_Actinobacteria_Mycobacteriales_Pseudonocardiaceae_Amycolatopsis_Amycolatopsis rubida
NZ_FOWP01000002.1_485	RS_GCF_900115475.1	Bacteria_Proteobacteria_Gammaproteobacteria_Pseudomonadales_Pseudomonadaceae_Pseudomonas_E_Pseudomonas_E composti
NZ_FOWV01000004.1_231	RS_GCF_900115545.1	Bacteria_Proteobacteria_Gammaproteobacteria_Burkholderiales_Burkholderiaceae_Ralstonia_Ralstonia sp900115545
NZ_FOWX01000054.1_5	RS_GCF_900115555.1	Bacteria_Proteobacteria_Gammaproteobacteria_Pseudomonadales_Pseudomonadaceae_Pseudomonas_E_Pseudomonas_E borbori
NZ_FOWX01000054.1_5	RS_GCF_900115555.1	Bacteria_Proteobacteria_Gammaproteobacteria_Pseudomonadales_Pseudomonadaceae_Pseudomonas_E_Pseudomonas_E borbori
NZ_FOXA01000001.1_174	RS_GCF_900115595.1	Bacteria_Proteobacteria_Alphaproteobacteria_Rhodobacterales_Rhodobacteraceae_Tranquillimonas_Tranquillimonas alkanivorans
NZ_FOXA01000001.1_446	RS_GCF_900115595.1	Bacteria_Proteobacteria_Alphaproteobacteria_Rhodobacterales_Rhodobacteraceae_Tranquillimonas_Tranquillimonas alkanivorans
NZ_FOXK01000006.1_191	RS_GCF_900115695.1	Bacteria_Proteobacteria_Gammaproteobacteria_Pseudomonadales_Pseudomonadaceae_Pseudomonas_E_Pseudomonas_E toyotomiensis
NZ_FOXV01000002.1_321	RS_GCF_900115815.1	Bacteria_Proteobacteria_Alphaproteobacteria_Rhodobacterales_Rhodobacteraceae_Roseivivax_Roseivivax halotolerans
NZ_FOXV01000007.1_178	RS_GCF_900115815.1	Bacteria_Proteobacteria_Alphaproteobacteria_Rhodobacterales_Rhodobacteraceae_Roseivivax_Roseivivax halotolerans
NZ_FOXY01000003.1_9	RS_GCF_900115865.1	Bacteria_Proteobacteria_Alphaproteobacteria_Rhodobacterales_Rhodobacteraceae_Donghicola_Donghicola eburneus
NZ_FOYI01000011.1_56	RS_GCF_900116005.1	Bacteria_Proteobacteria_Alphaproteobacteria_Rhodobacterales_Rhodobacteraceae_Poseidonocella_Poseidonocella sedimentorum
NZ_FOYL01000009.1_31	RS_GCF_900115955.1	Bacteria_Actinobacteriota_Actinobacteria_Mycobacteriales_Pseudonocardiaceae_Lentzea_Lentzea waywayandensis
NZ_FOYO01000001.1_2867	RS_GCF_900111945.1	Bacteria_Proteobacteria_Alphaproteobacteria_Rhodobacterales_Rhodobacteraceae_Litoreibacter_Litoreibacter janthinus
NZ_FOYO01000001.1_746	RS_GCF_900111945.1	Bacteria_Proteobacteria_Alphaproteobacteria_Rhodobacterales_Rhodobacteraceae_Litoreibacter_Litoreibacter janthinus
NZ_FOYP01000001.1_901	RS_GCF_900115105.1	Bacteria_Proteobacteria_Alphaproteobacteria_Rhodobacterales_Rhodobacteraceae_Yoonia_Yoonia tamlensis
NZ_FOYP01000002.1_418	RS_GCF_900115105.1	Bacteria_Proteobacteria_Alphaproteobacteria_Rhodobacterales_Rhodobacteraceae_Yoonia_Yoonia tamlensis
NZ_FOYQ01000001.1_1132	RS_GCF_900115205.1	Bacteria_Bacteroidota_Bacteroidia_Flavobacteriales_Flavobacteriaceae_Robiginitalea_Robiginitalea myxolifaciens
NZ_FOYV01000001.1_1090	RS_GCF_900115175.1	Bacteria_Proteobacteria_Gammaproteobacteria_Pseudomonadales_Oleiphilaceae_Marinobacter_Marinobacter gudaonensis
NZ_FOYV01000001.1_1312	RS_GCF_900115175.1	Bacteria_Proteobacteria_Gammaproteobacteria_Pseudomonadales_Oleiphilaceae_Marinobacter_Marinobacter gudaonensis
NZ_FOZM01000001.1_674	RS_GCF_900114675.1	Bacteria_Proteobacteria_Alphaproteobacteria_Rhodobacterales_Rhodobacteraceae_Yoonia_Yoonia litorea
NZ_FOZM01000002.1_425	RS_GCF_900114675.1	Bacteria_Proteobacteria_Alphaproteobacteria_Rhodobacterales_Rhodobacteraceae_Yoonia_Yoonia litorea
NZ_FOZP01000004.1_96	RS_GCF_900116115.1	Bacteria_Bacteroidota_Bacteroidia_Flavobacteriales_Flavobacteriaceae_Lutibacter_Lutibacter maritimus
NZ_FOZW01000002.1_170	RS_GCF_900116195.1	Bacteria_Proteobacteria_Alphaproteobacteria_Rhodobacterales_Rhodobacteraceae_Salipiger_Salipiger pacifica
NZ_FPAJ01000002.1_476	RS_GCF_900116285.1	Bacteria_Proteobacteria_Alphaproteobacteria_Rhodobacterales_Rhodobacteraceae_Sulfitobacter_Sulfitobacter marinus
NZ_FPAJ01000003.1_401	RS_GCF_900116285.1	Bacteria_Proteobacteria_Alphaproteobacteria_Rhodobacterales_Rhodobacteraceae_Sulfitobacter_Sulfitobacter marinus
NZ_FPBC01000005.1_54	RS_GCF_900116605.1	Bacteria_Proteobacteria_Gammaproteobacteria_Pseudomonadales_Pseudomonadaceae_Pseudomonas_E_Pseudomonas_E marincola
NZ_FPBH01000011.1_10	RS_GCF_900116445.1	Bacteria_Proteobacteria_Gammaproteobacteria_Burkholderiales_Burkholderiaceae_Paraburkholderia_Paraburkholderia aspalathi
NZ_FPEH01000018.1_34	RS_GCF_900117425.1	Bacteria_Proteobacteria_Alphaproteobacteria_Sphingomonadales_Sphingomonadaceae_Novosphingobium_Novosphingobium sp900117425
NZ_FPJG01000006.1_3748	RS_GCF_900119165.1	Bacteria_Actinobacteriota_Actinobacteria_Mycobacteriales_Pseudonocardiaceae_Amycolatopsis_Amycolatopsis australiensis
NZ_FQLF01000002.1_2075	RS_GCF_900120175.1	Bacteria_Proteobacteria_Gammaproteobacteria_Pseudomonadales_Spongiibacteraceae_Oceanicoccus_Oceanicoccus sp900120175
NZ_FQUE01000003.1_341	RS_GCF_900128995.1	Bacteria_Proteobacteria_Alphaproteobacteria_Rhodobacterales_Rhodobacteraceae_Loktanella_Loktanella atrilutea
NZ_FQUE01000005.1_79	RS_GCF_900128995.1	Bacteria_Proteobacteria_Alphaproteobacteria_Rhodobacterales_Rhodobacteraceae_Loktanella_Loktanella atrilutea
NZ_FQUK01000015.1_29	RS_GCF_900129205.1	Bacteria_Proteobacteria_Gammaproteobacteria_Xanthomonadales_Xanthomonadaceae_Thermomonas_Thermomonas hydrothermalis
NZ_FQUU01000003.1_165	RS_GCF_900129295.1	Bacteria_Bacteroidota_Bacteroidia_Chitinophagales_Chitinophagaceae_Flavisolibacter_Flavisolibacter ginsengisoli
NZ_FQUV01000001.1_350	RS_GCF_900129235.1	Bacteria_Proteobacteria_Alphaproteobacteria_Rhodobacterales_Rhodobacteraceae_Litoreibacter_Litoreibacter ascidiaceicola
NZ_FQUV01000008.1_17	RS_GCF_900129235.1	Bacteria_Proteobacteria_Alphaproteobacteria_Rhodobacterales_Rhodobacteraceae_Litoreibacter_Litoreibacter ascidiaceicola
NZ_FQVP01000004.1_409	RS_GCF_900129395.1	Bacteria_Proteobacteria_Alphaproteobacteria_Rhodobacterales_Rhodobacteraceae_Sulfitobacter_C_Sulfitobacter_C pseudonitzschiae
NZ_FQVU01000003.1_777	RS_GCF_900129455.1	Bacteria_Actinobacteriota_Actinobacteria_Mycobacteriales_Jatrophihabitantaceae_Jatrophihabitans_Jatrophihabitans endophyticus
NZ_FQVV01000005.1_32	RS_GCF_900129475.1	Bacteria_Bacteroidota_Bacteroidia_Flavobacteriales_Flavobacteriaceae_Tenacibaculum_Tenacibaculum mesophilum
NZ_FQWF01000007.1_124	RS_GCF_900129585.1	Bacteria_Bacteroidota_Bacteroidia_Flavobacteriales_Flavobacteriaceae_Flavobacterium_Flavobacterium micromati
NZ_FQWM01000001.1_878	RS_GCF_900129685.1	Bacteria_Proteobacteria_Alphaproteobacteria_Rhodobacterales_Rhodobacteraceae_Cognatishimia_Cognatishimia maritima
NZ_FQWM01000005.1_129	RS_GCF_900129685.1	Bacteria_Proteobacteria_Alphaproteobacteria_Rhodobacterales_Rhodobacteraceae_Cognatishimia_Cognatishimia maritima
NZ_FQWS01000001.1_999	RS_GCF_900129745.1	Bacteria_Bacteroidota_Bacteroidia_Flavobacteriales_Flavobacteriaceae_Winogradskyella_Winogradskyella jejuensis
NZ_FQWU01000005.1_117	RS_GCF_900129765.1	Bacteria_Proteobacteria_Gammaproteobacteria_Burkholderiales_Burkholderiaceae_Massilia_B_Massilia_B sp900129765
NZ_FQWZ01000002.1_152	RS_GCF_900129825.1	Bacteria_Proteobacteria_Gammaproteobacteria_Nevskiales_Nevskiaceae_Hydrocarboniphaga_Hydrocarboniphaga daqingensis
NZ_FQWZ01000002.1_477	RS_GCF_900129825.1	Bacteria_Proteobacteria_Gammaproteobacteria_Nevskiales_Nevskiaceae_Hydrocarboniphaga_Hydrocarboniphaga daqingensis
NZ_FQWZ01000002.1_513	RS_GCF_900129825.1	Bacteria_Proteobacteria_Gammaproteobacteria_Nevskiales_Nevskiaceae_Hydrocarboniphaga_Hydrocarboniphaga daqingensis
NZ_FQWZ01000003.1_535	RS_GCF_900129825.1	Bacteria_Proteobacteria_Gammaproteobacteria_Nevskiales_Nevskiaceae_Hydrocarboniphaga_Hydrocarboniphaga daqingensis
NZ_FQWZ01000007.1_40	RS_GCF_900129825.1	Bacteria_Proteobacteria_Gammaproteobacteria_Nevskiales_Nevskiaceae_Hydrocarboniphaga_Hydrocarboniphaga daqingensis
NZ_FQXB01000001.1_1095	RS_GCF_900129845.1	Bacteria_Proteobacteria_Alphaproteobacteria_Rhodobacterales_Rhodobacteraceae_Cognatiyoonia_Cognatiyoonia sediminum
NZ_FQXB01000004.1_11	RS_GCF_900129845.1	Bacteria_Proteobacteria_Alphaproteobacteria_Rhodobacterales_Rhodobacteraceae_Cognatiyoonia_Cognatiyoonia sediminum
NZ_FQXC01000003.1_183	RS_GCF_900129875.1	Bacteria_Proteobacteria_Alphaproteobacteria_Rhodobacterales_Rhodobacteraceae_Marivita_Marivita hallyeonensis
NZ_FQYK01000003.1_183	RS_GCF_900141715.1	Bacteria_Bacteroidota_Bacteroidia_Flavobacteriales_Flavobacteriaceae_Arenitalea_Arenitalea lutea
NZ_FQYO01000003.1_214	RS_GCF_900141735.1	Bacteria_Proteobacteria_Alphaproteobacteria_Rhodobacterales_Rhodobacteraceae_Wenxinia_Wenxinia saemankumensis
NZ_FQYP01000004.1_208	RS_GCF_900141785.1	Bacteria_Bacteroidota_Bacteroidia_Flavobacteriales_Flavobacteriaceae_Aquimarina_Aquimarina spongiae
NZ_FQZA01000003.1_31	RS_GCF_900141995.1	Bacteria_Proteobacteria_Alphaproteobacteria_Rhodobacterales_Rhodobacteraceae_Maribius_Maribius salinus
NZ_FQZA01000015.1_38	RS_GCF_900141995.1	Bacteria_Proteobacteria_Alphaproteobacteria_Rhodobacterales_Rhodobacteraceae_Maribius_Maribius salinus
NZ_FQZI01000001.1_356	RS_GCF_900142035.1	Bacteria_Bacteroidota_Bacteroidia_Flavobacteriales_Flavobacteriaceae_Flavobacterium_Flavobacterium terrae
NZ_FQZQ01000002.1_210	RS_GCF_900142085.1	Bacteria_Proteobacteria_Alphaproteobacteria_Rhodobacterales_Rhodobacteraceae_Pseudopelagicola_Pseudopelagicola gijangensis
NZ_FQZQ01000005.1_36	RS_GCF_900142085.1	Bacteria_Proteobacteria_Alphaproteobacteria_Rhodobacterales_Rhodobacteraceae_Pseudopelagicola_Pseudopelagicola gijangensis
NZ_FQZQ01000016.1_70	RS_GCF_900142085.1	Bacteria_Proteobacteria_Alphaproteobacteria_Rhodobacterales_Rhodobacteraceae_Pseudopelagicola_Pseudopelagicola gijangensis
NZ_FQZX01000002.1_758	RS_GCF_900142175.1	Bacteria_Bacteroidota_Bacteroidia_Flavobacteriales_Flavobacteriaceae_Maribacter_Maribacter aquivivus
NZ_FRAQ01000001.1_1522	RS_GCF_900142385.1	Bacteria_Proteobacteria_Gammaproteobacteria_Pseudomonadales_Oleiphilaceae_Marinobacter_Marinobacter antarcticus
NZ_FRBN01000007.1_96	RS_GCF_900142625.1	Bacteria_Proteobacteria_Alphaproteobacteria_Rhodobacterales_Rhodobacteraceae_Roseovarius_Roseovarius marisflavi
NZ_FRBN01000008.1_130	RS_GCF_900142625.1	Bacteria_Proteobacteria_Alphaproteobacteria_Rhodobacterales_Rhodobacteraceae_Roseovarius_Roseovarius marisflavi
NZ_FRBR01000001.1_905	RS_GCF_900142665.1	Bacteria_Proteobacteria_Alphaproteobacteria_Rhodobacterales_Rhodobacteraceae_Roseovarius_Roseovarius pacificus
NZ_FRBR01000004.1_35	RS_GCF_900142665.1	Bacteria_Proteobacteria_Alphaproteobacteria_Rhodobacterales_Rhodobacteraceae_Roseovarius_Roseovarius pacificus
NZ_FRBU01000021.1_1	RS_GCF_900142695.1	Bacteria_Bacteroidota_Bacteroidia_Flavobacteriales_Flavobacteriaceae_Flavobacterium_Flavobacterium xanthum
NZ_FRCS01000005.1_33	RS_GCF_900143005.1	Bacteria_Actinobacteriota_Actinobacteria_Mycobacteriales_Cryptosporangiaceae_Cryptosporangium_Cryptosporangium aurantiacum
NZ_FRCX01000002.1_6	RS_GCF_900143065.1	Bacteria_Proteobacteria_Gammaproteobacteria_Burkholderiales_Burkholderiaceae_Duganella_Duganella sacchari
NZ_FRDF01000006.1_22	RS_GCF_900143235.1	Bacteria_Proteobacteria_Alphaproteobacteria_Sphingomonadales_Sphingomonadaceae_Porphyrobacter_Porphyrobacter sanguineus
NZ_FRDK01000001.1_397	RS_GCF_900143245.1	Bacteria_Bacteroidota_Bacteroidia_Flavobacteriales_Flavobacteriaceae_Flavobacterium_Flavobacterium fryxellicola
NZ_FREU01000002.1_175	RS_GCF_900143615.1	Bacteria_Proteobacteria_Alphaproteobacteria_Rhodobacterales_Rhodobacteraceae_Shimia_Shimia sp900143615
NZ_FREU01000002.1_608	RS_GCF_900143615.1	Bacteria_Proteobacteria_Alphaproteobacteria_Rhodobacterales_Rhodobacteraceae_Shimia_Shimia sp900143615
NZ_FREV01000002.1_562	RS_GCF_900143545.1	Bacteria_Proteobacteria_Alphaproteobacteria_Rhodobacterales_Rhodobacteraceae_Yoonia_Yoonia sp900143545
NZ_FREV01000006.1_67	RS_GCF_900143545.1	Bacteria_Proteobacteria_Alphaproteobacteria_Rhodobacterales_Rhodobacteraceae_Yoonia_Yoonia sp900143545
NZ_FREX01000012.1_24	RS_GCF_900143565.1	Bacteria_Proteobacteria_Alphaproteobacteria_Rhizobiales_Stappiaceae_Pseudovibrio_Pseudovibrio sp900143565
NZ_FREY01000002.1_151	RS_GCF_900143635.1	Bacteria_Proteobacteria_Alphaproteobacteria_Rhodobacterales_Rhodobacteraceae_FREY01_FREY01 sp900143635
NZ_FREZ01000009.1_66	RS_GCF_900143525.1	Bacteria_Proteobacteria_Alphaproteobacteria_Rhodobacterales_Rhodobacteraceae_Ruegeria_Ruegeria sp900143525
NZ_FRFA01000005.1_28	RS_GCF_900143535.1	Bacteria_Proteobacteria_Alphaproteobacteria_Rhodobacterales_Rhodobacteraceae_Tateyamaria_Tateyamaria sp900143535
NZ_FRFA01000015.1_11	RS_GCF_900143535.1	Bacteria_Proteobacteria_Alphaproteobacteria_Rhodobacterales_Rhodobacteraceae_Tateyamaria_Tateyamaria sp900143535
NZ_FSRL01000001.1_3497	RS_GCF_900142295.1	Bacteria_Proteobacteria_Alphaproteobacteria_Rhodobacterales_Rhodobacteraceae_Oceanicola_B_Oceanicola_B litoreus
NZ_FSRL01000001.1_794	RS_GCF_900142295.1	Bacteria_Proteobacteria_Alphaproteobacteria_Rhodobacterales_Rhodobacteraceae_Oceanicola_B_Oceanicola_B litoreus
NZ_FSRM01000002.1_2618	RS_GCF_900141745.1	Bacteria_Proteobacteria_Gammaproteobacteria_Burkholderiales_Burkholderiaceae_Paraburkholderia_Paraburkholderia phenazinium_B
NZ_FSRU01000001.1_1689	RS_GCF_900142845.1	Bacteria_Proteobacteria_Gammaproteobacteria_Burkholderiales_Burkholderiaceae_Paraburkholderia_Paraburkholderia phenazinium_A
NZ_FSRV01000002.1_1299	RS_GCF_900142905.1	Bacteria_Proteobacteria_Gammaproteobacteria_Burkholderiales_Burkholderiaceae_Paraburkholderia_Paraburkholderia sp900142905
NZ_FTNL01000033.1_23	RS_GCF_900156395.1	Bacteria_Proteobacteria_Gammaproteobacteria_Legionellales_Legionellaceae_Legionella_Legionella gormanii
NZ_FTNT01000009.1_166	RS_GCF_900156495.1	Bacteria_Actinobacteriota_Actinobacteria_Mycobacteriales_Mycobacteriaceae_Williamsia_B_Williamsia_B sterculiae
NZ_FTNV01000001.1_100	RS_GCF_900156535.1	Bacteria_Proteobacteria_Alphaproteobacteria_Rhodobacterales_Rhodobacteraceae_Roseovarius_Roseovarius nanhaiticus
NZ_FTNV01000001.1_488	RS_GCF_900156535.1	Bacteria_Proteobacteria_Alphaproteobacteria_Rhodobacterales_Rhodobacteraceae_Roseovarius_Roseovarius nanhaiticus
NZ_FTNW01000002.1_443	RS_GCF_900156545.1	Bacteria_Proteobacteria_Gammaproteobacteria_Pseudomonadales_Pseudomonadaceae_Pseudomonas_E_Pseudomonas_E alcaligenes_A
NZ_FTOG01000008.1_104	RS_GCF_900156655.1	Bacteria_Proteobacteria_Alphaproteobacteria_Rhodobacterales_Rhodobacteraceae_Rhodobacter_Rhodobacter aestuarii
NZ_FTOH01000001.1_534	RS_GCF_900156675.1	Bacteria_Proteobacteria_Gammaproteobacteria_Pseudomonadales_Saccharospirillaceae_Oleibacter_Oleibacter marinus
NZ_FTOH01000004.1_218	RS_GCF_900156675.1	Bacteria_Proteobacteria_Gammaproteobacteria_Pseudomonadales_Saccharospirillaceae_Oleibacter_Oleibacter marinus
NZ_FTOM01000002.1_377	RS_GCF_900156695.1	Bacteria_Proteobacteria_Alphaproteobacteria_Rhodobacterales_Rhodobacteraceae_Rhodobacter_C_Rhodobacter_C vinaykumarii
NZ_FTOP01000013.1_66	RS_GCF_900156785.1	Bacteria_Bacteroidota_Bacteroidia_Cytophagales_Cyclobacteriaceae_Belliella_Belliella pelovolcani
NZ_FTOQ01000002.1_117	RS_GCF_900156805.1	Bacteria_Proteobacteria_Alphaproteobacteria_Rhodobacterales_Rhodobacteraceae_Roseivivax_Roseivivax lentus
NZ_FTOQ01000004.1_220	RS_GCF_900156805.1	Bacteria_Proteobacteria_Alphaproteobacteria_Rhodobacterales_Rhodobacteraceae_Roseivivax_Roseivivax lentus
NZ_FTOT01000001.1_50	RS_GCF_900156815.1	Bacteria_Proteobacteria_Alphaproteobacteria_Rhodobacterales_Rhodobacteraceae_Gemmobacter_A_Gemmobacter_A megaterium
NZ_FTOT01000002.1_240	RS_GCF_900156815.1	Bacteria_Proteobacteria_Alphaproteobacteria_Rhodobacterales_Rhodobacteraceae_Gemmobacter_A_Gemmobacter_A megaterium
NZ_FTOU01000001.1_4	RS_GCF_900156835.1	Bacteria_Proteobacteria_Alphaproteobacteria_Rhodobacterales_Rhodobacteraceae_Paracoccus_Paracoccus saliphilus
NZ_FTPR01000001.1_1479	RS_GCF_900156505.1	Bacteria_Proteobacteria_Alphaproteobacteria_Rhodobacterales_Rhodobacteraceae_Yoonia_Yoonia rosea
NZ_FTPR01000002.1_145	RS_GCF_900156505.1	Bacteria_Proteobacteria_Alphaproteobacteria_Rhodobacterales_Rhodobacteraceae_Yoonia_Yoonia rosea
NZ_FUEZ01000003.1_528	RS_GCF_900157365.1	Bacteria_Actinobacteriota_Actinobacteria_Mycobacteriales_Mycobacteriaceae_Mycobacterium_Mycobacterium sp900157365
NZ_FUGD01000076.1_6	RS_GCF_900162815.1	Bacteria_Proteobacteria_Gammaproteobacteria_Pseudomonadales_Moraxellaceae_Psychrobacter_Psychrobacter pasteurii
NZ_FUGE01000057.1_3	RS_GCF_900162825.1	Bacteria_Proteobacteria_Gammaproteobacteria_Pseudomonadales_Moraxellaceae_Psychrobacter_Psychrobacter piechaudii
NZ_FUWC01000004.1_389	RS_GCF_900166915.1	Bacteria_Actinobacteriota_Actinobacteria_Mycobacteriales_Mycobacteriaceae_Mycolicibacterium_Mycolicibacterium boenickei
NZ_FWFJ01000017.1_65	RS_GCF_900172365.1	Bacteria_Proteobacteria_Alphaproteobacteria_Rhodobacterales_Rhodobacteraceae_Roseovarius_Roseovarius gaetbuli
NZ_FWFJ01000033.1_42	RS_GCF_900172365.1	Bacteria_Proteobacteria_Alphaproteobacteria_Rhodobacterales_Rhodobacteraceae_Roseovarius_Roseovarius gaetbuli
NZ_FWFK01000007.1_56	RS_GCF_900172265.1	Bacteria_Proteobacteria_Alphaproteobacteria_Rhodobacterales_Rhodobacteraceae_Roseivivax_Roseivivax jejudonensis
NZ_FWFL01000014.1_48	RS_GCF_900172295.1	Bacteria_Proteobacteria_Alphaproteobacteria_Rhodobacterales_Rhodobacteraceae_Roseovarius_Roseovarius litorisediminis
NZ_FWFO01000002.1_419	RS_GCF_900172225.1	Bacteria_Proteobacteria_Alphaproteobacteria_Rhodobacterales_Rhodobacteraceae_Ruegeria_E_Ruegeria_E litorea
NZ_FWFO01000003.1_146	RS_GCF_900172225.1	Bacteria_Proteobacteria_Alphaproteobacteria_Rhodobacterales_Rhodobacteraceae_Ruegeria_E_Ruegeria_E litorea
NZ_FWFP01000008.1_135	RS_GCF_900172215.1	Bacteria_Proteobacteria_Alphaproteobacteria_Rhodobacterales_Rhodobacteraceae_Ruegeria_Ruegeria meonggei
NZ_FWFQ01000006.1_70	RS_GCF_900172235.1	Bacteria_Proteobacteria_Alphaproteobacteria_Rhodobacterales_Rhodobacteraceae_Pseudoruegeria_Pseudoruegeria aquimaris
NZ_FWFQ01000043.1_11	RS_GCF_900172235.1	Bacteria_Proteobacteria_Alphaproteobacteria_Rhodobacterales_Rhodobacteraceae_Pseudoruegeria_Pseudoruegeria aquimaris
NZ_FWFS01000003.1_128	RS_GCF_900172375.1	Bacteria_Proteobacteria_Alphaproteobacteria_Rhodobacterales_Rhodobacteraceae_Aquimixticola_Aquimixticola soesokkakensis
NZ_FWFS01000014.1_72	RS_GCF_900172375.1	Bacteria_Proteobacteria_Alphaproteobacteria_Rhodobacterales_Rhodobacteraceae_Aquimixticola_Aquimixticola soesokkakensis
NZ_FWFT01000001.1_867	RS_GCF_900172275.1	Bacteria_Proteobacteria_Alphaproteobacteria_Rhodobacterales_Rhodobacteraceae_Pseudooctadecabacter_Pseudooctadecabacter jejudonensis
NZ_FWFT01000002.1_718	RS_GCF_900172275.1	Bacteria_Proteobacteria_Alphaproteobacteria_Rhodobacterales_Rhodobacteraceae_Pseudooctadecabacter_Pseudooctadecabacter jejudonensis
NZ_FWFU01000002.1_464	RS_GCF_900172255.1	Bacteria_Proteobacteria_Alphaproteobacteria_Rhodobacterales_Rhodobacteraceae_Roseovarius_Roseovarius halotolerans
NZ_FWFV01000004.1_128	RS_GCF_900172315.1	Bacteria_Proteobacteria_Alphaproteobacteria_Rhodobacterales_Rhodobacteraceae_Palleronia_Palleronia marisminoris
NZ_FWFX01000005.1_85	RS_GCF_900172335.1	Bacteria_Proteobacteria_Alphaproteobacteria_Rhodobacterales_Rhodobacteraceae_Roseovarius_Roseovarius albus
NZ_FWFY01000002.1_446	RS_GCF_900172345.1	Bacteria_Proteobacteria_Alphaproteobacteria_Rhodobacterales_Rhodobacteraceae_Limimaricola_Limimaricola soesokkakensis
NZ_FWFZ01000007.1_26	RS_GCF_900172355.1	Bacteria_Proteobacteria_Alphaproteobacteria_Rhodobacterales_Rhodobacteraceae_Roseisalinus_Roseisalinus antarcticus
NZ_FWFZ01000019.1_7	RS_GCF_900172355.1	Bacteria_Proteobacteria_Alphaproteobacteria_Rhodobacterales_Rhodobacteraceae_Roseisalinus_Roseisalinus antarcticus
NZ_FWPT01000007.1_103	RS_GCF_900174585.1	Bacteria_Proteobacteria_Gammaproteobacteria_Pseudomonadales_Endozoicomonadaceae_Parendozoicomonas_Parendozoicomonas haliclonae
NZ_FWXB01000007.1_178	RS_GCF_900172285.1	Bacteria_Proteobacteria_Alphaproteobacteria_Rhodobacterales_Rhodobacteraceae_Roseovarius_Roseovarius aestuarii
NZ_FWXB01000016.1_96	RS_GCF_900172285.1	Bacteria_Proteobacteria_Alphaproteobacteria_Rhodobacterales_Rhodobacteraceae_Roseovarius_Roseovarius aestuarii
NZ_FWXX01000002.1_670	RS_GCF_900176475.1	Bacteria_Proteobacteria_Alphaproteobacteria_Rhodobacterales_Rhodobacteraceae_Tropicibacter_Tropicibacter naphthalenivorans
NZ_FWXX01000004.1_147	RS_GCF_900176475.1	Bacteria_Proteobacteria_Alphaproteobacteria_Rhodobacterales_Rhodobacteraceae_Tropicibacter_Tropicibacter naphthalenivorans
NZ_FWYD01000003.1_165	RS_GCF_900176485.1	Bacteria_Proteobacteria_Alphaproteobacteria_Rhodobacterales_Rhodobacteraceae_Pseudooceanicola_A_Pseudooceanicola_A flagellatus
NZ_FWYD01000028.1_5	RS_GCF_900176485.1	Bacteria_Proteobacteria_Alphaproteobacteria_Rhodobacterales_Rhodobacteraceae_Pseudooceanicola_A_Pseudooceanicola_A flagellatus
NZ_FWYF01000001.1_1074	RS_GCF_900176375.1	Bacteria_Bacteroidota_Bacteroidia_Cytophagales_Cyclobacteriaceae_Reichenbachiella_Reichenbachiella faecimaris
NZ_FXAN01000126.1_120	RS_GCF_900176645.1	Bacteria_Proteobacteria_Gammaproteobacteria_Burkholderiales_Burkholderiaceae_Burkholderia_Burkholderia singularis
NZ_FXAQ01000031.1_8	RS_GCF_900177635.1	Bacteria_Proteobacteria_Alphaproteobacteria_Rhodobacterales_Rhodobacteraceae_Paracoccus_Paracoccus sp900177635
NZ_FXAW01000005.1_7	RS_GCF_900177665.1	Bacteria_Bacteroidota_Bacteroidia_Cytophagales_Cyclobacteriaceae_Marivirga_Marivirga sericea
NZ_FXBQ01000001.1_1044	RS_GCF_900177545.1	Bacteria_Proteobacteria_Alphaproteobacteria_Rhodobacterales_Rhodobacteraceae_HL-12_HL-12 sp900177545
NZ_FXBQ01000001.1_1278	RS_GCF_900177545.1	Bacteria_Proteobacteria_Alphaproteobacteria_Rhodobacterales_Rhodobacteraceae_HL-12_HL-12 sp900177545
NZ_FXEG02000002.1_759	RS_GCF_900176255.2	Bacteria_Actinobacteriota_Actinobacteria_Mycobacteriales_Mycobacteriaceae_Mycobacterium_Mycobacterium ahvazicum
NZ_FXXP01000001.1_833	RS_GCF_900184825.1	Bacteria_Proteobacteria_Alphaproteobacteria_Rhodobacterales_Rhodobacteraceae_Tropicibacter_C_Tropicibacter_C phthalicicus
NZ_FXXP01000002.1_1075	RS_GCF_900184825.1	Bacteria_Proteobacteria_Alphaproteobacteria_Rhodobacterales_Rhodobacteraceae_Tropicibacter_C_Tropicibacter_C phthalicicus
NZ_FXXQ01000003.1_182	RS_GCF_900184815.1	Bacteria_Proteobacteria_Alphaproteobacteria_Rhodobacterales_Rhodobacteraceae_Boseongicola_Boseongicola aestuarii
NZ_FXYD01000002.1_384	RS_GCF_900185015.1	Bacteria_Proteobacteria_Alphaproteobacteria_Rhodobacterales_Rhodobacteraceae_Octadecabacter_Octadecabacter ascidiaceicola
NZ_FXYD01000004.1_201	RS_GCF_900185015.1	Bacteria_Proteobacteria_Alphaproteobacteria_Rhodobacterales_Rhodobacteraceae_Octadecabacter_Octadecabacter ascidiaceicola
NZ_FXYE01000002.1_1315	RS_GCF_900184935.1	Bacteria_Proteobacteria_Alphaproteobacteria_Rhodobacterales_Rhodobacteraceae_Confluentimicrobium_Confluentimicrobium lipolyticum
NZ_FXYE01000002.1_516	RS_GCF_900184935.1	Bacteria_Proteobacteria_Alphaproteobacteria_Rhodobacterales_Rhodobacteraceae_Confluentimicrobium_Confluentimicrobium lipolyticum
NZ_FXYF01000005.1_171	RS_GCF_900184945.1	Bacteria_Proteobacteria_Alphaproteobacteria_Rhodobacterales_Rhodobacteraceae_Maliponia_Maliponia aquimaris
NZ_FXYF01000016.1_87	RS_GCF_900184945.1	Bacteria_Proteobacteria_Alphaproteobacteria_Rhodobacterales_Rhodobacteraceae_Maliponia_Maliponia aquimaris
NZ_FXYG01000003.1_522	RS_GCF_900185035.1	Bacteria_Proteobacteria_Alphaproteobacteria_Rhodobacterales_Rhodobacteraceae_Ruegeria_Ruegeria arenilitoris
NZ_FXZK01000004.1_228	RS_GCF_900184895.1	Bacteria_Proteobacteria_Alphaproteobacteria_Rhodobacterales_Rhodobacteraceae_Flavimaricola_Flavimaricola marinus
NZ_FXZK01000005.1_188	RS_GCF_900184895.1	Bacteria_Proteobacteria_Alphaproteobacteria_Rhodobacterales_Rhodobacteraceae_Flavimaricola_Flavimaricola marinus
NZ_FYDK01000002.1_456	RS_GCF_900187495.1	Bacteria_Proteobacteria_Gammaproteobacteria_Pseudomonadales_Pseudomonadaceae_Pseudomonas_E_Pseudomonas_E sp900187495
NZ_FYDX01000020.1_41	RS_GCF_900187455.1	Bacteria_Proteobacteria_Gammaproteobacteria_Pseudomonadales_Pseudomonadaceae_Pseudomonas_E_Pseudomonas_E sp900187455
NZ_FYFA01000001.1_1297	RS_GCF_900188435.1	Bacteria_Proteobacteria_Gammaproteobacteria_Pseudomonadales_Oleiphilaceae_Marinobacter_Marinobacter sp900188435
NZ_FYFA01000001.1_1588	RS_GCF_900188435.1	Bacteria_Proteobacteria_Gammaproteobacteria_Pseudomonadales_Oleiphilaceae_Marinobacter_Marinobacter sp900188435
NZ_FZMO01000068.1_28	RS_GCF_900197875.1	Bacteria_Actinobacteriota_Actinobacteria_Frankiales_Frankiaceae_Frankia_Frankia sp900197875
NZ_FZNM01000002.1_450	RS_GCF_900188295.1	Bacteria_Proteobacteria_Alphaproteobacteria_Rhodobacterales_Rhodobacteraceae_Paracoccus_Paracoccus sediminis
NZ_FZNR01000004.1_388	RS_GCF_900188005.1	Bacteria_Actinobacteriota_Actinobacteria_Mycobacteriales_Micromonosporaceae_Actinoplanes_Actinoplanes regularis
NZ_FZNW01000007.1_53	RS_GCF_900188115.1	Bacteria_Actinobacteriota_Actinobacteria_Mycobacteriales_Pseudonocardiaceae_Haloechinothrix_Haloechinothrix alba
NZ_FZNY01000001.1_1012	RS_GCF_900188275.1	Bacteria_Bacteroidota_Bacteroidia_Flavobacteriales_Flavobacteriaceae_Dokdonia_Dokdonia pacifica
NZ_FZOK01000001.1_156	RS_GCF_900188245.1	Bacteria_Bacteroidota_Bacteroidia_Cytophagales_Cyclobacteriaceae_Belliella_Belliella buryatensis
NZ_FZON01000002.1_65	RS_GCF_900188425.1	Bacteria_Proteobacteria_Alphaproteobacteria_Rhodobacterales_Rhodobacteraceae_Antarctobacter_Antarctobacter heliothermus
NZ_FZON01000039.1_15	RS_GCF_900188425.1	Bacteria_Proteobacteria_Alphaproteobacteria_Rhodobacterales_Rhodobacteraceae_Antarctobacter_Antarctobacter heliothermus
NZ_FZOW01000002.1_62	RS_GCF_900188125.1	Bacteria_Actinobacteriota_Actinobacteria_Mycobacteriales_Mycobacteriaceae_Rhodococcus_Rhodococcus kyotonensis
NZ_FZOW01000014.1_122	RS_GCF_900188125.1	Bacteria_Actinobacteriota_Actinobacteria_Mycobacteriales_Mycobacteriaceae_Rhodococcus_Rhodococcus kyotonensis
NZ_FZOW01000034.1_29	RS_GCF_900188125.1	Bacteria_Actinobacteriota_Actinobacteria_Mycobacteriales_Mycobacteriaceae_Rhodococcus_Rhodococcus kyotonensis
NZ_FZOY01000005.1_278	RS_GCF_900188335.1	Bacteria_Proteobacteria_Alphaproteobacteria_Rhodobacterales_Rhodobacteraceae_Tropicimonas_A_Tropicimonas_A sediminicola
NZ_FZPC01000004.1_145	RS_GCF_900187975.1	Bacteria_Proteobacteria_Gammaproteobacteria_Pseudomonadales_Pseudomonadaceae_Pseudomonas_Pseudomonas delhiensis
NZ_FZPD01000006.1_174	RS_GCF_900188325.1	Bacteria_Bacteroidota_Bacteroidia_Cytophagales_Cyclobacteriaceae_Ekhidna_Ekhidna lutea
NZ_FZQB01000004.1_205	RS_GCF_900199195.1	Bacteria_Proteobacteria_Alphaproteobacteria_Rhodobacterales_Rhodobacteraceae_Paracoccus_Paracoccus seriniphilus
NZ_GG657738.1_4953	RS_GCF_000158815.1	Bacteria_Actinobacteriota_Actinobacteria_Mycobacteriales_Micromonosporaceae_Micromonospora_Micromonospora sp000158815
NZ_GG657883.1_245	RS_GCF_000156355.1	Bacteria_Proteobacteria_Gammaproteobacteria_Nitrosococcales_Methylophagaceae_Methylophaga_Methylophaga thiooxydans
NZ_GG697169.2_2298	RS_GCF_000161835.1	Bacteria_Proteobacteria_Alphaproteobacteria_Rhodobacterales_Rhodobacteraceae_R2A62_R2A62 sp000161835
NZ_GG700813.1_225	RS_GCF_000163435.1	Bacteria_Actinobacteriota_Actinobacteria_Mycobacteriales_Mycobacteriaceae_Corynebacterium_Corynebacterium jeikeium
NZ_GG704596.1_1340	RS_GCF_000161775.1	Bacteria_Proteobacteria_Alphaproteobacteria_Rhodobacterales_Rhodobacteraceae_Ruegeria_Ruegeria lacuscaerulensis
NZ_GG770553.1_1769	RS_GCF_000164135.1	Bacteria_Actinobacteriota_Actinobacteria_Mycobacteriales_Mycobacteriaceae_Mycobacterium_Mycobacterium parascrofulaceum
NZ_GL892049.1_754	RS_GCF_000213615.1	Bacteria_Proteobacteria_Gammaproteobacteria_Pseudomonadales_Moraxellaceae_Psychrobacter_Psychrobacter sp000213615
NZ_HE978634.1_2857	RS_GCF_000312045.1	Bacteria_Proteobacteria_Gammaproteobacteria_Burkholderiales_Burkholderiaceae_Noviherbaspirillum_Noviherbaspirillum massiliense
NZ_HE997628.1_261	RS_GCF_000312385.1	Bacteria_Actinobacteriota_Actinobacteria_Mycobacteriales_Mycobacteriaceae_Tsukamurella_Tsukamurella sp000312385
NZ_HF570108.1_1706	RS_GCF_000297395.2	Bacteria_Actinobacteriota_Actinobacteria_Mycobacteriales_Micromonosporaceae_Micromonospora_Micromonospora lupini
NZ_HG315953.1_4270	RS_GCF_000455305.1	Bacteria_Actinobacteriota_Actinobacteria_Mycobacteriales_Mycobacteriaceae_Mycobacterium_Mycobacterium simiae
NZ_HG322950.1_1996	RS_GCF_000689415.1	Bacteria_Proteobacteria_Gammaproteobacteria_Pseudomonadales_Pseudomonadaceae_Pseudomonas_Pseudomonas knackmussii
NZ_HG322951.1_2195	RS_GCF_000455325.1	Bacteria_Actinobacteriota_Actinobacteria_Mycobacteriales_Mycobacteriaceae_Mycolicibacterium_Mycolicibacterium septicum
NZ_HG964446.1_1681	RS_GCF_000689255.1	Bacteria_Actinobacteriota_Actinobacteria_Mycobacteriales_Mycobacteriaceae_Mycobacterium_Mycobacterium triplex
NZ_HG964936.1_1910	RS_GCF_000613245.1	Bacteria_Actinobacteriota_Actinobacteria_Mycobacteriales_Mycobacteriaceae_Mycobacterium_Mycobacterium asiaticum
NZ_HG964936.1_865	RS_GCF_000613245.1	Bacteria_Actinobacteriota_Actinobacteria_Mycobacteriales_Mycobacteriaceae_Mycobacterium_Mycobacterium asiaticum
NZ_JACA01000001.1_590	RS_GCF_000520995.1	Bacteria_Bacteroidota_Bacteroidia_Flavobacteriales_Flavobacteriaceae_Aquimarina_Aquimarina macrocephali
NZ_JACB01000032.1_9	RS_GCF_000520975.1	Bacteria_Bacteroidota_Bacteroidia_Flavobacteriales_Flavobacteriaceae_Aquimarina_Aquimarina megaterium
NZ_JACC01000066.1_9	RS_GCF_000520955.1	Bacteria_Bacteroidota_Bacteroidia_Flavobacteriales_Flavobacteriaceae_Aquimarina_Aquimarina pacifica
NZ_JADG01000010.1_382	RS_GCF_000518265.1	Bacteria_Actinobacteriota_Actinobacteria_Streptosporangiales_Streptosporangiaceae_Spirillospora_Spirillospora oligospora
NZ_JADN01000004.1_101	RS_GCF_000518405.1	Bacteria_Bacteroidota_Bacteroidia_Flavobacteriales_Flavobacteriaceae_Tenacibaculum_Tenacibaculum sp000518405
NZ_JAEH01000053.1_10	RS_GCF_000518805.1	Bacteria_Proteobacteria_Gammaproteobacteria_Enterobacterales_Shewanellaceae_Shewanella_Shewanella waksmanii
NZ_JAEN01000002.1_164	RS_GCF_000518925.1	Bacteria_Proteobacteria_Alphaproteobacteria_Rhodobacterales_Rhodobacteraceae_Paracoccus_Paracoccus sp000518925
NZ_JAEN01000014.1_61	RS_GCF_000518925.1	Bacteria_Proteobacteria_Alphaproteobacteria_Rhodobacterales_Rhodobacteraceae_Paracoccus_Paracoccus sp000518925
NZ_JAER01000008.1_75	RS_GCF_000519005.1	Bacteria_Actinobacteriota_Actinobacteria_Propionibacteriales_Nocardioidaceae_Nocardioides_Nocardioides sp000519005
NZ_JAFQ01000004.1_382	RS_GCF_000526215.1	Bacteria_Actinobacteriota_Actinobacteria_Mycobacteriales_Mycobacteriaceae_Nocardia_Nocardia sp000526215
NZ_JAFT01000005.1_121	RS_GCF_000526275.1	Bacteria_Proteobacteria_Alphaproteobacteria_Rhodobacterales_Rhodobacteraceae_Lutimaribacter_Lutimaribacter sp000526275
NZ_JAFT01000005.1_1629	RS_GCF_000526275.1	Bacteria_Proteobacteria_Alphaproteobacteria_Rhodobacterales_Rhodobacteraceae_Lutimaribacter_Lutimaribacter sp000526275
NZ_JAFX01000001.1_1911	RS_GCF_000526355.1	Bacteria_Bacteroidota_Bacteroidia_Cytophagales_Cyclobacteriaceae_Algoriphagus_Algoriphagus marincola_A
NZ_JAGZ01000009.1_109	RS_GCF_000526915.1	Bacteria_Actinobacteriota_Actinobacteria_Mycobacteriales_Mycobacteriaceae_Mycobacterium_Mycobacterium genavense
NZ_JALN02000001.1_1264	RS_GCF_000559085.1	Bacteria_Actinobacteriota_Actinobacteria_Mycobacteriales_Mycobacteriaceae_Mycolicibacterium_Mycolicibacterium aromaticivorans
NZ_JAME01000024.1_9	RS_GCF_000521865.1	Bacteria_Proteobacteria_Alphaproteobacteria_Rhodobacterales_Rhodobacteraceae_Roseivivax_Roseivivax isoporae
NZ_JAME01000030.1_15	RS_GCF_000521865.1	Bacteria_Proteobacteria_Alphaproteobacteria_Rhodobacterales_Rhodobacteraceae_Roseivivax_Roseivivax isoporae
NZ_JANZ01000001.1_35	RS_GCF_000524055.1	Bacteria_Actinobacteriota_Actinobacteria_Mycobacteriales_Mycobacteriaceae_Mycobacterium_Mycobacterium kansasii_D
NZ_JANZ01000005.1_71	RS_GCF_000524055.1	Bacteria_Actinobacteriota_Actinobacteria_Mycobacteriales_Mycobacteriaceae_Mycobacterium_Mycobacterium kansasii_D
NZ_JASC01000001.1_128	RS_GCF_000622365.1	Bacteria_Proteobacteria_Alphaproteobacteria_Rhodobacterales_Rhodobacteraceae_Sulfitobacter_Sulfitobacter noctilucae
NZ_JASC01000014.1_1498	RS_GCF_000622365.1	Bacteria_Proteobacteria_Alphaproteobacteria_Rhodobacterales_Rhodobacteraceae_Sulfitobacter_Sulfitobacter noctilucae
NZ_JASD01000008.1_1250	RS_GCF_000622385.1	Bacteria_Proteobacteria_Alphaproteobacteria_Rhodobacterales_Rhodobacteraceae_Sulfitobacter_Sulfitobacter noctilucicola
NZ_JASD01000008.1_2635	RS_GCF_000622385.1	Bacteria_Proteobacteria_Alphaproteobacteria_Rhodobacterales_Rhodobacteraceae_Sulfitobacter_Sulfitobacter noctilucicola
NZ_JASE01000005.1_2646	RS_GCF_000622325.1	Bacteria_Proteobacteria_Alphaproteobacteria_Rhodobacterales_Rhodobacteraceae_Sulfitobacter_Sulfitobacter geojensis
NZ_JASE01000005.1_559	RS_GCF_000622325.1	Bacteria_Proteobacteria_Alphaproteobacteria_Rhodobacterales_Rhodobacteraceae_Sulfitobacter_Sulfitobacter geojensis
NZ_JASF01000005.1_1147	RS_GCF_000622405.1	Bacteria_Proteobacteria_Alphaproteobacteria_Rhodobacterales_Rhodobacteraceae_Sulfitobacter_Sulfitobacter donghicola
NZ_JASG01000004.1_3481	RS_GCF_000622425.1	Bacteria_Proteobacteria_Alphaproteobacteria_Rhodobacterales_Rhodobacteraceae_Sulfitobacter_Sulfitobacter guttiformis
NZ_JFCA01000045.1_33	RS_GCF_000612585.1	Bacteria_Proteobacteria_Gammaproteobacteria_Pseudomonadales_Pseudomonadaceae_Pseudomonas_E_Pseudomonas_E sp000612585
NZ_JFCB01000002.1_259	RS_GCF_000725125.1	Bacteria_Actinobacteriota_Actinobacteria_Streptomycetales_Streptomycetaceae_Streptomyces_Streptomyces toyocaensis
NZ_JFCH01000023.1_17	RS_GCF_000738175.1	Bacteria_Actinobacteriota_Actinobacteria_Mycobacteriales_Mycobacteriaceae_Corynebacterium_Corynebacterium jeikeium_C
NZ_JFCQ01000013.1_17	RS_GCF_000738265.1	Bacteria_Actinobacteriota_Actinobacteria_Mycobacteriales_Mycobacteriaceae_Corynebacterium_Corynebacterium jeikeium_A
NZ_JFIM01000016.1_36	RS_GCF_000586315.1	Bacteria_Proteobacteria_Gammaproteobacteria_Legionellales_Legionellaceae_Legionella_Legionella fraseri
NZ_JFKC01000001.1_383	RS_GCF_002115805.1	Bacteria_Proteobacteria_Alphaproteobacteria_Rhodobacterales_Rhodobacteraceae_Marivita_Marivita geojedonensis
NZ_JFKD01000018.1_53	RS_GCF_002115725.1	Bacteria_Proteobacteria_Alphaproteobacteria_Rhodobacterales_Rhodobacteraceae_Marivita_Marivita cryptomonadis
NZ_JFKE01000001.1_546	RS_GCF_000647975.1	Bacteria_Proteobacteria_Alphaproteobacteria_Rhodobacterales_Rhodobacteraceae_Actibacterium_Actibacterium mucosum
NZ_JFKE01000010.1_64	RS_GCF_000647975.1	Bacteria_Proteobacteria_Alphaproteobacteria_Rhodobacterales_Rhodobacteraceae_Actibacterium_Actibacterium mucosum
NZ_JFYL01000001.1_13	RS_GCF_000632455.1	Bacteria_Proteobacteria_Gammaproteobacteria_Pseudomonadales_Moraxellaceae_Acinetobacter_Acinetobacter sp000632455
NZ_JFYR01000023.1_237	RS_GCF_000632025.1	Bacteria_Proteobacteria_Gammaproteobacteria_Burkholderiales_Burkholderiaceae_Janthinobacterium_Janthinobacterium lividum_C
NZ_JFZB01000005.1_237	RS_GCF_000740785.1	Bacteria_Proteobacteria_Alphaproteobacteria_Rhodobacterales_Rhodobacteraceae_Paenirhodobacter_Paenirhodobacter enshiensis
NZ_JFZB01000029.1_25	RS_GCF_000740785.1	Bacteria_Proteobacteria_Alphaproteobacteria_Rhodobacterales_Rhodobacteraceae_Paenirhodobacter_Paenirhodobacter enshiensis
NZ_JFZG01000024.1_606	RS_GCF_000607165.1	Bacteria_Proteobacteria_Gammaproteobacteria_Burkholderiales_Burkholderiaceae_Ralstonia_Ralstonia pickettii_A
NZ_JFZJ01000044.1_15	RS_GCF_000636015.1	Bacteria_Proteobacteria_Alphaproteobacteria_Rhizobiales_Rhodomicrobiaceae_Rhodomicrobium_Rhodomicrobium udaipurense
NZ_JH603159.1_2013	RS_GCF_000178415.2	Bacteria_Proteobacteria_Gammaproteobacteria_Burkholderiales_Burkholderiaceae_Paraburkholderia_Paraburkholderia sp000178415
NZ_JH603161.1_4165	RS_GCF_000178415.2	Bacteria_Proteobacteria_Gammaproteobacteria_Burkholderiales_Burkholderiaceae_Paraburkholderia_Paraburkholderia sp000178415
NZ_JH621250.1_139	RS_GCF_000255455.1	Bacteria_Bacteroidota_Bacteroidia_Flavobacteriales_Flavobacteriaceae_Aquimarina_Aquimarina agarilytica
NZ_JHBV01000035.1_69	RS_GCF_000724545.1	Bacteria_Bacteroidota_Bacteroidia_Chitinophagales_Saprospiraceae_Aureispira_Aureispira sp000724545
NZ_JHEH01000011.1_28	RS_GCF_000715505.1	Bacteria_Proteobacteria_Alphaproteobacteria_Rhodobacterales_Rhodobacteraceae_Thioclava_Thioclava dalianensis
NZ_JHEH01000017.1_4	RS_GCF_000715505.1	Bacteria_Proteobacteria_Alphaproteobacteria_Rhodobacterales_Rhodobacteraceae_Thioclava_Thioclava dalianensis
NZ_JHUX01000003.1_30	RS_GCF_000619845.1	Bacteria_Proteobacteria_Gammaproteobacteria_Pseudomonadales_Moraxellaceae_Alkanindiges_Alkanindiges illinoisensis
NZ_JHUX01000003.1_530	RS_GCF_000619845.1	Bacteria_Proteobacteria_Gammaproteobacteria_Pseudomonadales_Moraxellaceae_Alkanindiges_Alkanindiges illinoisensis
NZ_JHVQ01000008.1_262	RS_GCF_000620225.1	Bacteria_Proteobacteria_Gammaproteobacteria_Burkholderiales_Burkholderiaceae_Variovorax_Variovorax sp000620225
NZ_JHWH01000007.1_8	RS_GCF_000622145.1	Bacteria_Proteobacteria_Alphaproteobacteria_Rhodobacterales_Rhodobacteraceae_Paracoccus_Paracoccus yeei
NZ_JHZF01000011.1_1273	RS_GCF_000688295.1	Bacteria_Proteobacteria_Alphaproteobacteria_Rhodobacterales_Rhodobacteraceae_Pseudooceanicola_Pseudooceanicola nanhaiensis
NZ_JHZF01000013.1_288	RS_GCF_000688295.1	Bacteria_Proteobacteria_Alphaproteobacteria_Rhodobacterales_Rhodobacteraceae_Pseudooceanicola_Pseudooceanicola nanhaiensis
NZ_JHZZ01000001.1_442	RS_GCF_000687935.1	Bacteria_Bacteroidota_Bacteroidia_Flavobacteriales_Flavobacteriaceae_Polaribacter_Polaribacter sp000687935
NZ_JIAI01000002.1_450	RS_GCF_000620785.1	Bacteria_Actinobacteriota_Actinobacteria_Mycobacteriales_Pseudonocardiaceae_Pseudonocardia_Pseudonocardia acaciae
NZ_JIAW01000010.1_116	RS_GCF_000620625.1	Bacteria_Actinobacteriota_Actinobacteria_Mycobacteriales_Mycobacteriaceae_Mycolicibacterium_Mycolicibacterium sp000620625
NZ_JIBC01000005.1_147	RS_GCF_000620505.1	Bacteria_Proteobacteria_Alphaproteobacteria_Rhodobacterales_Rhodobacteraceae_Sulfitobacter_C_Sulfitobacter_C sp000620505
NZ_JIBE01000004.1_405	RS_GCF_000620465.1	Bacteria_Proteobacteria_Gammaproteobacteria_Burkholderiales_Burkholderiaceae_Ralstonia_Ralstonia sp000620465
NZ_JJOE01000040.1_21	RS_GCF_001444295.1	Bacteria_Proteobacteria_Gammaproteobacteria_Pseudomonadales_Pseudomonadaceae_Pseudomonas_E_Pseudomonas_E fluorescens_BA
NZ_JMCL01000147.1_5	RS_GCF_000690905.1	Bacteria_Proteobacteria_Gammaproteobacteria_Pseudomonadales_Pseudomonadaceae_Pseudomonas_E_Pseudomonas_E sp000690905
NZ_JMDW01000008.1_803	RS_GCF_000691525.1	Bacteria_Actinobacteriota_Actinobacteria_Mycobacteriales_Mycobacteriaceae_Mycolicibacterium_Mycolicibacterium neoaurum
NZ_JMDW01000024.1_43	RS_GCF_000691525.1	Bacteria_Actinobacteriota_Actinobacteria_Mycobacteriales_Mycobacteriaceae_Mycolicibacterium_Mycolicibacterium neoaurum
NZ_JMEX01000001.1_25	RS_GCF_000760735.1	Bacteria_Actinobacteriota_Actinobacteria_Mycobacteriales_Mycobacteriaceae_Rhodococcus_Rhodococcus fascians_E
NZ_JMEX01000005.1_825	RS_GCF_000760735.1	Bacteria_Actinobacteriota_Actinobacteria_Mycobacteriales_Mycobacteriaceae_Rhodococcus_Rhodococcus fascians_E
NZ_JMEX01000008.1_1878	RS_GCF_000760735.1	Bacteria_Actinobacteriota_Actinobacteria_Mycobacteriales_Mycobacteriaceae_Rhodococcus_Rhodococcus fascians_E
NZ_JMEX01000008.1_2553	RS_GCF_000760735.1	Bacteria_Actinobacteriota_Actinobacteria_Mycobacteriales_Mycobacteriaceae_Rhodococcus_Rhodococcus fascians_E
NZ_JMHT01000045.1_6	RS_GCF_001905655.1	Bacteria_Actinobacteriota_Actinobacteria_Mycobacteriales_Mycobacteriaceae_Mycolicibacterium_Mycolicibacterium sp001905655
NZ_JMHT01000051.1_1	RS_GCF_001905655.1	Bacteria_Actinobacteriota_Actinobacteria_Mycobacteriales_Mycobacteriaceae_Mycolicibacterium_Mycolicibacterium sp001905655
NZ_JMHT01000081.1_3	RS_GCF_001905655.1	Bacteria_Actinobacteriota_Actinobacteria_Mycobacteriales_Mycobacteriaceae_Mycolicibacterium_Mycolicibacterium sp001905655
NZ_JMKP01000043.1_2	RS_GCF_000685805.1	Bacteria_Proteobacteria_Gammaproteobacteria_Pseudomonadales_Moraxellaceae_Psychrobacter_Psychrobacter phenylpyruvicus
NZ_JMLQ01000006.1_270	RS_GCF_000686025.1	Bacteria_Actinobacteriota_Actinobacteria_Mycobacteriales_Mycobacteriaceae_Rhodococcus_Rhodococcus sp000686025
NZ_JMLQ01000009.1_166	RS_GCF_000686025.1	Bacteria_Actinobacteriota_Actinobacteria_Mycobacteriales_Mycobacteriaceae_Rhodococcus_Rhodococcus sp000686025
NZ_JMLY01000001.1_3572	RS_GCF_000686085.1	Bacteria_Proteobacteria_Gammaproteobacteria_Pseudomonadales_Oleiphilaceae_Marinobacter_Marinobacter sp000686085
NZ_JMQI01000005.1_50	RS_GCF_000695625.1	Bacteria_Actinobacteriota_Actinobacteria_Mycobacteriales_Pseudonocardiaceae_Amycolatopsis_Amycolatopsis rifamycinica
NZ_JNCF01000010.1_43	RS_GCF_000770585.1	Bacteria_Proteobacteria_Gammaproteobacteria_Legionellales_Legionellaceae_Legionella_Legionella norrlandica
NZ_JNHE01000007.1_126	RS_GCF_000732445.1	Bacteria_Proteobacteria_Gammaproteobacteria_Pseudomonadales_Pseudomonadaceae_Pseudomonas_E_Pseudomonas_E oleovorans_A
NZ_JNYJ01000071.1_6	RS_GCF_000716715.1	Bacteria_Actinobacteriota_Actinobacteria_Mycobacteriales_Micromonosporaceae_Dactylosporangium_Dactylosporangium aurantiacum
NZ_JNYV01000001.1_169	RS_GCF_000717275.1	Bacteria_Actinobacteriota_Actinobacteria_Mycobacteriales_Mycobacteriaceae_Williamsia_Williamsia arboriphila
NZ_JNYV01000004.1_413	RS_GCF_000717275.1	Bacteria_Actinobacteriota_Actinobacteria_Mycobacteriales_Mycobacteriaceae_Williamsia_Williamsia arboriphila
NZ_JNYY01000003.1_310	RS_GCF_000716785.1	Bacteria_Actinobacteriota_Actinobacteria_Mycobacteriales_Pseudonocardiaceae_Amycolatopsis_Amycolatopsis vancoresmycina
NZ_JNYZ01000064.1_22	RS_GCF_000717335.1	Bacteria_Actinobacteriota_Actinobacteria_Mycobacteriales_Pseudonocardiaceae_Amycolatopsis_Amycolatopsis jejuensis
NZ_JNZD01000015.1_66	RS_GCF_000725495.1	Bacteria_Actinobacteriota_Actinobacteria_Streptomycetales_Streptomycetaceae_Streptomyces_Streptomyces aureus_B
NZ_JOAJ01000006.1_253	RS_GCF_000720425.1	Bacteria_Actinobacteriota_Actinobacteria_Mycobacteriales_Mycobacteriaceae_Nocardia_Nocardia rhamnosiphila
NZ_JOAJ01000007.1_316	RS_GCF_000720425.1	Bacteria_Actinobacteriota_Actinobacteria_Mycobacteriales_Mycobacteriaceae_Nocardia_Nocardia rhamnosiphila
NZ_JOAJ01000007.1_320	RS_GCF_000720425.1	Bacteria_Actinobacteriota_Actinobacteria_Mycobacteriales_Mycobacteriaceae_Nocardia_Nocardia rhamnosiphila
NZ_JOAJ01000011.1_103	RS_GCF_000720425.1	Bacteria_Actinobacteriota_Actinobacteria_Mycobacteriales_Mycobacteriaceae_Nocardia_Nocardia rhamnosiphila
NZ_JOEA01000003.1_291	RS_GCF_000719115.1	Bacteria_Actinobacteriota_Actinobacteria_Mycobacteriales_Pseudonocardiaceae_Lentzea_Lentzea albidocapillata
NZ_JOEV01000002.1_137	RS_GCF_000721105.1	Bacteria_Actinobacteriota_Actinobacteria_Streptomycetales_Streptomycetaceae_Streptomyces_Streptomyces cellulosae
NZ_JOFJ01000001.1_424	RS_GCF_000718255.1	Bacteria_Actinobacteriota_Actinobacteria_Streptosporangiales_Streptosporangiaceae_Spirillospora_Spirillospora albida
NZ_JOIJ01000002.1_142	RS_GCF_000719975.1	Bacteria_Actinobacteriota_Actinobacteria_Mycobacteriales_Pseudonocardiaceae_Prauserella_Prauserella rugosa
NZ_JOJN01000003.1_31	RS_GCF_000720335.1	Bacteria_Actinobacteriota_Actinobacteria_Propionibacteriales_Nocardioidaceae_Marmoricola_Marmoricola aequoreus
NZ_JOMH01000001.1_1026	RS_GCF_000711245.1	Bacteria_Proteobacteria_Gammaproteobacteria_Nevskiales_Nevskiaceae_Polycyclovorans_Polycyclovorans algicola
NZ_JOMH01000001.1_2800	RS_GCF_000711245.1	Bacteria_Proteobacteria_Gammaproteobacteria_Nevskiales_Nevskiaceae_Polycyclovorans_Polycyclovorans algicola
NZ_JOMH01000001.1_3184	RS_GCF_000711245.1	Bacteria_Proteobacteria_Gammaproteobacteria_Nevskiales_Nevskiaceae_Polycyclovorans_Polycyclovorans algicola
NZ_JOMH01000001.1_701	RS_GCF_000711245.1	Bacteria_Proteobacteria_Gammaproteobacteria_Nevskiales_Nevskiaceae_Polycyclovorans_Polycyclovorans algicola
NZ_JOMH01000001.1_729	RS_GCF_000711245.1	Bacteria_Proteobacteria_Gammaproteobacteria_Nevskiales_Nevskiaceae_Polycyclovorans_Polycyclovorans algicola
NZ_JOMH01000001.1_744	RS_GCF_000711245.1	Bacteria_Proteobacteria_Gammaproteobacteria_Nevskiales_Nevskiaceae_Polycyclovorans_Polycyclovorans algicola
NZ_JOMH01000001.1_744	RS_GCF_000711245.1	Bacteria_Proteobacteria_Gammaproteobacteria_Nevskiales_Nevskiaceae_Polycyclovorans_Polycyclovorans algicola
NZ_JOMH01000001.1_823	RS_GCF_000711245.1	Bacteria_Proteobacteria_Gammaproteobacteria_Nevskiales_Nevskiaceae_Polycyclovorans_Polycyclovorans algicola
NZ_JOMH01000001.1_828	RS_GCF_000711245.1	Bacteria_Proteobacteria_Gammaproteobacteria_Nevskiales_Nevskiaceae_Polycyclovorans_Polycyclovorans algicola
NZ_JOMH01000001.1_829	RS_GCF_000711245.1	Bacteria_Proteobacteria_Gammaproteobacteria_Nevskiales_Nevskiaceae_Polycyclovorans_Polycyclovorans algicola
NZ_JONR01000009.1_53	RS_GCF_000711955.1	Bacteria_Proteobacteria_Gammaproteobacteria_Nevskiales_Nevskiaceae_Nevskia_Nevskia soli
NZ_JONR01000010.1_3	RS_GCF_000711955.1	Bacteria_Proteobacteria_Gammaproteobacteria_Nevskiales_Nevskiaceae_Nevskia_Nevskia soli
NZ_JONR01000011.1_39	RS_GCF_000711955.1	Bacteria_Proteobacteria_Gammaproteobacteria_Nevskiales_Nevskiaceae_Nevskia_Nevskia soli
NZ_JPEG01000003.1_134	RS_GCF_000724975.1	Bacteria_Proteobacteria_Gammaproteobacteria_Burkholderiales_Burkholderiaceae_Burkholderia_Burkholderia cepacia_E
NZ_JPEG01000007.1_137	RS_GCF_000724975.1	Bacteria_Proteobacteria_Gammaproteobacteria_Burkholderiales_Burkholderiaceae_Burkholderia_Burkholderia cepacia_E
NZ_JPEG01000007.1_137	RS_GCF_000724975.1	Bacteria_Proteobacteria_Gammaproteobacteria_Burkholderiales_Burkholderiaceae_Burkholderia_Burkholderia cepacia_E
NZ_JPGL01000067.1_4	RS_GCF_000732615.1	Bacteria_Proteobacteria_Gammaproteobacteria_Burkholderiales_Burkholderiaceae_Burkholderia_Burkholderia paludis
NZ_JPGL01000067.1_4	RS_GCF_000732615.1	Bacteria_Proteobacteria_Gammaproteobacteria_Burkholderiales_Burkholderiaceae_Burkholderia_Burkholderia paludis
NZ_JPGL01000076.1_37	RS_GCF_000732615.1	Bacteria_Proteobacteria_Gammaproteobacteria_Burkholderiales_Burkholderiaceae_Burkholderia_Burkholderia paludis
NZ_JPGL01000079.1_15	RS_GCF_000732615.1	Bacteria_Proteobacteria_Gammaproteobacteria_Burkholderiales_Burkholderiaceae_Burkholderia_Burkholderia paludis
NZ_JPJI01000032.1_481	RS_GCF_000732625.1	Bacteria_Bacteroidota_Bacteroidia_Flavobacteriales_Flavobacteriaceae_Nonlabens_Nonlabens ulvanivorans
NZ_JPKW01000002.1_116	RS_GCF_001887735.1	Bacteria_Proteobacteria_Alphaproteobacteria_Rhodobacterales_Rhodobacteraceae_Paracoccus_Paracoccus sp001887735
NZ_JPMY01000014.1_4	RS_GCF_000761545.1	Bacteria_Proteobacteria_Gammaproteobacteria_Pseudomonadales_Pseudomonadaceae_Pseudomonas_E_Pseudomonas_E sp000761545
NZ_JPOC01000016.1_35	RS_GCF_000738775.1	Bacteria_Actinobacteriota_Actinobacteria_Mycobacteriales_Mycobacteriaceae_Rhodococcus_Rhodococcus defluvii
NZ_JPOG01000001.1_1278	RS_GCF_000733765.1	Bacteria_Proteobacteria_Gammaproteobacteria_Nevskiales_Algiphilaceae_Algiphilus_Algiphilus aromaticivorans
NZ_JPOG01000001.1_275	RS_GCF_000733765.1	Bacteria_Proteobacteria_Gammaproteobacteria_Nevskiales_Algiphilaceae_Algiphilus_Algiphilus aromaticivorans
NZ_JPOG01000001.1_3030	RS_GCF_000733765.1	Bacteria_Proteobacteria_Gammaproteobacteria_Nevskiales_Algiphilaceae_Algiphilus_Algiphilus aromaticivorans
NZ_JPOG01000001.1_3254	RS_GCF_000733765.1	Bacteria_Proteobacteria_Gammaproteobacteria_Nevskiales_Algiphilaceae_Algiphilus_Algiphilus aromaticivorans
NZ_JPOG01000001.1_3269	RS_GCF_000733765.1	Bacteria_Proteobacteria_Gammaproteobacteria_Nevskiales_Algiphilaceae_Algiphilus_Algiphilus aromaticivorans
NZ_JPOS01000016.1_114	RS_GCF_000759025.1	Bacteria_Bacteroidota_Bacteroidia_Chitinophagales_Saprospiraceae_Phaeodactylibacter_Phaeodactylibacter xiamenensis
NZ_JPQO01000206.1_87	RS_GCF_000773685.1	Bacteria_Proteobacteria_Gammaproteobacteria_Pseudomonadales_Moraxellaceae_Acinetobacter_Acinetobacter sp000773685
NZ_JQCU01000007.1_20	RS_GCF_000761495.1	Bacteria_Proteobacteria_Gammaproteobacteria_Pseudomonadales_Moraxellaceae_Acinetobacter_Acinetobacter idrijaensis
NZ_JQEY01000012.1_66	RS_GCF_000743715.1	Bacteria_Proteobacteria_Alphaproteobacteria_Rhodobacterales_Rhodobacteraceae_Palleronia_Palleronia sp000743715
NZ_JQEZ01000004.1_317	RS_GCF_000743705.1	Bacteria_Proteobacteria_Alphaproteobacteria_Rhodobacterales_Rhodobacteraceae_Ruegeria_Ruegeria halocynthiae_B
NZ_JQLS01000008.1_274	RS_GCF_000744325.1	Bacteria_Proteobacteria_Alphaproteobacteria_Rhodobacterales_Rhodobacteraceae_Roseovarius_Roseovarius sp000744325
NZ_JQLS01000008.1_763	RS_GCF_000744325.1	Bacteria_Proteobacteria_Alphaproteobacteria_Rhodobacterales_Rhodobacteraceae_Roseovarius_Roseovarius sp000744325
NZ_JQMY01000001.1_57	RS_GCF_000744955.1	Bacteria_Proteobacteria_Alphaproteobacteria_Rhodobacterales_Rhodobacteraceae_Actibacterium_Actibacterium sp000744955
NZ_JQNA01000002.1_4062	RS_GCF_000745015.1	Bacteria_Proteobacteria_Gammaproteobacteria_Burkholderiales_Burkholderiaceae_Paraburkholderia_Paraburkholderia sp000745015
NZ_JRJC01000028.1_80	RS_GCF_000762975.1	Bacteria_Proteobacteria_Gammaproteobacteria_Enterobacterales_Enterobacteriaceae_Enterobacter_Enterobacter sp000762975
NZ_JRKM01000001.1_1276	RS_GCF_000768065.1	Bacteria_Proteobacteria_Gammaproteobacteria_Burkholderiales_Burkholderiaceae_Aquabacterium_Aquabacterium sp000768065
NZ_JRKM01000001.1_1568	RS_GCF_000768065.1	Bacteria_Proteobacteria_Gammaproteobacteria_Burkholderiales_Burkholderiaceae_Aquabacterium_Aquabacterium sp000768065
NZ_JRKM01000001.1_1893	RS_GCF_000768065.1	Bacteria_Proteobacteria_Gammaproteobacteria_Burkholderiales_Burkholderiaceae_Aquabacterium_Aquabacterium sp000768065
NZ_JRKM01000001.1_3356	RS_GCF_000768065.1	Bacteria_Proteobacteria_Gammaproteobacteria_Burkholderiales_Burkholderiaceae_Aquabacterium_Aquabacterium sp000768065
NZ_JRKN01000016.1_64	RS_GCF_000763905.1	Bacteria_Proteobacteria_Alphaproteobacteria_Rhodobacterales_Rhodobacteraceae_Paracoccus_Paracoccus halophilus
NZ_JRKO01000096.1_8	RS_GCF_000763885.1	Bacteria_Proteobacteria_Alphaproteobacteria_Rhodobacterales_Rhodobacteraceae_Paracoccus_Paracoccus versutus
NZ_JRKS01000099.1_6	RS_GCF_000763805.1	Bacteria_Proteobacteria_Alphaproteobacteria_Rhodobacterales_Rhodobacteraceae_Paracoccus_Paracoccus sphaerophysae
NZ_JRNE01000055.1_34	RS_GCF_000758965.1	Bacteria_Actinobacteriota_Actinobacteria_Mycobacteriales_Mycobacteriaceae_Corynebacterium_Corynebacterium freneyi
NZ_JRYA01000018.1_167	RS_GCF_000801895.1	Bacteria_Proteobacteria_Gammaproteobacteria_Pseudomonadales_Pseudomonadaceae_Pseudomonas_E_Pseudomonas_E fluorescens_AH
NZ_JRYR02000002.1_527	RS_GCF_000807855.2	Bacteria_Bacteroidota_Bacteroidia_Cytophagales_Flammeovirgaceae_Flammeovirga_Flammeovirga pacifica
NZ_JSBN01000040.1_18	RS_GCF_000797515.1	Bacteria_Proteobacteria_Alphaproteobacteria_Sphingomonadales_Sphingomonadaceae_Sphingomonas_Sphingomonas sp000797515
NZ_JSUS01000032.1_18	RS_GCF_000805455.1	Bacteria_Proteobacteria_Gammaproteobacteria_Pseudomonadales_Moraxellaceae_Acinetobacter_Acinetobacter sp000805455
NZ_JSUS01000032.1_427	RS_GCF_000805455.1	Bacteria_Proteobacteria_Gammaproteobacteria_Pseudomonadales_Moraxellaceae_Acinetobacter_Acinetobacter sp000805455
NZ_JSWG01000009.1_154	RS_GCF_000797465.1	Bacteria_Bacteroidota_Bacteroidia_Flavobacteriales_Flavobacteriaceae_Psychroserpens_Psychroserpens jangbogonensis
NZ_JSYZ01000004.1_99	RS_GCF_001293465.1	Bacteria_Proteobacteria_Gammaproteobacteria_Pseudomonadales_Pseudomonadaceae_Pseudomonas_E_Pseudomonas_E fuscovaginae_B
[truncated: 1,403 more rows]

## Sheet: unique_genomes_alkB
gtdbib	replicates	GTDB_taxonomy
RS_GCF_000711245.1	10	Bacteria_Proteobacteria_Gammaproteobacteria_Nevskiales_Nevskiaceae_Polycyclovorans_Polycyclovorans algicola
RS_GCF_000420645.1	7	Bacteria_Proteobacteria_Gammaproteobacteria_Nevskiales_Nevskiaceae_Nevskia_Nevskia ramosa
RS_GCF_001586255.1	7	Bacteria_Proteobacteria_Gammaproteobacteria_Pseudomonadales_Spongiibacteraceae_Zhongshania_Zhongshania aliphaticivorans
RS_GCF_900111015.1	7	Bacteria_Proteobacteria_Gammaproteobacteria_Nevskiales_Nevskiaceae_Solimonas_Solimonas aquatica
RS_GCF_001697225.1	6	Bacteria_Proteobacteria_Gammaproteobacteria_Immundisolibacterales_Immundisolibacteraceae_Immundisolibacter_Immundisolibacter cernigliae
RS_GCF_001646745.1	6	Bacteria_Actinobacteriota_Actinobacteria_Mycobacteriales_Mycobacteriaceae_Rhodococcus_Rhodococcus qingshengii
GB_GCA_000934545.1	5	Bacteria_Proteobacteria_Gammaproteobacteria_Burkholderiales_Rhodocyclaceae_Rugosibacter_Rugosibacter aromaticivorans
GB_GCA_002292375.1	5	Bacteria_Proteobacteria_Gammaproteobacteria_Methylococcales_Cycloclasticaceae_Cycloclasticus_Cycloclasticus sp002292375
GB_GCA_002306875.1	5	Bacteria_Proteobacteria_Gammaproteobacteria_Pseudomonadales_Spongiibacteraceae_Spongiibacter_Spongiibacter sp002306875
GB_GCA_001770725.1	5	Bacteria_Proteobacteria_Gammaproteobacteria_Burkholderiales_Burkholderiaceae_Aquabacterium_Aquabacterium sp001770725
RS_GCF_000308535.1	5	Bacteria_Actinobacteriota_Actinobacteria_Mycobacteriales_Mycobacteriaceae_Nocardia_Nocardia cerradoensis
RS_GCF_001612965.1	5	Bacteria_Actinobacteriota_Actinobacteria_Mycobacteriales_Mycobacteriaceae_Nocardia_Nocardia kruczakiae
RS_GCF_001613505.1	5	Bacteria_Actinobacteriota_Actinobacteria_Mycobacteriales_Mycobacteriaceae_Nocardia_Nocardia mikamii
RS_GCF_900129825.1	5	Bacteria_Proteobacteria_Gammaproteobacteria_Nevskiales_Nevskiaceae_Hydrocarboniphaga_Hydrocarboniphaga daqingensis
RS_GCF_000733765.1	5	Bacteria_Proteobacteria_Gammaproteobacteria_Nevskiales_Algiphilaceae_Algiphilus_Algiphilus aromaticivorans
GB_GCA_001613025.1	4	Bacteria_Actinobacteriota_Actinobacteria_Mycobacteriales_Mycobacteriaceae_Nocardia_Nocardia jinanensis
GB_GCA_002163245.1	4	Bacteria_Proteobacteria_Gammaproteobacteria_Pseudomonadales_Ketobacteraceae_42-54-T18_42-54-T18 sp002163245
RS_GCF_000284035.1	4	Bacteria_Actinobacteriota_Actinobacteria_Mycobacteriales_Mycobacteriaceae_Nocardia_Nocardia cyriacigeorgica_B
RS_GCF_000300995.1	4	Bacteria_Proteobacteria_Gammaproteobacteria_Pseudomonadales_Alcanivoracaceae_Alcanivorax_Alcanivorax hongdengensis
RS_GCF_000756655.1	4	Bacteria_Proteobacteria_Gammaproteobacteria_Pseudomonadales_Alcanivoracaceae_Alcanivorax_Alcanivorax jadensis
RS_GCF_000756665.1	4	Bacteria_Proteobacteria_Gammaproteobacteria_Pseudomonadales_Alcanivoracaceae_Alcanivorax_Alcanivorax nanhaiticus
RS_GCF_000308375.1	4	Bacteria_Actinobacteriota_Actinobacteria_Mycobacteriales_Mycobacteriaceae_Nocardia_Nocardia aobensis
RS_GCF_000308555.1	4	Bacteria_Actinobacteriota_Actinobacteria_Mycobacteriales_Mycobacteriaceae_Nocardia_Nocardia cyriacigeorgica
RS_GCF_000308615.1	4	Bacteria_Actinobacteriota_Actinobacteria_Mycobacteriales_Mycobacteriaceae_Nocardia_Nocardia jiangxiensis
RS_GCF_000308695.1	4	Bacteria_Actinobacteriota_Actinobacteria_Mycobacteriales_Mycobacteriaceae_Nocardia_Nocardia takedensis
RS_GCF_000308775.1	4	Bacteria_Actinobacteriota_Actinobacteria_Mycobacteriales_Mycobacteriaceae_Nocardia_Nocardia testacea
RS_GCF_001552595.1	4	Bacteria_Actinobacteriota_Actinobacteria_Mycobacteriales_Mycobacteriaceae_Rhodococcus_Rhodococcus erythropolis
RS_GCF_001894805.1	4	Bacteria_Actinobacteriota_Actinobacteria_Mycobacteriales_Mycobacteriaceae_Rhodococcus_Rhodococcus globerulus
RS_GCF_001612615.1	4	Bacteria_Actinobacteriota_Actinobacteria_Mycobacteriales_Mycobacteriaceae_Nocardia_Nocardia amikacinitolerans
RS_GCF_001612635.1	4	Bacteria_Actinobacteriota_Actinobacteria_Mycobacteriales_Mycobacteriaceae_Nocardia_Nocardia africana
RS_GCF_001612665.1	4	Bacteria_Actinobacteriota_Actinobacteria_Mycobacteriales_Mycobacteriaceae_Nocardia_Nocardia alba
RS_GCF_001612685.1	4	Bacteria_Actinobacteriota_Actinobacteria_Mycobacteriales_Mycobacteriaceae_Nocardia_Nocardia altamirensis
RS_GCF_001612845.1	4	Bacteria_Actinobacteriota_Actinobacteria_Mycobacteriales_Mycobacteriaceae_Nocardia_Nocardia elegans
RS_GCF_001613005.1	4	Bacteria_Actinobacteriota_Actinobacteria_Mycobacteriales_Mycobacteriaceae_Nocardia_Nocardia nova
RS_GCF_001613045.1	4	Bacteria_Actinobacteriota_Actinobacteria_Mycobacteriales_Mycobacteriaceae_Nocardia_Nocardia lijiangensis
RS_GCF_001613065.1	4	Bacteria_Actinobacteriota_Actinobacteria_Mycobacteriales_Mycobacteriaceae_Nocardia_Nocardia miyunensis
RS_GCF_001613085.1	4	Bacteria_Actinobacteriota_Actinobacteria_Mycobacteriales_Mycobacteriaceae_Nocardia_Nocardia salmonicida
RS_GCF_001613105.1	4	Bacteria_Actinobacteriota_Actinobacteria_Mycobacteriales_Mycobacteriaceae_Nocardia_Nocardia pseudobrasiliensis
RS_GCF_001613305.1	4	Bacteria_Actinobacteriota_Actinobacteria_Mycobacteriales_Mycobacteriaceae_Nocardia_Nocardia vaccinii
RS_GCF_001613365.1	4	Bacteria_Actinobacteriota_Actinobacteria_Mycobacteriales_Mycobacteriaceae_Nocardia_Nocardia xishanensis
RS_GCF_001613445.1	4	Bacteria_Actinobacteriota_Actinobacteria_Mycobacteriales_Mycobacteriaceae_Nocardia_Nocardia grenadensis
RS_GCF_001618425.1	4	Bacteria_Actinobacteriota_Actinobacteria_Mycobacteriales_Mycobacteriaceae_Nocardia_Nocardia fusca
RS_GCF_000299335.2	4	Bacteria_Proteobacteria_Gammaproteobacteria_Pseudomonadales_Alcanivoracaceae_Alcanivorax_A_Alcanivorax_A pacificus
RS_GCF_000523235.1	4	Bacteria_Actinobacteriota_Actinobacteria_Mycobacteriales_Mycobacteriaceae_Nocardia_Nocardia nova_A
RS_GCF_001742225.1	4	Bacteria_Proteobacteria_Alphaproteobacteria_Sphingomonadales_Sphingomonadaceae_Novosphingobium_Novosphingobium resinovorum
RS_GCF_900107995.1	4	Bacteria_Proteobacteria_Gammaproteobacteria_Pseudomonadales_Alcanivoracaceae_Alcanivorax_Alcanivorax sp900107995
RS_GCF_000760735.1	4	Bacteria_Actinobacteriota_Actinobacteria_Mycobacteriales_Mycobacteriaceae_Rhodococcus_Rhodococcus fascians_E
RS_GCF_000720425.1	4	Bacteria_Actinobacteriota_Actinobacteria_Mycobacteriales_Mycobacteriaceae_Nocardia_Nocardia rhamnosiphila
RS_GCF_000732615.1	4	Bacteria_Proteobacteria_Gammaproteobacteria_Burkholderiales_Burkholderiaceae_Burkholderia_Burkholderia paludis
RS_GCF_000768065.1	4	Bacteria_Proteobacteria_Gammaproteobacteria_Burkholderiales_Burkholderiaceae_Aquabacterium_Aquabacterium sp000768065
RS_GCF_002303875.1	4	Bacteria_Actinobacteriota_Actinobacteria_Mycobacteriales_Mycobacteriaceae_Rhodococcus_Rhodococcus erythropolis_D
RS_GCF_900230185.1	4	Bacteria_Proteobacteria_Gammaproteobacteria_Burkholderiales_Burkholderiaceae_Paraburkholderia_Paraburkholderia sp900230185
RS_GCF_002846365.1	4	Bacteria_Actinobacteriota_Actinobacteria_Mycobacteriales_Mycobacteriaceae_Nocardia_Nocardia fluminea
RS_GCF_002933465.1	4	Bacteria_Actinobacteriota_Actinobacteria_Mycobacteriales_Mycobacteriaceae_Nocardia_Nocardia nova_B
RS_GCF_003259185.1	4	Bacteria_Proteobacteria_Gammaproteobacteria_Pseudomonadales_Alcanivoracaceae_Alcanivorax_A_Alcanivorax_A sp003259185
RS_GCF_003217475.1	4	Bacteria_Actinobacteriota_Actinobacteria_Mycobacteriales_Mycobacteriaceae_Williamsia_Williamsia limnetica
GB_GCA_000813105.1	3	Bacteria_Actinobacteriota_Actinobacteria_Mycobacteriales_Mycobacteriaceae_Rhodococcus_Rhodococcus sp000813105
GB_GCA_002389055.1	3	Bacteria_Proteobacteria_Gammaproteobacteria_Pseudomonadales_Alcanivoracaceae_Alcanivorax_Alcanivorax sp002389055
GB_GCA_002422995.1	3	Bacteria_Proteobacteria_Gammaproteobacteria_Burkholderiales_Rhodocyclaceae_Rugosibacter_Rugosibacter sp002422995
GB_GCA_001465025.1	3	Bacteria_Proteobacteria_Gammaproteobacteria_Pseudomonadales_Pseudomonadaceae_Pseudomonas_E_Pseudomonas_E sp001465025
GB_GCA_001770775.1	3	Bacteria_Proteobacteria_Gammaproteobacteria_Burkholderiales_Burkholderiaceae_Aquabacterium_Aquabacterium sp001770775
GB_GCA_001828855.1	3	Bacteria_Proteobacteria_Alphaproteobacteria_Rhodobacterales_Rhodobacteraceae_Pseudorhodobacter_A_Pseudorhodobacter_A sp001828855
RS_GCF_000013645.1	3	Bacteria_Proteobacteria_Gammaproteobacteria_Burkholderiales_Burkholderiaceae_Paraburkholderia_Paraburkholderia xenovorans
RS_GCF_000016565.1	3	Bacteria_Proteobacteria_Gammaproteobacteria_Pseudomonadales_Pseudomonadaceae_Pseudomonas_E_Pseudomonas_E mendocina_A
RS_GCF_000214175.1	3	Bacteria_Actinobacteriota_Actinobacteria_Mycobacteriales_Mycobacteriaceae_Hoyosella_Hoyosella subflava
RS_GCF_000300005.1	3	Bacteria_Proteobacteria_Gammaproteobacteria_Pseudomonadales_Alcanivoracaceae_Alcanivorax_Alcanivorax dieselolei
RS_GCF_000355675.1	3	Bacteria_Proteobacteria_Gammaproteobacteria_Pseudomonadales_Saccharospirillaceae_Thalassolituus_Thalassolituus oleivorans
GB_GCA_002400675.1	3	Bacteria_Proteobacteria_Alphaproteobacteria_Rhodobacterales_Rhodobacteraceae_NORP181_NORP181 sp002400675
GB_GCA_002733835.1	3	Bacteria_Proteobacteria_Gammaproteobacteria_Pseudomonadales_Alcanivoracaceae_Alcanivorax_Alcanivorax sp002733835
GB_GCA_002683405.1	3	Bacteria_Proteobacteria_Gammaproteobacteria_Nevskiales_Salinisphaeraceae_GCA-2683405_GCA-2683405 sp002683405
GB_GCA_002695005.1	3	Bacteria_Proteobacteria_Alphaproteobacteria_Rhodobacterales_Rhodobacteraceae_Maritimibacter_Maritimibacter sp002695005
RS_GCF_000169455.1	3	Bacteria_Proteobacteria_Alphaproteobacteria_Rhodobacterales_Rhodobacteraceae_Pseudophaeobacter_Pseudophaeobacter sp000169455
RS_GCF_000708045.1	3	Bacteria_Proteobacteria_Gammaproteobacteria_Pseudomonadales_Oleiphilaceae_Marinobacter_Marinobacter nitratireducens
RS_GCF_002210165.1	3	Bacteria_Proteobacteria_Alphaproteobacteria_Rhodobacterales_Rhodobacteraceae_Pseudooceanicola_B_Pseudooceanicola_B sp002210165
RS_GCF_002210105.1	3	Bacteria_Proteobacteria_Alphaproteobacteria_Rhodobacterales_Rhodobacteraceae_Pseudooceanicola_Pseudooceanicola sp002210105
RS_GCF_000410875.1	3	Bacteria_Proteobacteria_Gammaproteobacteria_Pseudomonadales_Pseudomonadaceae_Pseudomonas_D_Pseudomonas_D pelagia
RS_GCF_000384415.1	3	Bacteria_Proteobacteria_Gammaproteobacteria_Methylococcales_Cycloclasticaceae_Cycloclasticus_Cycloclasticus pugetii
RS_GCF_000411995.1	3	Bacteria_Actinobacteriota_Actinobacteria_Mycobacteriales_Pseudonocardiaceae_Amycolatopsis_Amycolatopsis orientalis_C
RS_GCF_000426685.1	3	Bacteria_Proteobacteria_Gammaproteobacteria_Nevskiales_Nevskiaceae_Solimonas_Solimonas flava
RS_GCF_000422345.1	3	Bacteria_Proteobacteria_Gammaproteobacteria_Pseudomonadales_Spongiibacteraceae_Spongiibacter_Spongiibacter marinus
RS_GCF_000498575.2	3	Bacteria_Proteobacteria_Gammaproteobacteria_Pseudomonadales_Pseudomonadaceae_Pseudomonas_E_Pseudomonas_E taeanensis
RS_GCF_000473205.1	3	Bacteria_Proteobacteria_Alphaproteobacteria_Rhodobacterales_Rhodobacteraceae_Pseudophaeobacter_Pseudophaeobacter arcticus
RS_GCF_000308355.2	3	Bacteria_Actinobacteriota_Actinobacteria_Mycobacteriales_Mycobacteriaceae_Nocardia_Nocardia asteroides
RS_GCF_000308455.1	3	Bacteria_Actinobacteriota_Actinobacteria_Mycobacteriales_Mycobacteriaceae_Nocardia_Nocardia abscessus
RS_GCF_000308435.1	3	Bacteria_Actinobacteriota_Actinobacteria_Mycobacteriales_Mycobacteriaceae_Nocardia_Nocardia araoensis
RS_GCF_000308415.1	3	Bacteria_Actinobacteriota_Actinobacteria_Mycobacteriales_Mycobacteriaceae_Nocardia_Nocardia asiatica
RS_GCF_000308475.2	3	Bacteria_Actinobacteriota_Actinobacteria_Mycobacteriales_Mycobacteriaceae_Nocardia_Nocardia brasiliensis
RS_GCF_000308515.1	3	Bacteria_Actinobacteriota_Actinobacteria_Mycobacteriales_Mycobacteriaceae_Nocardia_Nocardia carnea
RS_GCF_000308575.1	3	Bacteria_Actinobacteriota_Actinobacteria_Mycobacteriales_Mycobacteriaceae_Nocardia_Nocardia exalbida
RS_GCF_000308655.1	3	Bacteria_Actinobacteriota_Actinobacteria_Mycobacteriales_Mycobacteriaceae_Nocardia_Nocardia niigatensis
RS_GCF_000308755.1	3	Bacteria_Actinobacteriota_Actinobacteria_Mycobacteriales_Mycobacteriaceae_Nocardia_Nocardia pneumoniae
RS_GCF_000308715.1	3	Bacteria_Actinobacteriota_Actinobacteria_Mycobacteriales_Mycobacteriaceae_Nocardia_Nocardia tenerifensis
RS_GCF_000308795.1	3	Bacteria_Actinobacteriota_Actinobacteria_Mycobacteriales_Mycobacteriaceae_Nocardia_Nocardia thailandica
RS_GCF_000308855.1	3	Bacteria_Actinobacteriota_Actinobacteria_Mycobacteriales_Mycobacteriaceae_Nocardia_Nocardia veterana
RS_GCF_000308835.1	3	Bacteria_Actinobacteriota_Actinobacteria_Mycobacteriales_Mycobacteriaceae_Nocardia_Nocardia vinacea
RS_GCF_000710915.1	3	Bacteria_Actinobacteriota_Actinobacteria_Mycobacteriales_Mycobacteriaceae_Nocardia_Nocardia brasiliensis_A
RS_GCF_000524475.1	3	Bacteria_Actinobacteriota_Actinobacteria_Mycobacteriales_Mycobacteriaceae_Tomitella_Tomitella biformata
RS_GCF_001894785.1	3	Bacteria_Actinobacteriota_Actinobacteria_Mycobacteriales_Mycobacteriaceae_Rhodococcus_Rhodococcus fascians
RS_GCF_001895005.1	3	Bacteria_Actinobacteriota_Actinobacteria_Mycobacteriales_Mycobacteriaceae_Rhodococcus_Rhodococcus yunnanensis
RS_GCF_001598915.1	3	Bacteria_Actinobacteriota_Actinobacteria_Mycobacteriales_Mycobacteriaceae_Williamsia_Williamsia muralis
RS_GCF_001612725.1	3	Bacteria_Actinobacteriota_Actinobacteria_Mycobacteriales_Mycobacteriaceae_Nocardia_Nocardia anaemiae
RS_GCF_001612745.1	3	Bacteria_Actinobacteriota_Actinobacteria_Mycobacteriales_Mycobacteriaceae_Nocardia_Nocardia amamiensis
RS_GCF_001612765.1	3	Bacteria_Actinobacteriota_Actinobacteria_Mycobacteriales_Mycobacteriaceae_Nocardia_Nocardia arthritidis
RS_GCF_001612785.1	3	Bacteria_Actinobacteriota_Actinobacteria_Mycobacteriales_Mycobacteriaceae_Nocardia_Nocardia beijingensis
RS_GCF_001612805.1	3	Bacteria_Actinobacteriota_Actinobacteria_Mycobacteriales_Mycobacteriaceae_Nocardia_Nocardia coubleae
RS_GCF_001612905.1	3	Bacteria_Actinobacteriota_Actinobacteria_Mycobacteriales_Mycobacteriaceae_Nocardia_Nocardia ignorata
RS_GCF_001612985.1	3	Bacteria_Actinobacteriota_Actinobacteria_Mycobacteriales_Mycobacteriaceae_Nocardia_Nocardia gamkensis
RS_GCF_001613185.1	3	Bacteria_Actinobacteriota_Actinobacteria_Mycobacteriales_Mycobacteriaceae_Nocardia_Nocardia puris
RS_GCF_001613205.1	3	Bacteria_Actinobacteriota_Actinobacteria_Mycobacteriales_Mycobacteriaceae_Nocardia_Nocardia sienata
RS_GCF_001613225.1	3	Bacteria_Actinobacteriota_Actinobacteria_Mycobacteriales_Mycobacteriaceae_Nocardia_Nocardia pseudovaccinii
RS_GCF_001613385.1	3	Bacteria_Actinobacteriota_Actinobacteria_Mycobacteriales_Mycobacteriaceae_Nocardia_Nocardia flavorosea
RS_GCF_001613425.1	3	Bacteria_Actinobacteriota_Actinobacteria_Mycobacteriales_Mycobacteriaceae_Nocardia_Nocardia vulneris
RS_GCF_001613465.1	3	Bacteria_Actinobacteriota_Actinobacteria_Mycobacteriales_Mycobacteriaceae_Nocardia_Nocardia niwae
RS_GCF_001653095.1	3	Bacteria_Actinobacteriota_Actinobacteria_Mycobacteriales_Mycobacteriaceae_Hoyosella_Hoyosella altamirensis
RS_GCF_000613185.1	3	Bacteria_Actinobacteriota_Actinobacteria_Mycobacteriales_Mycobacteriaceae_Mycolicibacterium_Mycolicibacterium cosmeticum
RS_GCF_000819565.1	3	Bacteria_Proteobacteria_Alphaproteobacteria_Rhodobacterales_Rhodobacteraceae_Celeribacter_Celeribacter indicus
RS_GCF_000954115.1	3	Bacteria_Actinobacteriota_Actinobacteria_Mycobacteriales_Mycobacteriaceae_Rhodococcus_Rhodococcus sp000954115
RS_GCF_001620265.1	3	Bacteria_Proteobacteria_Alphaproteobacteria_Rhodobacterales_Rhodobacteraceae_Defluviimonas_B_Defluviimonas_B alba
RS_GCF_001886715.1	3	Bacteria_Actinobacteriota_Actinobacteria_Mycobacteriales_Mycobacteriaceae_Nocardia_Nocardia soli_A
RS_GCF_001291445.1	3	Bacteria_Actinobacteriota_Actinobacteria_Mycobacteriales_Mycobacteriaceae_Mycolicibacterium_Mycolicibacterium mucogenicum_B
RS_GCF_900100615.1	3	Bacteria_Actinobacteriota_Actinobacteria_Mycobacteriales_Mycobacteriaceae_Mycolicibacterium_Mycolicibacterium sp900100615
RS_GCF_900106945.1	3	Bacteria_Proteobacteria_Gammaproteobacteria_Pseudomonadales_Oleiphilaceae_Marinobacter_Marinobacter mobilis
RS_GCF_000967895.1	3	Bacteria_Proteobacteria_Gammaproteobacteria_Pseudomonadales_Saccharospirillaceae_Oleispira_Oleispira antarctica
RS_GCF_900110775.1	3	Bacteria_Proteobacteria_Alphaproteobacteria_Rhodobacterales_Rhodobacteraceae_Litorimicrobium_Litorimicrobium taeanense
RS_GCF_900111805.1	3	Bacteria_Actinobacteriota_Actinobacteria_Mycobacteriales_Mycobacteriaceae_Rhodococcus_Rhodococcus kroppenstedtii
RS_GCF_900113085.1	3	Bacteria_Proteobacteria_Gammaproteobacteria_Nevskiales_Nevskiaceae_Fontimonas_Fontimonas thermophila
RS_GCF_900114925.1	3	Bacteria_Proteobacteria_Gammaproteobacteria_Pseudomonadales_Oleiphilaceae_Marinobacter_Marinobacter pelagius
RS_GCF_900142085.1	3	Bacteria_Proteobacteria_Alphaproteobacteria_Rhodobacterales_Rhodobacteraceae_Pseudopelagicola_Pseudopelagicola gijangensis
RS_GCF_900188125.1	3	Bacteria_Actinobacteriota_Actinobacteria_Mycobacteriales_Mycobacteriaceae_Rhodococcus_Rhodococcus kyotonensis
RS_GCF_001905655.1	3	Bacteria_Actinobacteriota_Actinobacteria_Mycobacteriales_Mycobacteriaceae_Mycolicibacterium_Mycolicibacterium sp001905655
RS_GCF_000711955.1	3	Bacteria_Proteobacteria_Gammaproteobacteria_Nevskiales_Nevskiaceae_Nevskia_Nevskia soli
RS_GCF_000724975.1	3	Bacteria_Proteobacteria_Gammaproteobacteria_Burkholderiales_Burkholderiaceae_Burkholderia_Burkholderia cepacia_E
RS_GCF_000878195.1	3	Bacteria_Actinobacteriota_Actinobacteria_Mycobacteriales_Mycobacteriaceae_Mycolicibacterium_Mycolicibacterium llatzerense
RS_GCF_000369565.1	3	Bacteria_Proteobacteria_Gammaproteobacteria_Pseudomonadales_Moraxellaceae_Acinetobacter_Acinetobacter sp000369565
RS_GCF_000369645.1	3	Bacteria_Proteobacteria_Gammaproteobacteria_Pseudomonadales_Moraxellaceae_Acinetobacter_Acinetobacter sp000369645
RS_GCF_000374425.1	3	Bacteria_Proteobacteria_Gammaproteobacteria_Pseudomonadales_Moraxellaceae_Acinetobacter_Acinetobacter tjernbergiae
RS_GCF_000382285.1	3	Bacteria_Proteobacteria_Gammaproteobacteria_Nevskiales_Nevskiaceae_Solimonas_Solimonas variicoloris
RS_GCF_003205515.1	3	Bacteria_Proteobacteria_Alphaproteobacteria_Rhodobacterales_Rhodobacteraceae_59-46-T64_59-46-T64 sp003205515
RS_GCF_001441635.1	3	Bacteria_Proteobacteria_Alphaproteobacteria_Rhodobacterales_Rhodobacteraceae_Roseovarius_Roseovarius indicus
RS_GCF_001310275.1	3	Bacteria_Actinobacteriota_Actinobacteria_Mycobacteriales_Mycobacteriaceae_Nocardia_Nocardia arizonensis
RS_GCF_001426085.1	3	Bacteria_Actinobacteriota_Actinobacteria_Mycobacteriales_Mycobacteriaceae_Rhodococcus_Rhodococcus sp001426085
RS_GCF_001182745.1	3	Bacteria_Actinobacteriota_Actinobacteria_Mycobacteriales_Mycobacteriaceae_Nocardia_Nocardia farcinica
RS_GCF_002101555.1	3	Bacteria_Actinobacteriota_Actinobacteria_Mycobacteriales_Mycobacteriaceae_Mycolicibacterium_Mycolicibacterium canariasense
RS_GCF_002101735.1	3	Bacteria_Actinobacteriota_Actinobacteria_Mycobacteriales_Mycobacteriaceae_Mycobacterium_Mycobacterium kyorinense
RS_GCF_900269665.1	3	Bacteria_Actinobacteriota_Actinobacteria_Mycobacteriales_Mycobacteriaceae_Nocardia_Nocardia suismassiliense
RS_GCF_001647195.1	3	Bacteria_Actinobacteriota_Actinobacteria_Mycobacteriales_Mycobacteriaceae_Rhodococcus_Rhodococcus sp001647195
RS_GCF_001645385.1	3	Bacteria_Actinobacteriota_Actinobacteria_Mycobacteriales_Mycobacteriaceae_Rhodococcus_Rhodococcus kyotonensis_B
RS_GCF_001665375.1	3	Bacteria_Actinobacteriota_Actinobacteria_Mycobacteriales_Mycobacteriaceae_Mycolicibacterium_Mycolicibacterium mucogenicum_A
RS_GCF_002091985.1	3	Bacteria_Actinobacteriota_Actinobacteria_Mycobacteriales_Mycobacteriaceae_Rhodococcus_Rhodococcus sp002091985
RS_GCF_002091955.1	3	Bacteria_Actinobacteriota_Actinobacteria_Mycobacteriales_Mycobacteriaceae_Rhodococcus_Rhodococcus sp002091955
RS_GCF_002086575.1	3	Bacteria_Actinobacteriota_Actinobacteria_Mycobacteriales_Mycobacteriaceae_Mycobacterium_Mycobacterium branderi
RS_GCF_002258315.1	3	Bacteria_Actinobacteriota_Actinobacteria_Mycobacteriales_Mycobacteriaceae_Rhodococcus_Rhodococcus sp002258315
RS_GCF_002258785.1	3	Bacteria_Actinobacteriota_Actinobacteria_Mycobacteriales_Mycobacteriaceae_Rhodococcus_Rhodococcus sp002258785
RS_GCF_002259405.1	3	Bacteria_Actinobacteriota_Actinobacteria_Mycobacteriales_Mycobacteriaceae_Rhodococcus_Rhodococcus sp002259405
RS_GCF_002259335.1	3	Bacteria_Actinobacteriota_Actinobacteria_Mycobacteriales_Mycobacteriaceae_Rhodococcus_Rhodococcus sp002259335
RS_GCF_002259415.1	3	Bacteria_Actinobacteriota_Actinobacteria_Mycobacteriales_Mycobacteriaceae_Rhodococcus_Rhodococcus sp002259415
RS_GCF_002259485.1	3	Bacteria_Actinobacteriota_Actinobacteria_Mycobacteriales_Mycobacteriaceae_Rhodococcus_Rhodococcus sp002259485
RS_GCF_002245895.1	3	Bacteria_Actinobacteriota_Actinobacteria_Mycobacteriales_Mycobacteriaceae_Rhodococcus_Rhodococcus sp002245895
RS_GCF_900217905.1	3	Bacteria_Proteobacteria_Gammaproteobacteria_Pseudomonadales_Alcanivoracaceae_Alcanivorax_Alcanivorax xenomutans
RS_GCF_002915595.1	3	Bacteria_Proteobacteria_Gammaproteobacteria_Pseudomonadales_Spongiibacteraceae_Zhongshania_Zhongshania sp002915595
RS_GCF_002930645.1	3	Bacteria_Proteobacteria_Gammaproteobacteria_Nevskiales_Nevskiaceae_HR-BB_HR-BB sp002930645
RS_GCF_002933295.1	3	Bacteria_Proteobacteria_Gammaproteobacteria_Pseudomonadales_Oleiphilaceae_Marinobacter_Marinobacter flavimaris
RS_GCF_003052265.1	3	Bacteria_Proteobacteria_Gammaproteobacteria_Nevskiales_Nevskiaceae_GT1R17_GT1R17 sp003052265
RS_GCF_003123685.1	3	Bacteria_Actinobacteriota_Actinobacteria_Mycobacteriales_Mycobacteriaceae_Nocardia_Nocardia sp003123685
RS_GCF_003182135.1	3	Bacteria_Actinobacteriota_Actinobacteria_Mycobacteriales_Mycobacteriaceae_Nocardia_Nocardia neocaledoniensis
RS_GCF_003260265.1	3	Bacteria_Proteobacteria_Alphaproteobacteria_Rhodobacterales_Rhodobacteraceae_Roseovarius_Roseovarius sp003260265
RS_GCF_003259905.1	3	Bacteria_Proteobacteria_Alphaproteobacteria_Rhodobacterales_Rhodobacteraceae_Salipiger_Salipiger aestuarii
GB_GCA_002708475.1	3	Bacteria_Proteobacteria_Gammaproteobacteria_Pseudomonadales_Saccharospirillaceae_Oleispira_Oleispira sp002708475
GB_GCA_003249215.1	3	Bacteria_Proteobacteria_Alphaproteobacteria_Rhodobacterales_Rhodobacteraceae_SZUA-611_SZUA-611 sp003249215
GB_GCA_001312645.1	2	Bacteria_Actinobacteriota_Actinobacteria_Mycobacteriales_Mycobacteriaceae_Rhodococcus_Rhodococcus sp001312645
GB_GCA_002313655.1	2	Bacteria_Proteobacteria_Gammaproteobacteria_Pseudomonadales_Alcanivoracaceae_Alcanivorax_Alcanivorax sp002313655
GB_GCA_002335285.1	2	Bacteria_Proteobacteria_Gammaproteobacteria_Pseudomonadales_Saccharospirillaceae_UBA2009_UBA2009 sp002335285
GB_GCA_002336845.1	2	Bacteria_Proteobacteria_Alphaproteobacteria_Rhodobacterales_Rhodobacteraceae_UBA1943_UBA1943 sp002336845
GB_GCA_002337465.1	2	Bacteria_Proteobacteria_Gammaproteobacteria_Pseudomonadales_Alcanivoracaceae_Alcanivorax_Alcanivorax sp002337465
GB_GCA_002340515.1	2	Bacteria_Proteobacteria_Alphaproteobacteria_Rhodobacterales_Rhodobacteraceae_Aliiroseovarius_Aliiroseovarius sp002340515
GB_GCA_002352425.1	2	Bacteria_Proteobacteria_Alphaproteobacteria_Rhodobacterales_Rhodobacteraceae_Marinosulfonomonas_Marinosulfonomonas sp002352425
GB_GCA_002354605.1	2	Bacteria_Proteobacteria_Gammaproteobacteria_Pseudomonadales_Alcanivoracaceae_Alcanivorax_Alcanivorax sp002354605
GB_GCA_002367285.1	2	Bacteria_Proteobacteria_Alphaproteobacteria_Rhodobacterales_Rhodobacteraceae_Aliiroseovarius_Aliiroseovarius sp002367285
GB_GCA_002366775.1	2	Bacteria_Proteobacteria_Alphaproteobacteria_Rhodobacterales_Rhodobacteraceae_Roseovarius_Roseovarius sp002366775
GB_GCA_002366795.1	2	Bacteria_Proteobacteria_Alphaproteobacteria_Rhodobacterales_Rhodobacteraceae_UBA3069_UBA3069 sp002366795
GB_GCA_002421605.1	2	Bacteria_Proteobacteria_Alphaproteobacteria_Rhodobacterales_Rhodobacteraceae_Rhodobacter_D_Rhodobacter_D sp002421605
GB_GCA_002422085.1	2	Bacteria_Proteobacteria_Alphaproteobacteria_Rhodobacterales_Rhodobacteraceae_Rhodobacter_D_Rhodobacter_D sp002422085
GB_GCA_002423245.1	2	Bacteria_Proteobacteria_Alphaproteobacteria_Rhodobacterales_Rhodobacteraceae_Defluviimonas_B_Defluviimonas_B sp002423245
GB_GCA_002440625.1	2	Bacteria_Proteobacteria_Alphaproteobacteria_Rhodobacterales_Rhodobacteraceae_Defluviimonas_Defluviimonas sp002440625
GB_GCA_002452815.1	2	Bacteria_Proteobacteria_Alphaproteobacteria_Rhodobacterales_Rhodobacteraceae_UBA6796_UBA6796 sp002452815
GB_GCA_002471665.1	2	Bacteria_Proteobacteria_Gammaproteobacteria_Pseudomonadales_Ketobacteraceae_Ketobacter_Ketobacter sp002471665
GB_GCA_002477755.1	2	Bacteria_Actinobacteriota_Actinobacteria_Mycobacteriales_Mycobacteriaceae_Gordonia_Gordonia sp002477755
GB_GCA_900078375.1	2	Bacteria_Actinobacteriota_Actinobacteria_Mycobacteriales_Mycobacteriaceae_Mycolicibacterium_Mycolicibacterium sp900078375
GB_GCA_000192415.1	2	Bacteria_Actinobacteriota_Actinobacteria_Propionibacteriales_Nocardioidaceae_Nocardioides_Nocardioides sp000192415
GB_GCA_000745515.1	2	Bacteria_Actinobacteriota_Actinobacteria_Propionibacteriales_Nocardioidaceae_Nocardioides_Nocardioides sp000745515
GB_GCA_000762985.1	2	Bacteria_Actinobacteriota_Actinobacteria_Mycobacteriales_Mycobacteriaceae_Mycolicibacterium_Mycolicibacterium rufum
GB_GCA_001314655.1	2	Bacteria_Proteobacteria_Alphaproteobacteria_Rhodobacterales_Rhodobacteraceae_HLUCCA08_HLUCCA08 sp001314655
GB_GCA_001314705.1	2	Bacteria_Proteobacteria_Alphaproteobacteria_Rhodobacterales_Rhodobacteraceae_HLUCCO07_HLUCCO07 sp001314705
GB_GCA_001314715.1	2	Bacteria_Proteobacteria_Alphaproteobacteria_Rhodobacterales_Rhodobacteraceae_Pararhodobacter_Pararhodobacter sp001314715
GB_GCA_001314805.1	2	Bacteria_Proteobacteria_Alphaproteobacteria_Rhodobacterales_Rhodobacteraceae_Roseibacterium_Roseibacterium sp001314805
GB_GCA_001464935.1	2	Bacteria_Proteobacteria_Gammaproteobacteria_Ga0077536_Ga0077536_Ga0077536_Ga0077536 sp001464935
GB_GCA_001626925.1	2	Bacteria_Proteobacteria_Gammaproteobacteria_Pseudomonadales_Moraxellaceae_Acinetobacter_Acinetobacter sp001626925
GB_GCA_001602745.1	2	Bacteria_Proteobacteria_Alphaproteobacteria_Rhodobacterales_Rhodobacteraceae_Paenirhodobacter_Paenirhodobacter sp001602745
GB_GCA_002162705.1	2	Bacteria_Proteobacteria_Gammaproteobacteria_Methylococcales_Cycloclasticaceae_Cycloclasticus_Cycloclasticus sp002162705
GB_GCA_002162685.1	2	Bacteria_Bacteroidota_Bacteroidia_Flavobacteriales_Flavobacteriaceae_Psychroserpens_Psychroserpens sp002162685
GB_GCA_002162795.1	2	Bacteria_Proteobacteria_Alphaproteobacteria_Rhodobacterales_Rhodobacteraceae_56-14-T64_56-14-T64 sp002162795
GB_GCA_001830395.1	2	Bacteria_Proteobacteria_Gammaproteobacteria_Pseudomonadales_Pseudomonadaceae_Pseudomonas_E_Pseudomonas_E sp001830395
GB_GCA_001873585.1	2	Bacteria_Proteobacteria_Alphaproteobacteria_Rhodobacterales_Rhodobacteraceae_HL-12_HL-12 sp001873585
GB_GCA_001874265.1	2	Bacteria_Bacteroidota_Bacteroidia_Flavobacteriales_Flavobacteriaceae_LPB0138_LPB0138 sp001874265
GB_GCA_002086865.1	2	Bacteria_Actinobacteriota_Actinobacteria_Mycobacteriales_Mycobacteriaceae_Mycobacterium_Mycobacterium kansasii_E
GB_GCA_002280515.1	2	Bacteria_Proteobacteria_Alphaproteobacteria_Rhodobacterales_Rhodobacteraceae_NCEA01_NCEA01 sp002280515
RS_GCF_000011965.2	2	Bacteria_Proteobacteria_Alphaproteobacteria_Rhodobacterales_Rhodobacteraceae_Ruegeria_B_Ruegeria_B pomeroyi
RS_GCF_000012945.1	2	Bacteria_Proteobacteria_Gammaproteobacteria_Burkholderiales_Burkholderiaceae_Burkholderia_Burkholderia lata
RS_GCF_000013565.1	2	Bacteria_Proteobacteria_Alphaproteobacteria_Rhodobacterales_Rhodobacteraceae_EhC01_EhC01 sp000013565
RS_GCF_000009365.1	2	Bacteria_Proteobacteria_Gammaproteobacteria_Pseudomonadales_Alcanivoracaceae_Alcanivorax_Alcanivorax borkumensis
RS_GCF_000015305.1	2	Bacteria_Actinobacteriota_Actinobacteria_Mycobacteriales_Mycobacteriaceae_Mycolicibacterium_Mycolicibacterium vanbaalenii
RS_GCF_000017205.1	2	Bacteria_Proteobacteria_Gammaproteobacteria_Pseudomonadales_Pseudomonadaceae_Pseudomonas_Pseudomonas aeruginosa_A
RS_GCF_000010805.1	2	Bacteria_Actinobacteriota_Actinobacteria_Mycobacteriales_Mycobacteriaceae_Rhodococcus_Rhodococcus opacus_C
RS_GCF_000196795.1	2	Bacteria_Proteobacteria_Gammaproteobacteria_Pseudomonadales_Moraxellaceae_Acinetobacter_Acinetobacter oleivorans
RS_GCF_000184435.1	2	Bacteria_Actinobacteriota_Actinobacteria_Mycobacteriales_Mycobacteriaceae_Mycolicibacterium_Mycolicibacterium gilvum
RS_GCF_000253255.1	2	Bacteria_Proteobacteria_Alphaproteobacteria_Sphingomonadales_Sphingomonadaceae_Novosphingobium_Novosphingobium sp000253255
RS_GCF_000233915.3	2	Bacteria_Proteobacteria_Gammaproteobacteria_Xanthomonadales_Xanthomonadaceae_Pseudoxanthomonas_A_Pseudoxanthomonas_A spadix_B
RS_GCF_000284615.1	2	Bacteria_Proteobacteria_Gammaproteobacteria_Pseudomonadales_Oleiphilaceae_Marinobacter_Marinobacter hydrocarbonoclasticus
RS_GCF_000166295.1	2	Bacteria_Proteobacteria_Gammaproteobacteria_Pseudomonadales_Oleiphilaceae_Marinobacter_Marinobacter adhaerens
RS_GCF_000266905.1	2	Bacteria_Actinobacteriota_Actinobacteria_Mycobacteriales_Mycobacteriaceae_Mycolicibacterium_Mycolicibacterium chubuense_A
RS_GCF_000292915.1	2	Bacteria_Proteobacteria_Gammaproteobacteria_Burkholderiales_Burkholderiaceae_Burkholderia_Burkholderia cepacia_D
RS_GCF_000155735.2	2	Bacteria_Proteobacteria_Alphaproteobacteria_Rhodobacterales_Rhodobacteraceae_Octadecabacter_Octadecabacter arcticus
RS_GCF_000444875.1	2	Bacteria_Actinobacteriota_Actinobacteria_Streptomycetales_Streptomycetaceae_Streptomyces_Streptomyces collinus
RS_GCF_000157895.3	2	Bacteria_Actinobacteriota_Actinobacteria_Mycobacteriales_Mycobacteriaceae_Mycobacterium_Mycobacterium kansasii
RS_GCF_000317305.3	2	Bacteria_Actinobacteriota_Actinobacteria_Mycobacteriales_Mycobacteriaceae_Mycolicibacterium_Mycolicibacterium neoaurum_A
RS_GCF_000510285.1	2	Bacteria_Proteobacteria_Gammaproteobacteria_Pseudomonadales_Pseudomonadaceae_Pseudomonas_E_Pseudomonas_E monteilii_B
GB_GCA_002256245.1	2	Bacteria_Proteobacteria_Alphaproteobacteria_Rhodobacterales_Rhodobacteraceae_Pseudorhodobacter_A_Pseudorhodobacter_A sp002256245
GB_GCA_002733135.1	2	Bacteria_Proteobacteria_Gammaproteobacteria_Methylococcales_Cycloclasticaceae_Cycloclasticus_Cycloclasticus sp002733135
GB_GCA_002401945.1	2	Bacteria_Proteobacteria_Alphaproteobacteria_Rhodobacterales_Rhodobacteraceae_56-14-T64_56-14-T64 sp002401945
GB_GCA_002733205.1	2	Bacteria_Proteobacteria_Gammaproteobacteria_Pseudomonadales_Saccharospirillaceae_UBA2009_UBA2009 sp002733205
GB_GCA_002402125.1	2	Bacteria_Proteobacteria_Gammaproteobacteria_Pseudomonadales_Ketobacteraceae_42-54-T18_42-54-T18 sp002402125
GB_GCA_002733645.1	2	Bacteria_Proteobacteria_Gammaproteobacteria_Pseudomonadales_Saccharospirillaceae_Oleibacter_Oleibacter sp002733645
GB_GCA_002733865.1	2	Bacteria_Proteobacteria_Alphaproteobacteria_Sphingomonadales_Sphingomonadaceae_Sphingorhabdus_Sphingorhabdus sp002733865
GB_GCA_002701395.1	2	Bacteria_Proteobacteria_Alphaproteobacteria_Rhodobacterales_Rhodobacteraceae_Rhodobacter_B_Rhodobacter_B sp002701395
RS_GCF_000169415.1	2	Bacteria_Proteobacteria_Alphaproteobacteria_Rhodobacterales_Rhodobacteraceae_Sagittula_Sagittula stellata
RS_GCF_000169435.1	2	Bacteria_Proteobacteria_Alphaproteobacteria_Rhodobacterales_Rhodobacteraceae_Yoonia_Yoonia sp000169435
RS_GCF_000171875.1	2	Bacteria_Bacteroidota_Bacteroidia_Flavobacteriales_Flavobacteriaceae_Winogradskyella_Winogradskyella sp000171875
RS_GCF_000172095.1	2	Bacteria_Proteobacteria_Alphaproteobacteria_Rhodobacterales_Rhodobacteraceae_Sulfitobacter_Sulfitobacter indolifex
RS_GCF_000214135.1	2	Bacteria_Proteobacteria_Gammaproteobacteria_Pseudomonadales_Moraxellaceae_Acinetobacter_Acinetobacter sp000214135
RS_GCF_000220565.1	2	Bacteria_Proteobacteria_Alphaproteobacteria_Rhodobacterales_Rhodobacteraceae_Pseudooceanicola_Pseudooceanicola sp000220565
RS_GCF_000235625.1	2	Bacteria_Proteobacteria_Gammaproteobacteria_Pseudomonadales_Oleiphilaceae_Marinobacter_Marinobacter manganoxydans
RS_GCF_000271305.1	2	Bacteria_Proteobacteria_Gammaproteobacteria_Nevskiales_Nevskiaceae_Hydrocarboniphaga_Hydrocarboniphaga effusa
RS_GCF_000299875.1	2	Bacteria_Proteobacteria_Alphaproteobacteria_Rhodobacterales_Rhodobacteraceae_Celeribacter_Celeribacter baekdonensis_A
RS_GCF_000341795.1	2	Bacteria_Actinobacteriota_Actinobacteria_Mycobacteriales_Mycobacteriaceae_Rhodococcus_Rhodococcus triatomae_A
RS_GCF_000347775.1	2	Bacteria_Proteobacteria_Gammaproteobacteria_Pseudomonadales_Oleiphilaceae_Marinobacter_Marinobacter santoriniensis
RS_GCF_000671395.1	2	Bacteria_Proteobacteria_Alphaproteobacteria_Rhodobacterales_Rhodobacteraceae_Actibacterium_Actibacterium atlanticum
RS_GCF_001205715.1	2	Bacteria_Proteobacteria_Alphaproteobacteria_Rhodobacterales_Rhodobacteraceae_Pseudaestuariivita_Pseudaestuariivita atlantica
RS_GCF_000737065.1	2	Bacteria_Proteobacteria_Alphaproteobacteria_Rhodobacterales_Rhodobacteraceae_Thioclava_Thioclava atlantica
RS_GCF_000411975.1	2	Bacteria_Actinobacteriota_Actinobacteria_Mycobacteriales_Pseudonocardiaceae_Amycolatopsis_Amycolatopsis orientalis_D
RS_GCF_000413855.1	2	Bacteria_Proteobacteria_Gammaproteobacteria_Pseudomonadales_Moraxellaceae_Acinetobacter_Acinetobacter gyllenbergii
RS_GCF_000420325.1	2	Bacteria_Proteobacteria_Gammaproteobacteria_Pseudomonadales_Spongiibacteraceae_Spongiibacter_Spongiibacter tropicus
RS_GCF_000420745.1	2	Bacteria_Proteobacteria_Alphaproteobacteria_Rhodobacterales_Rhodobacteraceae_Pseudorhodobacter_Pseudorhodobacter ferrugineus
RS_GCF_000429365.1	2	Bacteria_Proteobacteria_Alphaproteobacteria_Rhodobacterales_Rhodobacteraceae_Pseudodonghicola_Pseudodonghicola xiamenensis
RS_GCF_000429765.1	2	Bacteria_Proteobacteria_Alphaproteobacteria_Rhodobacterales_Rhodobacteraceae_Gemmobacter_A_Gemmobacter_A nectariphilus
RS_GCF_000423645.1	2	Bacteria_Proteobacteria_Alphaproteobacteria_Rhodobacterales_Rhodobacteraceae_Sediminimonas_Sediminimonas qiaohouensis
RS_GCF_000714545.1	2	Bacteria_Proteobacteria_Alphaproteobacteria_Rhodobacterales_Rhodobacteraceae_Thioclava_Thioclava indica
RS_GCF_000714535.1	2	Bacteria_Proteobacteria_Alphaproteobacteria_Rhodobacterales_Rhodobacteraceae_Thioclava_Thioclava pacifica
RS_GCF_000455125.1	2	Bacteria_Actinobacteriota_Actinobacteria_Mycobacteriales_Mycobacteriaceae_Mycolicibacter_Mycolicibacter sp000455125
RS_GCF_000475295.1	2	Bacteria_Proteobacteria_Gammaproteobacteria_Pseudomonadales_Alcanivoracaceae_Alcanivorax_Alcanivorax sp000475295
RS_GCF_000482385.1	2	Bacteria_Actinobacteriota_Actinobacteria_Mycobacteriales_Mycobacteriaceae_Nocardia_Nocardia sp000482385
RS_GCF_000241345.1	2	Bacteria_Actinobacteriota_Actinobacteria_Mycobacteriales_Mycobacteriaceae_Gordonia_Gordonia amarae
RS_GCF_000308495.1	2	Bacteria_Actinobacteriota_Actinobacteria_Mycobacteriales_Mycobacteriaceae_Nocardia_Nocardia brevicatena
RS_GCF_000308815.1	2	Bacteria_Actinobacteriota_Actinobacteria_Mycobacteriales_Mycobacteriaceae_Nocardia_Nocardia concava
RS_GCF_000308595.1	2	Bacteria_Actinobacteriota_Actinobacteria_Mycobacteriales_Mycobacteriaceae_Nocardia_Nocardia higoensis
RS_GCF_000308635.1	2	Bacteria_Actinobacteriota_Actinobacteria_Mycobacteriales_Mycobacteriaceae_Nocardia_Nocardia otitidiscaviarum
RS_GCF_000308675.1	2	Bacteria_Actinobacteriota_Actinobacteria_Mycobacteriales_Mycobacteriaceae_Nocardia_Nocardia paucivorans
RS_GCF_000308875.1	2	Bacteria_Actinobacteriota_Actinobacteria_Mycobacteriales_Mycobacteriaceae_Nocardia_Nocardia transvalensis
RS_GCF_000332975.1	2	Bacteria_Actinobacteriota_Actinobacteria_Mycobacteriales_Mycobacteriaceae_Gordonia_Gordonia aichiensis
RS_GCF_000333035.1	2	Bacteria_Actinobacteriota_Actinobacteria_Mycobacteriales_Mycobacteriaceae_Gordonia_Gordonia sihwensis
RS_GCF_000334455.1	2	Bacteria_Actinobacteriota_Actinobacteria_Mycobacteriales_Mycobacteriaceae_Gordonia_Gordonia soli
RS_GCF_000466965.1	2	Bacteria_Proteobacteria_Alphaproteobacteria_Rhodobacterales_Rhodobacteraceae_Limimaricola_Limimaricola cinnabarinus
RS_GCF_000474255.1	2	Bacteria_Proteobacteria_Gammaproteobacteria_Pseudomonadales_Pseudomonadaceae_Pseudomonas_F_Pseudomonas_F alcaligenes
RS_GCF_001515365.1	2	Bacteria_Actinobacteriota_Actinobacteria_Mycobacteriales_Mycobacteriaceae_Mycobacterium_Mycobacterium pseudoshottsii
RS_GCF_001552615.1	2	Bacteria_Actinobacteriota_Actinobacteria_Mycobacteriales_Mycobacteriaceae_Millisia_Millisia brevis
RS_GCF_001552715.1	2	Bacteria_Actinobacteriota_Actinobacteria_Mycobacteriales_Mycobacteriaceae_Mycolicibacterium_Mycolicibacterium vaccae
RS_GCF_001552855.1	2	Bacteria_Actinobacteriota_Actinobacteria_Mycobacteriales_Mycobacteriaceae_Skermania_Skermania piniformis
RS_GCF_001570425.1	2	Bacteria_Actinobacteriota_Actinobacteria_Mycobacteriales_Mycobacteriaceae_Mycolicibacterium_Mycolicibacterium brisbanense
RS_GCF_001590965.1	2	Bacteria_Proteobacteria_Alphaproteobacteria_Sphingomonadales_Sphingomonadaceae_Novosphingobium_Novosphingobium lentum
RS_GCF_001894765.1	2	Bacteria_Actinobacteriota_Actinobacteria_Mycobacteriales_Mycobacteriaceae_Rhodococcus_Rhodococcus corynebacterioides
RS_GCF_001894885.1	2	Bacteria_Actinobacteriota_Actinobacteria_Mycobacteriales_Mycobacteriaceae_Rhodococcus_Rhodococcus marinonascens
RS_GCF_001894945.1	2	Bacteria_Actinobacteriota_Actinobacteria_Mycobacteriales_Mycobacteriaceae_Rhodococcus_Rhodococcus ruber
RS_GCF_001895025.1	2	Bacteria_Actinobacteriota_Actinobacteria_Mycobacteriales_Mycobacteriaceae_Rhodococcus_Rhodococcus zopfii
RS_GCF_002091635.1	2	Bacteria_Proteobacteria_Gammaproteobacteria_Pseudomonadales_Pseudomonadaceae_Pseudomonas_M_Pseudomonas_M indica
RS_GCF_001895045.1	2	Bacteria_Actinobacteriota_Actinobacteria_Mycobacteriales_Mycobacteriaceae_Rhodococcus_Rhodococcus coprophilus
RS_GCF_001625085.1	2	Bacteria_Actinobacteriota_Actinobacteria_Mycobacteriales_Mycobacteriaceae_Nocardia_Nocardia acidivorans
RS_GCF_001612825.1	2	Bacteria_Actinobacteriota_Actinobacteria_Mycobacteriales_Mycobacteriaceae_Nocardia_Nocardia caishijiensis
RS_GCF_001612885.1	2	Bacteria_Actinobacteriota_Actinobacteria_Mycobacteriales_Mycobacteriaceae_Nocardia_Nocardia harenae
RS_GCF_001612945.1	2	Bacteria_Actinobacteriota_Actinobacteria_Mycobacteriales_Mycobacteriaceae_Nocardia_Nocardia inohanensis
RS_GCF_001613125.1	2	Bacteria_Actinobacteriota_Actinobacteria_Mycobacteriales_Mycobacteriaceae_Nocardia_Nocardia shimofusensis
RS_GCF_001613145.1	2	Bacteria_Actinobacteriota_Actinobacteria_Mycobacteriales_Mycobacteriaceae_Nocardia_Nocardia jejuensis
RS_GCF_001613165.1	2	Bacteria_Actinobacteriota_Actinobacteria_Mycobacteriales_Mycobacteriaceae_Nocardia_Nocardia mexicana
RS_GCF_001613245.1	2	Bacteria_Actinobacteriota_Actinobacteria_Mycobacteriales_Mycobacteriaceae_Nocardia_Nocardia speluncae
RS_GCF_001613265.1	2	Bacteria_Actinobacteriota_Actinobacteria_Mycobacteriales_Mycobacteriaceae_Nocardia_Nocardia vermiculata
RS_GCF_001613325.1	2	Bacteria_Actinobacteriota_Actinobacteria_Mycobacteriales_Mycobacteriaceae_Nocardia_Nocardia yamanashiensis
RS_GCF_001613345.1	2	Bacteria_Actinobacteriota_Actinobacteria_Mycobacteriales_Mycobacteriaceae_Nocardia_Nocardia uniformis
RS_GCF_001613405.1	2	Bacteria_Actinobacteriota_Actinobacteria_Mycobacteriales_Mycobacteriaceae_Nocardia_Nocardia crassostreae
RS_GCF_002072155.1	2	Bacteria_Proteobacteria_Alphaproteobacteria_Rhodobacterales_Rhodobacteraceae_Roseovarius_Roseovarius sp002072155
RS_GCF_003112775.1	2	Bacteria_Actinobacteriota_Actinobacteria_Mycobacteriales_Mycobacteriaceae_Mycobacterium_Mycobacterium montefiorense
RS_GCF_000333955.1	2	Bacteria_Actinobacteriota_Actinobacteria_Mycobacteriales_Mycobacteriaceae_Rhodococcus_Rhodococcus sp000333955
RS_GCF_000612825.1	2	Bacteria_Actinobacteriota_Actinobacteria_Mycobacteriales_Mycobacteriaceae_Mycolicibacterium_Mycolicibacterium mageritense
RS_GCF_000153305.1	2	Bacteria_Proteobacteria_Alphaproteobacteria_Rhodobacterales_Rhodobacteraceae_Oceanicola_Oceanicola granulosus
RS_GCF_000152725.1	2	Bacteria_Proteobacteria_Alphaproteobacteria_Rhodobacterales_Rhodobacteraceae_Pseudooceanicola_Pseudooceanicola batsensis
RS_GCF_000152625.1	2	Bacteria_Proteobacteria_Alphaproteobacteria_Rhodobacterales_Rhodobacteraceae_Roseovarius_Roseovarius nubinhibens
RS_GCF_000152805.1	2	Bacteria_Proteobacteria_Alphaproteobacteria_Rhodobacterales_Rhodobacteraceae_Maritimibacter_Maritimibacter alkaliphilus
RS_GCF_000152845.1	2	Bacteria_Proteobacteria_Alphaproteobacteria_Rhodobacterales_Rhodobacteraceae_Roseovarius_Roseovarius sp000152845
RS_GCF_000160775.2	2	Bacteria_Actinobacteriota_Actinobacteria_Propionibacteriales_Nocardioidaceae_Aeromicrobium_Aeromicrobium marinum
RS_GCF_000590925.1	2	Bacteria_Proteobacteria_Alphaproteobacteria_Rhodobacterales_Rhodobacteraceae_Roseibacterium_Roseibacterium elongatum
RS_GCF_000732925.1	2	Bacteria_Actinobacteriota_Actinobacteria_Mycobacteriales_Pseudonocardiaceae_Amycolatopsis_Amycolatopsis japonica
RS_GCF_001314325.1	2	Bacteria_Proteobacteria_Alphaproteobacteria_Sphingomonadales_Sphingomonadaceae_Sphingopyxis_Sphingopyxis macrogoltabida
RS_GCF_001305615.1	2	Bacteria_Proteobacteria_Alphaproteobacteria_Rhodobacterales_Rhodobacteraceae_Confluentimicrobium_Confluentimicrobium sp001305615
RS_GCF_000982715.1	2	Bacteria_Actinobacteriota_Actinobacteria_Mycobacteriales_Mycobacteriaceae_Rhodococcus_Rhodococcus aetherivorans
RS_GCF_000340435.2	2	Bacteria_Actinobacteriota_Actinobacteria_Mycobacteriales_Mycobacteriaceae_Mycobacterium_Mycobacterium haemophilum
RS_GCF_001308265.1	2	Bacteria_Proteobacteria_Alphaproteobacteria_Rhodobacterales_Rhodobacteraceae_Celeribacter_A_Celeribacter_A marinus
RS_GCF_001187845.1	2	Bacteria_Proteobacteria_Alphaproteobacteria_Rhodobacterales_Rhodobacteraceae_Octadecabacter_Octadecabacter temperatus
RS_GCF_001708405.1	2	Bacteria_Proteobacteria_Gammaproteobacteria_Enterobacterales_Kangiellaceae_Kangiella_Kangiella sediminilitoris
RS_GCF_001447155.2	2	Bacteria_Proteobacteria_Gammaproteobacteria_Pseudomonadales_Oleiphilaceae_Marinobacter_Marinobacter sp001447155
RS_GCF_001969385.1	2	Bacteria_Proteobacteria_Alphaproteobacteria_Rhodobacterales_Rhodobacteraceae_Salipiger_Salipiger profundus
RS_GCF_001975705.1	2	Bacteria_Proteobacteria_Alphaproteobacteria_Rhodobacterales_Rhodobacteraceae_Salipiger_Salipiger abyssi
RS_GCF_001678945.1	2	Bacteria_Proteobacteria_Alphaproteobacteria_Rhodobacterales_Rhodobacteraceae_Pseudophaeobacter_Pseudophaeobacter gallaeciensis
RS_GCF_001729245.1	2	Bacteria_Spirochaetota_Leptospirae_Leptospirales_Leptospiraceae_Leptospira_Leptospira alstonii_A
RS_GCF_003096095.1	2	Bacteria_Actinobacteriota_Actinobacteria_Mycobacteriales_Mycobacteriaceae_Dietzia_Dietzia psychralcaliphila
RS_GCF_001644575.1	2	Bacteria_Actinobacteriota_Actinobacteria_Mycobacteriales_Mycobacteriaceae_Mycolicibacterium_Mycolicibacterium sp001644575
RS_GCF_001742165.1	2	Bacteria_Proteobacteria_Gammaproteobacteria_Burkholderiales_Burkholderiaceae_Burkholderia_Burkholderia stabilis
RS_GCF_001856665.1	2	Bacteria_Proteobacteria_Alphaproteobacteria_Rhodobacterales_Rhodobacteraceae_LPB0142_LPB0142 sp001856665
RS_GCF_001865855.1	2	Bacteria_Actinobacteriota_Actinobacteria_Mycobacteriales_Mycobacteriaceae_Nocardia_Nocardia seriolae
RS_GCF_001886735.1	2	Bacteria_Proteobacteria_Alphaproteobacteria_Rhodobacterales_Rhodobacteraceae_Sulfitobacter_Sulfitobacter sp001886735
RS_GCF_001908835.1	2	Bacteria_Proteobacteria_Alphaproteobacteria_Rhodobacterales_Rhodobacteraceae_Marivivens_Marivivens sp001908835
RS_GCF_001969365.1	2	Bacteria_Proteobacteria_Alphaproteobacteria_Rhodobacterales_Rhodobacteraceae_Tateyamaria_Tateyamaria omphalii
RS_GCF_001940525.2	2	Bacteria_Proteobacteria_Alphaproteobacteria_Rhodobacterales_Rhodobacteraceae_Thioclava_Thioclava nitratireducens
RS_GCF_002080415.1	2	Bacteria_Proteobacteria_Alphaproteobacteria_Rhodobacterales_Rhodobacteraceae_Roseovarius_Roseovarius mucosus_A
RS_GCF_002157835.1	2	Bacteria_Actinobacteriota_Actinobacteria_Mycobacteriales_Mycobacteriaceae_Mycolicibacterium_Mycolicibacterium dioxanotrophicus
RS_GCF_002850435.1	2	Bacteria_Proteobacteria_Alphaproteobacteria_Rhodobacterales_Rhodobacteraceae_Marivivens_Marivivens sp002850435
RS_GCF_002504165.1	2	Bacteria_Proteobacteria_Alphaproteobacteria_Rhodobacterales_Rhodobacteraceae_Celeribacter_B_Celeribacter_B manganoxidans
RS_GCF_002814095.1	2	Bacteria_Proteobacteria_Alphaproteobacteria_Rhodobacterales_Rhodobacteraceae_Sagittula_Sagittula sp002814095
RS_GCF_002222635.1	2	Bacteria_Proteobacteria_Alphaproteobacteria_Rhodobacterales_Rhodobacteraceae_Sulfitobacter_C_Sulfitobacter_C pseudonitzschiae_A
RS_GCF_002237555.1	2	Bacteria_Proteobacteria_Alphaproteobacteria_Rhodobacterales_Rhodobacteraceae_Antarctobacter_Antarctobacter heliothermus_B
RS_GCF_002776575.1	2	Bacteria_Proteobacteria_Alphaproteobacteria_Sphingomonadales_Sphingomonadaceae_Sphingorhabdus_Sphingorhabdus sp002776575
RS_GCF_002863865.1	2	Bacteria_Proteobacteria_Gammaproteobacteria_Pseudomonadales_Ketobacteraceae_Ketobacter_Ketobacter alkanivorans
RS_GCF_003052165.1	2	Bacteria_Actinobacteriota_Actinobacteria_Mycobacteriales_Mycobacteriaceae_Dietzia_Dietzia sp003052165
RS_GCF_002796545.1	2	Bacteria_Actinobacteriota_Actinobacteria_Mycobacteriales_Pseudonocardiaceae_Amycolatopsis_Amycolatopsis sp002796545
RS_GCF_002847305.1	2	Bacteria_Proteobacteria_Alphaproteobacteria_Rhodobacterales_Rhodobacteraceae_Paracoccus_Paracoccus sp002847305
RS_GCF_002865605.1	2	Bacteria_Proteobacteria_Alphaproteobacteria_Rhodobacterales_Rhodobacteraceae_Paracoccus_Paracoccus sp002865605
RS_GCF_003047105.1	2	Bacteria_Proteobacteria_Alphaproteobacteria_Rhodobacterales_Rhodobacteraceae_Celeribacter_Celeribacter baekdonensis_B
RS_GCF_002165255.2	2	Bacteria_Proteobacteria_Gammaproteobacteria_Pseudomonadales_Moraxellaceae_Acinetobacter_Acinetobacter sp002165255
RS_GCF_003060865.1	2	Bacteria_Proteobacteria_Alphaproteobacteria_Rhodobacterales_Rhodobacteraceae_TH137_TH137 sp003060865
RS_GCF_001040705.1	2	Bacteria_Actinobacteriota_Actinobacteria_Mycobacteriales_Mycobacteriaceae_Rhodococcus_Rhodococcus sp001040705
RS_GCF_001049355.1	2	Bacteria_Actinobacteriota_Actinobacteria_Mycobacteriales_Mycobacteriaceae_Mycolicibacterium_Mycolicibacterium aurum
RS_GCF_001458175.1	2	Bacteria_Proteobacteria_Alphaproteobacteria_Rhodobacterales_Rhodobacteraceae_Shimia_Shimia marina
RS_GCF_001458355.1	2	Bacteria_Proteobacteria_Alphaproteobacteria_Rhodobacterales_Rhodobacteraceae_Thalassobius_Thalassobius gelatinovorus
RS_GCF_001458275.1	2	Bacteria_Proteobacteria_Alphaproteobacteria_Rhodobacterales_Rhodobacteraceae_Thalassobius_Thalassobius mediterraneus_B
RS_GCF_001458435.1	2	Bacteria_Proteobacteria_Alphaproteobacteria_Rhodobacterales_Rhodobacteraceae_Thalassobius_Thalassobius mediterraneus
RS_GCF_001457775.1	2	Bacteria_Proteobacteria_Alphaproteobacteria_Rhodobacterales_Rhodobacteraceae_Pseudophaeobacter_Pseudophaeobacter sp001457775
RS_GCF_001458335.1	2	Bacteria_Proteobacteria_Alphaproteobacteria_Rhodobacterales_Rhodobacteraceae_Cognatishimia_Cognatishimia activus
RS_GCF_001458215.1	2	Bacteria_Proteobacteria_Alphaproteobacteria_Rhodobacterales_Rhodobacteraceae_Pseudopelagicola_Pseudopelagicola sp001458215
RS_GCF_000153725.1	2	Bacteria_Proteobacteria_Alphaproteobacteria_Rhodobacterales_Rhodobacteraceae_Salipiger_Salipiger bermudensis
RS_GCF_000155615.1	2	Bacteria_Proteobacteria_Gammaproteobacteria_Pseudomonadales_Alcanivoracaceae_Alcanivorax_Alcanivorax sp000155615
RS_GCF_000156335.1	2	Bacteria_Proteobacteria_Alphaproteobacteria_Rhodobacterales_Rhodobacteraceae_Sulfitobacter_Sulfitobacter sp000156335
RS_GCF_001517585.1	2	Bacteria_Proteobacteria_Alphaproteobacteria_Rhodobacterales_Rhodobacteraceae_Roseibaca_Roseibaca calidilacus
RS_GCF_900101505.1	2	Bacteria_Proteobacteria_Alphaproteobacteria_Rhodobacterales_Rhodobacteraceae_Mameliella_Mameliella alba
RS_GCF_900101475.1	2	Bacteria_Proteobacteria_Alphaproteobacteria_Rhodobacterales_Rhodobacteraceae_Ruegeria_B_Ruegeria_B marina
RS_GCF_900102315.1	2	Bacteria_Proteobacteria_Alphaproteobacteria_Rhodobacterales_Rhodobacteraceae_Celeribacter_Celeribacter baekdonensis
RS_GCF_900102535.1	2	Bacteria_Proteobacteria_Alphaproteobacteria_Rhodobacterales_Rhodobacteraceae_Sulfitobacter_Sulfitobacter delicatus
RS_GCF_900100005.1	2	Bacteria_Proteobacteria_Alphaproteobacteria_Rhodobacterales_Rhodobacteraceae_Lutimaribacter_Lutimaribacter saemankumensis
RS_GCF_900100085.1	2	Bacteria_Proteobacteria_Alphaproteobacteria_Rhodobacterales_Rhodobacteraceae_Salipiger_Salipiger marinus
RS_GCF_900101045.1	2	Bacteria_Actinobacteriota_Actinobacteria_Propionibacteriales_Nocardioidaceae_Nocardioides_Nocardioides sp900101045
RS_GCF_900102905.1	2	Bacteria_Proteobacteria_Alphaproteobacteria_Rhodobacterales_Rhodobacteraceae_Albidovulum_A_Albidovulum_A xiamenense
RS_GCF_900103185.1	2	Bacteria_Proteobacteria_Alphaproteobacteria_Rhodobacterales_Rhodobacteraceae_Sulfitobacter_Sulfitobacter litoralis
RS_GCF_900106665.1	2	Bacteria_Proteobacteria_Alphaproteobacteria_Rhodobacterales_Rhodobacteraceae_Paracoccus_Paracoccus sanguinis
RS_GCF_900106935.1	2	Bacteria_Proteobacteria_Alphaproteobacteria_Rhodobacterales_Rhodobacteraceae_Sulfitobacter_Sulfitobacter pontiacus
RS_GCF_900106675.1	2	Bacteria_Proteobacteria_Alphaproteobacteria_Rhodobacterales_Rhodobacteraceae_Defluviimonas_A_Defluviimonas_A indica
RS_GCF_900107015.1	2	Bacteria_Proteobacteria_Alphaproteobacteria_Rhodobacterales_Rhodobacteraceae_Litoreibacter_Litoreibacter albidus
RS_GCF_900107025.1	2	Bacteria_Proteobacteria_Alphaproteobacteria_Rhodobacterales_Rhodobacteraceae_Roseicitreum_Roseicitreum antarcticum
RS_GCF_900107235.1	2	Bacteria_Proteobacteria_Alphaproteobacteria_Rhodobacterales_Rhodobacteraceae_Citreimonas_Citreimonas salinaria
RS_GCF_900107355.1	2	Bacteria_Proteobacteria_Alphaproteobacteria_Rhodobacterales_Rhodobacteraceae_Lentibacter_Lentibacter algarum
RS_GCF_900107415.1	2	Bacteria_Proteobacteria_Alphaproteobacteria_Rhodobacterales_Rhodobacteraceae_Jannaschia_Jannaschia faecimaris
RS_GCF_900105195.1	2	Bacteria_Actinobacteriota_Actinobacteria_Mycobacteriales_Mycobacteriaceae_Rhodococcus_Rhodococcus pyridinivorans
RS_GCF_900105075.1	2	Bacteria_Proteobacteria_Alphaproteobacteria_Rhodobacterales_Rhodobacteraceae_Rhodobacter_E_Rhodobacter_E sp900105075
RS_GCF_900104795.1	2	Bacteria_Proteobacteria_Gammaproteobacteria_Burkholderiales_Burkholderiaceae_Paraburkholderia_Paraburkholderia sp900104795
RS_GCF_900108225.1	2	Bacteria_Proteobacteria_Alphaproteobacteria_Rhodobacterales_Rhodobacteraceae_Thalassococcus_Thalassococcus halodurans
RS_GCF_900108275.1	2	Bacteria_Proteobacteria_Alphaproteobacteria_Rhodobacterales_Rhodobacteraceae_Jhaorihella_Jhaorihella thermophila
RS_GCF_900109035.1	2	Bacteria_Proteobacteria_Alphaproteobacteria_Rhodobacterales_Rhodobacteraceae_Cribrihabitans_Cribrihabitans marinus
RS_GCF_900109145.1	2	Bacteria_Proteobacteria_Alphaproteobacteria_Rhodobacterales_Rhodobacteraceae_Marinovum_Marinovum algicola
RS_GCF_900109195.1	2	Bacteria_Proteobacteria_Alphaproteobacteria_Rhodobacterales_Rhodobacteraceae_Pseudooceanicola_Pseudooceanicola nitratireducens
RS_GCF_900109705.1	2	Bacteria_Proteobacteria_Alphaproteobacteria_Rhodobacterales_Rhodobacteraceae_Roseivivax_Roseivivax marinus
RS_GCF_900109735.1	2	Bacteria_Proteobacteria_Gammaproteobacteria_Pseudomonadales_Pseudomonadaceae_Pseudomonas_L_Pseudomonas_L hussainii
RS_GCF_900110025.1	2	Bacteria_Proteobacteria_Alphaproteobacteria_Rhodobacterales_Rhodobacteraceae_Gemmobacter_Gemmobacter aquatilis
RS_GCF_900110065.1	2	Bacteria_Proteobacteria_Alphaproteobacteria_Rhodobacterales_Rhodobacteraceae_Loktanella_Loktanella fryxellensis
RS_GCF_900110115.1	2	Bacteria_Proteobacteria_Alphaproteobacteria_Rhodobacterales_Rhodobacteraceae_Maribius_Maribius pelagius
RS_GCF_900110135.1	2	Bacteria_Proteobacteria_Alphaproteobacteria_Rhodobacterales_Rhodobacteraceae_Pseudorhodobacter_Pseudorhodobacter antarcticus
RS_GCF_900110425.1	2	Bacteria_Proteobacteria_Alphaproteobacteria_Rhodobacterales_Rhodobacteraceae_Salinihabitans_Salinihabitans flavidus
RS_GCF_900110705.1	2	Bacteria_Proteobacteria_Alphaproteobacteria_Rhodobacterales_Rhodobacteraceae_Loktanella_Loktanella sp900110705
RS_GCF_900109295.1	2	Bacteria_Proteobacteria_Alphaproteobacteria_Rhodobacterales_Rhodobacteraceae_Cognatiyoonia_Cognatiyoonia koreensis
RS_GCF_900109955.1	2	Bacteria_Proteobacteria_Alphaproteobacteria_Rhodobacterales_Rhodobacteraceae_Aliiroseovarius_Aliiroseovarius sediminilitoris
RS_GCF_900112375.1	2	Bacteria_Proteobacteria_Gammaproteobacteria_Pseudomonadales_Pseudomonadaceae_Pseudomonas_Pseudomonas citronellolis
RS_GCF_900112755.1	2	Bacteria_Proteobacteria_Alphaproteobacteria_Rhodobacterales_Rhodobacteraceae_Sulfitobacter_Sulfitobacter brevis
RS_GCF_900113435.1	2	Bacteria_Proteobacteria_Alphaproteobacteria_Rhodobacterales_Rhodobacteraceae_Sulfitobacter_Sulfitobacter dubius
RS_GCF_900113955.1	2	Bacteria_Proteobacteria_Alphaproteobacteria_Rhodobacterales_Rhodobacteraceae_Celeribacter_Celeribacter neptunius
RS_GCF_900114135.1	2	Bacteria_Proteobacteria_Alphaproteobacteria_Rhodobacterales_Rhodobacteraceae_Celeribacter_Celeribacter halophilus
RS_GCF_900114415.1	2	Bacteria_Proteobacteria_Alphaproteobacteria_Rhodobacterales_Rhodobacteraceae_Shimia_Shimia haliotis
RS_GCF_900114485.1	2	Bacteria_Proteobacteria_Alphaproteobacteria_Rhodobacterales_Rhodobacteraceae_Loktanella_Loktanella salsilacus
RS_GCF_900114635.1	2	Bacteria_Proteobacteria_Alphaproteobacteria_Rhodobacterales_Rhodobacteraceae_Shimia_Shimia aestuarii
RS_GCF_900114775.1	2	Bacteria_Proteobacteria_Gammaproteobacteria_Pseudomonadales_Oleiphilaceae_Marinobacter_Marinobacter zhejiangensis
RS_GCF_900114845.1	2	Bacteria_Actinobacteriota_Actinobacteria_Propionibacteriales_Nocardioidaceae_Nocardioides_Nocardioides simplex
RS_GCF_900115165.1	2	Bacteria_Proteobacteria_Alphaproteobacteria_Rhodobacterales_Rhodobacteraceae_Roseovarius_Roseovarius lutimaris
RS_GCF_900115345.1	2	Bacteria_Actinobacteriota_Actinobacteria_Mycobacteriales_Pseudonocardiaceae_Amycolatopsis_Amycolatopsis rubida
RS_GCF_900115555.1	2	Bacteria_Proteobacteria_Gammaproteobacteria_Pseudomonadales_Pseudomonadaceae_Pseudomonas_E_Pseudomonas_E borbori
RS_GCF_900115595.1	2	Bacteria_Proteobacteria_Alphaproteobacteria_Rhodobacterales_Rhodobacteraceae_Tranquillimonas_Tranquillimonas alkanivorans
RS_GCF_900115815.1	2	Bacteria_Proteobacteria_Alphaproteobacteria_Rhodobacterales_Rhodobacteraceae_Roseivivax_Roseivivax halotolerans
RS_GCF_900111945.1	2	Bacteria_Proteobacteria_Alphaproteobacteria_Rhodobacterales_Rhodobacteraceae_Litoreibacter_Litoreibacter janthinus
RS_GCF_900115105.1	2	Bacteria_Proteobacteria_Alphaproteobacteria_Rhodobacterales_Rhodobacteraceae_Yoonia_Yoonia tamlensis
RS_GCF_900115175.1	2	Bacteria_Proteobacteria_Gammaproteobacteria_Pseudomonadales_Oleiphilaceae_Marinobacter_Marinobacter gudaonensis
RS_GCF_900114675.1	2	Bacteria_Proteobacteria_Alphaproteobacteria_Rhodobacterales_Rhodobacteraceae_Yoonia_Yoonia litorea
RS_GCF_900116285.1	2	Bacteria_Proteobacteria_Alphaproteobacteria_Rhodobacterales_Rhodobacteraceae_Sulfitobacter_Sulfitobacter marinus
RS_GCF_900128995.1	2	Bacteria_Proteobacteria_Alphaproteobacteria_Rhodobacterales_Rhodobacteraceae_Loktanella_Loktanella atrilutea
RS_GCF_900129235.1	2	Bacteria_Proteobacteria_Alphaproteobacteria_Rhodobacterales_Rhodobacteraceae_Litoreibacter_Litoreibacter ascidiaceicola
RS_GCF_900129685.1	2	Bacteria_Proteobacteria_Alphaproteobacteria_Rhodobacterales_Rhodobacteraceae_Cognatishimia_Cognatishimia maritima
RS_GCF_900129845.1	2	Bacteria_Proteobacteria_Alphaproteobacteria_Rhodobacterales_Rhodobacteraceae_Cognatiyoonia_Cognatiyoonia sediminum
RS_GCF_900141995.1	2	Bacteria_Proteobacteria_Alphaproteobacteria_Rhodobacterales_Rhodobacteraceae_Maribius_Maribius salinus
RS_GCF_900142625.1	2	Bacteria_Proteobacteria_Alphaproteobacteria_Rhodobacterales_Rhodobacteraceae_Roseovarius_Roseovarius marisflavi
RS_GCF_900142665.1	2	Bacteria_Proteobacteria_Alphaproteobacteria_Rhodobacterales_Rhodobacteraceae_Roseovarius_Roseovarius pacificus
RS_GCF_900143615.1	2	Bacteria_Proteobacteria_Alphaproteobacteria_Rhodobacterales_Rhodobacteraceae_Shimia_Shimia sp900143615
RS_GCF_900143545.1	2	Bacteria_Proteobacteria_Alphaproteobacteria_Rhodobacterales_Rhodobacteraceae_Yoonia_Yoonia sp900143545
RS_GCF_900143535.1	2	Bacteria_Proteobacteria_Alphaproteobacteria_Rhodobacterales_Rhodobacteraceae_Tateyamaria_Tateyamaria sp900143535
RS_GCF_900142295.1	2	Bacteria_Proteobacteria_Alphaproteobacteria_Rhodobacterales_Rhodobacteraceae_Oceanicola_B_Oceanicola_B litoreus
RS_GCF_900156535.1	2	Bacteria_Proteobacteria_Alphaproteobacteria_Rhodobacterales_Rhodobacteraceae_Roseovarius_Roseovarius nanhaiticus
RS_GCF_900156675.1	2	Bacteria_Proteobacteria_Gammaproteobacteria_Pseudomonadales_Saccharospirillaceae_Oleibacter_Oleibacter marinus
RS_GCF_900156805.1	2	Bacteria_Proteobacteria_Alphaproteobacteria_Rhodobacterales_Rhodobacteraceae_Roseivivax_Roseivivax lentus
RS_GCF_900156815.1	2	Bacteria_Proteobacteria_Alphaproteobacteria_Rhodobacterales_Rhodobacteraceae_Gemmobacter_A_Gemmobacter_A megaterium
RS_GCF_900156505.1	2	Bacteria_Proteobacteria_Alphaproteobacteria_Rhodobacterales_Rhodobacteraceae_Yoonia_Yoonia rosea
RS_GCF_900172365.1	2	Bacteria_Proteobacteria_Alphaproteobacteria_Rhodobacterales_Rhodobacteraceae_Roseovarius_Roseovarius gaetbuli
RS_GCF_900172225.1	2	Bacteria_Proteobacteria_Alphaproteobacteria_Rhodobacterales_Rhodobacteraceae_Ruegeria_E_Ruegeria_E litorea
RS_GCF_900172235.1	2	Bacteria_Proteobacteria_Alphaproteobacteria_Rhodobacterales_Rhodobacteraceae_Pseudoruegeria_Pseudoruegeria aquimaris
RS_GCF_900172375.1	2	Bacteria_Proteobacteria_Alphaproteobacteria_Rhodobacterales_Rhodobacteraceae_Aquimixticola_Aquimixticola soesokkakensis
RS_GCF_900172275.1	2	Bacteria_Proteobacteria_Alphaproteobacteria_Rhodobacterales_Rhodobacteraceae_Pseudooctadecabacter_Pseudooctadecabacter jejudonensis
RS_GCF_900172355.1	2	Bacteria_Proteobacteria_Alphaproteobacteria_Rhodobacterales_Rhodobacteraceae_Roseisalinus_Roseisalinus antarcticus
RS_GCF_900172285.1	2	Bacteria_Proteobacteria_Alphaproteobacteria_Rhodobacterales_Rhodobacteraceae_Roseovarius_Roseovarius aestuarii
RS_GCF_900176475.1	2	Bacteria_Proteobacteria_Alphaproteobacteria_Rhodobacterales_Rhodobacteraceae_Tropicibacter_Tropicibacter naphthalenivorans
RS_GCF_900176485.1	2	Bacteria_Proteobacteria_Alphaproteobacteria_Rhodobacterales_Rhodobacteraceae_Pseudooceanicola_A_Pseudooceanicola_A flagellatus
RS_GCF_900177545.1	2	Bacteria_Proteobacteria_Alphaproteobacteria_Rhodobacterales_Rhodobacteraceae_HL-12_HL-12 sp900177545
RS_GCF_900184825.1	2	Bacteria_Proteobacteria_Alphaproteobacteria_Rhodobacterales_Rhodobacteraceae_Tropicibacter_C_Tropicibacter_C phthalicicus
RS_GCF_900185015.1	2	Bacteria_Proteobacteria_Alphaproteobacteria_Rhodobacterales_Rhodobacteraceae_Octadecabacter_Octadecabacter ascidiaceicola
RS_GCF_900184935.1	2	Bacteria_Proteobacteria_Alphaproteobacteria_Rhodobacterales_Rhodobacteraceae_Confluentimicrobium_Confluentimicrobium lipolyticum
RS_GCF_900184945.1	2	Bacteria_Proteobacteria_Alphaproteobacteria_Rhodobacterales_Rhodobacteraceae_Maliponia_Maliponia aquimaris
RS_GCF_900184895.1	2	Bacteria_Proteobacteria_Alphaproteobacteria_Rhodobacterales_Rhodobacteraceae_Flavimaricola_Flavimaricola marinus
RS_GCF_900188435.1	2	Bacteria_Proteobacteria_Gammaproteobacteria_Pseudomonadales_Oleiphilaceae_Marinobacter_Marinobacter sp900188435
RS_GCF_900188425.1	2	Bacteria_Proteobacteria_Alphaproteobacteria_Rhodobacterales_Rhodobacteraceae_Antarctobacter_Antarctobacter heliothermus
RS_GCF_000613245.1	2	Bacteria_Actinobacteriota_Actinobacteria_Mycobacteriales_Mycobacteriaceae_Mycobacterium_Mycobacterium asiaticum
RS_GCF_000518925.1	2	Bacteria_Proteobacteria_Alphaproteobacteria_Rhodobacterales_Rhodobacteraceae_Paracoccus_Paracoccus sp000518925
RS_GCF_000526275.1	2	Bacteria_Proteobacteria_Alphaproteobacteria_Rhodobacterales_Rhodobacteraceae_Lutimaribacter_Lutimaribacter sp000526275
RS_GCF_000521865.1	2	Bacteria_Proteobacteria_Alphaproteobacteria_Rhodobacterales_Rhodobacteraceae_Roseivivax_Roseivivax isoporae
RS_GCF_000524055.1	2	Bacteria_Actinobacteriota_Actinobacteria_Mycobacteriales_Mycobacteriaceae_Mycobacterium_Mycobacterium kansasii_D
RS_GCF_000622365.1	2	Bacteria_Proteobacteria_Alphaproteobacteria_Rhodobacterales_Rhodobacteraceae_Sulfitobacter_Sulfitobacter noctilucae
RS_GCF_000622385.1	2	Bacteria_Proteobacteria_Alphaproteobacteria_Rhodobacterales_Rhodobacteraceae_Sulfitobacter_Sulfitobacter noctilucicola
RS_GCF_000622325.1	2	Bacteria_Proteobacteria_Alphaproteobacteria_Rhodobacterales_Rhodobacteraceae_Sulfitobacter_Sulfitobacter geojensis
RS_GCF_000647975.1	2	Bacteria_Proteobacteria_Alphaproteobacteria_Rhodobacterales_Rhodobacteraceae_Actibacterium_Actibacterium mucosum
RS_GCF_000740785.1	2	Bacteria_Proteobacteria_Alphaproteobacteria_Rhodobacterales_Rhodobacteraceae_Paenirhodobacter_Paenirhodobacter enshiensis
RS_GCF_000178415.2	2	Bacteria_Proteobacteria_Gammaproteobacteria_Burkholderiales_Burkholderiaceae_Paraburkholderia_Paraburkholderia sp000178415
RS_GCF_000715505.1	2	Bacteria_Proteobacteria_Alphaproteobacteria_Rhodobacterales_Rhodobacteraceae_Thioclava_Thioclava dalianensis
RS_GCF_000619845.1	2	Bacteria_Proteobacteria_Gammaproteobacteria_Pseudomonadales_Moraxellaceae_Alkanindiges_Alkanindiges illinoisensis
RS_GCF_000688295.1	2	Bacteria_Proteobacteria_Alphaproteobacteria_Rhodobacterales_Rhodobacteraceae_Pseudooceanicola_Pseudooceanicola nanhaiensis
RS_GCF_000691525.1	2	Bacteria_Actinobacteriota_Actinobacteria_Mycobacteriales_Mycobacteriaceae_Mycolicibacterium_Mycolicibacterium neoaurum
RS_GCF_000686025.1	2	Bacteria_Actinobacteriota_Actinobacteria_Mycobacteriales_Mycobacteriaceae_Rhodococcus_Rhodococcus sp000686025
RS_GCF_000717275.1	2	Bacteria_Actinobacteriota_Actinobacteria_Mycobacteriales_Mycobacteriaceae_Williamsia_Williamsia arboriphila
RS_GCF_000744325.1	2	Bacteria_Proteobacteria_Alphaproteobacteria_Rhodobacterales_Rhodobacteraceae_Roseovarius_Roseovarius sp000744325
RS_GCF_000805455.1	2	Bacteria_Proteobacteria_Gammaproteobacteria_Pseudomonadales_Moraxellaceae_Acinetobacter_Acinetobacter sp000805455
RS_GCF_000814025.1	2	Bacteria_Proteobacteria_Alphaproteobacteria_Rhodobacterales_Rhodobacteraceae_Tateyamaria_Tateyamaria sp000814025
RS_GCF_000967725.1	2	Bacteria_Proteobacteria_Alphaproteobacteria_Rhodobacterales_Rhodobacteraceae_Yoonia_Yoonia sp000967725
RS_GCF_001262635.1	2	Bacteria_Proteobacteria_Alphaproteobacteria_Rhodobacterales_Rhodobacteraceae_Aestuariivita_Aestuariivita boseongensis
RS_GCF_001044235.1	2	Bacteria_Actinobacteriota_Actinobacteria_Mycobacteriales_Mycobacteriaceae_Mycolicibacterium_Mycolicibacterium chlorophenolicum
RS_GCF_001044245.1	2	Bacteria_Actinobacteriota_Actinobacteria_Mycobacteriales_Mycobacteriaceae_Mycolicibacterium_Mycolicibacterium obuense
RS_GCF_001044255.1	2	Bacteria_Actinobacteriota_Actinobacteria_Mycobacteriales_Mycobacteriaceae_Mycolicibacterium_Mycolicibacterium chubuense
RS_GCF_000960475.2	2	Bacteria_Actinobacteriota_Actinobacteria_Propionibacteriales_Nocardioidaceae_Nocardioides_Nocardioides luteus
RS_GCF_000367945.1	2	Bacteria_Proteobacteria_Gammaproteobacteria_Pseudomonadales_Moraxellaceae_Acinetobacter_Acinetobacter proteolyticus
RS_GCF_000368045.1	2	Bacteria_Proteobacteria_Gammaproteobacteria_Pseudomonadales_Moraxellaceae_Acinetobacter_Acinetobacter johnsonii
RS_GCF_000368585.1	2	Bacteria_Proteobacteria_Gammaproteobacteria_Pseudomonadales_Moraxellaceae_Acinetobacter_Acinetobacter venetianus
RS_GCF_000368765.1	2	Bacteria_Proteobacteria_Gammaproteobacteria_Pseudomonadales_Moraxellaceae_Acinetobacter_Acinetobacter junii
RS_GCF_000369005.1	2	Bacteria_Proteobacteria_Gammaproteobacteria_Pseudomonadales_Moraxellaceae_Acinetobacter_Acinetobacter beijerinckii
RS_GCF_000368965.1	2	Bacteria_Proteobacteria_Gammaproteobacteria_Pseudomonadales_Moraxellaceae_Acinetobacter_Acinetobacter calcoaceticus
RS_GCF_000369405.1	2	Bacteria_Proteobacteria_Gammaproteobacteria_Pseudomonadales_Moraxellaceae_Acinetobacter_Acinetobacter sp000369405
RS_GCF_000369505.1	2	Bacteria_Proteobacteria_Gammaproteobacteria_Pseudomonadales_Moraxellaceae_Acinetobacter_Acinetobacter sp000369505
RS_GCF_000369525.1	2	Bacteria_Proteobacteria_Gammaproteobacteria_Pseudomonadales_Moraxellaceae_Acinetobacter_Acinetobacter sp000369525
RS_GCF_000369545.1	2	Bacteria_Proteobacteria_Gammaproteobacteria_Pseudomonadales_Moraxellaceae_Acinetobacter_Acinetobacter sp000369545
RS_GCF_000369705.1	2	Bacteria_Proteobacteria_Gammaproteobacteria_Pseudomonadales_Moraxellaceae_Acinetobacter_Acinetobacter sp000369705
RS_GCF_000369785.1	2	Bacteria_Proteobacteria_Gammaproteobacteria_Pseudomonadales_Moraxellaceae_Acinetobacter_Acinetobacter sp000369785
RS_GCF_000369805.1	2	Bacteria_Proteobacteria_Gammaproteobacteria_Pseudomonadales_Moraxellaceae_Acinetobacter_Acinetobacter sp000369805
RS_GCF_000368065.1	2	Bacteria_Proteobacteria_Gammaproteobacteria_Pseudomonadales_Moraxellaceae_Acinetobacter_Acinetobacter seifertii
RS_GCF_000378245.1	2	Bacteria_Proteobacteria_Gammaproteobacteria_Burkholderiales_Rhodocyclaceae_Azoarcus_A_Azoarcus_A toluclasticus
RS_GCF_000379485.1	2	Bacteria_Proteobacteria_Alphaproteobacteria_Rhodobacterales_Rhodobacteraceae_Wenxinia_Wenxinia marina
RS_GCF_000382265.1	2	Bacteria_Proteobacteria_Alphaproteobacteria_Rhodobacterales_Rhodobacteraceae_Yoonia_Yoonia vestfoldensis
RS_GCF_000383915.1	2	Bacteria_Actinobacteriota_Actinobacteria_Mycobacteriales_Pseudonocardiaceae_Amycolatopsis_Amycolatopsis benzoatilytica
RS_GCF_000397065.2	2	Bacteria_Proteobacteria_Gammaproteobacteria_Pseudomonadales_Oleiphilaceae_Marinobacter_Marinobacter lipolyticus
RS_GCF_000400715.1	2	Bacteria_Proteobacteria_Gammaproteobacteria_Pseudomonadales_Moraxellaceae_Acinetobacter_Acinetobacter sp000400715
RS_GCF_000413935.1	2	Bacteria_Proteobacteria_Gammaproteobacteria_Pseudomonadales_Moraxellaceae_Acinetobacter_Acinetobacter colistiniresistens
RS_GCF_000442255.1	2	Bacteria_Proteobacteria_Alphaproteobacteria_Rhodobacterales_Rhodobacteraceae_Salipiger_Salipiger mucosus
RS_GCF_000442275.2	2	Bacteria_Proteobacteria_Alphaproteobacteria_Rhodobacterales_Rhodobacteraceae_Litoreibacter_Litoreibacter arenae
RS_GCF_000442315.1	2	Bacteria_Proteobacteria_Alphaproteobacteria_Rhodobacterales_Rhodobacteraceae_Rubellimicrobium_Rubellimicrobium thermophilum
RS_GCF_000473225.1	2	Bacteria_Proteobacteria_Alphaproteobacteria_Rhodobacterales_Rhodobacteraceae_Sedimentitalea_Sedimentitalea nanhaiensis
RS_GCF_000474945.1	2	Bacteria_Proteobacteria_Gammaproteobacteria_Nevskiales_Nevskiaceae_Solimonas_Solimonas soli
RS_GCF_000243415.2	2	Bacteria_Actinobacteriota_Actinobacteria_Mycobacteriales_Mycobacteriaceae_Mycolicibacterium_Mycolicibacterium tusciae_A
RS_GCF_000768555.3	2	Bacteria_Proteobacteria_Alphaproteobacteria_Rhodobacterales_Rhodobacteraceae_Roseovarius_Roseovarius mucosus
RS_GCF_000504185.2	2	Bacteria_Proteobacteria_Alphaproteobacteria_Rhodobacterales_Rhodobacteraceae_Sagittula_Sagittula sp000504185
RS_GCF_001546115.1	2	Bacteria_Proteobacteria_Alphaproteobacteria_Rhodobacterales_Rhodobacteraceae_Paracoccus_Paracoccus aminovorans_B
RS_GCF_002233755.1	2	Bacteria_Proteobacteria_Gammaproteobacteria_Pseudomonadales_Moraxellaceae_Acinetobacter_Acinetobacter piscicola
RS_GCF_002723615.1	2	Bacteria_Proteobacteria_Alphaproteobacteria_Rhodobacterales_Rhodobacteraceae_Limimaricola_Limimaricola cinnabarinus_B
RS_GCF_002744735.1	2	Bacteria_Proteobacteria_Gammaproteobacteria_Pseudomonadales_Oleiphilaceae_Marinobacter_Marinobacter guineae
RS_GCF_002744715.1	2	Bacteria_Proteobacteria_Gammaproteobacteria_Pseudomonadales_Oleiphilaceae_Marinobacter_Marinobacter sp002744715
RS_GCF_001292625.1	2	Bacteria_Proteobacteria_Alphaproteobacteria_Rhodobacterales_Rhodobacteraceae_Shimia_Shimia sp001292625
RS_GCF_001441615.1	2	Bacteria_Proteobacteria_Alphaproteobacteria_Rhodobacterales_Rhodobacteraceae_Roseovarius_Roseovarius atlanticus
RS_GCF_001021505.1	2	Bacteria_Actinobacteriota_Actinobacteria_Mycobacteriales_Mycobacteriaceae_Mycolicibacter_Mycolicibacter heraklionensis_B
RS_GCF_001038505.1	2	Bacteria_Proteobacteria_Alphaproteobacteria_Rhodobacterales_Rhodobacteraceae_Puniceibacterium_Puniceibacterium sp001038505
RS_GCF_001447195.1	2	Bacteria_Proteobacteria_Gammaproteobacteria_Burkholderiales_Burkholderiaceae_Aquabacterium_Aquabacterium parvum
RS_GCF_001078595.1	2	Bacteria_Proteobacteria_Alphaproteobacteria_Rhodobacterales_Rhodobacteraceae_Rhodobacter_B_Rhodobacter_B lobularis
RS_GCF_001202025.1	2	Bacteria_Proteobacteria_Alphaproteobacteria_Rhodobacterales_Rhodobacteraceae_Pseudorhodobacter_Pseudorhodobacter aquimaris
RS_GCF_001202035.1	2	Bacteria_Proteobacteria_Alphaproteobacteria_Rhodobacterales_Rhodobacteraceae_Pseudorhodobacter_Pseudorhodobacter wandonensis
RS_GCF_001294535.1	2	Bacteria_Proteobacteria_Alphaproteobacteria_Rhodobacterales_Rhodobacteraceae_Pseudorhodobacter_A_Pseudorhodobacter_A psychrotolerans
RS_GCF_001420005.1	2	Bacteria_Proteobacteria_Alphaproteobacteria_Rhodobacterales_Rhodobacteraceae_Loktanella_Loktanella sp001420005
RS_GCF_001419985.1	2	Bacteria_Proteobacteria_Alphaproteobacteria_Rhodobacterales_Rhodobacteraceae_Yoonia_Yoonia sp001419985
RS_GCF_001307765.1	2	Bacteria_Proteobacteria_Alphaproteobacteria_Rhodobacterales_Rhodobacteraceae_Aliiroseovarius_Aliiroseovarius crassostreae
RS_GCF_001417955.2	2	Bacteria_Actinobacteriota_Actinobacteria_Mycobacteriales_Mycobacteriaceae_Mycobacterium_Mycobacterium gordonae_B
RS_GCF_001427795.1	2	Bacteria_Actinobacteriota_Actinobacteria_Propionibacteriales_Nocardioidaceae_Nocardioides_Nocardioides sp001427795
RS_GCF_001428565.1	2	Bacteria_Actinobacteriota_Actinobacteria_Propionibacteriales_Nocardioidaceae_Nocardioides_Nocardioides sp001428565
RS_GCF_001428825.1	2	Bacteria_Actinobacteriota_Actinobacteria_Propionibacteriales_Nocardioidaceae_Nocardioides_Nocardioides sp001428825
RS_GCF_001428895.1	2	Bacteria_Actinobacteriota_Actinobacteria_Mycobacteriales_Mycobacteriaceae_Mycolicibacterium_Mycolicibacterium sp001428895
RS_GCF_001426185.1	2	Bacteria_Actinobacteriota_Actinobacteria_Mycobacteriales_Mycobacteriaceae_Rhodococcus_Rhodococcus sp001426185
RS_GCF_001428285.1	2	Bacteria_Actinobacteriota_Actinobacteria_Mycobacteriales_Mycobacteriaceae_Mycolicibacterium_Mycolicibacterium sp001428285
RS_GCF_001545925.1	2	Bacteria_Actinobacteriota_Actinobacteria_Mycobacteriales_Mycobacteriaceae_Mycolicibacterium_Mycolicibacterium sp001545925
RS_GCF_001457615.1	2	Bacteria_Proteobacteria_Gammaproteobacteria_Pseudomonadales_Pseudomonadaceae_Pseudomonas_Pseudomonas aeruginosa
RS_GCF_900005615.1	2	Bacteria_Proteobacteria_Alphaproteobacteria_Rhodobacterales_Rhodobacteraceae_Paracoccus_Paracoccus aminovorans
RS_GCF_001482405.1	2	Bacteria_Proteobacteria_Alphaproteobacteria_Rhodobacterales_Rhodobacteraceae_Ponticoccus_Ponticoccus marisrubri
RS_GCF_001646655.1	2	Bacteria_Actinobacteriota_Actinobacteria_Mycobacteriales_Mycobacteriaceae_Rhodococcus_Rhodococcus gordoniae
RS_GCF_001500125.1	2	Bacteria_Actinobacteriota_Actinobacteria_Mycobacteriales_Mycobacteriaceae_Mycolicibacterium_Mycolicibacterium sp001500125
RS_GCF_001620365.2	2	Bacteria_Actinobacteriota_Actinobacteria_Mycobacteriales_Pseudonocardiaceae_Amycolatopsis_Amycolatopsis keratiniphila
RS_GCF_002101595.1	2	Bacteria_Actinobacteriota_Actinobacteria_Mycobacteriales_Mycobacteriaceae_Mycobacterium_Mycobacterium celatum
RS_GCF_002102065.1	2	Bacteria_Actinobacteriota_Actinobacteria_Mycobacteriales_Mycobacteriaceae_Mycolicibacterium_Mycolicibacterium conceptionense
RS_GCF_002101675.1	2	Bacteria_Actinobacteriota_Actinobacteria_Mycobacteriales_Mycobacteriaceae_Mycobacterium_Mycobacterium gordonae
RS_GCF_002102225.1	2	Bacteria_Actinobacteriota_Actinobacteria_Mycobacteriales_Mycobacteriaceae_Mycobacterium_Mycobacterium interjectum_B
RS_GCF_002101705.1	2	Bacteria_Actinobacteriota_Actinobacteria_Mycobacteriales_Mycobacteriaceae_Mycolicibacterium_Mycolicibacterium iranicum
RS_GCF_002101745.1	2	Bacteria_Actinobacteriota_Actinobacteria_Mycobacteriales_Mycobacteriaceae_Mycobacterium_Mycobacterium kubicae
RS_GCF_002102265.1	2	Bacteria_Actinobacteriota_Actinobacteria_Mycobacteriales_Mycobacteriaceae_Mycolicibacter_Mycolicibacter longobardus
RS_GCF_002101775.1	2	Bacteria_Actinobacteriota_Actinobacteria_Mycobacteriales_Mycobacteriaceae_Mycolicibacter_Mycolicibacter nonchromogenicus
RS_GCF_002101785.1	2	Bacteria_Actinobacteriota_Actinobacteria_Mycobacteriales_Mycobacteriaceae_Mycobacterium_Mycobacterium palustre
RS_GCF_002101815.1	2	Bacteria_Actinobacteriota_Actinobacteria_Mycobacteriales_Mycobacteriaceae_Mycobacterium_Mycobacterium paraense
RS_GCF_002101885.1	2	Bacteria_Actinobacteriota_Actinobacteria_Mycobacteriales_Mycobacteriaceae_Mycolicibacter_Mycolicibacter senuensis
RS_GCF_002101905.1	2	Bacteria_Actinobacteriota_Actinobacteria_Mycobacteriales_Mycobacteriaceae_Mycobacterium_Mycobacterium shimoidei
RS_GCF_002101955.1	2	Bacteria_Actinobacteriota_Actinobacteria_Mycobacteriales_Mycobacteriaceae_Mycolicibacter_Mycolicibacter terrae
RS_GCF_002102395.1	2	Bacteria_Actinobacteriota_Actinobacteria_Mycobacteriales_Mycobacteriaceae_Mycolicibacillus_Mycolicibacillus trivialis
RS_GCF_001646785.1	2	Bacteria_Actinobacteriota_Actinobacteria_Mycobacteriales_Mycobacteriaceae_Rhodococcus_Rhodococcus phenolicus
RS_GCF_001550095.1	2	Bacteria_Proteobacteria_Alphaproteobacteria_Rhodobacterales_Rhodobacteraceae_Celeribacter_Celeribacter ethanolicus
RS_GCF_900078685.2	2	Bacteria_Actinobacteriota_Actinobacteria_Mycobacteriales_Mycobacteriaceae_Mycolicibacter_Mycolicibacter icosiumassiliensis
RS_GCF_900078675.2	2	Bacteria_Actinobacteriota_Actinobacteria_Mycobacteriales_Mycobacteriaceae_Mycobacterium_Mycobacterium interjectum
RS_GCF_900078775.1	2	Bacteria_Actinobacteriota_Actinobacteria_Mycobacteriales_Mycobacteriaceae_Mycolicibacterium_Mycolicibacterium aurum_A
RS_GCF_900090195.1	2	Bacteria_Proteobacteria_Gammaproteobacteria_Burkholderiales_Burkholderiaceae_Variovorax_Variovorax sp900090195
RS_GCF_900105995.1	2	Bacteria_Proteobacteria_Gammaproteobacteria_Pseudomonadales_Pseudomonadaceae_Pseudomonas_E_Pseudomonas_E pohangensis
RS_GCF_900157385.1	2	Bacteria_Actinobacteriota_Actinobacteria_Mycobacteriales_Mycobacteriaceae_Mycobacterium_Mycobacterium sp900157385
RS_GCF_900188315.1	2	Bacteria_Proteobacteria_Gammaproteobacteria_Pseudomonadales_Oleiphilaceae_Marinobacter_Marinobacter sp900188315
RS_GCF_900187265.1	2	Bacteria_Actinobacteriota_Actinobacteria_Mycobacteriales_Mycobacteriaceae_Rhodococcus_Rhodococcus rhodochrous
RS_GCF_900187065.1	2	Bacteria_Actinobacteriota_Actinobacteria_Mycobacteriales_Mycobacteriaceae_Mycolicibacterium_Mycolicibacterium thermoresistibile
RS_GCF_001632895.1	2	Bacteria_Actinobacteriota_Actinobacteria_Mycobacteriales_Mycobacteriaceae_Mycobacterium_Mycobacterium kansasii_C
RS_GCF_001632885.1	2	Bacteria_Actinobacteriota_Actinobacteria_Mycobacteriales_Mycobacteriaceae_Mycobacterium_Mycobacterium kansasii_A
RS_GCF_001650495.1	2	Bacteria_Actinobacteriota_Actinobacteria_Mycobacteriales_Mycobacteriaceae_Mycolicibacterium_Mycolicibacterium iranicum_A
RS_GCF_001634775.1	2	Bacteria_Proteobacteria_Alphaproteobacteria_Rhodobacterales_Rhodobacteraceae_Sulfitobacter_Sulfitobacter sp001634775
RS_GCF_001634885.1	2	Bacteria_Proteobacteria_Alphaproteobacteria_Rhodobacterales_Rhodobacteraceae_Sulfitobacter_Sulfitobacter sp001634885
RS_GCF_001635605.1	2	Bacteria_Proteobacteria_Alphaproteobacteria_Rhodobacterales_Rhodobacteraceae_Sulfitobacter_Sulfitobacter sp001635605
RS_GCF_001717765.1	2	Bacteria_Proteobacteria_Gammaproteobacteria_Pseudomonadales_Oleiphilaceae_Marinobacter_Marinobacter adhaerens_A
RS_GCF_001650895.1	2	Bacteria_Proteobacteria_Alphaproteobacteria_Rhodobacterales_Rhodobacteraceae_EhC02_EhC02 sp001650895
RS_GCF_001650875.1	2	Bacteria_Proteobacteria_Alphaproteobacteria_Rhodobacterales_Rhodobacteraceae_Sulfitobacter_Sulfitobacter sp001650875
RS_GCF_001650845.1	2	Bacteria_Proteobacteria_Alphaproteobacteria_Rhodobacterales_Rhodobacteraceae_EhC01_EhC01 sp001650845
RS_GCF_001650915.1	2	Bacteria_Proteobacteria_Gammaproteobacteria_Pseudomonadales_Oleiphilaceae_Marinobacter_Marinobacter sp001650915
RS_GCF_001650955.1	2	Bacteria_Proteobacteria_Alphaproteobacteria_Sphingomonadales_Sphingomonadaceae_Sphingorhabdus_Sphingorhabdus sp001650955
RS_GCF_001667185.1	2	Bacteria_Actinobacteriota_Actinobacteria_Mycobacteriales_Mycobacteriaceae_Mycobacterium_Mycobacterium sp001667185
RS_GCF_001667115.1	2	Bacteria_Actinobacteriota_Actinobacteria_Mycobacteriales_Mycobacteriaceae_Mycobacterium_Mycobacterium sp001667115
RS_GCF_001667375.1	2	Bacteria_Actinobacteriota_Actinobacteria_Mycobacteriales_Mycobacteriaceae_Mycolicibacter_Mycolicibacter sinensis_A
RS_GCF_001667015.1	2	Bacteria_Actinobacteriota_Actinobacteria_Mycobacteriales_Mycobacteriaceae_Mycobacterium_Mycobacterium sp001667015
RS_GCF_001667945.1	2	Bacteria_Actinobacteriota_Actinobacteria_Mycobacteriales_Mycobacteriaceae_Mycolicibacter_Mycolicibacter sinensis_B
RS_GCF_001672775.1	2	Bacteria_Actinobacteriota_Actinobacteria_Mycobacteriales_Mycobacteriaceae_Mycobacterium_Mycobacterium kyorinense_A
RS_GCF_001672815.1	2	Bacteria_Actinobacteriota_Actinobacteria_Mycobacteriales_Mycobacteriaceae_Mycobacterium_Mycobacterium sp001672815
RS_GCF_001668675.1	2	Bacteria_Actinobacteriota_Actinobacteria_Mycobacteriales_Mycobacteriaceae_Mycobacterium_Mycobacterium asiaticum_D
RS_GCF_001672915.1	2	Bacteria_Actinobacteriota_Actinobacteria_Mycobacteriales_Mycobacteriaceae_Mycobacterium_Mycobacterium sp001672915
RS_GCF_001673105.1	2	Bacteria_Actinobacteriota_Actinobacteria_Mycobacteriales_Mycobacteriaceae_Mycolicibacter_Mycolicibacter heraklionensis
RS_GCF_001668625.1	2	Bacteria_Actinobacteriota_Actinobacteria_Mycobacteriales_Mycobacteriaceae_Mycolicibacillus_Mycolicibacillus sp001668625
RS_GCF_001673255.1	2	Bacteria_Actinobacteriota_Actinobacteria_Mycobacteriales_Mycobacteriaceae_Mycobacterium_Mycobacterium gordonae_A
RS_GCF_001673315.1	2	Bacteria_Actinobacteriota_Actinobacteria_Mycobacteriales_Mycobacteriaceae_Mycobacterium_Mycobacterium asiaticum_B
RS_GCF_001673405.1	2	Bacteria_Actinobacteriota_Actinobacteria_Mycobacteriales_Mycobacteriaceae_Mycobacterium_Mycobacterium sp001673405
RS_GCF_001673535.1	2	Bacteria_Actinobacteriota_Actinobacteria_Mycobacteriales_Mycobacteriaceae_Mycobacterium_Mycobacterium sp001673535
RS_GCF_001668615.1	2	Bacteria_Actinobacteriota_Actinobacteria_Mycobacteriales_Mycobacteriaceae_Mycolicibacterium_Mycolicibacterium sp001668615
RS_GCF_001673635.1	2	Bacteria_Actinobacteriota_Actinobacteria_Mycobacteriales_Mycobacteriaceae_Mycobacterium_Mycobacterium asiaticum_C
RS_GCF_001665295.1	2	Bacteria_Actinobacteriota_Actinobacteria_Mycobacteriales_Mycobacteriaceae_Mycobacterium_Mycobacterium sp001665295
RS_GCF_001665395.1	2	Bacteria_Actinobacteriota_Actinobacteria_Mycobacteriales_Mycobacteriaceae_Mycobacterium_Mycobacterium sp001665395
RS_GCF_001665785.1	2	Bacteria_Actinobacteriota_Actinobacteria_Mycobacteriales_Mycobacteriaceae_Mycolicibacterium_Mycolicibacterium peregrinum_A
RS_GCF_001665685.1	2	Bacteria_Actinobacteriota_Actinobacteria_Mycobacteriales_Mycobacteriaceae_Mycolicibacterium_Mycolicibacterium sp001665685
RS_GCF_002013465.1	2	Bacteria_Actinobacteriota_Actinobacteria_Mycobacteriales_Mycobacteriaceae_Mycobacteroides_Mycobacteroides sp002013465
RS_GCF_001854655.1	2	Bacteria_Actinobacteriota_Actinobacteria_Frankiales_Frankiaceae_Frankia_Frankia sp001854655
RS_GCF_001719615.1	2	Bacteria_Proteobacteria_Alphaproteobacteria_Rhodobacterales_Rhodobacteraceae_Neptunicoccus_Neptunicoccus sediminis
RS_GCF_001870675.1	2	Bacteria_Proteobacteria_Alphaproteobacteria_Rhodobacterales_Rhodobacteraceae_Roseinatronobacter_Roseinatronobacter thiooxidans
RS_GCF_002095395.1	2	Bacteria_Actinobacteriota_Actinobacteria_Mycobacteriales_Mycobacteriaceae_Williamsia_Williamsia sp002095395
RS_GCF_001942305.1	2	Bacteria_Actinobacteriota_Actinobacteria_Mycobacteriales_Pseudonocardiaceae_Prauserella_Prauserella sp001942305
RS_GCF_001890925.1	2	Bacteria_Proteobacteria_Alphaproteobacteria_Rhodobacterales_Rhodobacteraceae_Planktotalea_Planktotalea frisia
RS_GCF_001982605.1	2	Bacteria_Proteobacteria_Gammaproteobacteria_Pseudomonadales_Moraxellaceae_Alkanindiges_Alkanindiges sp001982605
RS_GCF_001854525.1	2	Bacteria_Actinobacteriota_Actinobacteria_Mycobacteriales_Mycobacteriaceae_Mycobacterium_A_Mycobacterium_A talmoniae
RS_GCF_001879695.1	2	Bacteria_Proteobacteria_Alphaproteobacteria_Rhodobacterales_Rhodobacteraceae_Nioella_Nioella sediminis
RS_GCF_001879715.1	2	Bacteria_Proteobacteria_Alphaproteobacteria_Rhodobacterales_Rhodobacteraceae_Nioella_Nioella nitratireducens
RS_GCF_001907655.1	2	Bacteria_Actinobacteriota_Actinobacteria_Mycobacteriales_Mycobacteriaceae_Mycolicibacterium_Mycolicibacterium diernhoferi
RS_GCF_002020135.1	2	Bacteria_Proteobacteria_Alphaproteobacteria_Rhodobacterales_Rhodobacteraceae_Thioclava_Thioclava marina
RS_GCF_002020355.1	2	Bacteria_Proteobacteria_Alphaproteobacteria_Rhodobacterales_Rhodobacteraceae_Thioclava_Thioclava sediminum
RS_GCF_002094885.1	2	Bacteria_Proteobacteria_Alphaproteobacteria_Rhodobacterales_Rhodobacteraceae_HLUCCA08_HLUCCA08 sp002094885
RS_GCF_002150005.2	2	Bacteria_Proteobacteria_Alphaproteobacteria_Rhodobacterales_Rhodobacteraceae_Marivivens_Marivivens niveibacter
RS_GCF_002105285.1	2	Bacteria_Proteobacteria_Alphaproteobacteria_Rhodobacterales_Rhodobacteraceae_Planktotalea_Planktotalea arctica
RS_GCF_002086455.1	2	Bacteria_Actinobacteriota_Actinobacteria_Mycobacteriales_Mycobacteriaceae_Mycolicibacter_Mycolicibacter algericus
RS_GCF_002086635.1	2	Bacteria_Actinobacteriota_Actinobacteria_Mycobacteriales_Mycobacteriaceae_Mycobacterium_Mycobacterium alsense
RS_GCF_002086115.1	2	Bacteria_Actinobacteriota_Actinobacteria_Mycobacteriales_Mycobacteriaceae_Mycolicibacterium_Mycolicibacterium bacteremicum
RS_GCF_002086275.1	2	Bacteria_Actinobacteriota_Actinobacteria_Mycobacteriales_Mycobacteriaceae_Mycobacterium_Mycobacterium intermedium
RS_GCF_002086285.1	2	Bacteria_Actinobacteriota_Actinobacteria_Mycobacteriales_Mycobacteriaceae_Mycolicibacter_Mycolicibacter kumamotonensis
RS_GCF_002086815.1	2	Bacteria_Actinobacteriota_Actinobacteria_Mycobacteriales_Mycobacteriaceae_Mycolicibacterium_Mycolicibacterium parafortuitum
RS_GCF_002086675.1	2	Bacteria_Actinobacteriota_Actinobacteria_Mycobacteriales_Mycobacteriaceae_Mycobacterium_Mycobacterium persicum
RS_GCF_002086795.1	2	Bacteria_Actinobacteriota_Actinobacteria_Mycobacteriales_Mycobacteriaceae_Mycolicibacterium_Mycolicibacterium tusciae
RS_GCF_002085925.1	2	Bacteria_Proteobacteria_Alphaproteobacteria_Rhodobacterales_Rhodobacteraceae_Thioclava_Thioclava electrotropha
RS_GCF_002104795.1	2	Bacteria_Actinobacteriota_Actinobacteria_Mycobacteriales_Mycobacteriaceae_Mycolicibacillus_Mycolicibacillus koreensis
RS_GCF_002165305.1	2	Bacteria_Proteobacteria_Gammaproteobacteria_Pseudomonadales_Moraxellaceae_Acinetobacter_Acinetobacter sp002165305
RS_GCF_002864685.1	2	Bacteria_Proteobacteria_Gammaproteobacteria_Pseudomonadales_Alcanivoracaceae_Alcanivorax_Alcanivorax mobilis
RS_GCF_002751875.1	2	Bacteria_Proteobacteria_Alphaproteobacteria_Rhodobacterales_Rhodobacteraceae_Oceaniglobus_Oceaniglobus indicus
RS_GCF_002250655.1	2	Bacteria_Actinobacteriota_Actinobacteria_Mycobacteriales_Mycobacteriaceae_Mycolicibacterium_Mycolicibacterium sphagni
RS_GCF_002811845.1	2	Bacteria_Spirochaetota_Leptospirae_Leptospirales_Leptospiraceae_Leptospira_Leptospira sp002811845
RS_GCF_002304225.1	2	Bacteria_Proteobacteria_Gammaproteobacteria_Pseudomonadales_Pseudomonadaceae_Pseudomonas_E_Pseudomonas_E sp002304225
RS_GCF_002289575.1	2	Bacteria_Actinobacteriota_Actinobacteria_Mycobacteriales_Mycobacteriaceae_Dietzia_Dietzia natronolimnaea
RS_GCF_002358085.1	2	Bacteria_Proteobacteria_Alphaproteobacteria_Rhodobacterales_Rhodobacteraceae_Thioclava_Thioclava arenosa
RS_GCF_002592005.1	2	Bacteria_Actinobacteriota_Actinobacteria_Mycobacteriales_Mycobacteriaceae_Mycolicibacterium_Mycolicibacterium sp002592005
RS_GCF_900215355.1	2	Bacteria_Proteobacteria_Alphaproteobacteria_Rhodobacterales_Rhodobacteraceae_Pseudooceanicola_Pseudooceanicola antarcticus
RS_GCF_900302485.1	2	Bacteria_Proteobacteria_Alphaproteobacteria_Rhodobacterales_Rhodobacteraceae_Aliiroseovarius_Aliiroseovarius pelagivivens
RS_GCF_900302505.1	2	Bacteria_Proteobacteria_Alphaproteobacteria_Rhodobacterales_Rhodobacteraceae_Primorskyibacter_Primorskyibacter insulae
RS_GCF_900302465.1	2	Bacteria_Proteobacteria_Alphaproteobacteria_Rhodobacterales_Rhodobacteraceae_Ascidiaceihabitans_Ascidiaceihabitans donghaensis
RS_GCF_900302445.1	2	Bacteria_Proteobacteria_Alphaproteobacteria_Rhodobacterales_Rhodobacteraceae_Palleronia_Palleronia abyssalis
RS_GCF_900302455.1	2	Bacteria_Proteobacteria_Alphaproteobacteria_Rhodobacterales_Rhodobacteraceae_Ruegeria_E_Ruegeria_E mediterranea
RS_GCF_900406815.1	2	Bacteria_Proteobacteria_Gammaproteobacteria_Pseudomonadales_Moraxellaceae_Acinetobacter_Acinetobacter haemolyticus_A
RS_GCF_002553585.1	2	Bacteria_Actinobacteriota_Actinobacteria_Mycobacteriales_Mycobacteriaceae_Mycolicibacterium_Mycolicibacterium duvalii
RS_GCF_002887815.1	2	Bacteria_Actinobacteriota_Actinobacteria_Mycobacteriales_Mycobacteriaceae_Mycolicibacterium_Mycolicibacterium sp002887815
RS_GCF_002563775.1	2	Bacteria_Proteobacteria_Alphaproteobacteria_Rhodobacterales_Rhodobacteraceae_Thioclava_Thioclava sp002563775
RS_GCF_002925845.1	2	Bacteria_Proteobacteria_Alphaproteobacteria_Rhodobacterales_Rhodobacteraceae_Roseovarius_Roseovarius nitratireducens
RS_GCF_002735905.1	2	Bacteria_Actinobacteriota_Actinobacteria_Mycobacteriales_Mycobacteriaceae_Williamsia_Williamsia muralis_A
RS_GCF_002797755.1	2	Bacteria_Proteobacteria_Alphaproteobacteria_Rhodobacterales_Rhodobacteraceae_Brevirhabdus_Brevirhabdus pacifica
RS_GCF_002794355.1	2	Bacteria_Proteobacteria_Alphaproteobacteria_Rhodobacterales_Rhodobacteraceae_XJSP_XJSP sp002794355
RS_GCF_002786295.1	2	Bacteria_Proteobacteria_Alphaproteobacteria_Rhodobacterales_Rhodobacteraceae_Pseudooceanicola_Pseudooceanicola marinus
RS_GCF_002797915.1	2	Bacteria_Proteobacteria_Alphaproteobacteria_Rhodobacterales_Rhodobacteraceae_Yoonia_Yoonia maricola
RS_GCF_002834145.1	2	Bacteria_Proteobacteria_Alphaproteobacteria_Rhodobacterales_Rhodobacteraceae_Roseovarius_Roseovarius salinarum
RS_GCF_002871005.1	2	Bacteria_Proteobacteria_Alphaproteobacteria_Rhodobacterales_Rhodobacteraceae_Defluviimonas_A_Defluviimonas_A sp002871005
RS_GCF_002838065.1	2	Bacteria_Actinobacteriota_Actinobacteria_Mycobacteriales_Mycobacteriaceae_Mycolicibacterium_Mycolicibacterium sp002838065
RS_GCF_002846615.1	2	Bacteria_Actinobacteriota_Actinobacteria_Mycobacteriales_Pseudonocardiaceae_Amycolatopsis_Amycolatopsis niigatensis
RS_GCF_002900965.1	2	Bacteria_Proteobacteria_Alphaproteobacteria_Rhodobacterales_Rhodobacteraceae_XJSP_XJSP sp002900965
RS_GCF_002900975.1	2	Bacteria_Proteobacteria_Alphaproteobacteria_Rhodobacterales_Rhodobacteraceae_Tabrizicola_Tabrizicola aquatica
RS_GCF_002933395.1	2	Bacteria_Proteobacteria_Alphaproteobacteria_Rhodobacterales_Rhodobacteraceae_Yoonia_Yoonia maritima_A
RS_GCF_002946335.1	2	Bacteria_Actinobacteriota_Actinobacteria_Mycobacteriales_Mycobacteriaceae_Mycolicibacterium_Mycolicibacterium sp002946335
RS_GCF_002869745.1	2	Bacteria_Proteobacteria_Alphaproteobacteria_Rhodobacterales_Rhodobacteraceae_Kandeliimicrobium_Kandeliimicrobium roseum
RS_GCF_002917925.1	2	Bacteria_Proteobacteria_Alphaproteobacteria_Rhodobacterales_Rhodobacteraceae_Roseovarius_Roseovarius confluentis
RS_GCF_002927635.1	2	Bacteria_Proteobacteria_Alphaproteobacteria_Rhodobacterales_Rhodobacteraceae_Albidovulum_Albidovulum inexpectatum
RS_GCF_002933275.1	2	Bacteria_Proteobacteria_Gammaproteobacteria_Pseudomonadales_Oleiphilaceae_Marinobacter_Marinobacter sp002933275
RS_GCF_002943415.1	2	Bacteria_Proteobacteria_Gammaproteobacteria_Pseudomonadales_Moraxellaceae_Perlucidibaca_Perlucidibaca sp002943415
RS_GCF_002973535.1	2	Bacteria_Proteobacteria_Alphaproteobacteria_Rhodobacterales_Rhodobacteraceae_Defluviimonas_Defluviimonas denitrificans
RS_GCF_003003285.1	2	Bacteria_Proteobacteria_Alphaproteobacteria_Rhodobacterales_Rhodobacteraceae_Yoonia_Yoonia maritima
RS_GCF_003031585.1	2	Bacteria_Proteobacteria_Alphaproteobacteria_Rhodobacterales_Rhodobacteraceae_Halocynthiibacter_Halocynthiibacter sp003031585
RS_GCF_003007715.1	2	Bacteria_Proteobacteria_Gammaproteobacteria_Pseudomonadales_Oleiphilaceae_Marinobacter_Marinobacter shengliensis
RS_GCF_003014475.1	2	Bacteria_Proteobacteria_Alphaproteobacteria_Rhodobacterales_Rhodobacteraceae_Shimia_Shimia abyssi
RS_GCF_003046545.1	2	Bacteria_Proteobacteria_Alphaproteobacteria_Rhodobacterales_Rhodobacteraceae_Rhodovulum_Rhodovulum imhoffii
RS_GCF_003057885.1	2	Bacteria_Proteobacteria_Alphaproteobacteria_Rhodobacterales_Rhodobacteraceae_YLY08_YLY08 sp003057885
RS_GCF_003060885.1	2	Bacteria_Proteobacteria_Gammaproteobacteria_Pseudomonadales_Pseudomonadaceae_Pseudomonas_E_Pseudomonas_E sp003060885
RS_GCF_003050785.1	2	Bacteria_Proteobacteria_Alphaproteobacteria_Rhodobacterales_Rhodobacteraceae_Celeribacter_Celeribacter persicus
RS_GCF_003053885.1	2	Bacteria_Actinobacteriota_Actinobacteria_Propionibacteriales_Nocardioidaceae_Nocardioides_Nocardioides sp003053885
RS_GCF_003054165.1	2	Bacteria_Actinobacteriota_Actinobacteria_Propionibacteriales_Nocardioidaceae_Nocardioides_Nocardioides sp003054165
RS_GCF_003054195.1	2	Bacteria_Proteobacteria_Alphaproteobacteria_Rhodobacterales_Rhodobacteraceae_Gemmobacter_Gemmobacter caeni
RS_GCF_003054285.1	2	Bacteria_Proteobacteria_Alphaproteobacteria_Rhodobacterales_Rhodobacteraceae_Litoreibacter_Litoreibacter ponti
RS_GCF_003054325.1	2	Bacteria_Proteobacteria_Alphaproteobacteria_Rhodobacterales_Rhodobacteraceae_Sulfitobacter_Sulfitobacter mediterraneus
RS_GCF_003058085.1	2	Bacteria_Proteobacteria_Alphaproteobacteria_Rhodobacterales_Rhodobacteraceae_Yoonia_Yoonia sediminilitoris
RS_GCF_003072065.1	2	Bacteria_Proteobacteria_Alphaproteobacteria_Rhodobacterales_Rhodobacteraceae_Octadecabacter_Octadecabacter sp003072065
RS_GCF_003072125.1	2	Bacteria_Proteobacteria_Alphaproteobacteria_Rhodobacterales_Rhodobacteraceae_Roseovarius_Roseovarius sp003072125
RS_GCF_003129565.1	2	Bacteria_Proteobacteria_Alphaproteobacteria_Rhodobacterales_Rhodobacteraceae_HLUCCA08_HLUCCA08 sp003129565
RS_GCF_003122205.1	2	Bacteria_Proteobacteria_Alphaproteobacteria_Rhodobacterales_Rhodobacteraceae_QEYE01_QEYE01 sp003122205
RS_GCF_003122245.1	2	Bacteria_Proteobacteria_Alphaproteobacteria_Rhodobacterales_Rhodobacteraceae_Roseovarius_Roseovarius sp003122245
RS_GCF_003148775.1	2	Bacteria_Proteobacteria_Alphaproteobacteria_Rhodobacterales_Rhodobacteraceae_Roseicyclus_Roseicyclus mahoneyensis
RS_GCF_003173035.1	2	Bacteria_Proteobacteria_Alphaproteobacteria_Zavarziniales_Zavarziniaceae_Zavarzinia_Zavarzinia compransoris_A
RS_GCF_003173055.1	2	Bacteria_Proteobacteria_Alphaproteobacteria_Zavarziniales_Zavarziniaceae_Zavarzinia_Zavarzinia compransoris
RS_GCF_003194585.1	2	Bacteria_Actinobacteriota_Actinobacteria_Propionibacteriales_Nocardioidaceae_Nocardioides_Nocardioides daejeonensis
RS_GCF_003201205.1	2	Bacteria_Proteobacteria_Gammaproteobacteria_Nevskiales_Nevskiaceae_Sinimarinibacterium_Sinimarinibacterium flocculans
RS_GCF_003201935.1	2	Bacteria_Proteobacteria_Alphaproteobacteria_Rhodobacterales_Rhodobacteraceae_Yoonia_Yoonia sp003201935
RS_GCF_003208435.1	2	Bacteria_Proteobacteria_Alphaproteobacteria_Rhodobacterales_Rhodobacteraceae_Pelagimonas_Pelagimonas varians
RS_GCF_003234055.1	2	Bacteria_Proteobacteria_Gammaproteobacteria_Pseudomonadales_Pseudomonadaceae_Pseudomonas_F_Pseudomonas_F sp003234055
RS_GCF_003258925.1	2	Bacteria_Proteobacteria_Alphaproteobacteria_Rhodobacterales_Rhodobacteraceae_HLUCCO07_HLUCCO07 sp003258925
GB_GCA_900313025.1	2	Bacteria_Proteobacteria_Alphaproteobacteria_Rhodobacterales_Rhodobacteraceae_Pseudophaeobacter_Pseudophaeobacter sp900313025
GB_GCA_900313015.1	2	Bacteria_Proteobacteria_Alphaproteobacteria_Rhodobacterales_Rhodobacteraceae_OMPR01_OMPR01 sp900313015
GB_GCA_900313005.1	2	Bacteria_Proteobacteria_Alphaproteobacteria_Rhodobacterales_Rhodobacteraceae_Roseovarius_Roseovarius sp900313005
GB_GCA_002702745.1	2	Bacteria_Bacteroidota_Bacteroidia_Flavobacteriales_Flavobacteriaceae_MED-G13_MED-G13 sp002702745
GB_GCA_002700385.1	2	Bacteria_Proteobacteria_Gammaproteobacteria_Methylococcales_Cycloclasticaceae_Cycloclasticus_Cycloclasticus sp002700385
GB_GCA_002710305.1	2	Bacteria_Proteobacteria_Alphaproteobacteria_Rhodobacterales_Rhodobacteraceae_Nioella_Nioella sp002710305
GB_GCA_002706605.1	2	Bacteria_Proteobacteria_Alphaproteobacteria_Rhodobacterales_Rhodobacteraceae_GCA-2706605_GCA-2706605 sp002706605
GB_GCA_002708925.1	2	Bacteria_Proteobacteria_Alphaproteobacteria_Rhodobacterales_Rhodobacteraceae_Thalassobius_Thalassobius sp002708925
GB_GCA_002717955.1	2	Bacteria_Proteobacteria_Gammaproteobacteria_Pseudomonadales_Oleiphilaceae_Tamilnaduibacter_Tamilnaduibacter sp002717955
GB_GCA_002724925.1	2	Bacteria_Proteobacteria_Gammaproteobacteria_Pseudomonadales_Saccharospirillaceae_Oleibacter_Oleibacter sp002724925
GB_GCA_002726155.1	2	Bacteria_Proteobacteria_Gammaproteobacteria_Pseudomonadales_Alcanivoracaceae_Alcanivorax_Alcanivorax sp002726155
GB_GCA_002728355.1	2	Bacteria_Proteobacteria_Gammaproteobacteria_GCA-002705445_GCA-002716945_GCA-2728355_GCA-2728355 sp002728355
GB_GCA_002731875.1	2	Bacteria_Proteobacteria_Alphaproteobacteria_Rhodobacterales_Rhodobacteraceae_Sulfitobacter_Sulfitobacter sp002731875
GB_GCA_002591625.1	2	Bacteria_Proteobacteria_Gammaproteobacteria_Pseudomonadales_Porticoccaceae_TMED48_TMED48 sp002591625
GB_GCA_002746935.1	2	Bacteria_Proteobacteria_Alphaproteobacteria_Rhodobacterales_Rhodobacteraceae_HL-12_HL-12 sp002746935
GB_GCA_002748265.1	2	Bacteria_Proteobacteria_Alphaproteobacteria_Rhodobacterales_Rhodobacteraceae_GCA-2748265_GCA-2748265 sp002748265
GB_GCA_002840115.1	2	Bacteria_Proteobacteria_Gammaproteobacteria_Pseudomonadales_Alcanivoracaceae_PGZG01_PGZG01 sp002840115
GB_GCA_002842855.1	2	Bacteria_Proteobacteria_Alphaproteobacteria_Rhodobacterales_Rhodobacteraceae_Rhodobacter_D_Rhodobacter_D sp002842855
GB_GCA_002842835.1	2	Bacteria_Proteobacteria_Alphaproteobacteria_Rhodobacterales_Rhodobacteraceae_PHEG01_PHEG01 sp002842835
GB_GCA_002842985.1	2	Bacteria_Proteobacteria_Alphaproteobacteria_Rhodobacterales_Rhodobacteraceae_Roseovarius_Roseovarius sp002842985
GB_GCA_002863225.1	2	Bacteria_Actinobacteriota_Actinobacteria_Mycobacteriales_Mycobacteriaceae_Mycobacterium_Mycobacterium sp002863225
GB_GCA_003164135.1	2	Bacteria_Proteobacteria_Alphaproteobacteria_Acetobacterales_Acetobacteraceae_Acidocella_Acidocella sp003164135
GB_GCA_003030785.1	2	Bacteria_Proteobacteria_Gammaproteobacteria_Pseudomonadales_Oleiphilaceae_Marinobacter_Marinobacter sp003030785
GB_GCA_003076755.1	2	Bacteria_Proteobacteria_Alphaproteobacteria_Rhodobacterales_Rhodobacteraceae_Pararhodobacter_Pararhodobacter sp003076755
GB_GCA_003243455.1	2	Bacteria_Proteobacteria_Alphaproteobacteria_Rhodobacterales_Rhodobacteraceae_Rhodobacter_F_Rhodobacter_F sphaeroides
GB_GCA_003230835.1	2	Bacteria_Proteobacteria_Gammaproteobacteria_Pseudomonadales_HTCC2089_UBA4421_UBA4421 sp003230835
GB_GCA_003313245.1	2	Bacteria_Proteobacteria_Alphaproteobacteria_Rhodobacterales_Rhodobacteraceae_Pseudooceanicola_A_Pseudooceanicola_A sp003313245
GB_GCA_003284925.1	2	Bacteria_Actinobacteriota_Actinobacteria_Mycobacteriales_Mycobacteriaceae_Mycolicibacter_Mycolicibacter algericus_A
GB_GCA_003298505.1	2	Bacteria_Proteobacteria_Alphaproteobacteria_Rhodobacterales_Rhodobacteraceae_Roseovarius_Roseovarius sp003298505
GB_GCA_003290025.1	2	Bacteria_Proteobacteria_Alphaproteobacteria_Rhodobacterales_Rhodobacteraceae_Rhodobacter_E_Rhodobacter_E sp003290025
GB_GCA_003298775.1	2	Bacteria_Proteobacteria_Alphaproteobacteria_Rhodobacterales_Rhodobacteraceae_Rhodosalinus_Rhodosalinus sp003298775
GB_GCA_000293865.2	1	Bacteria_Proteobacteria_Gammaproteobacteria_Burkholderiales_Burkholderiaceae_Limnohabitans_Limnohabitans sp000293865
GB_GCA_000384995.1	1	Bacteria_Proteobacteria_Gammaproteobacteria_Pseudomonadales_Porticoccaceae_AAA300-D14_AAA300-D14 sp000384995
GB_GCA_000498115.1	1	Bacteria_Proteobacteria_Gammaproteobacteria_Burkholderiales_Burkholderiaceae_Burkholderia_Burkholderia cenocepacia_B
GB_GCA_000474175.2	1	Bacteria_Proteobacteria_Alphaproteobacteria_Sphingomonadales_Sphingomonadaceae_Sphingobium_Sphingobium barthaii
GB_GCA_001310715.1	1	Bacteria_Proteobacteria_Alphaproteobacteria_Rhizobiales_Stappiaceae_Pseudovibrio_Pseudovibrio sp001310715
GB_GCA_001310815.1	1	Bacteria_Proteobacteria_Alphaproteobacteria_Rhizobiales_Stappiaceae_Pseudovibrio_Pseudovibrio denitrificans
GB_GCA_001312565.1	1	Bacteria_Firmicutes_I_Bacilli_A_Paenibacillales_Paenibacillaceae_Paenibacillus_G_Paenibacillus_G sp001312565
GB_GCA_900067705.1	1	Bacteria_Actinobacteriota_Actinobacteria_Propionibacteriales_Nocardioidaceae_Nocardioides_A_Nocardioides_A massiliensis
GB_GCA_000263195.1	1	Bacteria_Bacteroidota_Bacteroidia_Cytophagales_Spirosomaceae_Emticicia_Emticicia oligotrophica
GB_GCA_001931535.1	1	Bacteria_Myxococcota_Polyangia_Polyangiales_Polyangiaceae_Minicystis_Minicystis rosea
GB_GCA_002291465.1	1	Bacteria_Actinobacteriota_Actinobacteria_Mycobacteriales_Mycobacteriaceae_Mycobacterium_Mycobacterium lepraemurium
GB_GCA_003290225.1	1	Bacteria_Proteobacteria_Gammaproteobacteria_Pseudomonadales_Pseudomonadaceae_Pseudomonas_E_Pseudomonas_E sp003290225
GB_GCA_003269425.1	1	Bacteria_Bacteroidota_Bacteroidia_Flavobacteriales_Flavobacteriaceae_Flagellimonas_Flagellimonas sp003269425
GB_GCA_002291955.1	1	Bacteria_Proteobacteria_Alphaproteobacteria_Rhodobacterales_Rhodobacteraceae_UBA996_UBA996 sp002291955
GB_GCA_002292365.1	1	Bacteria_Bacteroidota_Bacteroidia_Cytophagales_Cyclobacteriaceae_UBA4465_UBA4465 sp002292365
GB_GCA_002293185.1	1	Bacteria_Bacteroidota_Bacteroidia_Flavobacteriales_Crocinitomicaceae_UBA952_UBA952 sp002293185
GB_GCA_002294185.1	1	Bacteria_Proteobacteria_Alphaproteobacteria_Rhodobacterales_Rhodobacteraceae_Paracoccus_Paracoccus sp002294185
GB_GCA_002296035.1	1	Bacteria_Bacteroidota_Bacteroidia_Cytophagales_Cyclobacteriaceae_Fabibacter_Fabibacter sp002296035
GB_GCA_002296055.1	1	Bacteria_Proteobacteria_Gammaproteobacteria_Pseudomonadales_Pseudomonadaceae_Pseudomonas_D_Pseudomonas_D sp002296055
GB_GCA_002296655.1	1	Bacteria_Proteobacteria_Gammaproteobacteria_Pseudomonadales_Moraxellaceae_Acinetobacter_Acinetobacter sp002296655
GB_GCA_002298975.1	1	Bacteria_Proteobacteria_Gammaproteobacteria_Burkholderiales_Burkholderiaceae_Ralstonia_Ralstonia sp002298975
GB_GCA_002298335.1	1	Bacteria_Proteobacteria_Gammaproteobacteria_Pseudomonadales_Saccharospirillaceae_Oleibacter_Oleibacter sp002298335
[truncated: 1,696 more rows]

## Sheet: orders_alkB
Orders	Abundance	Percent
[truncated: 65 more rows]

## Sheet: ladA
geneId	gtdbId	gtdb_taxonomy
[truncated: 3,548 more rows]

## Sheet: unique_genomes_ladA
gtdbId	replicates	GTDB_taxonomy
[truncated: 2,299 more rows]

[truncated: 23 more sheets: Orders_ladA, xylX, unique_genomes_xylX, Orders_xylX, pheA, unique_genomes_pheA, Orders_pheA, todC1, unique_genomes_todC1, Orders_todC1, tmoA, unique_genoems_tmoA, Orders_tmoA, xylM, unique_genomes_xylM, Orders_xylM, bphA1, unique_genomes_bphA1, Orders_bphA1, ndoB …]
