# Supplementary material for: Genome-resolved analyses show an extensive diversification in key aerobic hydrocarbon-degrading enzymes across bacteria and archaea
Source: BMC Genomics. 2022 Oct 6;23:690. doi: 10.1186/s12864-022-08906-w (PMC9535955; doi:10.1186/s12864-022-08906-w)
Supplement: Supplementary file 7 — Additional file 7. [file 12864_2022_8906_MOESM7_ESM.xlsx]

## Sheet: Polycyclovorans_algicola_alkB
qseqid	sseqid	pident	length	mismatch	gapopen	qstart	qend	sstart	send	evalue	bitscore
NZ_JOMH01000001.1_1026-RS_GCF_000711245.1-Bacteria_Proteobacteria_Gammaproteobacteria_Nevskiales_Nevskiaceae_Polycyclovorans_Polycyclovorans_algicola	NZ_JOMH01000001.1_1026-RS_GCF_000711245.1-Bacteria_Proteobacteria_Gammaproteobacteria_Nevskiales_Nevskiaceae_Polycyclovorans_Polycyclovorans_algicola	100	387	0	0	1	387	1	387	0	795
NZ_JOMH01000001.1_1026-RS_GCF_000711245.1-Bacteria_Proteobacteria_Gammaproteobacteria_Nevskiales_Nevskiaceae_Polycyclovorans_Polycyclovorans_algicola	NZ_JOMH01000001.1_2800-RS_GCF_000711245.1-Bacteria_Proteobacteria_Gammaproteobacteria_Nevskiales_Nevskiaceae_Polycyclovorans_Polycyclovorans_algicola	52.865	384	179	1	1	382	1	384	7.64e-145	410
NZ_JOMH01000001.1_1026-RS_GCF_000711245.1-Bacteria_Proteobacteria_Gammaproteobacteria_Nevskiales_Nevskiaceae_Polycyclovorans_Polycyclovorans_algicola	NZ_JOMH01000001.1_829-RS_GCF_000711245.1-Bacteria_Proteobacteria_Gammaproteobacteria_Nevskiales_Nevskiaceae_Polycyclovorans_Polycyclovorans_algicola	30.87	230	144	5	133	357	115	334	1.4e-28	104
NZ_JOMH01000001.1_1026-RS_GCF_000711245.1-Bacteria_Proteobacteria_Gammaproteobacteria_Nevskiales_Nevskiaceae_Polycyclovorans_Polycyclovorans_algicola	NZ_JOMH01000001.1_828-RS_GCF_000711245.1-Bacteria_Proteobacteria_Gammaproteobacteria_Nevskiales_Nevskiaceae_Polycyclovorans_Polycyclovorans_algicola	31.489	235	142	8	130	357	112	334	4.48e-27	100
NZ_JOMH01000001.1_1026-RS_GCF_000711245.1-Bacteria_Proteobacteria_Gammaproteobacteria_Nevskiales_Nevskiaceae_Polycyclovorans_Polycyclovorans_algicola	NZ_JOMH01000001.1_823-RS_GCF_000711245.1-Bacteria_Proteobacteria_Gammaproteobacteria_Nevskiales_Nevskiaceae_Polycyclovorans_Polycyclovorans_algicola	27.356	329	198	10	44	357	31	333	5.11e-25	94.7
NZ_JOMH01000001.1_1026-RS_GCF_000711245.1-Bacteria_Proteobacteria_Gammaproteobacteria_Nevskiales_Nevskiaceae_Polycyclovorans_Polycyclovorans_algicola	NZ_JOMH01000001.1_3184-RS_GCF_000711245.1-Bacteria_Proteobacteria_Gammaproteobacteria_Nevskiales_Nevskiaceae_Polycyclovorans_Polycyclovorans_algicola	27.32	194	134	3	163	355	141	328	1.21e-23	90.9
NZ_JOMH01000001.1_1026-RS_GCF_000711245.1-Bacteria_Proteobacteria_Gammaproteobacteria_Nevskiales_Nevskiaceae_Polycyclovorans_Polycyclovorans_algicola	NZ_JOMH01000001.1_701-RS_GCF_000711245.1-Bacteria_Proteobacteria_Gammaproteobacteria_Nevskiales_Nevskiaceae_Polycyclovorans_Polycyclovorans_algicola	25.538	325	225	8	30	351	13	323	4.96e-23	89
NZ_JOMH01000001.1_1026-RS_GCF_000711245.1-Bacteria_Proteobacteria_Gammaproteobacteria_Nevskiales_Nevskiaceae_Polycyclovorans_Polycyclovorans_algicola	NZ_JOMH01000001.1_744-RS_GCF_000711245.1-Bacteria_Proteobacteria_Gammaproteobacteria_Nevskiales_Nevskiaceae_Polycyclovorans_Polycyclovorans_algicola	23.313	326	234	7	30	353	12	323	3.37e-22	86.7
NZ_JOMH01000001.1_1026-RS_GCF_000711245.1-Bacteria_Proteobacteria_Gammaproteobacteria_Nevskiales_Nevskiaceae_Polycyclovorans_Polycyclovorans_algicola	NZ_JOMH01000001.1_744-RS_GCF_000711245.1-Bacteria_Proteobacteria_Gammaproteobacteria_Nevskiales_Nevskiaceae_Polycyclovorans_Polycyclovorans_algicola	23.313	326	234	7	30	353	12	323	3.37e-22	86.7
NZ_JOMH01000001.1_1026-RS_GCF_000711245.1-Bacteria_Proteobacteria_Gammaproteobacteria_Nevskiales_Nevskiaceae_Polycyclovorans_Polycyclovorans_algicola	NZ_JOMH01000001.1_729-RS_GCF_000711245.1-Bacteria_Proteobacteria_Gammaproteobacteria_Nevskiales_Nevskiaceae_Polycyclovorans_Polycyclovorans_algicola	24.149	323	207	11	44	353	26	323	3.81e-19	77.4
NZ_JOMH01000001.1_2800-RS_GCF_000711245.1-Bacteria_Proteobacteria_Gammaproteobacteria_Nevskiales_Nevskiaceae_Polycyclovorans_Polycyclovorans_algicola	NZ_JOMH01000001.1_2800-RS_GCF_000711245.1-Bacteria_Proteobacteria_Gammaproteobacteria_Nevskiales_Nevskiaceae_Polycyclovorans_Polycyclovorans_algicola	100	468	0	0	1	468	1	468	0	955
NZ_JOMH01000001.1_2800-RS_GCF_000711245.1-Bacteria_Proteobacteria_Gammaproteobacteria_Nevskiales_Nevskiaceae_Polycyclovorans_Polycyclovorans_algicola	NZ_JOMH01000001.1_1026-RS_GCF_000711245.1-Bacteria_Proteobacteria_Gammaproteobacteria_Nevskiales_Nevskiaceae_Polycyclovorans_Polycyclovorans_algicola	52.865	384	179	1	1	384	1	382	9.24e-145	410
NZ_JOMH01000001.1_2800-RS_GCF_000711245.1-Bacteria_Proteobacteria_Gammaproteobacteria_Nevskiales_Nevskiaceae_Polycyclovorans_Polycyclovorans_algicola	NZ_JOMH01000001.1_828-RS_GCF_000711245.1-Bacteria_Proteobacteria_Gammaproteobacteria_Nevskiales_Nevskiaceae_Polycyclovorans_Polycyclovorans_algicola	29.96	247	165	5	112	357	92	331	7.41e-27	101
NZ_JOMH01000001.1_2800-RS_GCF_000711245.1-Bacteria_Proteobacteria_Gammaproteobacteria_Nevskiales_Nevskiaceae_Polycyclovorans_Polycyclovorans_algicola	NZ_JOMH01000001.1_823-RS_GCF_000711245.1-Bacteria_Proteobacteria_Gammaproteobacteria_Nevskiales_Nevskiaceae_Polycyclovorans_Polycyclovorans_algicola	25.941	239	170	4	120	357	98	330	8.71e-25	95.1
NZ_JOMH01000001.1_2800-RS_GCF_000711245.1-Bacteria_Proteobacteria_Gammaproteobacteria_Nevskiales_Nevskiaceae_Polycyclovorans_Polycyclovorans_algicola	NZ_JOMH01000001.1_829-RS_GCF_000711245.1-Bacteria_Proteobacteria_Gammaproteobacteria_Nevskiales_Nevskiaceae_Polycyclovorans_Polycyclovorans_algicola	24.855	346	231	8	21	357	6	331	2.69e-23	90.5
NZ_JOMH01000001.1_2800-RS_GCF_000711245.1-Bacteria_Proteobacteria_Gammaproteobacteria_Nevskiales_Nevskiaceae_Polycyclovorans_Polycyclovorans_algicola	NZ_JOMH01000001.1_3184-RS_GCF_000711245.1-Bacteria_Proteobacteria_Gammaproteobacteria_Nevskiales_Nevskiaceae_Polycyclovorans_Polycyclovorans_algicola	26.523	279	188	9	84	355	58	326	4.74e-23	89.7
NZ_JOMH01000001.1_2800-RS_GCF_000711245.1-Bacteria_Proteobacteria_Gammaproteobacteria_Nevskiales_Nevskiaceae_Polycyclovorans_Polycyclovorans_algicola	NZ_JOMH01000001.1_701-RS_GCF_000711245.1-Bacteria_Proteobacteria_Gammaproteobacteria_Nevskiales_Nevskiaceae_Polycyclovorans_Polycyclovorans_algicola	27.528	356	222	11	26	371	12	341	6.32e-23	89.4
NZ_JOMH01000001.1_2800-RS_GCF_000711245.1-Bacteria_Proteobacteria_Gammaproteobacteria_Nevskiales_Nevskiaceae_Polycyclovorans_Polycyclovorans_algicola	NZ_JOMH01000001.1_729-RS_GCF_000711245.1-Bacteria_Proteobacteria_Gammaproteobacteria_Nevskiales_Nevskiaceae_Polycyclovorans_Polycyclovorans_algicola	27.757	263	165	8	105	357	78	325	2e-22	87.8
NZ_JOMH01000001.1_2800-RS_GCF_000711245.1-Bacteria_Proteobacteria_Gammaproteobacteria_Nevskiales_Nevskiaceae_Polycyclovorans_Polycyclovorans_algicola	NZ_JOMH01000001.1_744-RS_GCF_000711245.1-Bacteria_Proteobacteria_Gammaproteobacteria_Nevskiales_Nevskiaceae_Polycyclovorans_Polycyclovorans_algicola	29.386	228	149	6	133	357	107	325	2.77e-21	84.7
NZ_JOMH01000001.1_2800-RS_GCF_000711245.1-Bacteria_Proteobacteria_Gammaproteobacteria_Nevskiales_Nevskiaceae_Polycyclovorans_Polycyclovorans_algicola	NZ_JOMH01000001.1_744-RS_GCF_000711245.1-Bacteria_Proteobacteria_Gammaproteobacteria_Nevskiales_Nevskiaceae_Polycyclovorans_Polycyclovorans_algicola	29.386	228	149	6	133	357	107	325	2.77e-21	84.7
NZ_JOMH01000001.1_3184-RS_GCF_000711245.1-Bacteria_Proteobacteria_Gammaproteobacteria_Nevskiales_Nevskiaceae_Polycyclovorans_Polycyclovorans_algicola	NZ_JOMH01000001.1_3184-RS_GCF_000711245.1-Bacteria_Proteobacteria_Gammaproteobacteria_Nevskiales_Nevskiaceae_Polycyclovorans_Polycyclovorans_algicola	100	377	0	0	1	377	1	377	0	780
NZ_JOMH01000001.1_3184-RS_GCF_000711245.1-Bacteria_Proteobacteria_Gammaproteobacteria_Nevskiales_Nevskiaceae_Polycyclovorans_Polycyclovorans_algicola	NZ_JOMH01000001.1_744-RS_GCF_000711245.1-Bacteria_Proteobacteria_Gammaproteobacteria_Nevskiales_Nevskiaceae_Polycyclovorans_Polycyclovorans_algicola	35.714	364	224	6	3	361	2	360	3.31e-69	213
NZ_JOMH01000001.1_3184-RS_GCF_000711245.1-Bacteria_Proteobacteria_Gammaproteobacteria_Nevskiales_Nevskiaceae_Polycyclovorans_Polycyclovorans_algicola	NZ_JOMH01000001.1_744-RS_GCF_000711245.1-Bacteria_Proteobacteria_Gammaproteobacteria_Nevskiales_Nevskiaceae_Polycyclovorans_Polycyclovorans_algicola	35.714	364	224	6	3	361	2	360	3.31e-69	213
NZ_JOMH01000001.1_3184-RS_GCF_000711245.1-Bacteria_Proteobacteria_Gammaproteobacteria_Nevskiales_Nevskiaceae_Polycyclovorans_Polycyclovorans_algicola	NZ_JOMH01000001.1_701-RS_GCF_000711245.1-Bacteria_Proteobacteria_Gammaproteobacteria_Nevskiales_Nevskiaceae_Polycyclovorans_Polycyclovorans_algicola	33.88	366	235	5	1	362	1	363	1.23e-65	203
NZ_JOMH01000001.1_3184-RS_GCF_000711245.1-Bacteria_Proteobacteria_Gammaproteobacteria_Nevskiales_Nevskiaceae_Polycyclovorans_Polycyclovorans_algicola	NZ_JOMH01000001.1_828-RS_GCF_000711245.1-Bacteria_Proteobacteria_Gammaproteobacteria_Nevskiales_Nevskiaceae_Polycyclovorans_Polycyclovorans_algicola	31.989	372	244	5	3	367	2	371	1.78e-62	195
NZ_JOMH01000001.1_3184-RS_GCF_000711245.1-Bacteria_Proteobacteria_Gammaproteobacteria_Nevskiales_Nevskiaceae_Polycyclovorans_Polycyclovorans_algicola	NZ_JOMH01000001.1_729-RS_GCF_000711245.1-Bacteria_Proteobacteria_Gammaproteobacteria_Nevskiales_Nevskiaceae_Polycyclovorans_Polycyclovorans_algicola	33.702	362	234	6	3	361	2	360	6.92e-61	191
NZ_JOMH01000001.1_3184-RS_GCF_000711245.1-Bacteria_Proteobacteria_Gammaproteobacteria_Nevskiales_Nevskiaceae_Polycyclovorans_Polycyclovorans_algicola	NZ_JOMH01000001.1_829-RS_GCF_000711245.1-Bacteria_Proteobacteria_Gammaproteobacteria_Nevskiales_Nevskiaceae_Polycyclovorans_Polycyclovorans_algicola	30.641	359	242	3	3	355	2	359	9.69e-58	182
NZ_JOMH01000001.1_3184-RS_GCF_000711245.1-Bacteria_Proteobacteria_Gammaproteobacteria_Nevskiales_Nevskiaceae_Polycyclovorans_Polycyclovorans_algicola	NZ_JOMH01000001.1_823-RS_GCF_000711245.1-Bacteria_Proteobacteria_Gammaproteobacteria_Nevskiales_Nevskiaceae_Polycyclovorans_Polycyclovorans_algicola	31.356	354	240	3	3	355	7	358	2.33e-50	163
NZ_JOMH01000001.1_3184-RS_GCF_000711245.1-Bacteria_Proteobacteria_Gammaproteobacteria_Nevskiales_Nevskiaceae_Polycyclovorans_Polycyclovorans_algicola	NZ_JOMH01000001.1_1026-RS_GCF_000711245.1-Bacteria_Proteobacteria_Gammaproteobacteria_Nevskiales_Nevskiaceae_Polycyclovorans_Polycyclovorans_algicola	27.32	194	134	3	141	328	163	355	1.18e-23	90.9
NZ_JOMH01000001.1_3184-RS_GCF_000711245.1-Bacteria_Proteobacteria_Gammaproteobacteria_Nevskiales_Nevskiaceae_Polycyclovorans_Polycyclovorans_algicola	NZ_JOMH01000001.1_2800-RS_GCF_000711245.1-Bacteria_Proteobacteria_Gammaproteobacteria_Nevskiales_Nevskiaceae_Polycyclovorans_Polycyclovorans_algicola	26.523	279	188	9	58	326	84	355	3.82e-23	89.7
NZ_JOMH01000001.1_701-RS_GCF_000711245.1-Bacteria_Proteobacteria_Gammaproteobacteria_Nevskiales_Nevskiaceae_Polycyclovorans_Polycyclovorans_algicola	NZ_JOMH01000001.1_701-RS_GCF_000711245.1-Bacteria_Proteobacteria_Gammaproteobacteria_Nevskiales_Nevskiaceae_Polycyclovorans_Polycyclovorans_algicola	100	376	0	0	1	376	1	376	0	774
NZ_JOMH01000001.1_701-RS_GCF_000711245.1-Bacteria_Proteobacteria_Gammaproteobacteria_Nevskiales_Nevskiaceae_Polycyclovorans_Polycyclovorans_algicola	NZ_JOMH01000001.1_729-RS_GCF_000711245.1-Bacteria_Proteobacteria_Gammaproteobacteria_Nevskiales_Nevskiaceae_Polycyclovorans_Polycyclovorans_algicola	60.59	373	144	2	3	375	2	371	3.94e-171	473
NZ_JOMH01000001.1_701-RS_GCF_000711245.1-Bacteria_Proteobacteria_Gammaproteobacteria_Nevskiales_Nevskiaceae_Polycyclovorans_Polycyclovorans_algicola	NZ_JOMH01000001.1_744-RS_GCF_000711245.1-Bacteria_Proteobacteria_Gammaproteobacteria_Nevskiales_Nevskiaceae_Polycyclovorans_Polycyclovorans_algicola	58.824	374	151	2	3	376	2	372	1.28e-166	461
NZ_JOMH01000001.1_701-RS_GCF_000711245.1-Bacteria_Proteobacteria_Gammaproteobacteria_Nevskiales_Nevskiaceae_Polycyclovorans_Polycyclovorans_algicola	NZ_JOMH01000001.1_744-RS_GCF_000711245.1-Bacteria_Proteobacteria_Gammaproteobacteria_Nevskiales_Nevskiaceae_Polycyclovorans_Polycyclovorans_algicola	58.824	374	151	2	3	376	2	372	1.28e-166	461
NZ_JOMH01000001.1_701-RS_GCF_000711245.1-Bacteria_Proteobacteria_Gammaproteobacteria_Nevskiales_Nevskiaceae_Polycyclovorans_Polycyclovorans_algicola	NZ_JOMH01000001.1_829-RS_GCF_000711245.1-Bacteria_Proteobacteria_Gammaproteobacteria_Nevskiales_Nevskiaceae_Polycyclovorans_Polycyclovorans_algicola	41.989	362	205	2	3	359	2	363	2.45e-91	269
NZ_JOMH01000001.1_701-RS_GCF_000711245.1-Bacteria_Proteobacteria_Gammaproteobacteria_Nevskiales_Nevskiaceae_Polycyclovorans_Polycyclovorans_algicola	NZ_JOMH01000001.1_828-RS_GCF_000711245.1-Bacteria_Proteobacteria_Gammaproteobacteria_Nevskiales_Nevskiaceae_Polycyclovorans_Polycyclovorans_algicola	39.788	377	212	4	3	369	2	373	2.09e-87	259
NZ_JOMH01000001.1_701-RS_GCF_000711245.1-Bacteria_Proteobacteria_Gammaproteobacteria_Nevskiales_Nevskiaceae_Polycyclovorans_Polycyclovorans_algicola	NZ_JOMH01000001.1_3184-RS_GCF_000711245.1-Bacteria_Proteobacteria_Gammaproteobacteria_Nevskiales_Nevskiaceae_Polycyclovorans_Polycyclovorans_algicola	33.88	366	235	5	1	363	1	362	6.42e-69	212
NZ_JOMH01000001.1_701-RS_GCF_000711245.1-Bacteria_Proteobacteria_Gammaproteobacteria_Nevskiales_Nevskiaceae_Polycyclovorans_Polycyclovorans_algicola	NZ_JOMH01000001.1_823-RS_GCF_000711245.1-Bacteria_Proteobacteria_Gammaproteobacteria_Nevskiales_Nevskiaceae_Polycyclovorans_Polycyclovorans_algicola	35.933	359	227	3	1	358	5	361	8.67e-65	201
NZ_JOMH01000001.1_701-RS_GCF_000711245.1-Bacteria_Proteobacteria_Gammaproteobacteria_Nevskiales_Nevskiaceae_Polycyclovorans_Polycyclovorans_algicola	NZ_JOMH01000001.1_2800-RS_GCF_000711245.1-Bacteria_Proteobacteria_Gammaproteobacteria_Nevskiales_Nevskiaceae_Polycyclovorans_Polycyclovorans_algicola	27.528	356	222	11	12	341	26	371	5.32e-23	89.4
NZ_JOMH01000001.1_701-RS_GCF_000711245.1-Bacteria_Proteobacteria_Gammaproteobacteria_Nevskiales_Nevskiaceae_Polycyclovorans_Polycyclovorans_algicola	NZ_JOMH01000001.1_1026-RS_GCF_000711245.1-Bacteria_Proteobacteria_Gammaproteobacteria_Nevskiales_Nevskiaceae_Polycyclovorans_Polycyclovorans_algicola	25.538	325	225	8	13	323	30	351	5.77e-23	88.6
NZ_JOMH01000001.1_729-RS_GCF_000711245.1-Bacteria_Proteobacteria_Gammaproteobacteria_Nevskiales_Nevskiaceae_Polycyclovorans_Polycyclovorans_algicola	NZ_JOMH01000001.1_729-RS_GCF_000711245.1-Bacteria_Proteobacteria_Gammaproteobacteria_Nevskiales_Nevskiaceae_Polycyclovorans_Polycyclovorans_algicola	100	372	0	0	1	372	1	372	0	764
NZ_JOMH01000001.1_729-RS_GCF_000711245.1-Bacteria_Proteobacteria_Gammaproteobacteria_Nevskiales_Nevskiaceae_Polycyclovorans_Polycyclovorans_algicola	NZ_JOMH01000001.1_744-RS_GCF_000711245.1-Bacteria_Proteobacteria_Gammaproteobacteria_Nevskiales_Nevskiaceae_Polycyclovorans_Polycyclovorans_algicola	73.315	371	99	0	1	371	1	371	0	581
NZ_JOMH01000001.1_729-RS_GCF_000711245.1-Bacteria_Proteobacteria_Gammaproteobacteria_Nevskiales_Nevskiaceae_Polycyclovorans_Polycyclovorans_algicola	NZ_JOMH01000001.1_744-RS_GCF_000711245.1-Bacteria_Proteobacteria_Gammaproteobacteria_Nevskiales_Nevskiaceae_Polycyclovorans_Polycyclovorans_algicola	73.315	371	99	0	1	371	1	371	0	581
NZ_JOMH01000001.1_729-RS_GCF_000711245.1-Bacteria_Proteobacteria_Gammaproteobacteria_Nevskiales_Nevskiaceae_Polycyclovorans_Polycyclovorans_algicola	NZ_JOMH01000001.1_701-RS_GCF_000711245.1-Bacteria_Proteobacteria_Gammaproteobacteria_Nevskiales_Nevskiaceae_Polycyclovorans_Polycyclovorans_algicola	60.59	373	144	2	2	371	3	375	5.27e-172	475
NZ_JOMH01000001.1_729-RS_GCF_000711245.1-Bacteria_Proteobacteria_Gammaproteobacteria_Nevskiales_Nevskiaceae_Polycyclovorans_Polycyclovorans_algicola	NZ_JOMH01000001.1_829-RS_GCF_000711245.1-Bacteria_Proteobacteria_Gammaproteobacteria_Nevskiales_Nevskiaceae_Polycyclovorans_Polycyclovorans_algicola	39.227	362	214	2	1	356	1	362	7.37e-89	263
NZ_JOMH01000001.1_729-RS_GCF_000711245.1-Bacteria_Proteobacteria_Gammaproteobacteria_Nevskiales_Nevskiaceae_Polycyclovorans_Polycyclovorans_algicola	NZ_JOMH01000001.1_828-RS_GCF_000711245.1-Bacteria_Proteobacteria_Gammaproteobacteria_Nevskiales_Nevskiaceae_Polycyclovorans_Polycyclovorans_algicola	38.482	369	221	2	1	363	1	369	1.02e-87	260
NZ_JOMH01000001.1_729-RS_GCF_000711245.1-Bacteria_Proteobacteria_Gammaproteobacteria_Nevskiales_Nevskiaceae_Polycyclovorans_Polycyclovorans_algicola	NZ_JOMH01000001.1_823-RS_GCF_000711245.1-Bacteria_Proteobacteria_Gammaproteobacteria_Nevskiales_Nevskiaceae_Polycyclovorans_Polycyclovorans_algicola	32.973	370	248	0	2	371	7	376	1.67e-70	216
NZ_JOMH01000001.1_729-RS_GCF_000711245.1-Bacteria_Proteobacteria_Gammaproteobacteria_Nevskiales_Nevskiaceae_Polycyclovorans_Polycyclovorans_algicola	NZ_JOMH01000001.1_3184-RS_GCF_000711245.1-Bacteria_Proteobacteria_Gammaproteobacteria_Nevskiales_Nevskiaceae_Polycyclovorans_Polycyclovorans_algicola	33.702	362	234	6	2	360	3	361	6.66e-66	204
NZ_JOMH01000001.1_729-RS_GCF_000711245.1-Bacteria_Proteobacteria_Gammaproteobacteria_Nevskiales_Nevskiaceae_Polycyclovorans_Polycyclovorans_algicola	NZ_JOMH01000001.1_2800-RS_GCF_000711245.1-Bacteria_Proteobacteria_Gammaproteobacteria_Nevskiales_Nevskiaceae_Polycyclovorans_Polycyclovorans_algicola	27.757	263	165	8	78	325	105	357	1.23e-22	88.2
NZ_JOMH01000001.1_729-RS_GCF_000711245.1-Bacteria_Proteobacteria_Gammaproteobacteria_Nevskiales_Nevskiaceae_Polycyclovorans_Polycyclovorans_algicola	NZ_JOMH01000001.1_1026-RS_GCF_000711245.1-Bacteria_Proteobacteria_Gammaproteobacteria_Nevskiales_Nevskiaceae_Polycyclovorans_Polycyclovorans_algicola	24.633	341	217	12	8	323	28	353	2.47e-20	80.9
NZ_JOMH01000001.1_744-RS_GCF_000711245.1-Bacteria_Proteobacteria_Gammaproteobacteria_Nevskiales_Nevskiaceae_Polycyclovorans_Polycyclovorans_algicola	NZ_JOMH01000001.1_744-RS_GCF_000711245.1-Bacteria_Proteobacteria_Gammaproteobacteria_Nevskiales_Nevskiaceae_Polycyclovorans_Polycyclovorans_algicola	100	372	0	0	1	372	1	372	0	762
NZ_JOMH01000001.1_744-RS_GCF_000711245.1-Bacteria_Proteobacteria_Gammaproteobacteria_Nevskiales_Nevskiaceae_Polycyclovorans_Polycyclovorans_algicola	NZ_JOMH01000001.1_744-RS_GCF_000711245.1-Bacteria_Proteobacteria_Gammaproteobacteria_Nevskiales_Nevskiaceae_Polycyclovorans_Polycyclovorans_algicola	100	372	0	0	1	372	1	372	0	762
NZ_JOMH01000001.1_744-RS_GCF_000711245.1-Bacteria_Proteobacteria_Gammaproteobacteria_Nevskiales_Nevskiaceae_Polycyclovorans_Polycyclovorans_algicola	NZ_JOMH01000001.1_729-RS_GCF_000711245.1-Bacteria_Proteobacteria_Gammaproteobacteria_Nevskiales_Nevskiaceae_Polycyclovorans_Polycyclovorans_algicola	73.315	371	99	0	1	371	1	371	0	566
NZ_JOMH01000001.1_744-RS_GCF_000711245.1-Bacteria_Proteobacteria_Gammaproteobacteria_Nevskiales_Nevskiaceae_Polycyclovorans_Polycyclovorans_algicola	NZ_JOMH01000001.1_701-RS_GCF_000711245.1-Bacteria_Proteobacteria_Gammaproteobacteria_Nevskiales_Nevskiaceae_Polycyclovorans_Polycyclovorans_algicola	58.824	374	151	2	2	372	3	376	8.3e-162	449
NZ_JOMH01000001.1_744-RS_GCF_000711245.1-Bacteria_Proteobacteria_Gammaproteobacteria_Nevskiales_Nevskiaceae_Polycyclovorans_Polycyclovorans_algicola	NZ_JOMH01000001.1_828-RS_GCF_000711245.1-Bacteria_Proteobacteria_Gammaproteobacteria_Nevskiales_Nevskiaceae_Polycyclovorans_Polycyclovorans_algicola	40.884	362	208	2	1	356	1	362	2.33e-92	272
NZ_JOMH01000001.1_744-RS_GCF_000711245.1-Bacteria_Proteobacteria_Gammaproteobacteria_Nevskiales_Nevskiaceae_Polycyclovorans_Polycyclovorans_algicola	NZ_JOMH01000001.1_829-RS_GCF_000711245.1-Bacteria_Proteobacteria_Gammaproteobacteria_Nevskiales_Nevskiaceae_Polycyclovorans_Polycyclovorans_algicola	39.503	362	213	2	1	356	1	362	2.49e-86	256
NZ_JOMH01000001.1_744-RS_GCF_000711245.1-Bacteria_Proteobacteria_Gammaproteobacteria_Nevskiales_Nevskiaceae_Polycyclovorans_Polycyclovorans_algicola	NZ_JOMH01000001.1_823-RS_GCF_000711245.1-Bacteria_Proteobacteria_Gammaproteobacteria_Nevskiales_Nevskiaceae_Polycyclovorans_Polycyclovorans_algicola	35.854	357	229	0	2	358	7	363	1.08e-73	224
NZ_JOMH01000001.1_744-RS_GCF_000711245.1-Bacteria_Proteobacteria_Gammaproteobacteria_Nevskiales_Nevskiaceae_Polycyclovorans_Polycyclovorans_algicola	NZ_JOMH01000001.1_3184-RS_GCF_000711245.1-Bacteria_Proteobacteria_Gammaproteobacteria_Nevskiales_Nevskiaceae_Polycyclovorans_Polycyclovorans_algicola	35.714	364	224	6	2	360	3	361	3.27e-69	213
NZ_JOMH01000001.1_744-RS_GCF_000711245.1-Bacteria_Proteobacteria_Gammaproteobacteria_Nevskiales_Nevskiaceae_Polycyclovorans_Polycyclovorans_algicola	NZ_JOMH01000001.1_1026-RS_GCF_000711245.1-Bacteria_Proteobacteria_Gammaproteobacteria_Nevskiales_Nevskiaceae_Polycyclovorans_Polycyclovorans_algicola	23.313	326	234	7	12	323	30	353	3.24e-22	86.7
NZ_JOMH01000001.1_744-RS_GCF_000711245.1-Bacteria_Proteobacteria_Gammaproteobacteria_Nevskiales_Nevskiaceae_Polycyclovorans_Polycyclovorans_algicola	NZ_JOMH01000001.1_2800-RS_GCF_000711245.1-Bacteria_Proteobacteria_Gammaproteobacteria_Nevskiales_Nevskiaceae_Polycyclovorans_Polycyclovorans_algicola	29.386	228	149	6	107	325	133	357	2.21e-21	84.7
NZ_JOMH01000001.1_744-RS_GCF_000711245.1-Bacteria_Proteobacteria_Gammaproteobacteria_Nevskiales_Nevskiaceae_Polycyclovorans_Polycyclovorans_algicola	NZ_JOMH01000001.1_744-RS_GCF_000711245.1-Bacteria_Proteobacteria_Gammaproteobacteria_Nevskiales_Nevskiaceae_Polycyclovorans_Polycyclovorans_algicola	100	372	0	0	1	372	1	372	0	762
NZ_JOMH01000001.1_744-RS_GCF_000711245.1-Bacteria_Proteobacteria_Gammaproteobacteria_Nevskiales_Nevskiaceae_Polycyclovorans_Polycyclovorans_algicola	NZ_JOMH01000001.1_744-RS_GCF_000711245.1-Bacteria_Proteobacteria_Gammaproteobacteria_Nevskiales_Nevskiaceae_Polycyclovorans_Polycyclovorans_algicola	100	372	0	0	1	372	1	372	0	762
NZ_JOMH01000001.1_744-RS_GCF_000711245.1-Bacteria_Proteobacteria_Gammaproteobacteria_Nevskiales_Nevskiaceae_Polycyclovorans_Polycyclovorans_algicola	NZ_JOMH01000001.1_729-RS_GCF_000711245.1-Bacteria_Proteobacteria_Gammaproteobacteria_Nevskiales_Nevskiaceae_Polycyclovorans_Polycyclovorans_algicola	73.315	371	99	0	1	371	1	371	0	566
NZ_JOMH01000001.1_744-RS_GCF_000711245.1-Bacteria_Proteobacteria_Gammaproteobacteria_Nevskiales_Nevskiaceae_Polycyclovorans_Polycyclovorans_algicola	NZ_JOMH01000001.1_701-RS_GCF_000711245.1-Bacteria_Proteobacteria_Gammaproteobacteria_Nevskiales_Nevskiaceae_Polycyclovorans_Polycyclovorans_algicola	58.824	374	151	2	2	372	3	376	8.3e-162	449
NZ_JOMH01000001.1_744-RS_GCF_000711245.1-Bacteria_Proteobacteria_Gammaproteobacteria_Nevskiales_Nevskiaceae_Polycyclovorans_Polycyclovorans_algicola	NZ_JOMH01000001.1_828-RS_GCF_000711245.1-Bacteria_Proteobacteria_Gammaproteobacteria_Nevskiales_Nevskiaceae_Polycyclovorans_Polycyclovorans_algicola	40.884	362	208	2	1	356	1	362	2.33e-92	272
NZ_JOMH01000001.1_744-RS_GCF_000711245.1-Bacteria_Proteobacteria_Gammaproteobacteria_Nevskiales_Nevskiaceae_Polycyclovorans_Polycyclovorans_algicola	NZ_JOMH01000001.1_829-RS_GCF_000711245.1-Bacteria_Proteobacteria_Gammaproteobacteria_Nevskiales_Nevskiaceae_Polycyclovorans_Polycyclovorans_algicola	39.503	362	213	2	1	356	1	362	2.49e-86	256
NZ_JOMH01000001.1_744-RS_GCF_000711245.1-Bacteria_Proteobacteria_Gammaproteobacteria_Nevskiales_Nevskiaceae_Polycyclovorans_Polycyclovorans_algicola	NZ_JOMH01000001.1_823-RS_GCF_000711245.1-Bacteria_Proteobacteria_Gammaproteobacteria_Nevskiales_Nevskiaceae_Polycyclovorans_Polycyclovorans_algicola	35.854	357	229	0	2	358	7	363	1.08e-73	224
NZ_JOMH01000001.1_744-RS_GCF_000711245.1-Bacteria_Proteobacteria_Gammaproteobacteria_Nevskiales_Nevskiaceae_Polycyclovorans_Polycyclovorans_algicola	NZ_JOMH01000001.1_3184-RS_GCF_000711245.1-Bacteria_Proteobacteria_Gammaproteobacteria_Nevskiales_Nevskiaceae_Polycyclovorans_Polycyclovorans_algicola	35.714	364	224	6	2	360	3	361	3.27e-69	213
NZ_JOMH01000001.1_744-RS_GCF_000711245.1-Bacteria_Proteobacteria_Gammaproteobacteria_Nevskiales_Nevskiaceae_Polycyclovorans_Polycyclovorans_algicola	NZ_JOMH01000001.1_1026-RS_GCF_000711245.1-Bacteria_Proteobacteria_Gammaproteobacteria_Nevskiales_Nevskiaceae_Polycyclovorans_Polycyclovorans_algicola	23.313	326	234	7	12	323	30	353	3.24e-22	86.7
NZ_JOMH01000001.1_744-RS_GCF_000711245.1-Bacteria_Proteobacteria_Gammaproteobacteria_Nevskiales_Nevskiaceae_Polycyclovorans_Polycyclovorans_algicola	NZ_JOMH01000001.1_2800-RS_GCF_000711245.1-Bacteria_Proteobacteria_Gammaproteobacteria_Nevskiales_Nevskiaceae_Polycyclovorans_Polycyclovorans_algicola	29.386	228	149	6	107	325	133	357	2.21e-21	84.7
NZ_JOMH01000001.1_823-RS_GCF_000711245.1-Bacteria_Proteobacteria_Gammaproteobacteria_Nevskiales_Nevskiaceae_Polycyclovorans_Polycyclovorans_algicola	NZ_JOMH01000001.1_823-RS_GCF_000711245.1-Bacteria_Proteobacteria_Gammaproteobacteria_Nevskiales_Nevskiaceae_Polycyclovorans_Polycyclovorans_algicola	100	376	0	0	1	376	1	376	0	764
NZ_JOMH01000001.1_823-RS_GCF_000711245.1-Bacteria_Proteobacteria_Gammaproteobacteria_Nevskiales_Nevskiaceae_Polycyclovorans_Polycyclovorans_algicola	NZ_JOMH01000001.1_829-RS_GCF_000711245.1-Bacteria_Proteobacteria_Gammaproteobacteria_Nevskiales_Nevskiaceae_Polycyclovorans_Polycyclovorans_algicola	38.187	364	213	5	10	364	5	365	1.79e-78	236
NZ_JOMH01000001.1_823-RS_GCF_000711245.1-Bacteria_Proteobacteria_Gammaproteobacteria_Nevskiales_Nevskiaceae_Polycyclovorans_Polycyclovorans_algicola	NZ_JOMH01000001.1_744-RS_GCF_000711245.1-Bacteria_Proteobacteria_Gammaproteobacteria_Nevskiales_Nevskiaceae_Polycyclovorans_Polycyclovorans_algicola	35.854	357	229	0	7	363	2	358	4.31e-78	235
NZ_JOMH01000001.1_823-RS_GCF_000711245.1-Bacteria_Proteobacteria_Gammaproteobacteria_Nevskiales_Nevskiaceae_Polycyclovorans_Polycyclovorans_algicola	NZ_JOMH01000001.1_744-RS_GCF_000711245.1-Bacteria_Proteobacteria_Gammaproteobacteria_Nevskiales_Nevskiaceae_Polycyclovorans_Polycyclovorans_algicola	35.854	357	229	0	7	363	2	358	4.31e-78	235
NZ_JOMH01000001.1_823-RS_GCF_000711245.1-Bacteria_Proteobacteria_Gammaproteobacteria_Nevskiales_Nevskiaceae_Polycyclovorans_Polycyclovorans_algicola	NZ_JOMH01000001.1_828-RS_GCF_000711245.1-Bacteria_Proteobacteria_Gammaproteobacteria_Nevskiales_Nevskiaceae_Polycyclovorans_Polycyclovorans_algicola	38.005	371	221	3	11	373	7	376	1.66e-74	226
NZ_JOMH01000001.1_823-RS_GCF_000711245.1-Bacteria_Proteobacteria_Gammaproteobacteria_Nevskiales_Nevskiaceae_Polycyclovorans_Polycyclovorans_algicola	NZ_JOMH01000001.1_729-RS_GCF_000711245.1-Bacteria_Proteobacteria_Gammaproteobacteria_Nevskiales_Nevskiaceae_Polycyclovorans_Polycyclovorans_algicola	32.973	370	248	0	7	376	2	371	1.06e-70	216
NZ_JOMH01000001.1_823-RS_GCF_000711245.1-Bacteria_Proteobacteria_Gammaproteobacteria_Nevskiales_Nevskiaceae_Polycyclovorans_Polycyclovorans_algicola	NZ_JOMH01000001.1_701-RS_GCF_000711245.1-Bacteria_Proteobacteria_Gammaproteobacteria_Nevskiales_Nevskiaceae_Polycyclovorans_Polycyclovorans_algicola	35.933	359	227	3	5	361	1	358	1.2e-65	203
NZ_JOMH01000001.1_823-RS_GCF_000711245.1-Bacteria_Proteobacteria_Gammaproteobacteria_Nevskiales_Nevskiaceae_Polycyclovorans_Polycyclovorans_algicola	NZ_JOMH01000001.1_3184-RS_GCF_000711245.1-Bacteria_Proteobacteria_Gammaproteobacteria_Nevskiales_Nevskiaceae_Polycyclovorans_Polycyclovorans_algicola	31.564	358	234	4	7	358	3	355	8.12e-56	177
NZ_JOMH01000001.1_823-RS_GCF_000711245.1-Bacteria_Proteobacteria_Gammaproteobacteria_Nevskiales_Nevskiaceae_Polycyclovorans_Polycyclovorans_algicola	NZ_JOMH01000001.1_1026-RS_GCF_000711245.1-Bacteria_Proteobacteria_Gammaproteobacteria_Nevskiales_Nevskiaceae_Polycyclovorans_Polycyclovorans_algicola	28.28	343	200	11	22	333	30	357	5.39e-32	114
NZ_JOMH01000001.1_823-RS_GCF_000711245.1-Bacteria_Proteobacteria_Gammaproteobacteria_Nevskiales_Nevskiaceae_Polycyclovorans_Polycyclovorans_algicola	NZ_JOMH01000001.1_2800-RS_GCF_000711245.1-Bacteria_Proteobacteria_Gammaproteobacteria_Nevskiales_Nevskiaceae_Polycyclovorans_Polycyclovorans_algicola	25.513	341	229	8	11	330	21	357	7.27e-29	106
NZ_JOMH01000001.1_828-RS_GCF_000711245.1-Bacteria_Proteobacteria_Gammaproteobacteria_Nevskiales_Nevskiaceae_Polycyclovorans_Polycyclovorans_algicola	NZ_JOMH01000001.1_828-RS_GCF_000711245.1-Bacteria_Proteobacteria_Gammaproteobacteria_Nevskiales_Nevskiaceae_Polycyclovorans_Polycyclovorans_algicola	100	377	0	0	1	377	1	377	0	774
NZ_JOMH01000001.1_828-RS_GCF_000711245.1-Bacteria_Proteobacteria_Gammaproteobacteria_Nevskiales_Nevskiaceae_Polycyclovorans_Polycyclovorans_algicola	NZ_JOMH01000001.1_829-RS_GCF_000711245.1-Bacteria_Proteobacteria_Gammaproteobacteria_Nevskiales_Nevskiaceae_Polycyclovorans_Polycyclovorans_algicola	67.769	363	117	0	1	363	1	363	0	525
NZ_JOMH01000001.1_828-RS_GCF_000711245.1-Bacteria_Proteobacteria_Gammaproteobacteria_Nevskiales_Nevskiaceae_Polycyclovorans_Polycyclovorans_algicola	NZ_JOMH01000001.1_744-RS_GCF_000711245.1-Bacteria_Proteobacteria_Gammaproteobacteria_Nevskiales_Nevskiaceae_Polycyclovorans_Polycyclovorans_algicola	40.318	377	215	3	1	377	1	367	3.35e-98	287
NZ_JOMH01000001.1_828-RS_GCF_000711245.1-Bacteria_Proteobacteria_Gammaproteobacteria_Nevskiales_Nevskiaceae_Polycyclovorans_Polycyclovorans_algicola	NZ_JOMH01000001.1_744-RS_GCF_000711245.1-Bacteria_Proteobacteria_Gammaproteobacteria_Nevskiales_Nevskiaceae_Polycyclovorans_Polycyclovorans_algicola	40.318	377	215	3	1	377	1	367	3.35e-98	287
NZ_JOMH01000001.1_828-RS_GCF_000711245.1-Bacteria_Proteobacteria_Gammaproteobacteria_Nevskiales_Nevskiaceae_Polycyclovorans_Polycyclovorans_algicola	NZ_JOMH01000001.1_729-RS_GCF_000711245.1-Bacteria_Proteobacteria_Gammaproteobacteria_Nevskiales_Nevskiaceae_Polycyclovorans_Polycyclovorans_algicola	38.482	369	221	2	1	369	1	363	9.54e-92	270
NZ_JOMH01000001.1_828-RS_GCF_000711245.1-Bacteria_Proteobacteria_Gammaproteobacteria_Nevskiales_Nevskiaceae_Polycyclovorans_Polycyclovorans_algicola	NZ_JOMH01000001.1_701-RS_GCF_000711245.1-Bacteria_Proteobacteria_Gammaproteobacteria_Nevskiales_Nevskiaceae_Polycyclovorans_Polycyclovorans_algicola	39.788	377	212	4	2	373	3	369	1.29e-90	268
NZ_JOMH01000001.1_828-RS_GCF_000711245.1-Bacteria_Proteobacteria_Gammaproteobacteria_Nevskiales_Nevskiaceae_Polycyclovorans_Polycyclovorans_algicola	NZ_JOMH01000001.1_823-RS_GCF_000711245.1-Bacteria_Proteobacteria_Gammaproteobacteria_Nevskiales_Nevskiaceae_Polycyclovorans_Polycyclovorans_algicola	37.322	351	212	2	26	376	31	373	4.53e-70	215
NZ_JOMH01000001.1_828-RS_GCF_000711245.1-Bacteria_Proteobacteria_Gammaproteobacteria_Nevskiales_Nevskiaceae_Polycyclovorans_Polycyclovorans_algicola	NZ_JOMH01000001.1_3184-RS_GCF_000711245.1-Bacteria_Proteobacteria_Gammaproteobacteria_Nevskiales_Nevskiaceae_Polycyclovorans_Polycyclovorans_algicola	32.095	377	237	7	2	371	3	367	1.02e-65	204
NZ_JOMH01000001.1_828-RS_GCF_000711245.1-Bacteria_Proteobacteria_Gammaproteobacteria_Nevskiales_Nevskiaceae_Polycyclovorans_Polycyclovorans_algicola	NZ_JOMH01000001.1_2800-RS_GCF_000711245.1-Bacteria_Proteobacteria_Gammaproteobacteria_Nevskiales_Nevskiaceae_Polycyclovorans_Polycyclovorans_algicola	26.844	339	233	8	6	331	21	357	1.34e-29	108
NZ_JOMH01000001.1_828-RS_GCF_000711245.1-Bacteria_Proteobacteria_Gammaproteobacteria_Nevskiales_Nevskiaceae_Polycyclovorans_Polycyclovorans_algicola	NZ_JOMH01000001.1_1026-RS_GCF_000711245.1-Bacteria_Proteobacteria_Gammaproteobacteria_Nevskiales_Nevskiaceae_Polycyclovorans_Polycyclovorans_algicola	28	325	213	10	23	334	41	357	5.3e-29	105
NZ_JOMH01000001.1_829-RS_GCF_000711245.1-Bacteria_Proteobacteria_Gammaproteobacteria_Nevskiales_Nevskiaceae_Polycyclovorans_Polycyclovorans_algicola	NZ_JOMH01000001.1_829-RS_GCF_000711245.1-Bacteria_Proteobacteria_Gammaproteobacteria_Nevskiales_Nevskiaceae_Polycyclovorans_Polycyclovorans_algicola	100	365	0	0	1	365	1	365	0	751
NZ_JOMH01000001.1_829-RS_GCF_000711245.1-Bacteria_Proteobacteria_Gammaproteobacteria_Nevskiales_Nevskiaceae_Polycyclovorans_Polycyclovorans_algicola	NZ_JOMH01000001.1_828-RS_GCF_000711245.1-Bacteria_Proteobacteria_Gammaproteobacteria_Nevskiales_Nevskiaceae_Polycyclovorans_Polycyclovorans_algicola	67.769	363	117	0	1	363	1	363	0	502
NZ_JOMH01000001.1_829-RS_GCF_000711245.1-Bacteria_Proteobacteria_Gammaproteobacteria_Nevskiales_Nevskiaceae_Polycyclovorans_Polycyclovorans_algicola	NZ_JOMH01000001.1_701-RS_GCF_000711245.1-Bacteria_Proteobacteria_Gammaproteobacteria_Nevskiales_Nevskiaceae_Polycyclovorans_Polycyclovorans_algicola	41.989	362	205	2	2	363	3	359	1.93e-92	272
NZ_JOMH01000001.1_829-RS_GCF_000711245.1-Bacteria_Proteobacteria_Gammaproteobacteria_Nevskiales_Nevskiaceae_Polycyclovorans_Polycyclovorans_algicola	NZ_JOMH01000001.1_744-RS_GCF_000711245.1-Bacteria_Proteobacteria_Gammaproteobacteria_Nevskiales_Nevskiaceae_Polycyclovorans_Polycyclovorans_algicola	40.055	362	211	2	1	362	1	356	4.12e-90	266
NZ_JOMH01000001.1_829-RS_GCF_000711245.1-Bacteria_Proteobacteria_Gammaproteobacteria_Nevskiales_Nevskiaceae_Polycyclovorans_Polycyclovorans_algicola	NZ_JOMH01000001.1_744-RS_GCF_000711245.1-Bacteria_Proteobacteria_Gammaproteobacteria_Nevskiales_Nevskiaceae_Polycyclovorans_Polycyclovorans_algicola	40.055	362	211	2	1	362	1	356	4.12e-90	266
NZ_JOMH01000001.1_829-RS_GCF_000711245.1-Bacteria_Proteobacteria_Gammaproteobacteria_Nevskiales_Nevskiaceae_Polycyclovorans_Polycyclovorans_algicola	NZ_JOMH01000001.1_729-RS_GCF_000711245.1-Bacteria_Proteobacteria_Gammaproteobacteria_Nevskiales_Nevskiaceae_Polycyclovorans_Polycyclovorans_algicola	39.227	362	214	2	1	362	1	356	4.12e-90	266
NZ_JOMH01000001.1_829-RS_GCF_000711245.1-Bacteria_Proteobacteria_Gammaproteobacteria_Nevskiales_Nevskiaceae_Polycyclovorans_Polycyclovorans_algicola	NZ_JOMH01000001.1_823-RS_GCF_000711245.1-Bacteria_Proteobacteria_Gammaproteobacteria_Nevskiales_Nevskiaceae_Polycyclovorans_Polycyclovorans_algicola	38.776	343	198	4	26	365	31	364	6.93e-73	222
NZ_JOMH01000001.1_829-RS_GCF_000711245.1-Bacteria_Proteobacteria_Gammaproteobacteria_Nevskiales_Nevskiaceae_Polycyclovorans_Polycyclovorans_algicola	NZ_JOMH01000001.1_3184-RS_GCF_000711245.1-Bacteria_Proteobacteria_Gammaproteobacteria_Nevskiales_Nevskiaceae_Polycyclovorans_Polycyclovorans_algicola	30.641	359	242	3	2	359	3	355	2.43e-60	189
NZ_JOMH01000001.1_829-RS_GCF_000711245.1-Bacteria_Proteobacteria_Gammaproteobacteria_Nevskiales_Nevskiaceae_Polycyclovorans_Polycyclovorans_algicola	NZ_JOMH01000001.1_1026-RS_GCF_000711245.1-Bacteria_Proteobacteria_Gammaproteobacteria_Nevskiales_Nevskiaceae_Polycyclovorans_Polycyclovorans_algicola	30.87	230	144	5	115	334	133	357	9.62e-29	105
NZ_JOMH01000001.1_829-RS_GCF_000711245.1-Bacteria_Proteobacteria_Gammaproteobacteria_Nevskiales_Nevskiaceae_Polycyclovorans_Polycyclovorans_algicola	NZ_JOMH01000001.1_2800-RS_GCF_000711245.1-Bacteria_Proteobacteria_Gammaproteobacteria_Nevskiales_Nevskiaceae_Polycyclovorans_Polycyclovorans_algicola	25.723	346	228	9	6	331	21	357	2.23e-24	93.2

## Sheet: Nevskia_ramosa_alkB
qseqid	sseqid	pident	length	mismatch	gapopen	qstart	qend	sstart	send	evalue	bitscore
NZ_ATVI01000005.1_102-RS_GCF_000420645.1-Bacteria_Proteobacteria_Gammaproteobacteria_Nevskiales_Nevskiaceae_Nevskia_Nevskia_ramosa	NZ_ATVI01000005.1_102-RS_GCF_000420645.1-Bacteria_Proteobacteria_Gammaproteobacteria_Nevskiales_Nevskiaceae_Nevskia_Nevskia_ramosa	100	378	0	0	1	378	1	378	0	781
NZ_ATVI01000005.1_102-RS_GCF_000420645.1-Bacteria_Proteobacteria_Gammaproteobacteria_Nevskiales_Nevskiaceae_Nevskia_Nevskia_ramosa	NZ_ATVI01000012.1_148-RS_GCF_000420645.1-Bacteria_Proteobacteria_Gammaproteobacteria_Nevskiales_Nevskiaceae_Nevskia_Nevskia_ramosa	34.454	357	229	5	6	360	3	356	6.31e-67	206
NZ_ATVI01000005.1_102-RS_GCF_000420645.1-Bacteria_Proteobacteria_Gammaproteobacteria_Nevskiales_Nevskiaceae_Nevskia_Nevskia_ramosa	NZ_ATVI01000005.1_90-RS_GCF_000420645.1-Bacteria_Proteobacteria_Gammaproteobacteria_Nevskiales_Nevskiaceae_Nevskia_Nevskia_ramosa	33.333	360	237	3	6	364	3	360	8.11e-67	206
NZ_ATVI01000005.1_102-RS_GCF_000420645.1-Bacteria_Proteobacteria_Gammaproteobacteria_Nevskiales_Nevskiaceae_Nevskia_Nevskia_ramosa	NZ_ATVI01000005.1_90-RS_GCF_000420645.1-Bacteria_Proteobacteria_Gammaproteobacteria_Nevskiales_Nevskiaceae_Nevskia_Nevskia_ramosa	33.333	360	237	3	6	364	3	360	8.11e-67	206
NZ_ATVI01000005.1_102-RS_GCF_000420645.1-Bacteria_Proteobacteria_Gammaproteobacteria_Nevskiales_Nevskiaceae_Nevskia_Nevskia_ramosa	NZ_ATVI01000006.1_254-RS_GCF_000420645.1-Bacteria_Proteobacteria_Gammaproteobacteria_Nevskiales_Nevskiaceae_Nevskia_Nevskia_ramosa	26.705	352	240	8	31	369	52	398	1.07e-27	102
NZ_ATVI01000005.1_102-RS_GCF_000420645.1-Bacteria_Proteobacteria_Gammaproteobacteria_Nevskiales_Nevskiaceae_Nevskia_Nevskia_ramosa	NZ_ATVI01000006.1_299-RS_GCF_000420645.1-Bacteria_Proteobacteria_Gammaproteobacteria_Nevskiales_Nevskiaceae_Nevskia_Nevskia_ramosa	31.858	226	139	5	116	331	135	355	1.2e-25	96.3
NZ_ATVI01000005.1_102-RS_GCF_000420645.1-Bacteria_Proteobacteria_Gammaproteobacteria_Nevskiales_Nevskiaceae_Nevskia_Nevskia_ramosa	NZ_ATVI01000005.1_1123-RS_GCF_000420645.1-Bacteria_Proteobacteria_Gammaproteobacteria_Nevskiales_Nevskiaceae_Nevskia_Nevskia_ramosa	27.835	291	184	13	76	347	98	381	1.39e-20	81.3
NZ_ATVI01000005.1_1123-RS_GCF_000420645.1-Bacteria_Proteobacteria_Gammaproteobacteria_Nevskiales_Nevskiaceae_Nevskia_Nevskia_ramosa	NZ_ATVI01000005.1_1123-RS_GCF_000420645.1-Bacteria_Proteobacteria_Gammaproteobacteria_Nevskiales_Nevskiaceae_Nevskia_Nevskia_ramosa	100	397	0	0	1	397	1	397	0	811
NZ_ATVI01000005.1_1123-RS_GCF_000420645.1-Bacteria_Proteobacteria_Gammaproteobacteria_Nevskiales_Nevskiaceae_Nevskia_Nevskia_ramosa	NZ_ATVI01000006.1_254-RS_GCF_000420645.1-Bacteria_Proteobacteria_Gammaproteobacteria_Nevskiales_Nevskiaceae_Nevskia_Nevskia_ramosa	52.603	365	170	3	36	397	34	398	2.77e-140	395
NZ_ATVI01000005.1_1123-RS_GCF_000420645.1-Bacteria_Proteobacteria_Gammaproteobacteria_Nevskiales_Nevskiaceae_Nevskia_Nevskia_ramosa	NZ_ATVI01000006.1_299-RS_GCF_000420645.1-Bacteria_Proteobacteria_Gammaproteobacteria_Nevskiales_Nevskiaceae_Nevskia_Nevskia_ramosa	47.354	378	198	1	11	387	5	382	6.29e-132	374
NZ_ATVI01000005.1_1123-RS_GCF_000420645.1-Bacteria_Proteobacteria_Gammaproteobacteria_Nevskiales_Nevskiaceae_Nevskia_Nevskia_ramosa	NZ_ATVI01000005.1_90-RS_GCF_000420645.1-Bacteria_Proteobacteria_Gammaproteobacteria_Nevskiales_Nevskiaceae_Nevskia_Nevskia_ramosa	26.357	387	230	14	25	396	7	353	4.89e-28	103
NZ_ATVI01000005.1_1123-RS_GCF_000420645.1-Bacteria_Proteobacteria_Gammaproteobacteria_Nevskiales_Nevskiaceae_Nevskia_Nevskia_ramosa	NZ_ATVI01000005.1_90-RS_GCF_000420645.1-Bacteria_Proteobacteria_Gammaproteobacteria_Nevskiales_Nevskiaceae_Nevskia_Nevskia_ramosa	26.357	387	230	14	25	396	7	353	4.89e-28	103
NZ_ATVI01000005.1_1123-RS_GCF_000420645.1-Bacteria_Proteobacteria_Gammaproteobacteria_Nevskiales_Nevskiaceae_Nevskia_Nevskia_ramosa	NZ_ATVI01000012.1_148-RS_GCF_000420645.1-Bacteria_Proteobacteria_Gammaproteobacteria_Nevskiales_Nevskiaceae_Nevskia_Nevskia_ramosa	24.242	363	246	9	32	385	9	351	9.98e-23	87.8
NZ_ATVI01000005.1_1123-RS_GCF_000420645.1-Bacteria_Proteobacteria_Gammaproteobacteria_Nevskiales_Nevskiaceae_Nevskia_Nevskia_ramosa	NZ_ATVI01000005.1_102-RS_GCF_000420645.1-Bacteria_Proteobacteria_Gammaproteobacteria_Nevskiales_Nevskiaceae_Nevskia_Nevskia_ramosa	27.336	289	188	11	98	381	76	347	1.16e-22	87.4
NZ_ATVI01000005.1_90-RS_GCF_000420645.1-Bacteria_Proteobacteria_Gammaproteobacteria_Nevskiales_Nevskiaceae_Nevskia_Nevskia_ramosa	NZ_ATVI01000005.1_90-RS_GCF_000420645.1-Bacteria_Proteobacteria_Gammaproteobacteria_Nevskiales_Nevskiaceae_Nevskia_Nevskia_ramosa	100	373	0	0	1	373	1	373	0	766
NZ_ATVI01000005.1_90-RS_GCF_000420645.1-Bacteria_Proteobacteria_Gammaproteobacteria_Nevskiales_Nevskiaceae_Nevskia_Nevskia_ramosa	NZ_ATVI01000005.1_90-RS_GCF_000420645.1-Bacteria_Proteobacteria_Gammaproteobacteria_Nevskiales_Nevskiaceae_Nevskia_Nevskia_ramosa	100	373	0	0	1	373	1	373	0	766
NZ_ATVI01000005.1_90-RS_GCF_000420645.1-Bacteria_Proteobacteria_Gammaproteobacteria_Nevskiales_Nevskiaceae_Nevskia_Nevskia_ramosa	NZ_ATVI01000012.1_148-RS_GCF_000420645.1-Bacteria_Proteobacteria_Gammaproteobacteria_Nevskiales_Nevskiaceae_Nevskia_Nevskia_ramosa	52.381	357	170	0	1	357	1	357	1.52e-140	394
NZ_ATVI01000005.1_90-RS_GCF_000420645.1-Bacteria_Proteobacteria_Gammaproteobacteria_Nevskiales_Nevskiaceae_Nevskia_Nevskia_ramosa	NZ_ATVI01000005.1_102-RS_GCF_000420645.1-Bacteria_Proteobacteria_Gammaproteobacteria_Nevskiales_Nevskiaceae_Nevskia_Nevskia_ramosa	33.333	360	237	3	3	360	6	364	8e-67	206
NZ_ATVI01000005.1_90-RS_GCF_000420645.1-Bacteria_Proteobacteria_Gammaproteobacteria_Nevskiales_Nevskiaceae_Nevskia_Nevskia_ramosa	NZ_ATVI01000006.1_254-RS_GCF_000420645.1-Bacteria_Proteobacteria_Gammaproteobacteria_Nevskiales_Nevskiaceae_Nevskia_Nevskia_ramosa	31.25	256	164	7	78	324	106	358	2.92e-25	95.1
NZ_ATVI01000005.1_90-RS_GCF_000420645.1-Bacteria_Proteobacteria_Gammaproteobacteria_Nevskiales_Nevskiaceae_Nevskia_Nevskia_ramosa	NZ_ATVI01000005.1_1123-RS_GCF_000420645.1-Bacteria_Proteobacteria_Gammaproteobacteria_Nevskiales_Nevskiaceae_Nevskia_Nevskia_ramosa	26.396	394	221	16	7	353	25	396	5.4e-25	94.4
NZ_ATVI01000005.1_90-RS_GCF_000420645.1-Bacteria_Proteobacteria_Gammaproteobacteria_Nevskiales_Nevskiaceae_Nevskia_Nevskia_ramosa	NZ_ATVI01000006.1_299-RS_GCF_000420645.1-Bacteria_Proteobacteria_Gammaproteobacteria_Nevskiales_Nevskiaceae_Nevskia_Nevskia_ramosa	25.223	337	223	11	11	324	23	353	6.18e-21	82.4
NZ_ATVI01000005.1_90-RS_GCF_000420645.1-Bacteria_Proteobacteria_Gammaproteobacteria_Nevskiales_Nevskiaceae_Nevskia_Nevskia_ramosa	NZ_ATVI01000005.1_90-RS_GCF_000420645.1-Bacteria_Proteobacteria_Gammaproteobacteria_Nevskiales_Nevskiaceae_Nevskia_Nevskia_ramosa	100	373	0	0	1	373	1	373	0	766
NZ_ATVI01000005.1_90-RS_GCF_000420645.1-Bacteria_Proteobacteria_Gammaproteobacteria_Nevskiales_Nevskiaceae_Nevskia_Nevskia_ramosa	NZ_ATVI01000005.1_90-RS_GCF_000420645.1-Bacteria_Proteobacteria_Gammaproteobacteria_Nevskiales_Nevskiaceae_Nevskia_Nevskia_ramosa	100	373	0	0	1	373	1	373	0	766
NZ_ATVI01000005.1_90-RS_GCF_000420645.1-Bacteria_Proteobacteria_Gammaproteobacteria_Nevskiales_Nevskiaceae_Nevskia_Nevskia_ramosa	NZ_ATVI01000012.1_148-RS_GCF_000420645.1-Bacteria_Proteobacteria_Gammaproteobacteria_Nevskiales_Nevskiaceae_Nevskia_Nevskia_ramosa	52.381	357	170	0	1	357	1	357	1.52e-140	394
NZ_ATVI01000005.1_90-RS_GCF_000420645.1-Bacteria_Proteobacteria_Gammaproteobacteria_Nevskiales_Nevskiaceae_Nevskia_Nevskia_ramosa	NZ_ATVI01000005.1_102-RS_GCF_000420645.1-Bacteria_Proteobacteria_Gammaproteobacteria_Nevskiales_Nevskiaceae_Nevskia_Nevskia_ramosa	33.333	360	237	3	3	360	6	364	8e-67	206
NZ_ATVI01000005.1_90-RS_GCF_000420645.1-Bacteria_Proteobacteria_Gammaproteobacteria_Nevskiales_Nevskiaceae_Nevskia_Nevskia_ramosa	NZ_ATVI01000006.1_254-RS_GCF_000420645.1-Bacteria_Proteobacteria_Gammaproteobacteria_Nevskiales_Nevskiaceae_Nevskia_Nevskia_ramosa	31.25	256	164	7	78	324	106	358	2.92e-25	95.1
NZ_ATVI01000005.1_90-RS_GCF_000420645.1-Bacteria_Proteobacteria_Gammaproteobacteria_Nevskiales_Nevskiaceae_Nevskia_Nevskia_ramosa	NZ_ATVI01000005.1_1123-RS_GCF_000420645.1-Bacteria_Proteobacteria_Gammaproteobacteria_Nevskiales_Nevskiaceae_Nevskia_Nevskia_ramosa	26.396	394	221	16	7	353	25	396	5.4e-25	94.4
NZ_ATVI01000005.1_90-RS_GCF_000420645.1-Bacteria_Proteobacteria_Gammaproteobacteria_Nevskiales_Nevskiaceae_Nevskia_Nevskia_ramosa	NZ_ATVI01000006.1_299-RS_GCF_000420645.1-Bacteria_Proteobacteria_Gammaproteobacteria_Nevskiales_Nevskiaceae_Nevskia_Nevskia_ramosa	25.223	337	223	11	11	324	23	353	6.18e-21	82.4
NZ_ATVI01000006.1_254-RS_GCF_000420645.1-Bacteria_Proteobacteria_Gammaproteobacteria_Nevskiales_Nevskiaceae_Nevskia_Nevskia_ramosa	NZ_ATVI01000006.1_254-RS_GCF_000420645.1-Bacteria_Proteobacteria_Gammaproteobacteria_Nevskiales_Nevskiaceae_Nevskia_Nevskia_ramosa	100	398	0	0	1	398	1	398	0	816
NZ_ATVI01000006.1_254-RS_GCF_000420645.1-Bacteria_Proteobacteria_Gammaproteobacteria_Nevskiales_Nevskiaceae_Nevskia_Nevskia_ramosa	NZ_ATVI01000005.1_1123-RS_GCF_000420645.1-Bacteria_Proteobacteria_Gammaproteobacteria_Nevskiales_Nevskiaceae_Nevskia_Nevskia_ramosa	51.263	396	189	4	3	398	6	397	1.3e-141	399
NZ_ATVI01000006.1_254-RS_GCF_000420645.1-Bacteria_Proteobacteria_Gammaproteobacteria_Nevskiales_Nevskiaceae_Nevskia_Nevskia_ramosa	NZ_ATVI01000006.1_299-RS_GCF_000420645.1-Bacteria_Proteobacteria_Gammaproteobacteria_Nevskiales_Nevskiaceae_Nevskia_Nevskia_ramosa	47.185	373	196	1	15	387	11	382	2.79e-132	375
NZ_ATVI01000006.1_254-RS_GCF_000420645.1-Bacteria_Proteobacteria_Gammaproteobacteria_Nevskiales_Nevskiaceae_Nevskia_Nevskia_ramosa	NZ_ATVI01000005.1_102-RS_GCF_000420645.1-Bacteria_Proteobacteria_Gammaproteobacteria_Nevskiales_Nevskiaceae_Nevskia_Nevskia_ramosa	26.705	352	240	8	52	398	31	369	8.92e-28	102
NZ_ATVI01000006.1_254-RS_GCF_000420645.1-Bacteria_Proteobacteria_Gammaproteobacteria_Nevskiales_Nevskiaceae_Nevskia_Nevskia_ramosa	NZ_ATVI01000005.1_90-RS_GCF_000420645.1-Bacteria_Proteobacteria_Gammaproteobacteria_Nevskiales_Nevskiaceae_Nevskia_Nevskia_ramosa	30.859	256	165	6	106	358	78	324	3.03e-25	95.1
NZ_ATVI01000006.1_254-RS_GCF_000420645.1-Bacteria_Proteobacteria_Gammaproteobacteria_Nevskiales_Nevskiaceae_Nevskia_Nevskia_ramosa	NZ_ATVI01000005.1_90-RS_GCF_000420645.1-Bacteria_Proteobacteria_Gammaproteobacteria_Nevskiales_Nevskiaceae_Nevskia_Nevskia_ramosa	30.859	256	165	6	106	358	78	324	3.03e-25	95.1
NZ_ATVI01000006.1_254-RS_GCF_000420645.1-Bacteria_Proteobacteria_Gammaproteobacteria_Nevskiales_Nevskiaceae_Nevskia_Nevskia_ramosa	NZ_ATVI01000012.1_148-RS_GCF_000420645.1-Bacteria_Proteobacteria_Gammaproteobacteria_Nevskiales_Nevskiaceae_Nevskia_Nevskia_ramosa	27.485	342	220	9	59	397	37	353	3.56e-22	86.3
NZ_ATVI01000006.1_299-RS_GCF_000420645.1-Bacteria_Proteobacteria_Gammaproteobacteria_Nevskiales_Nevskiaceae_Nevskia_Nevskia_ramosa	NZ_ATVI01000006.1_299-RS_GCF_000420645.1-Bacteria_Proteobacteria_Gammaproteobacteria_Nevskiales_Nevskiaceae_Nevskia_Nevskia_ramosa	100	387	0	0	1	387	1	387	0	795
NZ_ATVI01000006.1_299-RS_GCF_000420645.1-Bacteria_Proteobacteria_Gammaproteobacteria_Nevskiales_Nevskiaceae_Nevskia_Nevskia_ramosa	NZ_ATVI01000006.1_254-RS_GCF_000420645.1-Bacteria_Proteobacteria_Gammaproteobacteria_Nevskiales_Nevskiaceae_Nevskia_Nevskia_ramosa	47.185	373	196	1	11	382	15	387	1.63e-127	363
NZ_ATVI01000006.1_299-RS_GCF_000420645.1-Bacteria_Proteobacteria_Gammaproteobacteria_Nevskiales_Nevskiaceae_Nevskia_Nevskia_ramosa	NZ_ATVI01000005.1_1123-RS_GCF_000420645.1-Bacteria_Proteobacteria_Gammaproteobacteria_Nevskiales_Nevskiaceae_Nevskia_Nevskia_ramosa	47.354	378	198	1	5	382	11	387	2.98e-126	359
NZ_ATVI01000006.1_299-RS_GCF_000420645.1-Bacteria_Proteobacteria_Gammaproteobacteria_Nevskiales_Nevskiaceae_Nevskia_Nevskia_ramosa	NZ_ATVI01000005.1_102-RS_GCF_000420645.1-Bacteria_Proteobacteria_Gammaproteobacteria_Nevskiales_Nevskiaceae_Nevskia_Nevskia_ramosa	31.858	226	139	5	135	355	116	331	1.23e-25	96.3
NZ_ATVI01000006.1_299-RS_GCF_000420645.1-Bacteria_Proteobacteria_Gammaproteobacteria_Nevskiales_Nevskiaceae_Nevskia_Nevskia_ramosa	NZ_ATVI01000012.1_148-RS_GCF_000420645.1-Bacteria_Proteobacteria_Gammaproteobacteria_Nevskiales_Nevskiaceae_Nevskia_Nevskia_ramosa	25.373	268	194	2	113	380	90	351	3.09e-22	86.3
NZ_ATVI01000006.1_299-RS_GCF_000420645.1-Bacteria_Proteobacteria_Gammaproteobacteria_Nevskiales_Nevskiaceae_Nevskia_Nevskia_ramosa	NZ_ATVI01000005.1_90-RS_GCF_000420645.1-Bacteria_Proteobacteria_Gammaproteobacteria_Nevskiales_Nevskiaceae_Nevskia_Nevskia_ramosa	25.223	337	223	11	23	353	11	324	6.41e-21	82.4
NZ_ATVI01000006.1_299-RS_GCF_000420645.1-Bacteria_Proteobacteria_Gammaproteobacteria_Nevskiales_Nevskiaceae_Nevskia_Nevskia_ramosa	NZ_ATVI01000005.1_90-RS_GCF_000420645.1-Bacteria_Proteobacteria_Gammaproteobacteria_Nevskiales_Nevskiaceae_Nevskia_Nevskia_ramosa	25.223	337	223	11	23	353	11	324	6.41e-21	82.4
NZ_ATVI01000012.1_148-RS_GCF_000420645.1-Bacteria_Proteobacteria_Gammaproteobacteria_Nevskiales_Nevskiaceae_Nevskia_Nevskia_ramosa	NZ_ATVI01000012.1_148-RS_GCF_000420645.1-Bacteria_Proteobacteria_Gammaproteobacteria_Nevskiales_Nevskiaceae_Nevskia_Nevskia_ramosa	100	372	0	0	1	372	1	372	0	765
NZ_ATVI01000012.1_148-RS_GCF_000420645.1-Bacteria_Proteobacteria_Gammaproteobacteria_Nevskiales_Nevskiaceae_Nevskia_Nevskia_ramosa	NZ_ATVI01000005.1_90-RS_GCF_000420645.1-Bacteria_Proteobacteria_Gammaproteobacteria_Nevskiales_Nevskiaceae_Nevskia_Nevskia_ramosa	52.381	357	170	0	1	357	1	357	1.52e-140	394
NZ_ATVI01000012.1_148-RS_GCF_000420645.1-Bacteria_Proteobacteria_Gammaproteobacteria_Nevskiales_Nevskiaceae_Nevskia_Nevskia_ramosa	NZ_ATVI01000005.1_90-RS_GCF_000420645.1-Bacteria_Proteobacteria_Gammaproteobacteria_Nevskiales_Nevskiaceae_Nevskia_Nevskia_ramosa	52.381	357	170	0	1	357	1	357	1.52e-140	394
NZ_ATVI01000012.1_148-RS_GCF_000420645.1-Bacteria_Proteobacteria_Gammaproteobacteria_Nevskiales_Nevskiaceae_Nevskia_Nevskia_ramosa	NZ_ATVI01000005.1_102-RS_GCF_000420645.1-Bacteria_Proteobacteria_Gammaproteobacteria_Nevskiales_Nevskiaceae_Nevskia_Nevskia_ramosa	34.454	357	229	5	3	356	6	360	6.21e-67	206
NZ_ATVI01000012.1_148-RS_GCF_000420645.1-Bacteria_Proteobacteria_Gammaproteobacteria_Nevskiales_Nevskiaceae_Nevskia_Nevskia_ramosa	NZ_ATVI01000006.1_299-RS_GCF_000420645.1-Bacteria_Proteobacteria_Gammaproteobacteria_Nevskiales_Nevskiaceae_Nevskia_Nevskia_ramosa	25.373	268	194	2	90	351	113	380	2.97e-22	86.3
NZ_ATVI01000012.1_148-RS_GCF_000420645.1-Bacteria_Proteobacteria_Gammaproteobacteria_Nevskiales_Nevskiaceae_Nevskia_Nevskia_ramosa	NZ_ATVI01000006.1_254-RS_GCF_000420645.1-Bacteria_Proteobacteria_Gammaproteobacteria_Nevskiales_Nevskiaceae_Nevskia_Nevskia_ramosa	27.616	344	217	10	37	353	59	397	3.24e-22	86.3
NZ_ATVI01000012.1_148-RS_GCF_000420645.1-Bacteria_Proteobacteria_Gammaproteobacteria_Nevskiales_Nevskiaceae_Nevskia_Nevskia_ramosa	NZ_ATVI01000005.1_1123-RS_GCF_000420645.1-Bacteria_Proteobacteria_Gammaproteobacteria_Nevskiales_Nevskiaceae_Nevskia_Nevskia_ramosa	24.242	363	246	9	9	351	32	385	3.2e-21	83.2

## Sheet: Zhongshania_alkB
qseqid	sseqid	pident	length	mismatch	gapopen	qstart	qend	sstart	send	evalue	bitscore
NZ_CP014544.1_1636-RS_GCF_001586255.1-Bacteria_Proteobacteria_Gammaproteobacteria_Pseudomonadales_Spongiibacteraceae_Zhongshania_Zhongshania_aliphaticivorans	NZ_CP014544.1_1636-RS_GCF_001586255.1-Bacteria_Proteobacteria_Gammaproteobacteria_Pseudomonadales_Spongiibacteraceae_Zhongshania_Zhongshania_aliphaticivorans	100	388	0	0	1	388	1	388	0	802
NZ_CP014544.1_1636-RS_GCF_001586255.1-Bacteria_Proteobacteria_Gammaproteobacteria_Pseudomonadales_Spongiibacteraceae_Zhongshania_Zhongshania_aliphaticivorans	NZ_CP014544.1_595-RS_GCF_001586255.1-Bacteria_Proteobacteria_Gammaproteobacteria_Pseudomonadales_Spongiibacteraceae_Zhongshania_Zhongshania_aliphaticivorans	44.865	370	196	3	10	375	16	381	8.02e-113	325
NZ_CP014544.1_1636-RS_GCF_001586255.1-Bacteria_Proteobacteria_Gammaproteobacteria_Pseudomonadales_Spongiibacteraceae_Zhongshania_Zhongshania_aliphaticivorans	NZ_CP014544.1_3147-RS_GCF_001586255.1-Bacteria_Proteobacteria_Gammaproteobacteria_Pseudomonadales_Spongiibacteraceae_Zhongshania_Zhongshania_aliphaticivorans	43.799	379	201	4	14	385	18	391	5.23e-107	310
NZ_CP014544.1_1636-RS_GCF_001586255.1-Bacteria_Proteobacteria_Gammaproteobacteria_Pseudomonadales_Spongiibacteraceae_Zhongshania_Zhongshania_aliphaticivorans	NZ_CP014544.1_770-RS_GCF_001586255.1-Bacteria_Proteobacteria_Gammaproteobacteria_Pseudomonadales_Spongiibacteraceae_Zhongshania_Zhongshania_aliphaticivorans	25.347	288	201	5	107	387	86	366	7.83e-23	87.8
NZ_CP014544.1_1636-RS_GCF_001586255.1-Bacteria_Proteobacteria_Gammaproteobacteria_Pseudomonadales_Spongiibacteraceae_Zhongshania_Zhongshania_aliphaticivorans	NZ_CP014544.1_813-RS_GCF_001586255.1-Bacteria_Proteobacteria_Gammaproteobacteria_Pseudomonadales_Spongiibacteraceae_Zhongshania_Zhongshania_aliphaticivorans	24.554	224	161	3	128	350	108	324	2.33e-20	80.5
NZ_CP014544.1_1636-RS_GCF_001586255.1-Bacteria_Proteobacteria_Gammaproteobacteria_Pseudomonadales_Spongiibacteraceae_Zhongshania_Zhongshania_aliphaticivorans	NZ_CP014544.1_813-RS_GCF_001586255.1-Bacteria_Proteobacteria_Gammaproteobacteria_Pseudomonadales_Spongiibacteraceae_Zhongshania_Zhongshania_aliphaticivorans	24.554	224	161	3	128	350	108	324	2.33e-20	80.5
NZ_CP014544.1_1636-RS_GCF_001586255.1-Bacteria_Proteobacteria_Gammaproteobacteria_Pseudomonadales_Spongiibacteraceae_Zhongshania_Zhongshania_aliphaticivorans	NZ_CP014544.1_3576-RS_GCF_001586255.1-Bacteria_Proteobacteria_Gammaproteobacteria_Pseudomonadales_Spongiibacteraceae_Zhongshania_Zhongshania_aliphaticivorans	27.16	243	166	7	109	348	86	320	4.54e-20	79.7
NZ_CP014544.1_3147-RS_GCF_001586255.1-Bacteria_Proteobacteria_Gammaproteobacteria_Pseudomonadales_Spongiibacteraceae_Zhongshania_Zhongshania_aliphaticivorans	NZ_CP014544.1_3147-RS_GCF_001586255.1-Bacteria_Proteobacteria_Gammaproteobacteria_Pseudomonadales_Spongiibacteraceae_Zhongshania_Zhongshania_aliphaticivorans	100	391	0	0	1	391	1	391	0	806
NZ_CP014544.1_3147-RS_GCF_001586255.1-Bacteria_Proteobacteria_Gammaproteobacteria_Pseudomonadales_Spongiibacteraceae_Zhongshania_Zhongshania_aliphaticivorans	NZ_CP014544.1_1636-RS_GCF_001586255.1-Bacteria_Proteobacteria_Gammaproteobacteria_Pseudomonadales_Spongiibacteraceae_Zhongshania_Zhongshania_aliphaticivorans	43.799	379	201	4	18	391	14	385	5.27e-107	310
NZ_CP014544.1_3147-RS_GCF_001586255.1-Bacteria_Proteobacteria_Gammaproteobacteria_Pseudomonadales_Spongiibacteraceae_Zhongshania_Zhongshania_aliphaticivorans	NZ_CP014544.1_595-RS_GCF_001586255.1-Bacteria_Proteobacteria_Gammaproteobacteria_Pseudomonadales_Spongiibacteraceae_Zhongshania_Zhongshania_aliphaticivorans	43.666	371	189	6	18	379	20	379	5.27e-102	297
NZ_CP014544.1_3147-RS_GCF_001586255.1-Bacteria_Proteobacteria_Gammaproteobacteria_Pseudomonadales_Spongiibacteraceae_Zhongshania_Zhongshania_aliphaticivorans	NZ_CP014544.1_813-RS_GCF_001586255.1-Bacteria_Proteobacteria_Gammaproteobacteria_Pseudomonadales_Spongiibacteraceae_Zhongshania_Zhongshania_aliphaticivorans	24.781	343	232	8	26	362	8	330	1.3e-25	95.9
NZ_CP014544.1_3147-RS_GCF_001586255.1-Bacteria_Proteobacteria_Gammaproteobacteria_Pseudomonadales_Spongiibacteraceae_Zhongshania_Zhongshania_aliphaticivorans	NZ_CP014544.1_813-RS_GCF_001586255.1-Bacteria_Proteobacteria_Gammaproteobacteria_Pseudomonadales_Spongiibacteraceae_Zhongshania_Zhongshania_aliphaticivorans	24.781	343	232	8	26	362	8	330	1.3e-25	95.9
NZ_CP014544.1_3147-RS_GCF_001586255.1-Bacteria_Proteobacteria_Gammaproteobacteria_Pseudomonadales_Spongiibacteraceae_Zhongshania_Zhongshania_aliphaticivorans	NZ_CP014544.1_3576-RS_GCF_001586255.1-Bacteria_Proteobacteria_Gammaproteobacteria_Pseudomonadales_Spongiibacteraceae_Zhongshania_Zhongshania_aliphaticivorans	26.599	297	201	6	94	379	56	346	4.79e-25	94
NZ_CP014544.1_3147-RS_GCF_001586255.1-Bacteria_Proteobacteria_Gammaproteobacteria_Pseudomonadales_Spongiibacteraceae_Zhongshania_Zhongshania_aliphaticivorans	NZ_CP014544.1_770-RS_GCF_001586255.1-Bacteria_Proteobacteria_Gammaproteobacteria_Pseudomonadales_Spongiibacteraceae_Zhongshania_Zhongshania_aliphaticivorans	28.34	247	168	4	112	356	85	324	1.4e-21	84.3
NZ_CP014544.1_3576-RS_GCF_001586255.1-Bacteria_Proteobacteria_Gammaproteobacteria_Pseudomonadales_Spongiibacteraceae_Zhongshania_Zhongshania_aliphaticivorans	NZ_CP014544.1_3576-RS_GCF_001586255.1-Bacteria_Proteobacteria_Gammaproteobacteria_Pseudomonadales_Spongiibacteraceae_Zhongshania_Zhongshania_aliphaticivorans	100	353	0	0	1	353	1	353	0	726
NZ_CP014544.1_3576-RS_GCF_001586255.1-Bacteria_Proteobacteria_Gammaproteobacteria_Pseudomonadales_Spongiibacteraceae_Zhongshania_Zhongshania_aliphaticivorans	NZ_CP014544.1_813-RS_GCF_001586255.1-Bacteria_Proteobacteria_Gammaproteobacteria_Pseudomonadales_Spongiibacteraceae_Zhongshania_Zhongshania_aliphaticivorans	44.35	354	192	2	2	352	3	354	8.36e-113	323
NZ_CP014544.1_3576-RS_GCF_001586255.1-Bacteria_Proteobacteria_Gammaproteobacteria_Pseudomonadales_Spongiibacteraceae_Zhongshania_Zhongshania_aliphaticivorans	NZ_CP014544.1_813-RS_GCF_001586255.1-Bacteria_Proteobacteria_Gammaproteobacteria_Pseudomonadales_Spongiibacteraceae_Zhongshania_Zhongshania_aliphaticivorans	44.35	354	192	2	2	352	3	354	8.36e-113	323
NZ_CP014544.1_3576-RS_GCF_001586255.1-Bacteria_Proteobacteria_Gammaproteobacteria_Pseudomonadales_Spongiibacteraceae_Zhongshania_Zhongshania_aliphaticivorans	NZ_CP014544.1_770-RS_GCF_001586255.1-Bacteria_Proteobacteria_Gammaproteobacteria_Pseudomonadales_Spongiibacteraceae_Zhongshania_Zhongshania_aliphaticivorans	44.602	352	194	1	2	352	3	354	1.29e-112	322
NZ_CP014544.1_3576-RS_GCF_001586255.1-Bacteria_Proteobacteria_Gammaproteobacteria_Pseudomonadales_Spongiibacteraceae_Zhongshania_Zhongshania_aliphaticivorans	NZ_CP014544.1_3147-RS_GCF_001586255.1-Bacteria_Proteobacteria_Gammaproteobacteria_Pseudomonadales_Spongiibacteraceae_Zhongshania_Zhongshania_aliphaticivorans	26.599	297	201	6	56	346	94	379	4.33e-25	94
NZ_CP014544.1_3576-RS_GCF_001586255.1-Bacteria_Proteobacteria_Gammaproteobacteria_Pseudomonadales_Spongiibacteraceae_Zhongshania_Zhongshania_aliphaticivorans	NZ_CP014544.1_595-RS_GCF_001586255.1-Bacteria_Proteobacteria_Gammaproteobacteria_Pseudomonadales_Spongiibacteraceae_Zhongshania_Zhongshania_aliphaticivorans	25	284	193	7	64	333	90	367	8.13e-22	84.7
NZ_CP014544.1_3576-RS_GCF_001586255.1-Bacteria_Proteobacteria_Gammaproteobacteria_Pseudomonadales_Spongiibacteraceae_Zhongshania_Zhongshania_aliphaticivorans	NZ_CP014544.1_1636-RS_GCF_001586255.1-Bacteria_Proteobacteria_Gammaproteobacteria_Pseudomonadales_Spongiibacteraceae_Zhongshania_Zhongshania_aliphaticivorans	27.16	243	166	7	86	320	109	348	4.13e-20	79.7
NZ_CP014544.1_595-RS_GCF_001586255.1-Bacteria_Proteobacteria_Gammaproteobacteria_Pseudomonadales_Spongiibacteraceae_Zhongshania_Zhongshania_aliphaticivorans	NZ_CP014544.1_595-RS_GCF_001586255.1-Bacteria_Proteobacteria_Gammaproteobacteria_Pseudomonadales_Spongiibacteraceae_Zhongshania_Zhongshania_aliphaticivorans	100	387	0	0	1	387	1	387	0	800
NZ_CP014544.1_595-RS_GCF_001586255.1-Bacteria_Proteobacteria_Gammaproteobacteria_Pseudomonadales_Spongiibacteraceae_Zhongshania_Zhongshania_aliphaticivorans	NZ_CP014544.1_1636-RS_GCF_001586255.1-Bacteria_Proteobacteria_Gammaproteobacteria_Pseudomonadales_Spongiibacteraceae_Zhongshania_Zhongshania_aliphaticivorans	44.865	370	196	3	16	381	10	375	8e-113	325
NZ_CP014544.1_595-RS_GCF_001586255.1-Bacteria_Proteobacteria_Gammaproteobacteria_Pseudomonadales_Spongiibacteraceae_Zhongshania_Zhongshania_aliphaticivorans	NZ_CP014544.1_3147-RS_GCF_001586255.1-Bacteria_Proteobacteria_Gammaproteobacteria_Pseudomonadales_Spongiibacteraceae_Zhongshania_Zhongshania_aliphaticivorans	43.666	371	189	6	20	379	18	379	5.21e-102	297
NZ_CP014544.1_595-RS_GCF_001586255.1-Bacteria_Proteobacteria_Gammaproteobacteria_Pseudomonadales_Spongiibacteraceae_Zhongshania_Zhongshania_aliphaticivorans	NZ_CP014544.1_813-RS_GCF_001586255.1-Bacteria_Proteobacteria_Gammaproteobacteria_Pseudomonadales_Spongiibacteraceae_Zhongshania_Zhongshania_aliphaticivorans	27.82	266	180	7	107	368	79	336	4.72e-25	94.4
NZ_CP014544.1_595-RS_GCF_001586255.1-Bacteria_Proteobacteria_Gammaproteobacteria_Pseudomonadales_Spongiibacteraceae_Zhongshania_Zhongshania_aliphaticivorans	NZ_CP014544.1_813-RS_GCF_001586255.1-Bacteria_Proteobacteria_Gammaproteobacteria_Pseudomonadales_Spongiibacteraceae_Zhongshania_Zhongshania_aliphaticivorans	27.82	266	180	7	107	368	79	336	4.72e-25	94.4
NZ_CP014544.1_595-RS_GCF_001586255.1-Bacteria_Proteobacteria_Gammaproteobacteria_Pseudomonadales_Spongiibacteraceae_Zhongshania_Zhongshania_aliphaticivorans	NZ_CP014544.1_3576-RS_GCF_001586255.1-Bacteria_Proteobacteria_Gammaproteobacteria_Pseudomonadales_Spongiibacteraceae_Zhongshania_Zhongshania_aliphaticivorans	25	284	193	7	90	367	64	333	8.91e-22	84.7
NZ_CP014544.1_595-RS_GCF_001586255.1-Bacteria_Proteobacteria_Gammaproteobacteria_Pseudomonadales_Spongiibacteraceae_Zhongshania_Zhongshania_aliphaticivorans	NZ_CP014544.1_770-RS_GCF_001586255.1-Bacteria_Proteobacteria_Gammaproteobacteria_Pseudomonadales_Spongiibacteraceae_Zhongshania_Zhongshania_aliphaticivorans	24.611	321	216	7	70	379	42	347	1.08e-21	84.3
NZ_CP014544.1_770-RS_GCF_001586255.1-Bacteria_Proteobacteria_Gammaproteobacteria_Pseudomonadales_Spongiibacteraceae_Zhongshania_Zhongshania_aliphaticivorans	NZ_CP014544.1_770-RS_GCF_001586255.1-Bacteria_Proteobacteria_Gammaproteobacteria_Pseudomonadales_Spongiibacteraceae_Zhongshania_Zhongshania_aliphaticivorans	100	373	0	0	1	373	1	373	0	768
NZ_CP014544.1_770-RS_GCF_001586255.1-Bacteria_Proteobacteria_Gammaproteobacteria_Pseudomonadales_Spongiibacteraceae_Zhongshania_Zhongshania_aliphaticivorans	NZ_CP014544.1_813-RS_GCF_001586255.1-Bacteria_Proteobacteria_Gammaproteobacteria_Pseudomonadales_Spongiibacteraceae_Zhongshania_Zhongshania_aliphaticivorans	59.78	363	146	0	1	363	1	363	2.21e-170	470
NZ_CP014544.1_770-RS_GCF_001586255.1-Bacteria_Proteobacteria_Gammaproteobacteria_Pseudomonadales_Spongiibacteraceae_Zhongshania_Zhongshania_aliphaticivorans	NZ_CP014544.1_813-RS_GCF_001586255.1-Bacteria_Proteobacteria_Gammaproteobacteria_Pseudomonadales_Spongiibacteraceae_Zhongshania_Zhongshania_aliphaticivorans	59.78	363	146	0	1	363	1	363	2.21e-170	470
NZ_CP014544.1_770-RS_GCF_001586255.1-Bacteria_Proteobacteria_Gammaproteobacteria_Pseudomonadales_Spongiibacteraceae_Zhongshania_Zhongshania_aliphaticivorans	NZ_CP014544.1_3576-RS_GCF_001586255.1-Bacteria_Proteobacteria_Gammaproteobacteria_Pseudomonadales_Spongiibacteraceae_Zhongshania_Zhongshania_aliphaticivorans	44.602	352	194	1	3	354	2	352	1.61e-119	340
NZ_CP014544.1_770-RS_GCF_001586255.1-Bacteria_Proteobacteria_Gammaproteobacteria_Pseudomonadales_Spongiibacteraceae_Zhongshania_Zhongshania_aliphaticivorans	NZ_CP014544.1_1636-RS_GCF_001586255.1-Bacteria_Proteobacteria_Gammaproteobacteria_Pseudomonadales_Spongiibacteraceae_Zhongshania_Zhongshania_aliphaticivorans	27.381	252	162	7	86	324	107	350	1.82e-27	101
NZ_CP014544.1_770-RS_GCF_001586255.1-Bacteria_Proteobacteria_Gammaproteobacteria_Pseudomonadales_Spongiibacteraceae_Zhongshania_Zhongshania_aliphaticivorans	NZ_CP014544.1_3147-RS_GCF_001586255.1-Bacteria_Proteobacteria_Gammaproteobacteria_Pseudomonadales_Spongiibacteraceae_Zhongshania_Zhongshania_aliphaticivorans	28.34	247	168	4	85	324	112	356	6.77e-25	94
NZ_CP014544.1_770-RS_GCF_001586255.1-Bacteria_Proteobacteria_Gammaproteobacteria_Pseudomonadales_Spongiibacteraceae_Zhongshania_Zhongshania_aliphaticivorans	NZ_CP014544.1_595-RS_GCF_001586255.1-Bacteria_Proteobacteria_Gammaproteobacteria_Pseudomonadales_Spongiibacteraceae_Zhongshania_Zhongshania_aliphaticivorans	25.545	321	213	7	42	347	70	379	1.08e-24	93.2
NZ_CP014544.1_813-RS_GCF_001586255.1-Bacteria_Proteobacteria_Gammaproteobacteria_Pseudomonadales_Spongiibacteraceae_Zhongshania_Zhongshania_aliphaticivorans	NZ_CP014544.1_813-RS_GCF_001586255.1-Bacteria_Proteobacteria_Gammaproteobacteria_Pseudomonadales_Spongiibacteraceae_Zhongshania_Zhongshania_aliphaticivorans	100	368	0	0	1	368	1	368	0	758
NZ_CP014544.1_813-RS_GCF_001586255.1-Bacteria_Proteobacteria_Gammaproteobacteria_Pseudomonadales_Spongiibacteraceae_Zhongshania_Zhongshania_aliphaticivorans	NZ_CP014544.1_813-RS_GCF_001586255.1-Bacteria_Proteobacteria_Gammaproteobacteria_Pseudomonadales_Spongiibacteraceae_Zhongshania_Zhongshania_aliphaticivorans	100	368	0	0	1	368	1	368	0	758
NZ_CP014544.1_813-RS_GCF_001586255.1-Bacteria_Proteobacteria_Gammaproteobacteria_Pseudomonadales_Spongiibacteraceae_Zhongshania_Zhongshania_aliphaticivorans	NZ_CP014544.1_770-RS_GCF_001586255.1-Bacteria_Proteobacteria_Gammaproteobacteria_Pseudomonadales_Spongiibacteraceae_Zhongshania_Zhongshania_aliphaticivorans	59.239	368	150	0	1	368	1	368	3.35e-162	449
NZ_CP014544.1_813-RS_GCF_001586255.1-Bacteria_Proteobacteria_Gammaproteobacteria_Pseudomonadales_Spongiibacteraceae_Zhongshania_Zhongshania_aliphaticivorans	NZ_CP014544.1_3576-RS_GCF_001586255.1-Bacteria_Proteobacteria_Gammaproteobacteria_Pseudomonadales_Spongiibacteraceae_Zhongshania_Zhongshania_aliphaticivorans	44.35	354	192	2	3	354	2	352	8.71e-113	323
NZ_CP014544.1_813-RS_GCF_001586255.1-Bacteria_Proteobacteria_Gammaproteobacteria_Pseudomonadales_Spongiibacteraceae_Zhongshania_Zhongshania_aliphaticivorans	NZ_CP014544.1_3147-RS_GCF_001586255.1-Bacteria_Proteobacteria_Gammaproteobacteria_Pseudomonadales_Spongiibacteraceae_Zhongshania_Zhongshania_aliphaticivorans	24.781	343	232	8	8	330	26	362	1.22e-25	95.9
NZ_CP014544.1_813-RS_GCF_001586255.1-Bacteria_Proteobacteria_Gammaproteobacteria_Pseudomonadales_Spongiibacteraceae_Zhongshania_Zhongshania_aliphaticivorans	NZ_CP014544.1_595-RS_GCF_001586255.1-Bacteria_Proteobacteria_Gammaproteobacteria_Pseudomonadales_Spongiibacteraceae_Zhongshania_Zhongshania_aliphaticivorans	27.82	266	180	7	79	336	107	368	4.49e-25	94.4
NZ_CP014544.1_813-RS_GCF_001586255.1-Bacteria_Proteobacteria_Gammaproteobacteria_Pseudomonadales_Spongiibacteraceae_Zhongshania_Zhongshania_aliphaticivorans	NZ_CP014544.1_1636-RS_GCF_001586255.1-Bacteria_Proteobacteria_Gammaproteobacteria_Pseudomonadales_Spongiibacteraceae_Zhongshania_Zhongshania_aliphaticivorans	24.554	224	161	3	108	324	128	350	2.21e-20	80.5
NZ_CP014544.1_813-RS_GCF_001586255.1-Bacteria_Proteobacteria_Gammaproteobacteria_Pseudomonadales_Spongiibacteraceae_Zhongshania_Zhongshania_aliphaticivorans	NZ_CP014544.1_813-RS_GCF_001586255.1-Bacteria_Proteobacteria_Gammaproteobacteria_Pseudomonadales_Spongiibacteraceae_Zhongshania_Zhongshania_aliphaticivorans	100	368	0	0	1	368	1	368	0	758
NZ_CP014544.1_813-RS_GCF_001586255.1-Bacteria_Proteobacteria_Gammaproteobacteria_Pseudomonadales_Spongiibacteraceae_Zhongshania_Zhongshania_aliphaticivorans	NZ_CP014544.1_813-RS_GCF_001586255.1-Bacteria_Proteobacteria_Gammaproteobacteria_Pseudomonadales_Spongiibacteraceae_Zhongshania_Zhongshania_aliphaticivorans	100	368	0	0	1	368	1	368	0	758
NZ_CP014544.1_813-RS_GCF_001586255.1-Bacteria_Proteobacteria_Gammaproteobacteria_Pseudomonadales_Spongiibacteraceae_Zhongshania_Zhongshania_aliphaticivorans	NZ_CP014544.1_770-RS_GCF_001586255.1-Bacteria_Proteobacteria_Gammaproteobacteria_Pseudomonadales_Spongiibacteraceae_Zhongshania_Zhongshania_aliphaticivorans	59.239	368	150	0	1	368	1	368	3.35e-162	449
NZ_CP014544.1_813-RS_GCF_001586255.1-Bacteria_Proteobacteria_Gammaproteobacteria_Pseudomonadales_Spongiibacteraceae_Zhongshania_Zhongshania_aliphaticivorans	NZ_CP014544.1_3576-RS_GCF_001586255.1-Bacteria_Proteobacteria_Gammaproteobacteria_Pseudomonadales_Spongiibacteraceae_Zhongshania_Zhongshania_aliphaticivorans	44.35	354	192	2	3	354	2	352	8.71e-113	323
NZ_CP014544.1_813-RS_GCF_001586255.1-Bacteria_Proteobacteria_Gammaproteobacteria_Pseudomonadales_Spongiibacteraceae_Zhongshania_Zhongshania_aliphaticivorans	NZ_CP014544.1_3147-RS_GCF_001586255.1-Bacteria_Proteobacteria_Gammaproteobacteria_Pseudomonadales_Spongiibacteraceae_Zhongshania_Zhongshania_aliphaticivorans	24.781	343	232	8	8	330	26	362	1.22e-25	95.9
NZ_CP014544.1_813-RS_GCF_001586255.1-Bacteria_Proteobacteria_Gammaproteobacteria_Pseudomonadales_Spongiibacteraceae_Zhongshania_Zhongshania_aliphaticivorans	NZ_CP014544.1_595-RS_GCF_001586255.1-Bacteria_Proteobacteria_Gammaproteobacteria_Pseudomonadales_Spongiibacteraceae_Zhongshania_Zhongshania_aliphaticivorans	27.82	266	180	7	79	336	107	368	4.49e-25	94.4
NZ_CP014544.1_813-RS_GCF_001586255.1-Bacteria_Proteobacteria_Gammaproteobacteria_Pseudomonadales_Spongiibacteraceae_Zhongshania_Zhongshania_aliphaticivorans	NZ_CP014544.1_1636-RS_GCF_001586255.1-Bacteria_Proteobacteria_Gammaproteobacteria_Pseudomonadales_Spongiibacteraceae_Zhongshania_Zhongshania_aliphaticivorans	24.554	224	161	3	108	324	128	350	2.21e-20	80.5

## Sheet: Solimonas_aquatica_alkB
qseqid	sseqid	pident	length	mismatch	gapopen	qstart	qend	sstart	send	evalue	bitscore
NZ_FOFS01000002.1_39-RS_GCF_900111015.1-Bacteria_Proteobacteria_Gammaproteobacteria_Nevskiales_Nevskiaceae_Solimonas_Solimonas_aquatica	NZ_FOFS01000002.1_39-RS_GCF_900111015.1-Bacteria_Proteobacteria_Gammaproteobacteria_Nevskiales_Nevskiaceae_Solimonas_Solimonas_aquatica	100	372	0	0	1	372	1	372	0	760
NZ_FOFS01000002.1_39-RS_GCF_900111015.1-Bacteria_Proteobacteria_Gammaproteobacteria_Nevskiales_Nevskiaceae_Solimonas_Solimonas_aquatica	NZ_FOFS01000002.1_55-RS_GCF_900111015.1-Bacteria_Proteobacteria_Gammaproteobacteria_Nevskiales_Nevskiaceae_Solimonas_Solimonas_aquatica	98.656	372	5	0	1	372	1	372	0	751
NZ_FOFS01000002.1_39-RS_GCF_900111015.1-Bacteria_Proteobacteria_Gammaproteobacteria_Nevskiales_Nevskiaceae_Solimonas_Solimonas_aquatica	NZ_FOFS01000002.1_55-RS_GCF_900111015.1-Bacteria_Proteobacteria_Gammaproteobacteria_Nevskiales_Nevskiaceae_Solimonas_Solimonas_aquatica	98.656	372	5	0	1	372	1	372	0	751
NZ_FOFS01000002.1_39-RS_GCF_900111015.1-Bacteria_Proteobacteria_Gammaproteobacteria_Nevskiales_Nevskiaceae_Solimonas_Solimonas_aquatica	NZ_FOFS01000007.1_2-RS_GCF_900111015.1-Bacteria_Proteobacteria_Gammaproteobacteria_Nevskiales_Nevskiaceae_Solimonas_Solimonas_aquatica	35.054	368	224	7	2	359	3	365	1.33e-61	192
NZ_FOFS01000002.1_39-RS_GCF_900111015.1-Bacteria_Proteobacteria_Gammaproteobacteria_Nevskiales_Nevskiaceae_Solimonas_Solimonas_aquatica	NZ_FOFS01000011.1_111-RS_GCF_900111015.1-Bacteria_Proteobacteria_Gammaproteobacteria_Nevskiales_Nevskiaceae_Solimonas_Solimonas_aquatica	31.746	252	148	7	89	325	120	362	3.24e-27	101
NZ_FOFS01000002.1_39-RS_GCF_900111015.1-Bacteria_Proteobacteria_Gammaproteobacteria_Nevskiales_Nevskiaceae_Solimonas_Solimonas_aquatica	NZ_FOFS01000018.1_44-RS_GCF_900111015.1-Bacteria_Proteobacteria_Gammaproteobacteria_Nevskiales_Nevskiaceae_Solimonas_Solimonas_aquatica	27.586	348	215	13	3	323	19	356	6.42e-25	94.7
NZ_FOFS01000002.1_39-RS_GCF_900111015.1-Bacteria_Proteobacteria_Gammaproteobacteria_Nevskiales_Nevskiaceae_Solimonas_Solimonas_aquatica	NZ_FOFS01000014.1_105-RS_GCF_900111015.1-Bacteria_Proteobacteria_Gammaproteobacteria_Nevskiales_Nevskiaceae_Solimonas_Solimonas_aquatica	28.462	260	163	6	78	323	101	351	9e-22	84.7
NZ_FOFS01000002.1_55-RS_GCF_900111015.1-Bacteria_Proteobacteria_Gammaproteobacteria_Nevskiales_Nevskiaceae_Solimonas_Solimonas_aquatica	NZ_FOFS01000002.1_55-RS_GCF_900111015.1-Bacteria_Proteobacteria_Gammaproteobacteria_Nevskiales_Nevskiaceae_Solimonas_Solimonas_aquatica	100	372	0	0	1	372	1	372	0	759
NZ_FOFS01000002.1_55-RS_GCF_900111015.1-Bacteria_Proteobacteria_Gammaproteobacteria_Nevskiales_Nevskiaceae_Solimonas_Solimonas_aquatica	NZ_FOFS01000002.1_55-RS_GCF_900111015.1-Bacteria_Proteobacteria_Gammaproteobacteria_Nevskiales_Nevskiaceae_Solimonas_Solimonas_aquatica	100	372	0	0	1	372	1	372	0	759
NZ_FOFS01000002.1_55-RS_GCF_900111015.1-Bacteria_Proteobacteria_Gammaproteobacteria_Nevskiales_Nevskiaceae_Solimonas_Solimonas_aquatica	NZ_FOFS01000002.1_39-RS_GCF_900111015.1-Bacteria_Proteobacteria_Gammaproteobacteria_Nevskiales_Nevskiaceae_Solimonas_Solimonas_aquatica	98.656	372	5	0	1	372	1	372	0	751
NZ_FOFS01000002.1_55-RS_GCF_900111015.1-Bacteria_Proteobacteria_Gammaproteobacteria_Nevskiales_Nevskiaceae_Solimonas_Solimonas_aquatica	NZ_FOFS01000007.1_2-RS_GCF_900111015.1-Bacteria_Proteobacteria_Gammaproteobacteria_Nevskiales_Nevskiaceae_Solimonas_Solimonas_aquatica	35.326	368	223	7	2	359	3	365	7.99e-62	193
NZ_FOFS01000002.1_55-RS_GCF_900111015.1-Bacteria_Proteobacteria_Gammaproteobacteria_Nevskiales_Nevskiaceae_Solimonas_Solimonas_aquatica	NZ_FOFS01000011.1_111-RS_GCF_900111015.1-Bacteria_Proteobacteria_Gammaproteobacteria_Nevskiales_Nevskiaceae_Solimonas_Solimonas_aquatica	31.746	252	148	7	89	325	120	362	3.03e-27	101
NZ_FOFS01000002.1_55-RS_GCF_900111015.1-Bacteria_Proteobacteria_Gammaproteobacteria_Nevskiales_Nevskiaceae_Solimonas_Solimonas_aquatica	NZ_FOFS01000018.1_44-RS_GCF_900111015.1-Bacteria_Proteobacteria_Gammaproteobacteria_Nevskiales_Nevskiaceae_Solimonas_Solimonas_aquatica	27.874	348	214	13	3	323	19	356	2.17e-25	95.9
NZ_FOFS01000002.1_55-RS_GCF_900111015.1-Bacteria_Proteobacteria_Gammaproteobacteria_Nevskiales_Nevskiaceae_Solimonas_Solimonas_aquatica	NZ_FOFS01000014.1_105-RS_GCF_900111015.1-Bacteria_Proteobacteria_Gammaproteobacteria_Nevskiales_Nevskiaceae_Solimonas_Solimonas_aquatica	28.462	260	163	6	78	323	101	351	7.31e-22	85.1
NZ_FOFS01000002.1_55-RS_GCF_900111015.1-Bacteria_Proteobacteria_Gammaproteobacteria_Nevskiales_Nevskiaceae_Solimonas_Solimonas_aquatica	NZ_FOFS01000002.1_55-RS_GCF_900111015.1-Bacteria_Proteobacteria_Gammaproteobacteria_Nevskiales_Nevskiaceae_Solimonas_Solimonas_aquatica	100	372	0	0	1	372	1	372	0	759
NZ_FOFS01000002.1_55-RS_GCF_900111015.1-Bacteria_Proteobacteria_Gammaproteobacteria_Nevskiales_Nevskiaceae_Solimonas_Solimonas_aquatica	NZ_FOFS01000002.1_55-RS_GCF_900111015.1-Bacteria_Proteobacteria_Gammaproteobacteria_Nevskiales_Nevskiaceae_Solimonas_Solimonas_aquatica	100	372	0	0	1	372	1	372	0	759
NZ_FOFS01000002.1_55-RS_GCF_900111015.1-Bacteria_Proteobacteria_Gammaproteobacteria_Nevskiales_Nevskiaceae_Solimonas_Solimonas_aquatica	NZ_FOFS01000002.1_39-RS_GCF_900111015.1-Bacteria_Proteobacteria_Gammaproteobacteria_Nevskiales_Nevskiaceae_Solimonas_Solimonas_aquatica	98.656	372	5	0	1	372	1	372	0	751
NZ_FOFS01000002.1_55-RS_GCF_900111015.1-Bacteria_Proteobacteria_Gammaproteobacteria_Nevskiales_Nevskiaceae_Solimonas_Solimonas_aquatica	NZ_FOFS01000007.1_2-RS_GCF_900111015.1-Bacteria_Proteobacteria_Gammaproteobacteria_Nevskiales_Nevskiaceae_Solimonas_Solimonas_aquatica	35.326	368	223	7	2	359	3	365	7.99e-62	193
NZ_FOFS01000002.1_55-RS_GCF_900111015.1-Bacteria_Proteobacteria_Gammaproteobacteria_Nevskiales_Nevskiaceae_Solimonas_Solimonas_aquatica	NZ_FOFS01000011.1_111-RS_GCF_900111015.1-Bacteria_Proteobacteria_Gammaproteobacteria_Nevskiales_Nevskiaceae_Solimonas_Solimonas_aquatica	31.746	252	148	7	89	325	120	362	3.03e-27	101
NZ_FOFS01000002.1_55-RS_GCF_900111015.1-Bacteria_Proteobacteria_Gammaproteobacteria_Nevskiales_Nevskiaceae_Solimonas_Solimonas_aquatica	NZ_FOFS01000018.1_44-RS_GCF_900111015.1-Bacteria_Proteobacteria_Gammaproteobacteria_Nevskiales_Nevskiaceae_Solimonas_Solimonas_aquatica	27.874	348	214	13	3	323	19	356	2.17e-25	95.9
NZ_FOFS01000002.1_55-RS_GCF_900111015.1-Bacteria_Proteobacteria_Gammaproteobacteria_Nevskiales_Nevskiaceae_Solimonas_Solimonas_aquatica	NZ_FOFS01000014.1_105-RS_GCF_900111015.1-Bacteria_Proteobacteria_Gammaproteobacteria_Nevskiales_Nevskiaceae_Solimonas_Solimonas_aquatica	28.462	260	163	6	78	323	101	351	7.31e-22	85.1
NZ_FOFS01000007.1_2-RS_GCF_900111015.1-Bacteria_Proteobacteria_Gammaproteobacteria_Nevskiales_Nevskiaceae_Solimonas_Solimonas_aquatica	NZ_FOFS01000007.1_2-RS_GCF_900111015.1-Bacteria_Proteobacteria_Gammaproteobacteria_Nevskiales_Nevskiaceae_Solimonas_Solimonas_aquatica	100	374	0	0	1	374	1	374	0	770
NZ_FOFS01000007.1_2-RS_GCF_900111015.1-Bacteria_Proteobacteria_Gammaproteobacteria_Nevskiales_Nevskiaceae_Solimonas_Solimonas_aquatica	NZ_FOFS01000002.1_55-RS_GCF_900111015.1-Bacteria_Proteobacteria_Gammaproteobacteria_Nevskiales_Nevskiaceae_Solimonas_Solimonas_aquatica	36.141	368	220	7	3	365	2	359	3.01e-72	220
NZ_FOFS01000007.1_2-RS_GCF_900111015.1-Bacteria_Proteobacteria_Gammaproteobacteria_Nevskiales_Nevskiaceae_Solimonas_Solimonas_aquatica	NZ_FOFS01000002.1_55-RS_GCF_900111015.1-Bacteria_Proteobacteria_Gammaproteobacteria_Nevskiales_Nevskiaceae_Solimonas_Solimonas_aquatica	36.141	368	220	7	3	365	2	359	3.01e-72	220
NZ_FOFS01000007.1_2-RS_GCF_900111015.1-Bacteria_Proteobacteria_Gammaproteobacteria_Nevskiales_Nevskiaceae_Solimonas_Solimonas_aquatica	NZ_FOFS01000002.1_39-RS_GCF_900111015.1-Bacteria_Proteobacteria_Gammaproteobacteria_Nevskiales_Nevskiaceae_Solimonas_Solimonas_aquatica	35.87	368	221	7	3	365	2	359	3.32e-72	220
NZ_FOFS01000007.1_2-RS_GCF_900111015.1-Bacteria_Proteobacteria_Gammaproteobacteria_Nevskiales_Nevskiaceae_Solimonas_Solimonas_aquatica	NZ_FOFS01000018.1_44-RS_GCF_900111015.1-Bacteria_Proteobacteria_Gammaproteobacteria_Nevskiales_Nevskiaceae_Solimonas_Solimonas_aquatica	28.736	348	211	12	7	327	21	358	4.57e-30	109
NZ_FOFS01000007.1_2-RS_GCF_900111015.1-Bacteria_Proteobacteria_Gammaproteobacteria_Nevskiales_Nevskiaceae_Solimonas_Solimonas_aquatica	NZ_FOFS01000011.1_111-RS_GCF_900111015.1-Bacteria_Proteobacteria_Gammaproteobacteria_Nevskiales_Nevskiaceae_Solimonas_Solimonas_aquatica	31.395	258	160	7	79	325	109	360	2.57e-29	107
NZ_FOFS01000007.1_2-RS_GCF_900111015.1-Bacteria_Proteobacteria_Gammaproteobacteria_Nevskiales_Nevskiaceae_Solimonas_Solimonas_aquatica	NZ_FOFS01000014.1_105-RS_GCF_900111015.1-Bacteria_Proteobacteria_Gammaproteobacteria_Nevskiales_Nevskiaceae_Solimonas_Solimonas_aquatica	27.327	333	209	10	24	330	31	356	1.57e-25	95.5
NZ_FOFS01000011.1_111-RS_GCF_900111015.1-Bacteria_Proteobacteria_Gammaproteobacteria_Nevskiales_Nevskiaceae_Solimonas_Solimonas_aquatica	NZ_FOFS01000011.1_111-RS_GCF_900111015.1-Bacteria_Proteobacteria_Gammaproteobacteria_Nevskiales_Nevskiaceae_Solimonas_Solimonas_aquatica	100	472	0	0	1	472	1	472	0	962
NZ_FOFS01000011.1_111-RS_GCF_900111015.1-Bacteria_Proteobacteria_Gammaproteobacteria_Nevskiales_Nevskiaceae_Solimonas_Solimonas_aquatica	NZ_FOFS01000018.1_44-RS_GCF_900111015.1-Bacteria_Proteobacteria_Gammaproteobacteria_Nevskiales_Nevskiaceae_Solimonas_Solimonas_aquatica	62.741	467	165	3	3	469	2	459	0	604
NZ_FOFS01000011.1_111-RS_GCF_900111015.1-Bacteria_Proteobacteria_Gammaproteobacteria_Nevskiales_Nevskiaceae_Solimonas_Solimonas_aquatica	NZ_FOFS01000014.1_105-RS_GCF_900111015.1-Bacteria_Proteobacteria_Gammaproteobacteria_Nevskiales_Nevskiaceae_Solimonas_Solimonas_aquatica	58.76	371	146	3	15	382	7	373	1.15e-153	432
NZ_FOFS01000011.1_111-RS_GCF_900111015.1-Bacteria_Proteobacteria_Gammaproteobacteria_Nevskiales_Nevskiaceae_Solimonas_Solimonas_aquatica	NZ_FOFS01000002.1_55-RS_GCF_900111015.1-Bacteria_Proteobacteria_Gammaproteobacteria_Nevskiales_Nevskiaceae_Solimonas_Solimonas_aquatica	31.746	252	148	7	120	362	89	325	3.5e-27	101
NZ_FOFS01000011.1_111-RS_GCF_900111015.1-Bacteria_Proteobacteria_Gammaproteobacteria_Nevskiales_Nevskiaceae_Solimonas_Solimonas_aquatica	NZ_FOFS01000002.1_55-RS_GCF_900111015.1-Bacteria_Proteobacteria_Gammaproteobacteria_Nevskiales_Nevskiaceae_Solimonas_Solimonas_aquatica	31.746	252	148	7	120	362	89	325	3.5e-27	101
NZ_FOFS01000011.1_111-RS_GCF_900111015.1-Bacteria_Proteobacteria_Gammaproteobacteria_Nevskiales_Nevskiaceae_Solimonas_Solimonas_aquatica	NZ_FOFS01000002.1_39-RS_GCF_900111015.1-Bacteria_Proteobacteria_Gammaproteobacteria_Nevskiales_Nevskiaceae_Solimonas_Solimonas_aquatica	31.746	252	148	7	120	362	89	325	5.32e-27	101
NZ_FOFS01000011.1_111-RS_GCF_900111015.1-Bacteria_Proteobacteria_Gammaproteobacteria_Nevskiales_Nevskiaceae_Solimonas_Solimonas_aquatica	NZ_FOFS01000007.1_2-RS_GCF_900111015.1-Bacteria_Proteobacteria_Gammaproteobacteria_Nevskiales_Nevskiaceae_Solimonas_Solimonas_aquatica	30.544	239	150	6	109	341	79	307	4.51e-24	92.4
NZ_FOFS01000014.1_105-RS_GCF_900111015.1-Bacteria_Proteobacteria_Gammaproteobacteria_Nevskiales_Nevskiaceae_Solimonas_Solimonas_aquatica	NZ_FOFS01000014.1_105-RS_GCF_900111015.1-Bacteria_Proteobacteria_Gammaproteobacteria_Nevskiales_Nevskiaceae_Solimonas_Solimonas_aquatica	100	379	0	0	1	379	1	379	0	772
NZ_FOFS01000014.1_105-RS_GCF_900111015.1-Bacteria_Proteobacteria_Gammaproteobacteria_Nevskiales_Nevskiaceae_Solimonas_Solimonas_aquatica	NZ_FOFS01000018.1_44-RS_GCF_900111015.1-Bacteria_Proteobacteria_Gammaproteobacteria_Nevskiales_Nevskiaceae_Solimonas_Solimonas_aquatica	57.735	362	152	1	8	368	12	373	8.42e-153	429
NZ_FOFS01000014.1_105-RS_GCF_900111015.1-Bacteria_Proteobacteria_Gammaproteobacteria_Nevskiales_Nevskiaceae_Solimonas_Solimonas_aquatica	NZ_FOFS01000011.1_111-RS_GCF_900111015.1-Bacteria_Proteobacteria_Gammaproteobacteria_Nevskiales_Nevskiaceae_Solimonas_Solimonas_aquatica	57.923	366	153	1	9	373	17	382	9.56e-151	424
NZ_FOFS01000014.1_105-RS_GCF_900111015.1-Bacteria_Proteobacteria_Gammaproteobacteria_Nevskiales_Nevskiaceae_Solimonas_Solimonas_aquatica	NZ_FOFS01000002.1_55-RS_GCF_900111015.1-Bacteria_Proteobacteria_Gammaproteobacteria_Nevskiales_Nevskiaceae_Solimonas_Solimonas_aquatica	28.462	260	163	6	101	351	78	323	7.45e-22	85.1
NZ_FOFS01000014.1_105-RS_GCF_900111015.1-Bacteria_Proteobacteria_Gammaproteobacteria_Nevskiales_Nevskiaceae_Solimonas_Solimonas_aquatica	NZ_FOFS01000002.1_55-RS_GCF_900111015.1-Bacteria_Proteobacteria_Gammaproteobacteria_Nevskiales_Nevskiaceae_Solimonas_Solimonas_aquatica	28.462	260	163	6	101	351	78	323	7.45e-22	85.1
NZ_FOFS01000014.1_105-RS_GCF_900111015.1-Bacteria_Proteobacteria_Gammaproteobacteria_Nevskiales_Nevskiaceae_Solimonas_Solimonas_aquatica	NZ_FOFS01000002.1_39-RS_GCF_900111015.1-Bacteria_Proteobacteria_Gammaproteobacteria_Nevskiales_Nevskiaceae_Solimonas_Solimonas_aquatica	28.462	260	163	6	101	351	78	323	9.17e-22	84.7
NZ_FOFS01000014.1_105-RS_GCF_900111015.1-Bacteria_Proteobacteria_Gammaproteobacteria_Nevskiales_Nevskiaceae_Solimonas_Solimonas_aquatica	NZ_FOFS01000007.1_2-RS_GCF_900111015.1-Bacteria_Proteobacteria_Gammaproteobacteria_Nevskiales_Nevskiaceae_Solimonas_Solimonas_aquatica	27.985	268	173	9	75	332	50	307	3.15e-19	77
NZ_FOFS01000018.1_44-RS_GCF_900111015.1-Bacteria_Proteobacteria_Gammaproteobacteria_Nevskiales_Nevskiaceae_Solimonas_Solimonas_aquatica	NZ_FOFS01000018.1_44-RS_GCF_900111015.1-Bacteria_Proteobacteria_Gammaproteobacteria_Nevskiales_Nevskiaceae_Solimonas_Solimonas_aquatica	100	466	0	0	1	466	1	466	0	965
NZ_FOFS01000018.1_44-RS_GCF_900111015.1-Bacteria_Proteobacteria_Gammaproteobacteria_Nevskiales_Nevskiaceae_Solimonas_Solimonas_aquatica	NZ_FOFS01000011.1_111-RS_GCF_900111015.1-Bacteria_Proteobacteria_Gammaproteobacteria_Nevskiales_Nevskiaceae_Solimonas_Solimonas_aquatica	61.028	467	173	2	2	459	3	469	0	581
NZ_FOFS01000018.1_44-RS_GCF_900111015.1-Bacteria_Proteobacteria_Gammaproteobacteria_Nevskiales_Nevskiaceae_Solimonas_Solimonas_aquatica	NZ_FOFS01000014.1_105-RS_GCF_900111015.1-Bacteria_Proteobacteria_Gammaproteobacteria_Nevskiales_Nevskiaceae_Solimonas_Solimonas_aquatica	57.735	362	152	1	12	373	8	368	1.03e-152	429
NZ_FOFS01000018.1_44-RS_GCF_900111015.1-Bacteria_Proteobacteria_Gammaproteobacteria_Nevskiales_Nevskiaceae_Solimonas_Solimonas_aquatica	NZ_FOFS01000002.1_55-RS_GCF_900111015.1-Bacteria_Proteobacteria_Gammaproteobacteria_Nevskiales_Nevskiaceae_Solimonas_Solimonas_aquatica	27.874	348	214	13	19	356	3	323	2.72e-25	95.9
NZ_FOFS01000018.1_44-RS_GCF_900111015.1-Bacteria_Proteobacteria_Gammaproteobacteria_Nevskiales_Nevskiaceae_Solimonas_Solimonas_aquatica	NZ_FOFS01000002.1_55-RS_GCF_900111015.1-Bacteria_Proteobacteria_Gammaproteobacteria_Nevskiales_Nevskiaceae_Solimonas_Solimonas_aquatica	27.874	348	214	13	19	356	3	323	2.72e-25	95.9
NZ_FOFS01000018.1_44-RS_GCF_900111015.1-Bacteria_Proteobacteria_Gammaproteobacteria_Nevskiales_Nevskiaceae_Solimonas_Solimonas_aquatica	NZ_FOFS01000002.1_39-RS_GCF_900111015.1-Bacteria_Proteobacteria_Gammaproteobacteria_Nevskiales_Nevskiaceae_Solimonas_Solimonas_aquatica	27.586	348	215	13	19	356	3	323	8.04e-25	94.7
NZ_FOFS01000018.1_44-RS_GCF_900111015.1-Bacteria_Proteobacteria_Gammaproteobacteria_Nevskiales_Nevskiaceae_Solimonas_Solimonas_aquatica	NZ_FOFS01000007.1_2-RS_GCF_900111015.1-Bacteria_Proteobacteria_Gammaproteobacteria_Nevskiales_Nevskiaceae_Solimonas_Solimonas_aquatica	27.607	326	206	10	19	337	5	307	5.19e-22	86.3

## Sheet: Immundisolibacter_alkB
qseqid	sseqid	pident	length	mismatch	gapopen	qstart	qend	sstart	send	evalue	bitscore
NZ_CP014671.1_2125-RS_GCF_001697225.1-Bacteria_Proteobacteria_Gammaproteobacteria_Immundisolibacterales_Immundisolibacteraceae_Immundisolibacter_Immundisolibacter_cernigliae	NZ_CP014671.1_2125-RS_GCF_001697225.1-Bacteria_Proteobacteria_Gammaproteobacteria_Immundisolibacterales_Immundisolibacteraceae_Immundisolibacter_Immundisolibacter_cernigliae	100	378	0	0	1	378	1	378	0	769
NZ_CP014671.1_2125-RS_GCF_001697225.1-Bacteria_Proteobacteria_Gammaproteobacteria_Immundisolibacterales_Immundisolibacteraceae_Immundisolibacter_Immundisolibacter_cernigliae	NZ_CP014671.1_2250-RS_GCF_001697225.1-Bacteria_Proteobacteria_Gammaproteobacteria_Immundisolibacterales_Immundisolibacteraceae_Immundisolibacter_Immundisolibacter_cernigliae	39.628	376	212	5	3	372	5	371	2.53e-86	256
NZ_CP014671.1_2125-RS_GCF_001697225.1-Bacteria_Proteobacteria_Gammaproteobacteria_Immundisolibacterales_Immundisolibacteraceae_Immundisolibacter_Immundisolibacter_cernigliae	NZ_CP014671.1_2811-RS_GCF_001697225.1-Bacteria_Proteobacteria_Gammaproteobacteria_Immundisolibacterales_Immundisolibacteraceae_Immundisolibacter_Immundisolibacter_cernigliae	38.547	358	214	2	3	360	2	353	2.45e-80	240
NZ_CP014671.1_2125-RS_GCF_001697225.1-Bacteria_Proteobacteria_Gammaproteobacteria_Immundisolibacterales_Immundisolibacteraceae_Immundisolibacter_Immundisolibacter_cernigliae	NZ_CP014671.1_2270-RS_GCF_001697225.1-Bacteria_Proteobacteria_Gammaproteobacteria_Immundisolibacterales_Immundisolibacteraceae_Immundisolibacter_Immundisolibacter_cernigliae	37.632	380	211	7	1	370	4	367	9.77e-80	239
NZ_CP014671.1_2125-RS_GCF_001697225.1-Bacteria_Proteobacteria_Gammaproteobacteria_Immundisolibacterales_Immundisolibacteraceae_Immundisolibacter_Immundisolibacter_cernigliae	NZ_CP014671.1_2521-RS_GCF_001697225.1-Bacteria_Proteobacteria_Gammaproteobacteria_Immundisolibacterales_Immundisolibacteraceae_Immundisolibacter_Immundisolibacter_cernigliae	29.05	358	198	12	10	336	23	355	3.46e-27	100
NZ_CP014671.1_2125-RS_GCF_001697225.1-Bacteria_Proteobacteria_Gammaproteobacteria_Immundisolibacterales_Immundisolibacteraceae_Immundisolibacter_Immundisolibacter_cernigliae	NZ_CP014671.1_299-RS_GCF_001697225.1-Bacteria_Proteobacteria_Gammaproteobacteria_Immundisolibacterales_Immundisolibacteraceae_Immundisolibacter_Immundisolibacter_cernigliae	25.989	354	239	10	9	348	23	367	2.9e-18	73.9
NZ_CP014671.1_2250-RS_GCF_001697225.1-Bacteria_Proteobacteria_Gammaproteobacteria_Immundisolibacterales_Immundisolibacteraceae_Immundisolibacter_Immundisolibacter_cernigliae	NZ_CP014671.1_2250-RS_GCF_001697225.1-Bacteria_Proteobacteria_Gammaproteobacteria_Immundisolibacterales_Immundisolibacteraceae_Immundisolibacter_Immundisolibacter_cernigliae	100	371	0	0	1	371	1	371	0	742
NZ_CP014671.1_2250-RS_GCF_001697225.1-Bacteria_Proteobacteria_Gammaproteobacteria_Immundisolibacterales_Immundisolibacteraceae_Immundisolibacter_Immundisolibacter_cernigliae	NZ_CP014671.1_2270-RS_GCF_001697225.1-Bacteria_Proteobacteria_Gammaproteobacteria_Immundisolibacterales_Immundisolibacteraceae_Immundisolibacter_Immundisolibacter_cernigliae	43.407	364	204	1	5	368	6	367	8.56e-102	295
NZ_CP014671.1_2250-RS_GCF_001697225.1-Bacteria_Proteobacteria_Gammaproteobacteria_Immundisolibacterales_Immundisolibacteraceae_Immundisolibacter_Immundisolibacter_cernigliae	NZ_CP014671.1_2811-RS_GCF_001697225.1-Bacteria_Proteobacteria_Gammaproteobacteria_Immundisolibacterales_Immundisolibacteraceae_Immundisolibacter_Immundisolibacter_cernigliae	41.408	355	206	1	4	358	1	353	1.37e-92	271
NZ_CP014671.1_2250-RS_GCF_001697225.1-Bacteria_Proteobacteria_Gammaproteobacteria_Immundisolibacterales_Immundisolibacteraceae_Immundisolibacter_Immundisolibacter_cernigliae	NZ_CP014671.1_2125-RS_GCF_001697225.1-Bacteria_Proteobacteria_Gammaproteobacteria_Immundisolibacterales_Immundisolibacteraceae_Immundisolibacter_Immundisolibacter_cernigliae	39.946	368	209	4	5	364	3	366	7.36e-88	260
NZ_CP014671.1_2250-RS_GCF_001697225.1-Bacteria_Proteobacteria_Gammaproteobacteria_Immundisolibacterales_Immundisolibacteraceae_Immundisolibacter_Immundisolibacter_cernigliae	NZ_CP014671.1_299-RS_GCF_001697225.1-Bacteria_Proteobacteria_Gammaproteobacteria_Immundisolibacterales_Immundisolibacteraceae_Immundisolibacter_Immundisolibacter_cernigliae	31.498	327	205	7	26	338	38	359	1.56e-36	125
NZ_CP014671.1_2250-RS_GCF_001697225.1-Bacteria_Proteobacteria_Gammaproteobacteria_Immundisolibacterales_Immundisolibacteraceae_Immundisolibacter_Immundisolibacter_cernigliae	NZ_CP014671.1_2521-RS_GCF_001697225.1-Bacteria_Proteobacteria_Gammaproteobacteria_Immundisolibacterales_Immundisolibacteraceae_Immundisolibacter_Immundisolibacter_cernigliae	31.707	328	195	10	26	334	38	355	7.82e-35	121
NZ_CP014671.1_2270-RS_GCF_001697225.1-Bacteria_Proteobacteria_Gammaproteobacteria_Immundisolibacterales_Immundisolibacteraceae_Immundisolibacter_Immundisolibacter_cernigliae	NZ_CP014671.1_2270-RS_GCF_001697225.1-Bacteria_Proteobacteria_Gammaproteobacteria_Immundisolibacterales_Immundisolibacteraceae_Immundisolibacter_Immundisolibacter_cernigliae	100	367	0	0	1	367	1	367	0	746
NZ_CP014671.1_2270-RS_GCF_001697225.1-Bacteria_Proteobacteria_Gammaproteobacteria_Immundisolibacterales_Immundisolibacteraceae_Immundisolibacter_Immundisolibacter_cernigliae	NZ_CP014671.1_2250-RS_GCF_001697225.1-Bacteria_Proteobacteria_Gammaproteobacteria_Immundisolibacterales_Immundisolibacteraceae_Immundisolibacter_Immundisolibacter_cernigliae	43.407	364	204	1	6	367	5	368	8.37e-99	288
NZ_CP014671.1_2270-RS_GCF_001697225.1-Bacteria_Proteobacteria_Gammaproteobacteria_Immundisolibacterales_Immundisolibacteraceae_Immundisolibacter_Immundisolibacter_cernigliae	NZ_CP014671.1_2811-RS_GCF_001697225.1-Bacteria_Proteobacteria_Gammaproteobacteria_Immundisolibacterales_Immundisolibacteraceae_Immundisolibacter_Immundisolibacter_cernigliae	43.266	349	198	0	9	357	5	353	1.25e-94	276
NZ_CP014671.1_2270-RS_GCF_001697225.1-Bacteria_Proteobacteria_Gammaproteobacteria_Immundisolibacterales_Immundisolibacteraceae_Immundisolibacter_Immundisolibacter_cernigliae	NZ_CP014671.1_2125-RS_GCF_001697225.1-Bacteria_Proteobacteria_Gammaproteobacteria_Immundisolibacterales_Immundisolibacteraceae_Immundisolibacter_Immundisolibacter_cernigliae	37.867	375	207	7	4	362	1	365	3.27e-79	238
NZ_CP014671.1_2270-RS_GCF_001697225.1-Bacteria_Proteobacteria_Gammaproteobacteria_Immundisolibacterales_Immundisolibacteraceae_Immundisolibacter_Immundisolibacter_cernigliae	NZ_CP014671.1_2521-RS_GCF_001697225.1-Bacteria_Proteobacteria_Gammaproteobacteria_Immundisolibacterales_Immundisolibacteraceae_Immundisolibacter_Immundisolibacter_cernigliae	27.726	321	215	9	27	333	38	355	1.56e-29	106
NZ_CP014671.1_2270-RS_GCF_001697225.1-Bacteria_Proteobacteria_Gammaproteobacteria_Immundisolibacterales_Immundisolibacteraceae_Immundisolibacter_Immundisolibacter_cernigliae	NZ_CP014671.1_299-RS_GCF_001697225.1-Bacteria_Proteobacteria_Gammaproteobacteria_Immundisolibacterales_Immundisolibacteraceae_Immundisolibacter_Immundisolibacter_cernigliae	26.1	341	237	6	27	354	38	376	5.22e-29	105
NZ_CP014671.1_2521-RS_GCF_001697225.1-Bacteria_Proteobacteria_Gammaproteobacteria_Immundisolibacterales_Immundisolibacteraceae_Immundisolibacter_Immundisolibacter_cernigliae	NZ_CP014671.1_2521-RS_GCF_001697225.1-Bacteria_Proteobacteria_Gammaproteobacteria_Immundisolibacterales_Immundisolibacteraceae_Immundisolibacter_Immundisolibacter_cernigliae	100	383	0	0	1	383	1	383	0	780
NZ_CP014671.1_2521-RS_GCF_001697225.1-Bacteria_Proteobacteria_Gammaproteobacteria_Immundisolibacterales_Immundisolibacteraceae_Immundisolibacter_Immundisolibacter_cernigliae	NZ_CP014671.1_299-RS_GCF_001697225.1-Bacteria_Proteobacteria_Gammaproteobacteria_Immundisolibacterales_Immundisolibacteraceae_Immundisolibacter_Immundisolibacter_cernigliae	50.266	376	186	1	1	376	1	375	3.73e-136	384
NZ_CP014671.1_2521-RS_GCF_001697225.1-Bacteria_Proteobacteria_Gammaproteobacteria_Immundisolibacterales_Immundisolibacteraceae_Immundisolibacter_Immundisolibacter_cernigliae	NZ_CP014671.1_2250-RS_GCF_001697225.1-Bacteria_Proteobacteria_Gammaproteobacteria_Immundisolibacterales_Immundisolibacteraceae_Immundisolibacter_Immundisolibacter_cernigliae	30.96	323	204	10	38	355	26	334	2.61e-32	114
NZ_CP014671.1_2521-RS_GCF_001697225.1-Bacteria_Proteobacteria_Gammaproteobacteria_Immundisolibacterales_Immundisolibacteraceae_Immundisolibacter_Immundisolibacter_cernigliae	NZ_CP014671.1_2270-RS_GCF_001697225.1-Bacteria_Proteobacteria_Gammaproteobacteria_Immundisolibacterales_Immundisolibacteraceae_Immundisolibacter_Immundisolibacter_cernigliae	27.726	321	215	9	38	355	27	333	1.63e-29	106
NZ_CP014671.1_2521-RS_GCF_001697225.1-Bacteria_Proteobacteria_Gammaproteobacteria_Immundisolibacterales_Immundisolibacteraceae_Immundisolibacter_Immundisolibacter_cernigliae	NZ_CP014671.1_2811-RS_GCF_001697225.1-Bacteria_Proteobacteria_Gammaproteobacteria_Immundisolibacterales_Immundisolibacteraceae_Immundisolibacter_Immundisolibacter_cernigliae	29.317	249	167	6	114	360	92	333	1.25e-28	103
NZ_CP014671.1_2521-RS_GCF_001697225.1-Bacteria_Proteobacteria_Gammaproteobacteria_Immundisolibacterales_Immundisolibacteraceae_Immundisolibacter_Immundisolibacter_cernigliae	NZ_CP014671.1_2125-RS_GCF_001697225.1-Bacteria_Proteobacteria_Gammaproteobacteria_Immundisolibacterales_Immundisolibacteraceae_Immundisolibacter_Immundisolibacter_cernigliae	29.05	358	198	12	23	355	10	336	4.14e-27	100
NZ_CP014671.1_2811-RS_GCF_001697225.1-Bacteria_Proteobacteria_Gammaproteobacteria_Immundisolibacterales_Immundisolibacteraceae_Immundisolibacter_Immundisolibacter_cernigliae	NZ_CP014671.1_2811-RS_GCF_001697225.1-Bacteria_Proteobacteria_Gammaproteobacteria_Immundisolibacterales_Immundisolibacteraceae_Immundisolibacter_Immundisolibacter_cernigliae	100	355	0	0	1	355	1	355	0	714
NZ_CP014671.1_2811-RS_GCF_001697225.1-Bacteria_Proteobacteria_Gammaproteobacteria_Immundisolibacterales_Immundisolibacteraceae_Immundisolibacter_Immundisolibacter_cernigliae	NZ_CP014671.1_2270-RS_GCF_001697225.1-Bacteria_Proteobacteria_Gammaproteobacteria_Immundisolibacterales_Immundisolibacteraceae_Immundisolibacter_Immundisolibacter_cernigliae	43.266	349	198	0	5	353	9	357	6.5e-99	287
NZ_CP014671.1_2811-RS_GCF_001697225.1-Bacteria_Proteobacteria_Gammaproteobacteria_Immundisolibacterales_Immundisolibacteraceae_Immundisolibacter_Immundisolibacter_cernigliae	NZ_CP014671.1_2250-RS_GCF_001697225.1-Bacteria_Proteobacteria_Gammaproteobacteria_Immundisolibacterales_Immundisolibacteraceae_Immundisolibacter_Immundisolibacter_cernigliae	41.408	355	206	1	1	353	4	358	3.11e-92	270
NZ_CP014671.1_2811-RS_GCF_001697225.1-Bacteria_Proteobacteria_Gammaproteobacteria_Immundisolibacterales_Immundisolibacteraceae_Immundisolibacter_Immundisolibacter_cernigliae	NZ_CP014671.1_2125-RS_GCF_001697225.1-Bacteria_Proteobacteria_Gammaproteobacteria_Immundisolibacterales_Immundisolibacteraceae_Immundisolibacter_Immundisolibacter_cernigliae	38.547	358	214	2	2	353	3	360	9.91e-85	251
NZ_CP014671.1_2811-RS_GCF_001697225.1-Bacteria_Proteobacteria_Gammaproteobacteria_Immundisolibacterales_Immundisolibacteraceae_Immundisolibacter_Immundisolibacter_cernigliae	NZ_CP014671.1_299-RS_GCF_001697225.1-Bacteria_Proteobacteria_Gammaproteobacteria_Immundisolibacterales_Immundisolibacteraceae_Immundisolibacter_Immundisolibacter_cernigliae	29.851	335	219	9	12	332	26	358	3.82e-37	127
NZ_CP014671.1_2811-RS_GCF_001697225.1-Bacteria_Proteobacteria_Gammaproteobacteria_Immundisolibacterales_Immundisolibacteraceae_Immundisolibacter_Immundisolibacter_cernigliae	NZ_CP014671.1_2521-RS_GCF_001697225.1-Bacteria_Proteobacteria_Gammaproteobacteria_Immundisolibacterales_Immundisolibacteraceae_Immundisolibacter_Immundisolibacter_cernigliae	29.317	249	167	6	92	333	114	360	8.76e-29	104
NZ_CP014671.1_299-RS_GCF_001697225.1-Bacteria_Proteobacteria_Gammaproteobacteria_Immundisolibacterales_Immundisolibacteraceae_Immundisolibacter_Immundisolibacter_cernigliae	NZ_CP014671.1_299-RS_GCF_001697225.1-Bacteria_Proteobacteria_Gammaproteobacteria_Immundisolibacterales_Immundisolibacteraceae_Immundisolibacter_Immundisolibacter_cernigliae	100	381	0	0	1	381	1	381	0	771
NZ_CP014671.1_299-RS_GCF_001697225.1-Bacteria_Proteobacteria_Gammaproteobacteria_Immundisolibacterales_Immundisolibacteraceae_Immundisolibacter_Immundisolibacter_cernigliae	NZ_CP014671.1_2521-RS_GCF_001697225.1-Bacteria_Proteobacteria_Gammaproteobacteria_Immundisolibacterales_Immundisolibacteraceae_Immundisolibacter_Immundisolibacter_cernigliae	50.266	376	186	1	1	375	1	376	3.71e-136	384
NZ_CP014671.1_299-RS_GCF_001697225.1-Bacteria_Proteobacteria_Gammaproteobacteria_Immundisolibacterales_Immundisolibacteraceae_Immundisolibacter_Immundisolibacter_cernigliae	NZ_CP014671.1_2811-RS_GCF_001697225.1-Bacteria_Proteobacteria_Gammaproteobacteria_Immundisolibacterales_Immundisolibacteraceae_Immundisolibacter_Immundisolibacter_cernigliae	30.714	280	185	6	81	358	60	332	9.09e-35	120
NZ_CP014671.1_299-RS_GCF_001697225.1-Bacteria_Proteobacteria_Gammaproteobacteria_Immundisolibacterales_Immundisolibacteraceae_Immundisolibacter_Immundisolibacter_cernigliae	NZ_CP014671.1_2250-RS_GCF_001697225.1-Bacteria_Proteobacteria_Gammaproteobacteria_Immundisolibacterales_Immundisolibacteraceae_Immundisolibacter_Immundisolibacter_cernigliae	29.851	335	200	8	38	359	26	338	2.35e-33	117
NZ_CP014671.1_299-RS_GCF_001697225.1-Bacteria_Proteobacteria_Gammaproteobacteria_Immundisolibacterales_Immundisolibacteraceae_Immundisolibacter_Immundisolibacter_cernigliae	NZ_CP014671.1_2270-RS_GCF_001697225.1-Bacteria_Proteobacteria_Gammaproteobacteria_Immundisolibacterales_Immundisolibacteraceae_Immundisolibacter_Immundisolibacter_cernigliae	26.1	341	237	6	38	376	27	354	5.42e-29	105
NZ_CP014671.1_299-RS_GCF_001697225.1-Bacteria_Proteobacteria_Gammaproteobacteria_Immundisolibacterales_Immundisolibacteraceae_Immundisolibacter_Immundisolibacter_cernigliae	NZ_CP014671.1_2125-RS_GCF_001697225.1-Bacteria_Proteobacteria_Gammaproteobacteria_Immundisolibacterales_Immundisolibacteraceae_Immundisolibacter_Immundisolibacter_cernigliae	25.706	354	240	9	23	367	9	348	2.35e-18	74.3

## Sheet: Rhodococcus_qingshengii_alkB
qseqid	sseqid	pident	length	mismatch	gapopen	qstart	qend	sstart	send	evalue	bitscore
NZ_LRRJ01000007.1_223-RS_GCF_001646745.1-Bacteria_Actinobacteriota_Actinobacteria_Mycobacteriales_Mycobacteriaceae_Rhodococcus_Rhodococcus_qingshengii	NZ_LRRJ01000007.1_223-RS_GCF_001646745.1-Bacteria_Actinobacteriota_Actinobacteria_Mycobacteriales_Mycobacteriaceae_Rhodococcus_Rhodococcus_qingshengii	100	386	0	0	1	386	1	386	0	792
NZ_LRRJ01000007.1_223-RS_GCF_001646745.1-Bacteria_Actinobacteriota_Actinobacteria_Mycobacteriales_Mycobacteriaceae_Rhodococcus_Rhodococcus_qingshengii	NZ_LRRJ01000046.1_12-RS_GCF_001646745.1-Bacteria_Actinobacteriota_Actinobacteria_Mycobacteriales_Mycobacteriaceae_Rhodococcus_Rhodococcus_qingshengii	77.778	387	81	1	1	382	1	387	0	642
NZ_LRRJ01000007.1_223-RS_GCF_001646745.1-Bacteria_Actinobacteriota_Actinobacteria_Mycobacteriales_Mycobacteriaceae_Rhodococcus_Rhodococcus_qingshengii	NZ_LRRJ01000100.1_1-RS_GCF_001646745.1-Bacteria_Actinobacteriota_Actinobacteria_Mycobacteriales_Mycobacteriaceae_Rhodococcus_Rhodococcus_qingshengii	74.309	362	93	0	21	382	65	426	0	593
NZ_LRRJ01000007.1_223-RS_GCF_001646745.1-Bacteria_Actinobacteriota_Actinobacteria_Mycobacteriales_Mycobacteriaceae_Rhodococcus_Rhodococcus_qingshengii	NZ_LRRJ01000040.1_14-RS_GCF_001646745.1-Bacteria_Actinobacteriota_Actinobacteria_Mycobacteriales_Mycobacteriaceae_Rhodococcus_Rhodococcus_qingshengii	73.481	362	96	0	21	382	18	379	0	576
NZ_LRRJ01000007.1_223-RS_GCF_001646745.1-Bacteria_Actinobacteriota_Actinobacteria_Mycobacteriales_Mycobacteriaceae_Rhodococcus_Rhodococcus_qingshengii	NZ_LRRJ01000048.1_130-RS_GCF_001646745.1-Bacteria_Actinobacteriota_Actinobacteria_Mycobacteriales_Mycobacteriaceae_Rhodococcus_Rhodococcus_qingshengii	57.568	370	157	0	17	386	10	379	2.08e-164	456
NZ_LRRJ01000007.1_223-RS_GCF_001646745.1-Bacteria_Actinobacteriota_Actinobacteria_Mycobacteriales_Mycobacteriaceae_Rhodococcus_Rhodococcus_qingshengii	NZ_LRRJ01000043.1_174-RS_GCF_001646745.1-Bacteria_Actinobacteriota_Actinobacteria_Mycobacteriales_Mycobacteriaceae_Rhodococcus_Rhodococcus_qingshengii	56.842	380	148	3	23	386	18	397	1e-162	452
NZ_LRRJ01000040.1_14-RS_GCF_001646745.1-Bacteria_Actinobacteriota_Actinobacteria_Mycobacteriales_Mycobacteriaceae_Rhodococcus_Rhodococcus_qingshengii	NZ_LRRJ01000040.1_14-RS_GCF_001646745.1-Bacteria_Actinobacteriota_Actinobacteria_Mycobacteriales_Mycobacteriaceae_Rhodococcus_Rhodococcus_qingshengii	100	383	0	0	1	383	1	383	0	779
NZ_LRRJ01000040.1_14-RS_GCF_001646745.1-Bacteria_Actinobacteriota_Actinobacteria_Mycobacteriales_Mycobacteriaceae_Rhodococcus_Rhodococcus_qingshengii	NZ_LRRJ01000100.1_1-RS_GCF_001646745.1-Bacteria_Actinobacteriota_Actinobacteria_Mycobacteriales_Mycobacteriaceae_Rhodococcus_Rhodococcus_qingshengii	79.683	379	72	1	3	381	55	428	0	637
NZ_LRRJ01000040.1_14-RS_GCF_001646745.1-Bacteria_Actinobacteriota_Actinobacteria_Mycobacteriales_Mycobacteriaceae_Rhodococcus_Rhodococcus_qingshengii	NZ_LRRJ01000007.1_223-RS_GCF_001646745.1-Bacteria_Actinobacteriota_Actinobacteria_Mycobacteriales_Mycobacteriaceae_Rhodococcus_Rhodococcus_qingshengii	73.481	362	96	0	18	379	21	382	0	576
NZ_LRRJ01000040.1_14-RS_GCF_001646745.1-Bacteria_Actinobacteriota_Actinobacteria_Mycobacteriales_Mycobacteriaceae_Rhodococcus_Rhodococcus_qingshengii	NZ_LRRJ01000046.1_12-RS_GCF_001646745.1-Bacteria_Actinobacteriota_Actinobacteria_Mycobacteriales_Mycobacteriaceae_Rhodococcus_Rhodococcus_qingshengii	70.635	378	111	0	2	379	10	387	0	573
NZ_LRRJ01000040.1_14-RS_GCF_001646745.1-Bacteria_Actinobacteriota_Actinobacteria_Mycobacteriales_Mycobacteriaceae_Rhodococcus_Rhodococcus_qingshengii	NZ_LRRJ01000048.1_130-RS_GCF_001646745.1-Bacteria_Actinobacteriota_Actinobacteria_Mycobacteriales_Mycobacteriaceae_Rhodococcus_Rhodococcus_qingshengii	53.333	360	168	0	19	378	15	374	2.02e-147	413
NZ_LRRJ01000040.1_14-RS_GCF_001646745.1-Bacteria_Actinobacteriota_Actinobacteria_Mycobacteriales_Mycobacteriaceae_Rhodococcus_Rhodococcus_qingshengii	NZ_LRRJ01000043.1_174-RS_GCF_001646745.1-Bacteria_Actinobacteriota_Actinobacteria_Mycobacteriales_Mycobacteriaceae_Rhodococcus_Rhodococcus_qingshengii	51.276	392	173	4	9	382	5	396	1.14e-146	412
NZ_LRRJ01000043.1_174-RS_GCF_001646745.1-Bacteria_Actinobacteriota_Actinobacteria_Mycobacteriales_Mycobacteriaceae_Rhodococcus_Rhodococcus_qingshengii	NZ_LRRJ01000043.1_174-RS_GCF_001646745.1-Bacteria_Actinobacteriota_Actinobacteria_Mycobacteriales_Mycobacteriaceae_Rhodococcus_Rhodococcus_qingshengii	100	408	0	0	1	408	1	408	0	836
NZ_LRRJ01000043.1_174-RS_GCF_001646745.1-Bacteria_Actinobacteriota_Actinobacteria_Mycobacteriales_Mycobacteriaceae_Rhodococcus_Rhodococcus_qingshengii	NZ_LRRJ01000048.1_130-RS_GCF_001646745.1-Bacteria_Actinobacteriota_Actinobacteria_Mycobacteriales_Mycobacteriaceae_Rhodococcus_Rhodococcus_qingshengii	65.81	389	117	3	18	406	16	388	0	548
NZ_LRRJ01000043.1_174-RS_GCF_001646745.1-Bacteria_Actinobacteriota_Actinobacteria_Mycobacteriales_Mycobacteriaceae_Rhodococcus_Rhodococcus_qingshengii	NZ_LRRJ01000007.1_223-RS_GCF_001646745.1-Bacteria_Actinobacteriota_Actinobacteria_Mycobacteriales_Mycobacteriaceae_Rhodococcus_Rhodococcus_qingshengii	56.842	380	148	3	18	397	23	386	1.06e-162	452
NZ_LRRJ01000043.1_174-RS_GCF_001646745.1-Bacteria_Actinobacteriota_Actinobacteria_Mycobacteriales_Mycobacteriaceae_Rhodococcus_Rhodococcus_qingshengii	NZ_LRRJ01000046.1_12-RS_GCF_001646745.1-Bacteria_Actinobacteriota_Actinobacteria_Mycobacteriales_Mycobacteriaceae_Rhodococcus_Rhodococcus_qingshengii	54.359	390	159	3	4	393	17	387	7.78e-161	448
NZ_LRRJ01000043.1_174-RS_GCF_001646745.1-Bacteria_Actinobacteriota_Actinobacteria_Mycobacteriales_Mycobacteriaceae_Rhodococcus_Rhodococcus_qingshengii	NZ_LRRJ01000100.1_1-RS_GCF_001646745.1-Bacteria_Actinobacteriota_Actinobacteria_Mycobacteriales_Mycobacteriaceae_Rhodococcus_Rhodococcus_qingshengii	51.538	390	173	3	5	394	54	427	2.16e-150	423
NZ_LRRJ01000043.1_174-RS_GCF_001646745.1-Bacteria_Actinobacteriota_Actinobacteria_Mycobacteriales_Mycobacteriaceae_Rhodococcus_Rhodococcus_qingshengii	NZ_LRRJ01000040.1_14-RS_GCF_001646745.1-Bacteria_Actinobacteriota_Actinobacteria_Mycobacteriales_Mycobacteriaceae_Rhodococcus_Rhodococcus_qingshengii	51.276	392	173	4	5	396	9	382	1.22e-146	412
NZ_LRRJ01000046.1_12-RS_GCF_001646745.1-Bacteria_Actinobacteriota_Actinobacteria_Mycobacteriales_Mycobacteriaceae_Rhodococcus_Rhodococcus_qingshengii	NZ_LRRJ01000046.1_12-RS_GCF_001646745.1-Bacteria_Actinobacteriota_Actinobacteria_Mycobacteriales_Mycobacteriaceae_Rhodococcus_Rhodococcus_qingshengii	100	388	0	0	1	388	1	388	0	800
NZ_LRRJ01000046.1_12-RS_GCF_001646745.1-Bacteria_Actinobacteriota_Actinobacteria_Mycobacteriales_Mycobacteriaceae_Rhodococcus_Rhodococcus_qingshengii	NZ_LRRJ01000007.1_223-RS_GCF_001646745.1-Bacteria_Actinobacteriota_Actinobacteria_Mycobacteriales_Mycobacteriaceae_Rhodococcus_Rhodococcus_qingshengii	77.778	387	81	1	1	387	1	382	0	642
NZ_LRRJ01000046.1_12-RS_GCF_001646745.1-Bacteria_Actinobacteriota_Actinobacteria_Mycobacteriales_Mycobacteriaceae_Rhodococcus_Rhodococcus_qingshengii	NZ_LRRJ01000100.1_1-RS_GCF_001646745.1-Bacteria_Actinobacteriota_Actinobacteria_Mycobacteriales_Mycobacteriaceae_Rhodococcus_Rhodococcus_qingshengii	74.332	374	96	0	14	387	53	426	0	607
NZ_LRRJ01000046.1_12-RS_GCF_001646745.1-Bacteria_Actinobacteriota_Actinobacteria_Mycobacteriales_Mycobacteriaceae_Rhodococcus_Rhodococcus_qingshengii	NZ_LRRJ01000040.1_14-RS_GCF_001646745.1-Bacteria_Actinobacteriota_Actinobacteria_Mycobacteriales_Mycobacteriaceae_Rhodococcus_Rhodococcus_qingshengii	70.635	378	111	0	10	387	2	379	0	573
NZ_LRRJ01000046.1_12-RS_GCF_001646745.1-Bacteria_Actinobacteriota_Actinobacteria_Mycobacteriales_Mycobacteriaceae_Rhodococcus_Rhodococcus_qingshengii	NZ_LRRJ01000048.1_130-RS_GCF_001646745.1-Bacteria_Actinobacteriota_Actinobacteria_Mycobacteriales_Mycobacteriaceae_Rhodococcus_Rhodococcus_qingshengii	57.182	369	158	0	20	388	8	376	5.13e-168	465
NZ_LRRJ01000046.1_12-RS_GCF_001646745.1-Bacteria_Actinobacteriota_Actinobacteria_Mycobacteriales_Mycobacteriaceae_Rhodococcus_Rhodococcus_qingshengii	NZ_LRRJ01000043.1_174-RS_GCF_001646745.1-Bacteria_Actinobacteriota_Actinobacteria_Mycobacteriales_Mycobacteriaceae_Rhodococcus_Rhodococcus_qingshengii	54.359	390	159	3	17	387	4	393	7.4e-161	448
NZ_LRRJ01000048.1_130-RS_GCF_001646745.1-Bacteria_Actinobacteriota_Actinobacteria_Mycobacteriales_Mycobacteriaceae_Rhodococcus_Rhodococcus_qingshengii	NZ_LRRJ01000048.1_130-RS_GCF_001646745.1-Bacteria_Actinobacteriota_Actinobacteria_Mycobacteriales_Mycobacteriaceae_Rhodococcus_Rhodococcus_qingshengii	100	391	0	0	1	391	1	391	0	807
NZ_LRRJ01000048.1_130-RS_GCF_001646745.1-Bacteria_Actinobacteriota_Actinobacteria_Mycobacteriales_Mycobacteriaceae_Rhodococcus_Rhodococcus_qingshengii	NZ_LRRJ01000043.1_174-RS_GCF_001646745.1-Bacteria_Actinobacteriota_Actinobacteria_Mycobacteriales_Mycobacteriaceae_Rhodococcus_Rhodococcus_qingshengii	65.81	389	117	3	16	388	18	406	0	548
NZ_LRRJ01000048.1_130-RS_GCF_001646745.1-Bacteria_Actinobacteriota_Actinobacteria_Mycobacteriales_Mycobacteriaceae_Rhodococcus_Rhodococcus_qingshengii	NZ_LRRJ01000046.1_12-RS_GCF_001646745.1-Bacteria_Actinobacteriota_Actinobacteria_Mycobacteriales_Mycobacteriaceae_Rhodococcus_Rhodococcus_qingshengii	57.182	369	158	0	8	376	20	388	5.17e-168	465
NZ_LRRJ01000048.1_130-RS_GCF_001646745.1-Bacteria_Actinobacteriota_Actinobacteria_Mycobacteriales_Mycobacteriaceae_Rhodococcus_Rhodococcus_qingshengii	NZ_LRRJ01000007.1_223-RS_GCF_001646745.1-Bacteria_Actinobacteriota_Actinobacteria_Mycobacteriales_Mycobacteriaceae_Rhodococcus_Rhodococcus_qingshengii	57.568	370	157	0	10	379	17	386	2.1e-164	456
NZ_LRRJ01000048.1_130-RS_GCF_001646745.1-Bacteria_Actinobacteriota_Actinobacteria_Mycobacteriales_Mycobacteriaceae_Rhodococcus_Rhodococcus_qingshengii	NZ_LRRJ01000100.1_1-RS_GCF_001646745.1-Bacteria_Actinobacteriota_Actinobacteria_Mycobacteriales_Mycobacteriaceae_Rhodococcus_Rhodococcus_qingshengii	54.875	359	162	0	16	374	67	425	7.49e-153	428
NZ_LRRJ01000048.1_130-RS_GCF_001646745.1-Bacteria_Actinobacteriota_Actinobacteria_Mycobacteriales_Mycobacteriaceae_Rhodococcus_Rhodococcus_qingshengii	NZ_LRRJ01000040.1_14-RS_GCF_001646745.1-Bacteria_Actinobacteriota_Actinobacteria_Mycobacteriales_Mycobacteriaceae_Rhodococcus_Rhodococcus_qingshengii	53.333	360	168	0	15	374	19	378	2.06e-147	413
NZ_LRRJ01000100.1_1-RS_GCF_001646745.1-Bacteria_Actinobacteriota_Actinobacteria_Mycobacteriales_Mycobacteriaceae_Rhodococcus_Rhodococcus_qingshengii	NZ_LRRJ01000100.1_1-RS_GCF_001646745.1-Bacteria_Actinobacteriota_Actinobacteria_Mycobacteriales_Mycobacteriaceae_Rhodococcus_Rhodococcus_qingshengii	100	431	0	0	1	431	1	431	0	875
NZ_LRRJ01000100.1_1-RS_GCF_001646745.1-Bacteria_Actinobacteriota_Actinobacteria_Mycobacteriales_Mycobacteriaceae_Rhodococcus_Rhodococcus_qingshengii	NZ_LRRJ01000040.1_14-RS_GCF_001646745.1-Bacteria_Actinobacteriota_Actinobacteria_Mycobacteriales_Mycobacteriaceae_Rhodococcus_Rhodococcus_qingshengii	79.683	379	72	1	55	428	3	381	0	637
NZ_LRRJ01000100.1_1-RS_GCF_001646745.1-Bacteria_Actinobacteriota_Actinobacteria_Mycobacteriales_Mycobacteriaceae_Rhodococcus_Rhodococcus_qingshengii	NZ_LRRJ01000046.1_12-RS_GCF_001646745.1-Bacteria_Actinobacteriota_Actinobacteria_Mycobacteriales_Mycobacteriaceae_Rhodococcus_Rhodococcus_qingshengii	74.332	374	96	0	53	426	14	387	0	607
NZ_LRRJ01000100.1_1-RS_GCF_001646745.1-Bacteria_Actinobacteriota_Actinobacteria_Mycobacteriales_Mycobacteriaceae_Rhodococcus_Rhodococcus_qingshengii	NZ_LRRJ01000007.1_223-RS_GCF_001646745.1-Bacteria_Actinobacteriota_Actinobacteria_Mycobacteriales_Mycobacteriaceae_Rhodococcus_Rhodococcus_qingshengii	74.309	362	93	0	65	426	21	382	0	593
NZ_LRRJ01000100.1_1-RS_GCF_001646745.1-Bacteria_Actinobacteriota_Actinobacteria_Mycobacteriales_Mycobacteriaceae_Rhodococcus_Rhodococcus_qingshengii	NZ_LRRJ01000048.1_130-RS_GCF_001646745.1-Bacteria_Actinobacteriota_Actinobacteria_Mycobacteriales_Mycobacteriaceae_Rhodococcus_Rhodococcus_qingshengii	54.875	359	162	0	67	425	16	374	8.26e-153	428
NZ_LRRJ01000100.1_1-RS_GCF_001646745.1-Bacteria_Actinobacteriota_Actinobacteria_Mycobacteriales_Mycobacteriaceae_Rhodococcus_Rhodococcus_qingshengii	NZ_LRRJ01000043.1_174-RS_GCF_001646745.1-Bacteria_Actinobacteriota_Actinobacteria_Mycobacteriales_Mycobacteriaceae_Rhodococcus_Rhodococcus_qingshengii	51.538	390	173	3	54	427	5	394	2.28e-150	423

## Sheet: Cycloclasticus_sp002292375_alkB
qseqid	sseqid	pident	length	mismatch	gapopen	qstart	qend	sstart	send	evalue	bitscore
DBBV01000003.1_93-GB_GCA_002292375.1-Bacteria_Proteobacteria_Gammaproteobacteria_Methylococcales_Cycloclasticaceae_Cycloclasticus_Cycloclasticus_sp002292375	DBBV01000003.1_93-GB_GCA_002292375.1-Bacteria_Proteobacteria_Gammaproteobacteria_Methylococcales_Cycloclasticaceae_Cycloclasticus_Cycloclasticus_sp002292375	100	397	0	0	1	397	1	397	0	822
DBBV01000003.1_93-GB_GCA_002292375.1-Bacteria_Proteobacteria_Gammaproteobacteria_Methylococcales_Cycloclasticaceae_Cycloclasticus_Cycloclasticus_sp002292375	DBBV01000004.1_15-GB_GCA_002292375.1-Bacteria_Proteobacteria_Gammaproteobacteria_Methylococcales_Cycloclasticaceae_Cycloclasticus_Cycloclasticus_sp002292375	26.205	332	216	7	40	368	33	338	3.08e-29	105
DBBV01000003.1_93-GB_GCA_002292375.1-Bacteria_Proteobacteria_Gammaproteobacteria_Methylococcales_Cycloclasticaceae_Cycloclasticus_Cycloclasticus_sp002292375	DBBV01000014.1_3-GB_GCA_002292375.1-Bacteria_Proteobacteria_Gammaproteobacteria_Methylococcales_Cycloclasticaceae_Cycloclasticus_Cycloclasticus_sp002292375	27.445	317	202	8	27	341	22	312	5.63e-27	99.4
DBBV01000003.1_93-GB_GCA_002292375.1-Bacteria_Proteobacteria_Gammaproteobacteria_Methylococcales_Cycloclasticaceae_Cycloclasticus_Cycloclasticus_sp002292375	DBBV01000008.1_97-GB_GCA_002292375.1-Bacteria_Proteobacteria_Gammaproteobacteria_Methylococcales_Cycloclasticaceae_Cycloclasticus_Cycloclasticus_sp002292375	29.249	253	154	9	126	368	91	328	5.48e-23	87.8
DBBV01000003.1_93-GB_GCA_002292375.1-Bacteria_Proteobacteria_Gammaproteobacteria_Methylococcales_Cycloclasticaceae_Cycloclasticus_Cycloclasticus_sp002292375	DBBV01000017.1_235-GB_GCA_002292375.1-Bacteria_Proteobacteria_Gammaproteobacteria_Methylococcales_Cycloclasticaceae_Cycloclasticus_Cycloclasticus_sp002292375	25.305	328	212	10	37	357	23	324	6.42e-20	79
DBBV01000004.1_15-GB_GCA_002292375.1-Bacteria_Proteobacteria_Gammaproteobacteria_Methylococcales_Cycloclasticaceae_Cycloclasticus_Cycloclasticus_sp002292375	DBBV01000004.1_15-GB_GCA_002292375.1-Bacteria_Proteobacteria_Gammaproteobacteria_Methylococcales_Cycloclasticaceae_Cycloclasticus_Cycloclasticus_sp002292375	100	363	0	0	1	363	1	363	0	739
DBBV01000004.1_15-GB_GCA_002292375.1-Bacteria_Proteobacteria_Gammaproteobacteria_Methylococcales_Cycloclasticaceae_Cycloclasticus_Cycloclasticus_sp002292375	DBBV01000014.1_3-GB_GCA_002292375.1-Bacteria_Proteobacteria_Gammaproteobacteria_Methylococcales_Cycloclasticaceae_Cycloclasticus_Cycloclasticus_sp002292375	68.698	361	113	0	1	361	2	362	0	521
DBBV01000004.1_15-GB_GCA_002292375.1-Bacteria_Proteobacteria_Gammaproteobacteria_Methylococcales_Cycloclasticaceae_Cycloclasticus_Cycloclasticus_sp002292375	DBBV01000017.1_235-GB_GCA_002292375.1-Bacteria_Proteobacteria_Gammaproteobacteria_Methylococcales_Cycloclasticaceae_Cycloclasticus_Cycloclasticus_sp002292375	39.718	355	209	1	11	360	4	358	6.55e-93	272
DBBV01000004.1_15-GB_GCA_002292375.1-Bacteria_Proteobacteria_Gammaproteobacteria_Methylococcales_Cycloclasticaceae_Cycloclasticus_Cycloclasticus_sp002292375	DBBV01000008.1_97-GB_GCA_002292375.1-Bacteria_Proteobacteria_Gammaproteobacteria_Methylococcales_Cycloclasticaceae_Cycloclasticus_Cycloclasticus_sp002292375	34.551	356	222	5	11	362	4	352	5.73e-59	184
DBBV01000004.1_15-GB_GCA_002292375.1-Bacteria_Proteobacteria_Gammaproteobacteria_Methylococcales_Cycloclasticaceae_Cycloclasticus_Cycloclasticus_sp002292375	DBBV01000003.1_93-GB_GCA_002292375.1-Bacteria_Proteobacteria_Gammaproteobacteria_Methylococcales_Cycloclasticaceae_Cycloclasticus_Cycloclasticus_sp002292375	26.567	335	217	7	30	338	37	368	8.53e-31	110
DBBV01000008.1_97-GB_GCA_002292375.1-Bacteria_Proteobacteria_Gammaproteobacteria_Methylococcales_Cycloclasticaceae_Cycloclasticus_Cycloclasticus_sp002292375	DBBV01000008.1_97-GB_GCA_002292375.1-Bacteria_Proteobacteria_Gammaproteobacteria_Methylococcales_Cycloclasticaceae_Cycloclasticus_Cycloclasticus_sp002292375	100	353	0	0	1	353	1	353	0	723
DBBV01000008.1_97-GB_GCA_002292375.1-Bacteria_Proteobacteria_Gammaproteobacteria_Methylococcales_Cycloclasticaceae_Cycloclasticus_Cycloclasticus_sp002292375	DBBV01000014.1_3-GB_GCA_002292375.1-Bacteria_Proteobacteria_Gammaproteobacteria_Methylococcales_Cycloclasticaceae_Cycloclasticus_Cycloclasticus_sp002292375	34	350	228	3	5	351	13	362	1.42e-56	177
DBBV01000008.1_97-GB_GCA_002292375.1-Bacteria_Proteobacteria_Gammaproteobacteria_Methylococcales_Cycloclasticaceae_Cycloclasticus_Cycloclasticus_sp002292375	DBBV01000004.1_15-GB_GCA_002292375.1-Bacteria_Proteobacteria_Gammaproteobacteria_Methylococcales_Cycloclasticaceae_Cycloclasticus_Cycloclasticus_sp002292375	35.135	333	205	5	27	352	34	362	6.95e-56	176
DBBV01000008.1_97-GB_GCA_002292375.1-Bacteria_Proteobacteria_Gammaproteobacteria_Methylococcales_Cycloclasticaceae_Cycloclasticus_Cycloclasticus_sp002292375	DBBV01000017.1_235-GB_GCA_002292375.1-Bacteria_Proteobacteria_Gammaproteobacteria_Methylococcales_Cycloclasticaceae_Cycloclasticus_Cycloclasticus_sp002292375	31.856	361	232	5	1	350	1	358	5.16e-49	158
DBBV01000008.1_97-GB_GCA_002292375.1-Bacteria_Proteobacteria_Gammaproteobacteria_Methylococcales_Cycloclasticaceae_Cycloclasticus_Cycloclasticus_sp002292375	DBBV01000003.1_93-GB_GCA_002292375.1-Bacteria_Proteobacteria_Gammaproteobacteria_Methylococcales_Cycloclasticaceae_Cycloclasticus_Cycloclasticus_sp002292375	29.249	253	154	9	91	328	126	368	4.87e-23	87.8
DBBV01000014.1_3-GB_GCA_002292375.1-Bacteria_Proteobacteria_Gammaproteobacteria_Methylococcales_Cycloclasticaceae_Cycloclasticus_Cycloclasticus_sp002292375	DBBV01000014.1_3-GB_GCA_002292375.1-Bacteria_Proteobacteria_Gammaproteobacteria_Methylococcales_Cycloclasticaceae_Cycloclasticus_Cycloclasticus_sp002292375	100	362	0	0	1	362	1	362	0	738
DBBV01000014.1_3-GB_GCA_002292375.1-Bacteria_Proteobacteria_Gammaproteobacteria_Methylococcales_Cycloclasticaceae_Cycloclasticus_Cycloclasticus_sp002292375	DBBV01000004.1_15-GB_GCA_002292375.1-Bacteria_Proteobacteria_Gammaproteobacteria_Methylococcales_Cycloclasticaceae_Cycloclasticus_Cycloclasticus_sp002292375	68.698	361	113	0	2	362	1	361	0	520
DBBV01000014.1_3-GB_GCA_002292375.1-Bacteria_Proteobacteria_Gammaproteobacteria_Methylococcales_Cycloclasticaceae_Cycloclasticus_Cycloclasticus_sp002292375	DBBV01000017.1_235-GB_GCA_002292375.1-Bacteria_Proteobacteria_Gammaproteobacteria_Methylococcales_Cycloclasticaceae_Cycloclasticus_Cycloclasticus_sp002292375	38.983	354	211	2	13	361	5	358	7.19e-94	275
DBBV01000014.1_3-GB_GCA_002292375.1-Bacteria_Proteobacteria_Gammaproteobacteria_Methylococcales_Cycloclasticaceae_Cycloclasticus_Cycloclasticus_sp002292375	DBBV01000008.1_97-GB_GCA_002292375.1-Bacteria_Proteobacteria_Gammaproteobacteria_Methylococcales_Cycloclasticaceae_Cycloclasticus_Cycloclasticus_sp002292375	34	350	228	3	13	362	5	351	6.86e-58	181
DBBV01000014.1_3-GB_GCA_002292375.1-Bacteria_Proteobacteria_Gammaproteobacteria_Methylococcales_Cycloclasticaceae_Cycloclasticus_Cycloclasticus_sp002292375	DBBV01000003.1_93-GB_GCA_002292375.1-Bacteria_Proteobacteria_Gammaproteobacteria_Methylococcales_Cycloclasticaceae_Cycloclasticus_Cycloclasticus_sp002292375	26.498	317	205	7	22	312	27	341	4.18e-29	105
DBBV01000017.1_235-GB_GCA_002292375.1-Bacteria_Proteobacteria_Gammaproteobacteria_Methylococcales_Cycloclasticaceae_Cycloclasticus_Cycloclasticus_sp002292375	DBBV01000017.1_235-GB_GCA_002292375.1-Bacteria_Proteobacteria_Gammaproteobacteria_Methylococcales_Cycloclasticaceae_Cycloclasticus_Cycloclasticus_sp002292375	100	371	0	0	1	371	1	371	0	764
DBBV01000017.1_235-GB_GCA_002292375.1-Bacteria_Proteobacteria_Gammaproteobacteria_Methylococcales_Cycloclasticaceae_Cycloclasticus_Cycloclasticus_sp002292375	DBBV01000014.1_3-GB_GCA_002292375.1-Bacteria_Proteobacteria_Gammaproteobacteria_Methylococcales_Cycloclasticaceae_Cycloclasticus_Cycloclasticus_sp002292375	38.983	354	211	2	5	358	13	361	3.86e-93	273
DBBV01000017.1_235-GB_GCA_002292375.1-Bacteria_Proteobacteria_Gammaproteobacteria_Methylococcales_Cycloclasticaceae_Cycloclasticus_Cycloclasticus_sp002292375	DBBV01000004.1_15-GB_GCA_002292375.1-Bacteria_Proteobacteria_Gammaproteobacteria_Methylococcales_Cycloclasticaceae_Cycloclasticus_Cycloclasticus_sp002292375	39.718	355	209	1	4	358	11	360	6.17e-88	259
DBBV01000017.1_235-GB_GCA_002292375.1-Bacteria_Proteobacteria_Gammaproteobacteria_Methylococcales_Cycloclasticaceae_Cycloclasticus_Cycloclasticus_sp002292375	DBBV01000008.1_97-GB_GCA_002292375.1-Bacteria_Proteobacteria_Gammaproteobacteria_Methylococcales_Cycloclasticaceae_Cycloclasticus_Cycloclasticus_sp002292375	31.856	361	232	5	1	358	1	350	5.42e-49	158
DBBV01000017.1_235-GB_GCA_002292375.1-Bacteria_Proteobacteria_Gammaproteobacteria_Methylococcales_Cycloclasticaceae_Cycloclasticus_Cycloclasticus_sp002292375	DBBV01000003.1_93-GB_GCA_002292375.1-Bacteria_Proteobacteria_Gammaproteobacteria_Methylococcales_Cycloclasticaceae_Cycloclasticus_Cycloclasticus_sp002292375	25.305	328	212	10	23	324	37	357	6e-20	79

## Sheet: Rugosibacter_alkB
qseqid	sseqid	pident	length	mismatch	gapopen	qstart	qend	sstart	send	evalue	bitscore
CP010554.1_1312-GB_GCA_000934545.1-Bacteria_Proteobacteria_Gammaproteobacteria_Burkholderiales_Rhodocyclaceae_Rugosibacter_Rugosibacter_aromaticivorans	CP010554.1_1312-GB_GCA_000934545.1-Bacteria_Proteobacteria_Gammaproteobacteria_Burkholderiales_Rhodocyclaceae_Rugosibacter_Rugosibacter_aromaticivorans	100	368	0	0	1	368	1	368	0	751
CP010554.1_1312-GB_GCA_000934545.1-Bacteria_Proteobacteria_Gammaproteobacteria_Burkholderiales_Rhodocyclaceae_Rugosibacter_Rugosibacter_aromaticivorans	CP010554.1_1503-GB_GCA_000934545.1-Bacteria_Proteobacteria_Gammaproteobacteria_Burkholderiales_Rhodocyclaceae_Rugosibacter_Rugosibacter_aromaticivorans	74.317	366	94	0	3	368	2	367	0	566
CP010554.1_1312-GB_GCA_000934545.1-Bacteria_Proteobacteria_Gammaproteobacteria_Burkholderiales_Rhodocyclaceae_Rugosibacter_Rugosibacter_aromaticivorans	CP010554.1_894-GB_GCA_000934545.1-Bacteria_Proteobacteria_Gammaproteobacteria_Burkholderiales_Rhodocyclaceae_Rugosibacter_Rugosibacter_aromaticivorans	36.088	363	224	2	3	364	6	361	1.09e-71	218
CP010554.1_1312-GB_GCA_000934545.1-Bacteria_Proteobacteria_Gammaproteobacteria_Burkholderiales_Rhodocyclaceae_Rugosibacter_Rugosibacter_aromaticivorans	CP010554.1_880-GB_GCA_000934545.1-Bacteria_Proteobacteria_Gammaproteobacteria_Burkholderiales_Rhodocyclaceae_Rugosibacter_Rugosibacter_aromaticivorans	32.5	360	236	2	1	360	2	354	1.99e-63	196
CP010554.1_1312-GB_GCA_000934545.1-Bacteria_Proteobacteria_Gammaproteobacteria_Burkholderiales_Rhodocyclaceae_Rugosibacter_Rugosibacter_aromaticivorans	CP010554.1_878-GB_GCA_000934545.1-Bacteria_Proteobacteria_Gammaproteobacteria_Burkholderiales_Rhodocyclaceae_Rugosibacter_Rugosibacter_aromaticivorans	31.97	269	181	2	93	360	18	285	2.19e-46	149
CP010554.1_1503-GB_GCA_000934545.1-Bacteria_Proteobacteria_Gammaproteobacteria_Burkholderiales_Rhodocyclaceae_Rugosibacter_Rugosibacter_aromaticivorans	CP010554.1_1503-GB_GCA_000934545.1-Bacteria_Proteobacteria_Gammaproteobacteria_Burkholderiales_Rhodocyclaceae_Rugosibacter_Rugosibacter_aromaticivorans	100	378	0	0	1	378	1	378	0	766
CP010554.1_1503-GB_GCA_000934545.1-Bacteria_Proteobacteria_Gammaproteobacteria_Burkholderiales_Rhodocyclaceae_Rugosibacter_Rugosibacter_aromaticivorans	CP010554.1_1312-GB_GCA_000934545.1-Bacteria_Proteobacteria_Gammaproteobacteria_Burkholderiales_Rhodocyclaceae_Rugosibacter_Rugosibacter_aromaticivorans	74.317	366	94	0	2	367	3	368	0	586
CP010554.1_1503-GB_GCA_000934545.1-Bacteria_Proteobacteria_Gammaproteobacteria_Burkholderiales_Rhodocyclaceae_Rugosibacter_Rugosibacter_aromaticivorans	CP010554.1_894-GB_GCA_000934545.1-Bacteria_Proteobacteria_Gammaproteobacteria_Burkholderiales_Rhodocyclaceae_Rugosibacter_Rugosibacter_aromaticivorans	37.363	364	218	4	2	363	6	361	2.12e-71	217
CP010554.1_1503-GB_GCA_000934545.1-Bacteria_Proteobacteria_Gammaproteobacteria_Burkholderiales_Rhodocyclaceae_Rugosibacter_Rugosibacter_aromaticivorans	CP010554.1_880-GB_GCA_000934545.1-Bacteria_Proteobacteria_Gammaproteobacteria_Burkholderiales_Rhodocyclaceae_Rugosibacter_Rugosibacter_aromaticivorans	33.062	369	220	5	1	359	3	354	4.5e-61	190
CP010554.1_1503-GB_GCA_000934545.1-Bacteria_Proteobacteria_Gammaproteobacteria_Burkholderiales_Rhodocyclaceae_Rugosibacter_Rugosibacter_aromaticivorans	CP010554.1_878-GB_GCA_000934545.1-Bacteria_Proteobacteria_Gammaproteobacteria_Burkholderiales_Rhodocyclaceae_Rugosibacter_Rugosibacter_aromaticivorans	33.829	269	176	2	92	359	18	285	2.14e-50	160
CP010554.1_878-GB_GCA_000934545.1-Bacteria_Proteobacteria_Gammaproteobacteria_Burkholderiales_Rhodocyclaceae_Rugosibacter_Rugosibacter_aromaticivorans	CP010554.1_878-GB_GCA_000934545.1-Bacteria_Proteobacteria_Gammaproteobacteria_Burkholderiales_Rhodocyclaceae_Rugosibacter_Rugosibacter_aromaticivorans	100	287	0	0	1	287	1	287	0	582
CP010554.1_878-GB_GCA_000934545.1-Bacteria_Proteobacteria_Gammaproteobacteria_Burkholderiales_Rhodocyclaceae_Rugosibacter_Rugosibacter_aromaticivorans	CP010554.1_894-GB_GCA_000934545.1-Bacteria_Proteobacteria_Gammaproteobacteria_Burkholderiales_Rhodocyclaceae_Rugosibacter_Rugosibacter_aromaticivorans	36.397	272	167	3	17	285	89	357	5.62e-57	177
CP010554.1_878-GB_GCA_000934545.1-Bacteria_Proteobacteria_Gammaproteobacteria_Burkholderiales_Rhodocyclaceae_Rugosibacter_Rugosibacter_aromaticivorans	CP010554.1_1503-GB_GCA_000934545.1-Bacteria_Proteobacteria_Gammaproteobacteria_Burkholderiales_Rhodocyclaceae_Rugosibacter_Rugosibacter_aromaticivorans	33.829	269	176	2	18	285	92	359	1.59e-50	160
CP010554.1_878-GB_GCA_000934545.1-Bacteria_Proteobacteria_Gammaproteobacteria_Burkholderiales_Rhodocyclaceae_Rugosibacter_Rugosibacter_aromaticivorans	CP010554.1_1312-GB_GCA_000934545.1-Bacteria_Proteobacteria_Gammaproteobacteria_Burkholderiales_Rhodocyclaceae_Rugosibacter_Rugosibacter_aromaticivorans	31.97	269	181	2	18	285	93	360	1.71e-46	149
CP010554.1_878-GB_GCA_000934545.1-Bacteria_Proteobacteria_Gammaproteobacteria_Burkholderiales_Rhodocyclaceae_Rugosibacter_Rugosibacter_aromaticivorans	CP010554.1_880-GB_GCA_000934545.1-Bacteria_Proteobacteria_Gammaproteobacteria_Burkholderiales_Rhodocyclaceae_Rugosibacter_Rugosibacter_aromaticivorans	35.249	261	164	5	27	285	97	354	1.92e-45	146
CP010554.1_880-GB_GCA_000934545.1-Bacteria_Proteobacteria_Gammaproteobacteria_Burkholderiales_Rhodocyclaceae_Rugosibacter_Rugosibacter_aromaticivorans	CP010554.1_880-GB_GCA_000934545.1-Bacteria_Proteobacteria_Gammaproteobacteria_Burkholderiales_Rhodocyclaceae_Rugosibacter_Rugosibacter_aromaticivorans	100	355	0	0	1	355	1	355	0	726
CP010554.1_880-GB_GCA_000934545.1-Bacteria_Proteobacteria_Gammaproteobacteria_Burkholderiales_Rhodocyclaceae_Rugosibacter_Rugosibacter_aromaticivorans	CP010554.1_894-GB_GCA_000934545.1-Bacteria_Proteobacteria_Gammaproteobacteria_Burkholderiales_Rhodocyclaceae_Rugosibacter_Rugosibacter_aromaticivorans	52.841	352	165	1	4	354	6	357	6.01e-126	356
CP010554.1_880-GB_GCA_000934545.1-Bacteria_Proteobacteria_Gammaproteobacteria_Burkholderiales_Rhodocyclaceae_Rugosibacter_Rugosibacter_aromaticivorans	CP010554.1_1312-GB_GCA_000934545.1-Bacteria_Proteobacteria_Gammaproteobacteria_Burkholderiales_Rhodocyclaceae_Rugosibacter_Rugosibacter_aromaticivorans	32.5	360	236	2	2	354	1	360	1.92e-63	196
CP010554.1_880-GB_GCA_000934545.1-Bacteria_Proteobacteria_Gammaproteobacteria_Burkholderiales_Rhodocyclaceae_Rugosibacter_Rugosibacter_aromaticivorans	CP010554.1_1503-GB_GCA_000934545.1-Bacteria_Proteobacteria_Gammaproteobacteria_Burkholderiales_Rhodocyclaceae_Rugosibacter_Rugosibacter_aromaticivorans	33.875	369	217	7	3	354	1	359	2.43e-57	180
CP010554.1_880-GB_GCA_000934545.1-Bacteria_Proteobacteria_Gammaproteobacteria_Burkholderiales_Rhodocyclaceae_Rugosibacter_Rugosibacter_aromaticivorans	CP010554.1_878-GB_GCA_000934545.1-Bacteria_Proteobacteria_Gammaproteobacteria_Burkholderiales_Rhodocyclaceae_Rugosibacter_Rugosibacter_aromaticivorans	35.249	261	164	5	97	354	27	285	2.38e-45	146
CP010554.1_894-GB_GCA_000934545.1-Bacteria_Proteobacteria_Gammaproteobacteria_Burkholderiales_Rhodocyclaceae_Rugosibacter_Rugosibacter_aromaticivorans	CP010554.1_894-GB_GCA_000934545.1-Bacteria_Proteobacteria_Gammaproteobacteria_Burkholderiales_Rhodocyclaceae_Rugosibacter_Rugosibacter_aromaticivorans	100	366	0	0	1	366	1	366	0	742
CP010554.1_894-GB_GCA_000934545.1-Bacteria_Proteobacteria_Gammaproteobacteria_Burkholderiales_Rhodocyclaceae_Rugosibacter_Rugosibacter_aromaticivorans	CP010554.1_880-GB_GCA_000934545.1-Bacteria_Proteobacteria_Gammaproteobacteria_Burkholderiales_Rhodocyclaceae_Rugosibacter_Rugosibacter_aromaticivorans	52.841	352	165	1	6	357	4	354	3.26e-132	372
CP010554.1_894-GB_GCA_000934545.1-Bacteria_Proteobacteria_Gammaproteobacteria_Burkholderiales_Rhodocyclaceae_Rugosibacter_Rugosibacter_aromaticivorans	CP010554.1_1312-GB_GCA_000934545.1-Bacteria_Proteobacteria_Gammaproteobacteria_Burkholderiales_Rhodocyclaceae_Rugosibacter_Rugosibacter_aromaticivorans	36.088	363	224	2	6	361	3	364	1.54e-76	230
CP010554.1_894-GB_GCA_000934545.1-Bacteria_Proteobacteria_Gammaproteobacteria_Burkholderiales_Rhodocyclaceae_Rugosibacter_Rugosibacter_aromaticivorans	CP010554.1_1503-GB_GCA_000934545.1-Bacteria_Proteobacteria_Gammaproteobacteria_Burkholderiales_Rhodocyclaceae_Rugosibacter_Rugosibacter_aromaticivorans	37.363	364	218	4	6	361	2	363	1.9e-70	214
CP010554.1_894-GB_GCA_000934545.1-Bacteria_Proteobacteria_Gammaproteobacteria_Burkholderiales_Rhodocyclaceae_Rugosibacter_Rugosibacter_aromaticivorans	CP010554.1_878-GB_GCA_000934545.1-Bacteria_Proteobacteria_Gammaproteobacteria_Burkholderiales_Rhodocyclaceae_Rugosibacter_Rugosibacter_aromaticivorans	35.274	292	179	4	69	357	1	285	3.6e-58	180

## Sheet: Kineococcus_rhizosphaerae_ladA
qseqid	sseqid	pident	length	mismatch	gapopen	qstart	qend	sstart	send	evalue	bitscore
ladA-NZ_PVZF01000002.1_142-RS_GCF_003002055.1-Bacteria_Actinobacteriota_Actinobacteria_Actinomycetales_Kineococcaceae_Kineococcus_Kineococcus_rhizosphaerae	ladA-NZ_PVZF01000002.1_142-RS_GCF_003002055.1-Bacteria_Actinobacteriota_Actinobacteria_Actinomycetales_Kineococcaceae_Kineococcus_Kineococcus_rhizosphaerae	100	458	0	0	1	458	1	458	0	940
ladA-NZ_PVZF01000002.1_142-RS_GCF_003002055.1-Bacteria_Actinobacteriota_Actinobacteria_Actinomycetales_Kineococcaceae_Kineococcus_Kineococcus_rhizosphaerae	ladA-NZ_PVZF01000004.1_124-RS_GCF_003002055.1-Bacteria_Actinobacteriota_Actinobacteria_Actinomycetales_Kineococcaceae_Kineococcus_Kineococcus_rhizosphaerae	58.315	451	184	4	6	455	4	451	0	527
ladA-NZ_PVZF01000002.1_142-RS_GCF_003002055.1-Bacteria_Actinobacteriota_Actinobacteria_Actinomycetales_Kineococcaceae_Kineococcus_Kineococcus_rhizosphaerae	ladA-NZ_PVZF01000014.1_2-RS_GCF_003002055.1-Bacteria_Actinobacteriota_Actinobacteria_Actinomycetales_Kineococcaceae_Kineococcus_Kineococcus_rhizosphaerae	45.714	455	229	6	8	455	9	452	6.76e-131	376
ladA-NZ_PVZF01000002.1_142-RS_GCF_003002055.1-Bacteria_Actinobacteriota_Actinobacteria_Actinomycetales_Kineococcaceae_Kineococcus_Kineococcus_rhizosphaerae	ladA-NZ_PVZF01000006.1_224-RS_GCF_003002055.1-Bacteria_Actinobacteriota_Actinobacteria_Actinomycetales_Kineococcaceae_Kineococcus_Kineococcus_rhizosphaerae	39.514	453	263	5	6	449	1	451	1.91e-94	283
ladA-NZ_PVZF01000002.1_142-RS_GCF_003002055.1-Bacteria_Actinobacteriota_Actinobacteria_Actinomycetales_Kineococcaceae_Kineococcus_Kineococcus_rhizosphaerae	ladA-NZ_PVZF01000003.1_76-RS_GCF_003002055.1-Bacteria_Actinobacteriota_Actinobacteria_Actinomycetales_Kineococcaceae_Kineococcus_Kineococcus_rhizosphaerae	39.348	460	266	5	6	453	1	459	2.24e-89	270
ladA-NZ_PVZF01000002.1_142-RS_GCF_003002055.1-Bacteria_Actinobacteriota_Actinobacteria_Actinomycetales_Kineococcaceae_Kineococcus_Kineococcus_rhizosphaerae	ladA-NZ_PVZF01000016.1_47-RS_GCF_003002055.1-Bacteria_Actinobacteriota_Actinobacteria_Actinomycetales_Kineococcaceae_Kineococcus_Kineococcus_rhizosphaerae	35.934	423	260	4	24	438	22	441	3.08e-78	241
ladA-NZ_PVZF01000003.1_76-RS_GCF_003002055.1-Bacteria_Actinobacteriota_Actinobacteria_Actinomycetales_Kineococcaceae_Kineococcus_Kineococcus_rhizosphaerae	ladA-NZ_PVZF01000003.1_76-RS_GCF_003002055.1-Bacteria_Actinobacteriota_Actinobacteria_Actinomycetales_Kineococcaceae_Kineococcus_Kineococcus_rhizosphaerae	100	464	0	0	1	464	1	464	0	937
ladA-NZ_PVZF01000003.1_76-RS_GCF_003002055.1-Bacteria_Actinobacteriota_Actinobacteria_Actinomycetales_Kineococcaceae_Kineococcus_Kineococcus_rhizosphaerae	ladA-NZ_PVZF01000006.1_224-RS_GCF_003002055.1-Bacteria_Actinobacteriota_Actinobacteria_Actinomycetales_Kineococcaceae_Kineococcus_Kineococcus_rhizosphaerae	60.917	458	171	4	1	456	1	452	0	521
ladA-NZ_PVZF01000003.1_76-RS_GCF_003002055.1-Bacteria_Actinobacteriota_Actinobacteria_Actinomycetales_Kineococcaceae_Kineococcus_Kineococcus_rhizosphaerae	ladA-NZ_PVZF01000016.1_47-RS_GCF_003002055.1-Bacteria_Actinobacteriota_Actinobacteria_Actinomycetales_Kineococcaceae_Kineococcus_Kineococcus_rhizosphaerae	57.609	460	185	6	3	461	6	456	0	508
ladA-NZ_PVZF01000003.1_76-RS_GCF_003002055.1-Bacteria_Actinobacteriota_Actinobacteria_Actinomycetales_Kineococcaceae_Kineococcus_Kineococcus_rhizosphaerae	ladA-NZ_PVZF01000004.1_124-RS_GCF_003002055.1-Bacteria_Actinobacteriota_Actinobacteria_Actinomycetales_Kineococcaceae_Kineococcus_Kineococcus_rhizosphaerae	43.355	459	247	6	1	459	4	449	4.44e-112	328
ladA-NZ_PVZF01000003.1_76-RS_GCF_003002055.1-Bacteria_Actinobacteriota_Actinobacteria_Actinomycetales_Kineococcaceae_Kineococcus_Kineococcus_rhizosphaerae	ladA-NZ_PVZF01000002.1_142-RS_GCF_003002055.1-Bacteria_Actinobacteriota_Actinobacteria_Actinomycetales_Kineococcaceae_Kineococcus_Kineococcus_rhizosphaerae	39.348	460	266	5	1	459	6	453	3e-99	295
ladA-NZ_PVZF01000003.1_76-RS_GCF_003002055.1-Bacteria_Actinobacteriota_Actinobacteria_Actinomycetales_Kineococcaceae_Kineococcus_Kineococcus_rhizosphaerae	ladA-NZ_PVZF01000014.1_2-RS_GCF_003002055.1-Bacteria_Actinobacteriota_Actinobacteria_Actinomycetales_Kineococcaceae_Kineococcus_Kineococcus_rhizosphaerae	38.359	451	255	8	19	463	25	458	2.32e-82	252
ladA-NZ_PVZF01000004.1_124-RS_GCF_003002055.1-Bacteria_Actinobacteriota_Actinobacteria_Actinomycetales_Kineococcaceae_Kineococcus_Kineococcus_rhizosphaerae	ladA-NZ_PVZF01000004.1_124-RS_GCF_003002055.1-Bacteria_Actinobacteriota_Actinobacteria_Actinomycetales_Kineococcaceae_Kineococcus_Kineococcus_rhizosphaerae	100	452	0	0	1	452	1	452	0	907
ladA-NZ_PVZF01000004.1_124-RS_GCF_003002055.1-Bacteria_Actinobacteriota_Actinobacteria_Actinomycetales_Kineococcaceae_Kineococcus_Kineococcus_rhizosphaerae	ladA-NZ_PVZF01000002.1_142-RS_GCF_003002055.1-Bacteria_Actinobacteriota_Actinobacteria_Actinomycetales_Kineococcaceae_Kineococcus_Kineococcus_rhizosphaerae	58.315	451	184	4	4	451	6	455	0	527
ladA-NZ_PVZF01000004.1_124-RS_GCF_003002055.1-Bacteria_Actinobacteriota_Actinobacteria_Actinomycetales_Kineococcaceae_Kineococcus_Kineococcus_rhizosphaerae	ladA-NZ_PVZF01000014.1_2-RS_GCF_003002055.1-Bacteria_Actinobacteriota_Actinobacteria_Actinomycetales_Kineococcaceae_Kineococcus_Kineococcus_rhizosphaerae	44.541	458	236	6	2	451	5	452	7.26e-120	348
ladA-NZ_PVZF01000004.1_124-RS_GCF_003002055.1-Bacteria_Actinobacteriota_Actinobacteria_Actinomycetales_Kineococcaceae_Kineococcus_Kineococcus_rhizosphaerae	ladA-NZ_PVZF01000003.1_76-RS_GCF_003002055.1-Bacteria_Actinobacteriota_Actinobacteria_Actinomycetales_Kineococcaceae_Kineococcus_Kineococcus_rhizosphaerae	43.355	459	247	6	4	449	1	459	3.46e-104	308
ladA-NZ_PVZF01000004.1_124-RS_GCF_003002055.1-Bacteria_Actinobacteriota_Actinobacteria_Actinomycetales_Kineococcaceae_Kineococcus_Kineococcus_rhizosphaerae	ladA-NZ_PVZF01000016.1_47-RS_GCF_003002055.1-Bacteria_Actinobacteriota_Actinobacteria_Actinomycetales_Kineococcaceae_Kineococcus_Kineococcus_rhizosphaerae	39.954	438	250	7	22	450	22	455	6.37e-95	284
ladA-NZ_PVZF01000004.1_124-RS_GCF_003002055.1-Bacteria_Actinobacteriota_Actinobacteria_Actinomycetales_Kineococcaceae_Kineococcus_Kineococcus_rhizosphaerae	ladA-NZ_PVZF01000006.1_224-RS_GCF_003002055.1-Bacteria_Actinobacteriota_Actinobacteria_Actinomycetales_Kineococcaceae_Kineococcus_Kineococcus_rhizosphaerae	42.794	451	239	10	13	448	8	454	6.29e-92	276
ladA-NZ_PVZF01000006.1_224-RS_GCF_003002055.1-Bacteria_Actinobacteriota_Actinobacteria_Actinomycetales_Kineococcaceae_Kineococcus_Kineococcus_rhizosphaerae	ladA-NZ_PVZF01000006.1_224-RS_GCF_003002055.1-Bacteria_Actinobacteriota_Actinobacteria_Actinomycetales_Kineococcaceae_Kineococcus_Kineococcus_rhizosphaerae	100	456	0	0	1	456	1	456	0	902
ladA-NZ_PVZF01000006.1_224-RS_GCF_003002055.1-Bacteria_Actinobacteriota_Actinobacteria_Actinomycetales_Kineococcaceae_Kineococcus_Kineococcus_rhizosphaerae	ladA-NZ_PVZF01000003.1_76-RS_GCF_003002055.1-Bacteria_Actinobacteriota_Actinobacteria_Actinomycetales_Kineococcaceae_Kineococcus_Kineococcus_rhizosphaerae	60.917	458	171	4	1	452	1	456	0	508
ladA-NZ_PVZF01000006.1_224-RS_GCF_003002055.1-Bacteria_Actinobacteriota_Actinobacteria_Actinomycetales_Kineococcaceae_Kineococcus_Kineococcus_rhizosphaerae	ladA-NZ_PVZF01000016.1_47-RS_GCF_003002055.1-Bacteria_Actinobacteriota_Actinobacteria_Actinomycetales_Kineococcaceae_Kineococcus_Kineococcus_rhizosphaerae	58.499	453	178	6	3	452	6	451	1.17e-177	495
ladA-NZ_PVZF01000006.1_224-RS_GCF_003002055.1-Bacteria_Actinobacteriota_Actinobacteria_Actinomycetales_Kineococcaceae_Kineococcus_Kineococcus_rhizosphaerae	ladA-NZ_PVZF01000002.1_142-RS_GCF_003002055.1-Bacteria_Actinobacteriota_Actinobacteria_Actinomycetales_Kineococcaceae_Kineococcus_Kineococcus_rhizosphaerae	39.514	453	263	5	1	451	6	449	2.31e-98	293
ladA-NZ_PVZF01000006.1_224-RS_GCF_003002055.1-Bacteria_Actinobacteriota_Actinobacteria_Actinomycetales_Kineococcaceae_Kineococcus_Kineococcus_rhizosphaerae	ladA-NZ_PVZF01000004.1_124-RS_GCF_003002055.1-Bacteria_Actinobacteriota_Actinobacteria_Actinomycetales_Kineococcaceae_Kineococcus_Kineococcus_rhizosphaerae	42.794	451	239	10	8	454	13	448	7.75e-97	289
ladA-NZ_PVZF01000006.1_224-RS_GCF_003002055.1-Bacteria_Actinobacteriota_Actinobacteria_Actinomycetales_Kineococcaceae_Kineococcus_Kineococcus_rhizosphaerae	ladA-NZ_PVZF01000014.1_2-RS_GCF_003002055.1-Bacteria_Actinobacteriota_Actinobacteria_Actinomycetales_Kineococcaceae_Kineococcus_Kineococcus_rhizosphaerae	39.261	433	236	8	28	452	34	447	4.8e-75	232
ladA-NZ_PVZF01000014.1_2-RS_GCF_003002055.1-Bacteria_Actinobacteriota_Actinobacteria_Actinomycetales_Kineococcaceae_Kineococcus_Kineococcus_rhizosphaerae	ladA-NZ_PVZF01000014.1_2-RS_GCF_003002055.1-Bacteria_Actinobacteriota_Actinobacteria_Actinomycetales_Kineococcaceae_Kineococcus_Kineococcus_rhizosphaerae	100	458	0	0	1	458	1	458	0	928
ladA-NZ_PVZF01000014.1_2-RS_GCF_003002055.1-Bacteria_Actinobacteriota_Actinobacteria_Actinomycetales_Kineococcaceae_Kineococcus_Kineococcus_rhizosphaerae	ladA-NZ_PVZF01000002.1_142-RS_GCF_003002055.1-Bacteria_Actinobacteriota_Actinobacteria_Actinomycetales_Kineococcaceae_Kineococcus_Kineococcus_rhizosphaerae	45.714	455	229	6	9	452	8	455	6.76e-131	376
ladA-NZ_PVZF01000014.1_2-RS_GCF_003002055.1-Bacteria_Actinobacteriota_Actinobacteria_Actinomycetales_Kineococcaceae_Kineococcus_Kineococcus_rhizosphaerae	ladA-NZ_PVZF01000004.1_124-RS_GCF_003002055.1-Bacteria_Actinobacteriota_Actinobacteria_Actinomycetales_Kineococcaceae_Kineococcus_Kineococcus_rhizosphaerae	44.541	458	236	6	5	452	2	451	7.36e-120	348
ladA-NZ_PVZF01000014.1_2-RS_GCF_003002055.1-Bacteria_Actinobacteriota_Actinobacteria_Actinomycetales_Kineococcaceae_Kineococcus_Kineococcus_rhizosphaerae	ladA-NZ_PVZF01000003.1_76-RS_GCF_003002055.1-Bacteria_Actinobacteriota_Actinobacteria_Actinomycetales_Kineococcaceae_Kineococcus_Kineococcus_rhizosphaerae	38.359	451	255	8	25	458	19	463	8.67e-76	234
ladA-NZ_PVZF01000014.1_2-RS_GCF_003002055.1-Bacteria_Actinobacteriota_Actinobacteria_Actinomycetales_Kineococcaceae_Kineococcus_Kineococcus_rhizosphaerae	ladA-NZ_PVZF01000006.1_224-RS_GCF_003002055.1-Bacteria_Actinobacteriota_Actinobacteria_Actinomycetales_Kineococcaceae_Kineococcus_Kineococcus_rhizosphaerae	39.261	433	236	8	34	447	28	452	1.14e-70	221
ladA-NZ_PVZF01000014.1_2-RS_GCF_003002055.1-Bacteria_Actinobacteriota_Actinobacteria_Actinomycetales_Kineococcaceae_Kineococcus_Kineococcus_rhizosphaerae	ladA-NZ_PVZF01000016.1_47-RS_GCF_003002055.1-Bacteria_Actinobacteriota_Actinobacteria_Actinomycetales_Kineococcaceae_Kineococcus_Kineococcus_rhizosphaerae	34.24	441	269	8	25	451	22	455	1.35e-65	207
ladA-NZ_PVZF01000016.1_47-RS_GCF_003002055.1-Bacteria_Actinobacteriota_Actinobacteria_Actinomycetales_Kineococcaceae_Kineococcus_Kineococcus_rhizosphaerae	ladA-NZ_PVZF01000016.1_47-RS_GCF_003002055.1-Bacteria_Actinobacteriota_Actinobacteria_Actinomycetales_Kineococcaceae_Kineococcus_Kineococcus_rhizosphaerae	100	456	0	0	1	456	1	456	0	926
ladA-NZ_PVZF01000016.1_47-RS_GCF_003002055.1-Bacteria_Actinobacteriota_Actinobacteria_Actinomycetales_Kineococcaceae_Kineococcus_Kineococcus_rhizosphaerae	ladA-NZ_PVZF01000006.1_224-RS_GCF_003002055.1-Bacteria_Actinobacteriota_Actinobacteria_Actinomycetales_Kineococcaceae_Kineococcus_Kineococcus_rhizosphaerae	58.499	453	178	6	6	451	3	452	1.26e-172	483
ladA-NZ_PVZF01000016.1_47-RS_GCF_003002055.1-Bacteria_Actinobacteriota_Actinobacteria_Actinomycetales_Kineococcaceae_Kineococcus_Kineococcus_rhizosphaerae	ladA-NZ_PVZF01000003.1_76-RS_GCF_003002055.1-Bacteria_Actinobacteriota_Actinobacteria_Actinomycetales_Kineococcaceae_Kineococcus_Kineococcus_rhizosphaerae	57.609	460	185	6	6	456	3	461	5.44e-171	479
ladA-NZ_PVZF01000016.1_47-RS_GCF_003002055.1-Bacteria_Actinobacteriota_Actinobacteria_Actinomycetales_Kineococcaceae_Kineococcus_Kineococcus_rhizosphaerae	ladA-NZ_PVZF01000004.1_124-RS_GCF_003002055.1-Bacteria_Actinobacteriota_Actinobacteria_Actinomycetales_Kineococcaceae_Kineococcus_Kineococcus_rhizosphaerae	39.954	438	250	7	22	455	22	450	6.43e-95	284
ladA-NZ_PVZF01000016.1_47-RS_GCF_003002055.1-Bacteria_Actinobacteriota_Actinobacteria_Actinomycetales_Kineococcaceae_Kineococcus_Kineococcus_rhizosphaerae	ladA-NZ_PVZF01000002.1_142-RS_GCF_003002055.1-Bacteria_Actinobacteriota_Actinobacteria_Actinomycetales_Kineococcaceae_Kineococcus_Kineococcus_rhizosphaerae	35.934	423	260	4	22	441	24	438	3.07e-78	241
ladA-NZ_PVZF01000016.1_47-RS_GCF_003002055.1-Bacteria_Actinobacteriota_Actinobacteria_Actinomycetales_Kineococcaceae_Kineococcus_Kineococcus_rhizosphaerae	ladA-NZ_PVZF01000014.1_2-RS_GCF_003002055.1-Bacteria_Actinobacteriota_Actinobacteria_Actinomycetales_Kineococcaceae_Kineococcus_Kineococcus_rhizosphaerae	34.24	441	269	8	22	455	25	451	1.34e-65	207

## Sheet: Microbacterium_sp000799385_ladA
qseqid	sseqid	pident	length	mismatch	gapopen	qstart	qend	sstart	send	evalue	bitscore
ladA-NZ_JUGQ01000001.1_100-RS_GCF_000799385.1-Bacteria_Actinobacteriota_Actinobacteria_Actinomycetales_Microbacteriaceae_Microbacterium_Microbacterium_sp000799385	ladA-NZ_JUGQ01000001.1_100-RS_GCF_000799385.1-Bacteria_Actinobacteriota_Actinobacteria_Actinomycetales_Microbacteriaceae_Microbacterium_Microbacterium_sp000799385	100	455	0	0	1	455	1	455	0	914
ladA-NZ_JUGQ01000001.1_100-RS_GCF_000799385.1-Bacteria_Actinobacteriota_Actinobacteria_Actinomycetales_Microbacteriaceae_Microbacterium_Microbacterium_sp000799385	ladA-NZ_JUGQ01000001.1_1477-RS_GCF_000799385.1-Bacteria_Actinobacteriota_Actinobacteria_Actinomycetales_Microbacteriaceae_Microbacterium_Microbacterium_sp000799385	41.667	468	240	13	2	454	3	452	8.94e-107	314
ladA-NZ_JUGQ01000001.1_100-RS_GCF_000799385.1-Bacteria_Actinobacteriota_Actinobacteria_Actinomycetales_Microbacteriaceae_Microbacterium_Microbacterium_sp000799385	ladA-NZ_JUGQ01000001.1_1476-RS_GCF_000799385.1-Bacteria_Actinobacteriota_Actinobacteria_Actinomycetales_Microbacteriaceae_Microbacterium_Microbacterium_sp000799385	40.948	464	247	11	2	453	3	451	7.56e-97	289
ladA-NZ_JUGQ01000001.1_100-RS_GCF_000799385.1-Bacteria_Actinobacteriota_Actinobacteria_Actinomycetales_Microbacteriaceae_Microbacterium_Microbacterium_sp000799385	ladA-NZ_JUGQ01000001.1_600-RS_GCF_000799385.1-Bacteria_Actinobacteriota_Actinobacteria_Actinomycetales_Microbacteriaceae_Microbacterium_Microbacterium_sp000799385	40.247	405	232	6	3	405	2	398	5.51e-96	286
ladA-NZ_JUGQ01000001.1_100-RS_GCF_000799385.1-Bacteria_Actinobacteriota_Actinobacteria_Actinomycetales_Microbacteriaceae_Microbacterium_Microbacterium_sp000799385	ladA-NZ_JUGQ01000001.1_1327-RS_GCF_000799385.1-Bacteria_Actinobacteriota_Actinobacteria_Actinomycetales_Microbacteriaceae_Microbacterium_Microbacterium_sp000799385	41.646	413	228	8	31	441	29	430	3.55e-92	277
ladA-NZ_JUGQ01000001.1_100-RS_GCF_000799385.1-Bacteria_Actinobacteriota_Actinobacteria_Actinomycetales_Microbacteriaceae_Microbacterium_Microbacterium_sp000799385	ladA-NZ_JUGQ01000001.1_593-RS_GCF_000799385.1-Bacteria_Actinobacteriota_Actinobacteria_Actinomycetales_Microbacteriaceae_Microbacterium_Microbacterium_sp000799385	37.415	441	267	4	3	441	2	435	5.16e-91	274
ladA-NZ_JUGQ01000001.1_1327-RS_GCF_000799385.1-Bacteria_Actinobacteriota_Actinobacteria_Actinomycetales_Microbacteriaceae_Microbacterium_Microbacterium_sp000799385	ladA-NZ_JUGQ01000001.1_1327-RS_GCF_000799385.1-Bacteria_Actinobacteriota_Actinobacteria_Actinomycetales_Microbacteriaceae_Microbacterium_Microbacterium_sp000799385	100	455	0	0	1	455	1	455	0	921
ladA-NZ_JUGQ01000001.1_1327-RS_GCF_000799385.1-Bacteria_Actinobacteriota_Actinobacteria_Actinomycetales_Microbacteriaceae_Microbacterium_Microbacterium_sp000799385	ladA-NZ_JUGQ01000001.1_1477-RS_GCF_000799385.1-Bacteria_Actinobacteriota_Actinobacteria_Actinomycetales_Microbacteriaceae_Microbacterium_Microbacterium_sp000799385	72.747	455	124	0	1	455	1	455	0	694
ladA-NZ_JUGQ01000001.1_1327-RS_GCF_000799385.1-Bacteria_Actinobacteriota_Actinobacteria_Actinomycetales_Microbacteriaceae_Microbacterium_Microbacterium_sp000799385	ladA-NZ_JUGQ01000001.1_1476-RS_GCF_000799385.1-Bacteria_Actinobacteriota_Actinobacteria_Actinomycetales_Microbacteriaceae_Microbacterium_Microbacterium_sp000799385	74.066	455	118	0	1	455	1	455	0	667
ladA-NZ_JUGQ01000001.1_1327-RS_GCF_000799385.1-Bacteria_Actinobacteriota_Actinobacteria_Actinomycetales_Microbacteriaceae_Microbacterium_Microbacterium_sp000799385	ladA-NZ_JUGQ01000001.1_593-RS_GCF_000799385.1-Bacteria_Actinobacteriota_Actinobacteria_Actinomycetales_Microbacteriaceae_Microbacterium_Microbacterium_sp000799385	48.14	457	224	7	4	450	2	455	1.06e-140	401
ladA-NZ_JUGQ01000001.1_1327-RS_GCF_000799385.1-Bacteria_Actinobacteriota_Actinobacteria_Actinomycetales_Microbacteriaceae_Microbacterium_Microbacterium_sp000799385	ladA-NZ_JUGQ01000001.1_600-RS_GCF_000799385.1-Bacteria_Actinobacteriota_Actinobacteria_Actinomycetales_Microbacteriaceae_Microbacterium_Microbacterium_sp000799385	42.013	457	247	9	4	448	2	452	1.1e-110	324
ladA-NZ_JUGQ01000001.1_1327-RS_GCF_000799385.1-Bacteria_Actinobacteriota_Actinobacteria_Actinomycetales_Microbacteriaceae_Microbacterium_Microbacterium_sp000799385	ladA-NZ_JUGQ01000001.1_100-RS_GCF_000799385.1-Bacteria_Actinobacteriota_Actinobacteria_Actinomycetales_Microbacteriaceae_Microbacterium_Microbacterium_sp000799385	41.646	413	228	8	29	430	31	441	5.09e-93	279
ladA-NZ_JUGQ01000001.1_1476-RS_GCF_000799385.1-Bacteria_Actinobacteriota_Actinobacteria_Actinomycetales_Microbacteriaceae_Microbacterium_Microbacterium_sp000799385	ladA-NZ_JUGQ01000001.1_1476-RS_GCF_000799385.1-Bacteria_Actinobacteriota_Actinobacteria_Actinomycetales_Microbacteriaceae_Microbacterium_Microbacterium_sp000799385	100	456	0	0	1	456	1	456	0	929
ladA-NZ_JUGQ01000001.1_1476-RS_GCF_000799385.1-Bacteria_Actinobacteriota_Actinobacteria_Actinomycetales_Microbacteriaceae_Microbacterium_Microbacterium_sp000799385	ladA-NZ_JUGQ01000001.1_1477-RS_GCF_000799385.1-Bacteria_Actinobacteriota_Actinobacteria_Actinomycetales_Microbacteriaceae_Microbacterium_Microbacterium_sp000799385	80.921	456	87	0	1	456	1	456	0	773
ladA-NZ_JUGQ01000001.1_1476-RS_GCF_000799385.1-Bacteria_Actinobacteriota_Actinobacteria_Actinomycetales_Microbacteriaceae_Microbacterium_Microbacterium_sp000799385	ladA-NZ_JUGQ01000001.1_1327-RS_GCF_000799385.1-Bacteria_Actinobacteriota_Actinobacteria_Actinomycetales_Microbacteriaceae_Microbacterium_Microbacterium_sp000799385	74.066	455	118	0	1	455	1	455	0	675
ladA-NZ_JUGQ01000001.1_1476-RS_GCF_000799385.1-Bacteria_Actinobacteriota_Actinobacteria_Actinomycetales_Microbacteriaceae_Microbacterium_Microbacterium_sp000799385	ladA-NZ_JUGQ01000001.1_593-RS_GCF_000799385.1-Bacteria_Actinobacteriota_Actinobacteria_Actinomycetales_Microbacteriaceae_Microbacterium_Microbacterium_sp000799385	44.978	458	239	7	4	451	2	456	3.91e-131	377
ladA-NZ_JUGQ01000001.1_1476-RS_GCF_000799385.1-Bacteria_Actinobacteriota_Actinobacteria_Actinomycetales_Microbacteriaceae_Microbacterium_Microbacterium_sp000799385	ladA-NZ_JUGQ01000001.1_600-RS_GCF_000799385.1-Bacteria_Actinobacteriota_Actinobacteria_Actinomycetales_Microbacteriaceae_Microbacterium_Microbacterium_sp000799385	43.392	454	243	7	5	448	3	452	1.65e-116	339
ladA-NZ_JUGQ01000001.1_1476-RS_GCF_000799385.1-Bacteria_Actinobacteriota_Actinobacteria_Actinomycetales_Microbacteriaceae_Microbacterium_Microbacterium_sp000799385	ladA-NZ_JUGQ01000001.1_100-RS_GCF_000799385.1-Bacteria_Actinobacteriota_Actinobacteria_Actinomycetales_Microbacteriaceae_Microbacterium_Microbacterium_sp000799385	40.948	464	247	11	3	451	2	453	4.98e-104	307
ladA-NZ_JUGQ01000001.1_1477-RS_GCF_000799385.1-Bacteria_Actinobacteriota_Actinobacteria_Actinomycetales_Microbacteriaceae_Microbacterium_Microbacterium_sp000799385	ladA-NZ_JUGQ01000001.1_1477-RS_GCF_000799385.1-Bacteria_Actinobacteriota_Actinobacteria_Actinomycetales_Microbacteriaceae_Microbacterium_Microbacterium_sp000799385	100	456	0	0	1	456	1	456	0	933
ladA-NZ_JUGQ01000001.1_1477-RS_GCF_000799385.1-Bacteria_Actinobacteriota_Actinobacteria_Actinomycetales_Microbacteriaceae_Microbacterium_Microbacterium_sp000799385	ladA-NZ_JUGQ01000001.1_1476-RS_GCF_000799385.1-Bacteria_Actinobacteriota_Actinobacteria_Actinomycetales_Microbacteriaceae_Microbacterium_Microbacterium_sp000799385	80.921	456	87	0	1	456	1	456	0	753
ladA-NZ_JUGQ01000001.1_1477-RS_GCF_000799385.1-Bacteria_Actinobacteriota_Actinobacteria_Actinomycetales_Microbacteriaceae_Microbacterium_Microbacterium_sp000799385	ladA-NZ_JUGQ01000001.1_1327-RS_GCF_000799385.1-Bacteria_Actinobacteriota_Actinobacteria_Actinomycetales_Microbacteriaceae_Microbacterium_Microbacterium_sp000799385	72.747	455	124	0	1	455	1	455	0	682
ladA-NZ_JUGQ01000001.1_1477-RS_GCF_000799385.1-Bacteria_Actinobacteriota_Actinobacteria_Actinomycetales_Microbacteriaceae_Microbacterium_Microbacterium_sp000799385	ladA-NZ_JUGQ01000001.1_593-RS_GCF_000799385.1-Bacteria_Actinobacteriota_Actinobacteria_Actinomycetales_Microbacteriaceae_Microbacterium_Microbacterium_sp000799385	46.725	458	231	7	4	451	2	456	2.72e-139	398
ladA-NZ_JUGQ01000001.1_1477-RS_GCF_000799385.1-Bacteria_Actinobacteriota_Actinobacteria_Actinomycetales_Microbacteriaceae_Microbacterium_Microbacterium_sp000799385	ladA-NZ_JUGQ01000001.1_600-RS_GCF_000799385.1-Bacteria_Actinobacteriota_Actinobacteria_Actinomycetales_Microbacteriaceae_Microbacterium_Microbacterium_sp000799385	41.667	456	248	9	5	448	3	452	5.24e-109	320
ladA-NZ_JUGQ01000001.1_1477-RS_GCF_000799385.1-Bacteria_Actinobacteriota_Actinobacteria_Actinomycetales_Microbacteriaceae_Microbacterium_Microbacterium_sp000799385	ladA-NZ_JUGQ01000001.1_100-RS_GCF_000799385.1-Bacteria_Actinobacteriota_Actinobacteria_Actinomycetales_Microbacteriaceae_Microbacterium_Microbacterium_sp000799385	41.667	468	240	13	3	452	2	454	8.96e-107	314
ladA-NZ_JUGQ01000001.1_593-RS_GCF_000799385.1-Bacteria_Actinobacteriota_Actinobacteria_Actinomycetales_Microbacteriaceae_Microbacterium_Microbacterium_sp000799385	ladA-NZ_JUGQ01000001.1_593-RS_GCF_000799385.1-Bacteria_Actinobacteriota_Actinobacteria_Actinomycetales_Microbacteriaceae_Microbacterium_Microbacterium_sp000799385	100	459	0	0	1	459	1	459	0	934
ladA-NZ_JUGQ01000001.1_593-RS_GCF_000799385.1-Bacteria_Actinobacteriota_Actinobacteria_Actinomycetales_Microbacteriaceae_Microbacterium_Microbacterium_sp000799385	ladA-NZ_JUGQ01000001.1_600-RS_GCF_000799385.1-Bacteria_Actinobacteriota_Actinobacteria_Actinomycetales_Microbacteriaceae_Microbacterium_Microbacterium_sp000799385	63.436	454	163	3	1	453	1	452	0	590
ladA-NZ_JUGQ01000001.1_593-RS_GCF_000799385.1-Bacteria_Actinobacteriota_Actinobacteria_Actinomycetales_Microbacteriaceae_Microbacterium_Microbacterium_sp000799385	ladA-NZ_JUGQ01000001.1_1477-RS_GCF_000799385.1-Bacteria_Actinobacteriota_Actinobacteria_Actinomycetales_Microbacteriaceae_Microbacterium_Microbacterium_sp000799385	46.725	458	231	7	2	456	4	451	2.73e-139	398
ladA-NZ_JUGQ01000001.1_593-RS_GCF_000799385.1-Bacteria_Actinobacteriota_Actinobacteria_Actinomycetales_Microbacteriaceae_Microbacterium_Microbacterium_sp000799385	ladA-NZ_JUGQ01000001.1_1327-RS_GCF_000799385.1-Bacteria_Actinobacteriota_Actinobacteria_Actinomycetales_Microbacteriaceae_Microbacterium_Microbacterium_sp000799385	48.14	457	224	7	2	455	4	450	2.95e-139	397
ladA-NZ_JUGQ01000001.1_593-RS_GCF_000799385.1-Bacteria_Actinobacteriota_Actinobacteria_Actinomycetales_Microbacteriaceae_Microbacterium_Microbacterium_sp000799385	ladA-NZ_JUGQ01000001.1_1476-RS_GCF_000799385.1-Bacteria_Actinobacteriota_Actinobacteria_Actinomycetales_Microbacteriaceae_Microbacterium_Microbacterium_sp000799385	44.978	458	239	7	2	456	4	451	2.27e-125	362
ladA-NZ_JUGQ01000001.1_593-RS_GCF_000799385.1-Bacteria_Actinobacteriota_Actinobacteria_Actinomycetales_Microbacteriaceae_Microbacterium_Microbacterium_sp000799385	ladA-NZ_JUGQ01000001.1_100-RS_GCF_000799385.1-Bacteria_Actinobacteriota_Actinobacteria_Actinomycetales_Microbacteriaceae_Microbacterium_Microbacterium_sp000799385	37.415	441	267	4	2	435	3	441	5.21e-91	274
ladA-NZ_JUGQ01000001.1_600-RS_GCF_000799385.1-Bacteria_Actinobacteriota_Actinobacteria_Actinomycetales_Microbacteriaceae_Microbacterium_Microbacterium_sp000799385	ladA-NZ_JUGQ01000001.1_600-RS_GCF_000799385.1-Bacteria_Actinobacteriota_Actinobacteria_Actinomycetales_Microbacteriaceae_Microbacterium_Microbacterium_sp000799385	100	457	0	0	1	457	1	457	0	927
ladA-NZ_JUGQ01000001.1_600-RS_GCF_000799385.1-Bacteria_Actinobacteriota_Actinobacteria_Actinomycetales_Microbacteriaceae_Microbacterium_Microbacterium_sp000799385	ladA-NZ_JUGQ01000001.1_593-RS_GCF_000799385.1-Bacteria_Actinobacteriota_Actinobacteria_Actinomycetales_Microbacteriaceae_Microbacterium_Microbacterium_sp000799385	64.537	454	158	3	1	452	1	453	0	604
ladA-NZ_JUGQ01000001.1_600-RS_GCF_000799385.1-Bacteria_Actinobacteriota_Actinobacteria_Actinomycetales_Microbacteriaceae_Microbacterium_Microbacterium_sp000799385	ladA-NZ_JUGQ01000001.1_1476-RS_GCF_000799385.1-Bacteria_Actinobacteriota_Actinobacteria_Actinomycetales_Microbacteriaceae_Microbacterium_Microbacterium_sp000799385	44.396	455	237	9	3	452	5	448	4.07e-114	333
ladA-NZ_JUGQ01000001.1_600-RS_GCF_000799385.1-Bacteria_Actinobacteriota_Actinobacteria_Actinomycetales_Microbacteriaceae_Microbacterium_Microbacterium_sp000799385	ladA-NZ_JUGQ01000001.1_1477-RS_GCF_000799385.1-Bacteria_Actinobacteriota_Actinobacteria_Actinomycetales_Microbacteriaceae_Microbacterium_Microbacterium_sp000799385	42.198	455	247	9	3	452	5	448	1.2e-113	332
ladA-NZ_JUGQ01000001.1_600-RS_GCF_000799385.1-Bacteria_Actinobacteriota_Actinobacteria_Actinomycetales_Microbacteriaceae_Microbacterium_Microbacterium_sp000799385	ladA-NZ_JUGQ01000001.1_1327-RS_GCF_000799385.1-Bacteria_Actinobacteriota_Actinobacteria_Actinomycetales_Microbacteriaceae_Microbacterium_Microbacterium_sp000799385	42.982	456	244	9	2	452	4	448	9.38e-112	327
ladA-NZ_JUGQ01000001.1_600-RS_GCF_000799385.1-Bacteria_Actinobacteriota_Actinobacteria_Actinomycetales_Microbacteriaceae_Microbacterium_Microbacterium_sp000799385	ladA-NZ_JUGQ01000001.1_100-RS_GCF_000799385.1-Bacteria_Actinobacteriota_Actinobacteria_Actinomycetales_Microbacteriaceae_Microbacterium_Microbacterium_sp000799385	38.976	449	264	6	2	442	3	449	1.06e-99	296

[truncated: 8 more sheets: Microbacterium_sp003248605_ladA, Mycolicibacterium_dioxano_ladA, Paenibacillus_Ssp001956045_ladA, Mycolicibacterium_septicum_ladA, Pararhizobium_polonicum_ladA, Cryobacterium_A_ladA, Immundisolibacter_xylX, Immundisolibacter_cytoscap_xylX]
