# Supplementary material for: Genome-resolved analyses show an extensive diversification in key aerobic hydrocarbon-degrading enzymes across bacteria and archaea
Source: BMC Genomics. 2022 Oct 6;23:690. doi: 10.1186/s12864-022-08906-w (PMC9535955; doi:10.1186/s12864-022-08906-w)
Supplement: Supplementary file 8 — Additional file 8. [file 12864_2022_8906_MOESM8_ESM.xlsx]

## Sheet: Sheet1
estimated genome size	GC content	Gene	Taxonomy
3.4093e+06	58.5165	alkB	d__Bacteria;p__Proteobacteria;c__Gammaproteobacteria;o__Burkholderiales;f__Burkholderiaceae;g__Limnohabitans;s__Limnohabitans sp000293865
2.07849e+06	38.3686	alkB	d__Bacteria;p__Proteobacteria;c__Gammaproteobacteria;o__Pseudomonadales;f__Porticoccaceae;g__AAA300-D14;s__AAA300-D14 sp000384995
8.05841e+06	66.9207	alkB	d__Bacteria;p__Proteobacteria;c__Gammaproteobacteria;o__Burkholderiales;f__Burkholderiaceae;g__Burkholderia;s__Burkholderia cenocepacia_B
6.11117e+06	64.4442	alkB	d__Bacteria;p__Actinobacteriota;c__Actinobacteria;o__Mycobacteriales;f__Mycobacteriaceae;g__Rhodococcus;s__Rhodococcus sp000813105
5.30035e+06	64.6941	alkB	d__Bacteria;p__Proteobacteria;c__Alphaproteobacteria;o__Sphingomonadales;f__Sphingomonadaceae;g__Sphingobium;s__Sphingobium barthaii
5.30702e+06	52.2871	alkB	d__Bacteria;p__Proteobacteria;c__Alphaproteobacteria;o__Rhizobiales;f__Stappiaceae;g__Pseudovibrio;s__Pseudovibrio sp001310715
6.37571e+06	52.2322	alkB	d__Bacteria;p__Proteobacteria;c__Alphaproteobacteria;o__Rhizobiales;f__Stappiaceae;g__Pseudovibrio;s__Pseudovibrio denitrificans
5.94019e+06	52.014	alkB	d__Bacteria;p__Firmicutes_I;c__Bacilli_A;o__Paenibacillales;f__Paenibacillaceae;g__Paenibacillus_G;s__Paenibacillus_G sp001312565
7.55311e+06	65.292	alkB	d__Bacteria;p__Actinobacteriota;c__Actinobacteria;o__Mycobacteriales;f__Mycobacteriaceae;g__Rhodococcus;s__Rhodococcus sp001312645
8.03562e+06	67.3512	alkB	d__Bacteria;p__Actinobacteriota;c__Actinobacteria;o__Mycobacteriales;f__Mycobacteriaceae;g__Nocardia;s__Nocardia jinanensis
4.16128e+06	71.0005	alkB	d__Bacteria;p__Actinobacteriota;c__Actinobacteria;o__Propionibacteriales;f__Nocardioidaceae;g__Nocardioides_A;s__Nocardioides_A massiliensis
5220361	35.5831	alkB	d__Bacteria;p__Bacteroidota;c__Bacteroidia;o__Cytophagales;f__Spirosomaceae;g__Emticicia;s__Emticicia oligotrophica
3.00955e+06	55.1469	alkB	d__Bacteria;p__Proteobacteria;c__Gammaproteobacteria;o__Burkholderiales;f__Rhodocyclaceae;g__Rugosibacter;s__Rugosibacter aromaticivorans
1.69134e+07	69.1023	alkB	d__Bacteria;p__Myxococcota;c__Polyangia;o__Polyangiales;f__Polyangiaceae;g__Minicystis;s__Minicystis rosea
4.21009e+06	68.9954	alkB	d__Bacteria;p__Actinobacteriota;c__Actinobacteria;o__Mycobacteriales;f__Mycobacteriaceae;g__Mycobacterium;s__Mycobacterium lepraemurium
6243355	60.1722	alkB	d__Bacteria;p__Proteobacteria;c__Gammaproteobacteria;o__Pseudomonadales;f__Pseudomonadaceae;g__Pseudomonas_E;s__Pseudomonas_E sp003290225
3.81019e+06	38.0691	alkB	d__Bacteria;p__Bacteroidota;c__Bacteroidia;o__Flavobacteriales;f__Flavobacteriaceae;g__Flagellimonas;s__Flagellimonas sp003269425
4.10032e+06	70.2842	alkB	d__Bacteria;p__Proteobacteria;c__Alphaproteobacteria;o__Rhodobacterales;f__Rhodobacteraceae;g__UBA996;s__UBA996 sp002291955
2.93483e+06	37.8732	alkB	d__Bacteria;p__Bacteroidota;c__Bacteroidia;o__Cytophagales;f__Cyclobacteriaceae;g__UBA4465;s__UBA4465 sp002292365
2.39939e+06	44.7594	alkB	d__Bacteria;p__Proteobacteria;c__Gammaproteobacteria;o__Methylococcales;f__Cycloclasticaceae;g__Cycloclasticus;s__Cycloclasticus sp002292375
2.21242e+06	42.2702	alkB	d__Bacteria;p__Bacteroidota;c__Bacteroidia;o__Flavobacteriales;f__Crocinitomicaceae;g__UBA952;s__UBA952 sp002293185
3.41339e+06	65.9333	alkB	d__Bacteria;p__Proteobacteria;c__Alphaproteobacteria;o__Rhodobacterales;f__Rhodobacteraceae;g__Paracoccus;s__Paracoccus sp002294185
4.29199e+06	43.6414	alkB	d__Bacteria;p__Bacteroidota;c__Bacteroidia;o__Cytophagales;f__Cyclobacteriaceae;g__Fabibacter;s__Fabibacter sp002296035
5.58061e+06	61.3575	alkB	d__Bacteria;p__Proteobacteria;c__Gammaproteobacteria;o__Pseudomonadales;f__Pseudomonadaceae;g__Pseudomonas_D;s__Pseudomonas_D sp002296055
2.61747e+06	41.2885	alkB	d__Bacteria;p__Proteobacteria;c__Gammaproteobacteria;o__Pseudomonadales;f__Moraxellaceae;g__Acinetobacter;s__Acinetobacter sp002296655
5.2193e+06	64.1534	alkB	d__Bacteria;p__Proteobacteria;c__Gammaproteobacteria;o__Burkholderiales;f__Burkholderiaceae;g__Ralstonia;s__Ralstonia sp002298975
3.66631e+06	55.0873	alkB	d__Bacteria;p__Proteobacteria;c__Gammaproteobacteria;o__Pseudomonadales;f__Saccharospirillaceae;g__Oleibacter;s__Oleibacter sp002298335
2.05532e+06	35.9127	alkB	d__Bacteria;p__Bacteroidota;c__Bacteroidia;o__Chitinophagales;f__Chitinophagaceae;g__UBA8137;s__UBA8137 sp002299885
3.62125e+06	55.6696	alkB	d__Bacteria;p__Proteobacteria;c__Gammaproteobacteria;o__Pseudomonadales;f__Spongiibacteraceae;g__Spongiibacter;s__Spongiibacter sp002306875
2.52537e+06	44.4379	alkB	d__Bacteria;p__Proteobacteria;c__Gammaproteobacteria;o__Pseudomonadales;f__Porticoccaceae;g__HTCC2207;s__HTCC2207 sp002313335
4.18506e+06	66.4657	alkB	d__Bacteria;p__Proteobacteria;c__Gammaproteobacteria;o__Pseudomonadales;f__Alcanivoracaceae;g__Alcanivorax;s__Alcanivorax sp002313655
4.20549e+06	53.2372	alkB	d__Bacteria;p__Proteobacteria;c__Gammaproteobacteria;o__Pseudomonadales;f__Saccharospirillaceae;g__UBA2009;s__UBA2009 sp002314145
3.21903e+06	63.904	alkB	d__Bacteria;p__Proteobacteria;c__Gammaproteobacteria;o__Nevskiales;f__Salinisphaeraceae;g__Salinisphaera;s__Salinisphaera sp002320455
2.71537e+06	36.0736	alkB	d__Bacteria;p__Bdellovibrionota;c__Bacteriovoracia;o__Bacteriovoracales;f__Bacteriovoracaceae;g__UBA1511;s__UBA1511 sp002323535
3.59475e+06	51.7798	alkB	d__Bacteria;p__Proteobacteria;c__Gammaproteobacteria;o__Pseudomonadales;f__Saccharospirillaceae;g__Oleibacter;s__Oleibacter sp002331105
4.22536e+06	67.3107	alkB	d__Bacteria;p__Gemmatimonadota;c__Gemmatimonadetes;o__Gemmatimonadales;f__Gemmatimonadaceae;g__Gemmatimonas;s__Gemmatimonas sp002331565
2.64708e+06	53.2885	alkB	d__Bacteria;p__Proteobacteria;c__Gammaproteobacteria;o__Pseudomonadales;f__Moraxellaceae;g__UBA2031;s__UBA2031 sp002333145
4.61785e+06	53.0793	alkB	d__Bacteria;p__Proteobacteria;c__Gammaproteobacteria;o__Pseudomonadales;f__Saccharospirillaceae;g__UBA2009;s__UBA2009 sp002335285
2.31145e+06	51.0165	alkB	d__Bacteria;p__Proteobacteria;c__Gammaproteobacteria;o__Pseudomonadales;f__Porticoccaceae;g__HTCC2207;s__HTCC2207 sp002334915
2.7611e+06	55.6472	alkB	d__Bacteria;p__Bacteroidota;c__Bacteroidia;o__Flavobacteriales;f__UA16;g__UBA8752;s__UBA8752 sp002336475
2.73827e+06	48.9441	alkB	d__Bacteria;p__Proteobacteria;c__Gammaproteobacteria;o__Pseudomonadales;f__Porticoccaceae;g__HTCC2207;s__HTCC2207 sp002335945
2.22523e+06	36.8345	alkB	d__Bacteria;p__Bacteroidota;c__Bacteroidia;o__Flavobacteriales;f__Flavobacteriaceae;g__UBA8316;s__UBA8316 sp002336305
2.44012e+06	43.8395	alkB	d__Bacteria;p__Proteobacteria;c__Gammaproteobacteria;o__Pseudomonadales;f__UBA7434;g__UBA7434;s__UBA7434 sp002339085
2.73906e+06	43.9036	alkB	d__Bacteria;p__Proteobacteria;c__Gammaproteobacteria;o__Pseudomonadales;f__UBA7434;g__UBA7434;s__UBA7434 sp002336035
3.31095e+06	53.3831	alkB	d__Bacteria;p__Proteobacteria;c__Alphaproteobacteria;o__Rhodobacterales;f__Rhodobacteraceae;g__HIMB11;s__HIMB11 sp002336405
4.51401e+06	45.6991	alkB	d__Bacteria;p__Bacteroidota;c__Bacteroidia;o__Chitinophagales;f__Chitinophagaceae;g__Taibaiella_B;s__Taibaiella_B sp002336915
5.54395e+06	43.912	alkB	d__Bacteria;p__Bacteroidota;c__Bacteroidia;o__Chitinophagales;f__Chitinophagaceae;g__Ferruginibacter;s__Ferruginibacter sp002336815
3.84671e+06	63.7166	alkB	d__Bacteria;p__Proteobacteria;c__Alphaproteobacteria;o__Rhodobacterales;f__Rhodobacteraceae;g__UBA1943;s__UBA1943 sp002336845
3.79736e+06	41.9778	alkB	d__Bacteria;p__Bacteroidota;c__Bacteroidia;o__Chitinophagales;f__Chitinophagaceae;g__Taibaiella_B;s__Taibaiella_B sp002337045
4.03365e+06	65.6612	alkB	d__Bacteria;p__Proteobacteria;c__Gammaproteobacteria;o__Pseudomonadales;f__Alcanivoracaceae;g__Alcanivorax;s__Alcanivorax sp002337465
3.47568e+06	38.6243	alkB	d__Bacteria;p__Bacteroidota;c__Bacteroidia;o__Flavobacteriales;f__Flavobacteriaceae;g__UBA3611;s__UBA3611 sp002337605
4.31869e+06	37.8938	alkB	d__Bacteria;p__Proteobacteria;c__Gammaproteobacteria;o__Enterobacterales;f__Alteromonadaceae;g__Glaciecola;s__Glaciecola sp002338515
5.35807e+06	56.2169	alkB	d__Bacteria;p__Proteobacteria;c__Gammaproteobacteria;o__Woeseiales;f__Woeseiaceae;g__UBA1847;s__UBA1847 sp002338605
4091951	38.3933	alkB	d__Bacteria;p__Bacteroidota;c__Bacteroidia;o__Cytophagales;f__Cyclobacteriaceae;g__UBA1842;s__UBA1842 sp002338655
4.9348e+06	65.9231	alkB	d__Bacteria;p__Proteobacteria;c__Gammaproteobacteria;o__Burkholderiales;f__Burkholderiaceae;g__Aquabacterium;s__Aquabacterium sp002339015
2.76602e+06	52.4871	alkB	d__Bacteria;p__Proteobacteria;c__Gammaproteobacteria;o__Pseudomonadales;f__Porticoccaceae;g__TMED48;s__TMED48 sp002339165
4.8595e+06	41.9801	alkB	d__Bacteria;p__Proteobacteria;c__Gammaproteobacteria;o__Enterobacterales;f__Alteromonadaceae;g__Glaciecola;s__Glaciecola sp002340325
3.57577e+06	55.7103	alkB	d__Bacteria;p__Proteobacteria;c__Alphaproteobacteria;o__Rhodobacterales;f__Rhodobacteraceae;g__Aliiroseovarius;s__Aliiroseovarius sp002340515
2.24694e+06	31.5969	alkB	d__Bacteria;p__Bacteroidota;c__Bacteroidia;o__Flavobacteriales;f__Flavobacteriaceae;g__Polaribacter;s__Polaribacter sp002340765
2.21183e+06	55.1775	alkB	d__Bacteria;p__Proteobacteria;c__Gammaproteobacteria;o__Pseudomonadales;f__Moraxellaceae;g__Perlucidibaca;s__Perlucidibaca sp002342025
4.35404e+06	65.3158	alkB	d__Bacteria;p__Bacteroidota;c__Bacteroidia;o__Flavobacteriales;f__PHOS-HE28;g__PHOS-HE28;s__PHOS-HE28 sp002342985
7.4751e+06	71.395	alkB	d__Bacteria;p__Myxococcota;c__UBA796;o__UBA796;f__UBA796;g__UBA2385;s__UBA2385 sp002343455
2.97483e+06	47.4907	alkB	d__Bacteria;p__Bacteroidota;c__Bacteroidia;o__Chitinophagales;f__Chitinophagaceae;g__Ferruginibacter;s__Ferruginibacter sp002343985
4.42687e+06	41.9139	alkB	d__Bacteria;p__Bacteroidota;c__Bacteroidia;o__Cytophagales;f__Cyclobacteriaceae;g__ELB16-189;s__ELB16-189 sp002345965
4.34354e+06	42.6926	alkB	d__Bacteria;p__Bacteroidota;c__Bacteroidia;o__Cytophagales;f__Cyclobacteriaceae;g__UBA2336;s__UBA2336 sp002344065
4.36899e+06	46.08	alkB	d__Bacteria;p__Bacteroidota;c__Rhodothermia;o__Rhodothermales;f__UBA2364;g__UBA2364;s__UBA2364 sp002344075
4.39088e+06	41.0416	alkB	d__Bacteria;p__Bacteroidota;c__Bacteroidia;o__Cytophagales;f__Cyclobacteriaceae;g__ELB16-189;s__ELB16-189 sp002344795
4.3998e+06	62.1589	alkB	d__Bacteria;p__Proteobacteria;c__Gammaproteobacteria;o__Burkholderiales;f__Burkholderiaceae;g__UBA2334;s__UBA2334 sp002344885
5.69639e+06	52.5555	alkB	d__Bacteria;p__Bacteroidota;c__Bacteroidia;o__Chitinophagales;f__Saprospiraceae;g__UBA2329;s__UBA2329 sp002344975
5.1302e+06	44.3404	alkB	d__Bacteria;p__Bacteroidota;c__Bacteroidia;o__Chitinophagales;f__UBA2359;g__UBA2359;s__UBA2359 sp002345145
2.96692e+06	47.3645	alkB	d__Bacteria;p__Bacteroidota;c__Bacteroidia;o__Chitinophagales;f__BACL12;g__UBA11426;s__UBA11426 sp002346225
3.61278e+06	38.1738	alkB	d__Bacteria;p__Proteobacteria;c__Gammaproteobacteria;o__Legionellales;f__Legionellaceae;g__Legionella;s__Legionella sp002352055
3.80589e+06	41.711	alkB	d__Bacteria;p__Bacteroidota;c__Bacteroidia;o__Chitinophagales;f__Chitinophagaceae;g__JJ008;s__JJ008 sp002352145
3.30911e+06	55.048	alkB	d__Bacteria;p__Proteobacteria;c__Alphaproteobacteria;o__Rhodobacterales;f__Rhodobacteraceae;g__Marinosulfonomonas;s__Marinosulfonomonas sp002352425
4.07002e+06	31.2802	alkB	d__Bacteria;p__Bacteroidota;c__Bacteroidia;o__Flavobacteriales;f__Flavobacteriaceae;g__UBA7949;s__UBA7949 sp002352665
3.54271e+06	64.9605	alkB	d__Bacteria;p__Proteobacteria;c__Gammaproteobacteria;o__Pseudomonadales;f__Alcanivoracaceae;g__Alcanivorax;s__Alcanivorax sp002354605
4.87277e+06	62.2548	alkB	d__Bacteria;p__Proteobacteria;c__Gammaproteobacteria;o__Pseudomonadales;f__Pseudomonadaceae;g__Pseudomonas_E;s__Pseudomonas_E sp002354655
3.35279e+06	57.838	alkB	d__Bacteria;p__Proteobacteria;c__Alphaproteobacteria;o__Sphingomonadales;f__Sphingomonadaceae;g__Sphingorhabdus;s__Sphingorhabdus sp002354635
4.62472e+06	56.0738	alkB	d__Bacteria;p__Proteobacteria;c__Gammaproteobacteria;o__Pseudomonadales;f__Oleiphilaceae;g__UBA2679;s__UBA2679 sp002354735
4.37959e+06	59.5886	alkB	d__Bacteria;p__Bacteroidota;c__Bacteroidia;o__Flavobacteriales;f__PHOS-HE28;g__PHOS-HE28;s__PHOS-HE28 sp002360495
3.2943e+06	65.9801	alkB	d__Bacteria;p__Actinobacteriota;c__Actinobacteria;o__Mycobacteriales;f__Mycobacteriaceae;g__Corynebacterium;s__Corynebacterium sp002363255
3.51277e+06	32.3592	alkB	d__Bacteria;p__Bacteroidota;c__Bacteroidia;o__Flavobacteriales;f__Flavobacteriaceae;g__Winogradskyella;s__Winogradskyella sp002364335
4.95793e+06	54.4832	alkB	d__Bacteria;p__Proteobacteria;c__Gammaproteobacteria;o__Pseudomonadales;f__Halomonadaceae;g__Halomonas;s__Halomonas sp002364315
3.97578e+06	48.419	alkB	d__Bacteria;p__Proteobacteria;c__Gammaproteobacteria;o__Enterobacterales;f__Alteromonadaceae;g__Arsukibacterium;s__Arsukibacterium sp002364615
2.39816e+06	54.1901	alkB	d__Bacteria;p__Actinobacteriota;c__Actinobacteria;o__Nanopelagicales;f__S36-B12;g__UBA4592;s__UBA4592 sp002365735
2.9763e+06	41.7649	alkB	d__Bacteria;p__Proteobacteria;c__Gammaproteobacteria;o__Pseudomonadales;f__Moraxellaceae;g__Acinetobacter;s__Acinetobacter sp002365595
3.28315e+06	53.6924	alkB	d__Bacteria;p__Proteobacteria;c__Alphaproteobacteria;o__Rhodobacterales;f__Rhodobacteraceae;g__UBA3077;s__UBA3077 sp002367255
3.96245e+06	60.9129	alkB	d__Bacteria;p__Proteobacteria;c__Alphaproteobacteria;o__Rhodobacterales;f__Rhodobacteraceae;g__Aliiroseovarius;s__Aliiroseovarius sp002367285
3.01578e+06	53.8179	alkB	d__Bacteria;p__Proteobacteria;c__Alphaproteobacteria;o__Rhodobacterales;f__Rhodobacteraceae;g__UBA3077;s__UBA3077 sp002366645
3.05748e+06	31.3293	alkB	d__Bacteria;p__Bacteroidota;c__Bacteroidia;o__Flavobacteriales;f__Flavobacteriaceae;g__Oceanihabitans;s__Oceanihabitans sp002366675
3.63613e+06	54.5171	alkB	d__Bacteria;p__Proteobacteria;c__Alphaproteobacteria;o__Rhodobacterales;f__Rhodobacteraceae;g__UBA3077;s__UBA3077 sp002366685
3.37623e+06	56.9968	alkB	d__Bacteria;p__Proteobacteria;c__Alphaproteobacteria;o__Rhodobacterales;f__Rhodobacteraceae;g__Roseovarius;s__Roseovarius sp002366775
3.74599e+06	61.6853	alkB	d__Bacteria;p__Proteobacteria;c__Alphaproteobacteria;o__Rhodobacterales;f__Rhodobacteraceae;g__UBA3069;s__UBA3069 sp002366795
3.10307e+06	43.2658	alkB	d__Bacteria;p__Proteobacteria;c__Gammaproteobacteria;o__Pseudomonadales;f__Moraxellaceae;g__Acinetobacter;s__Acinetobacter sp002367455
3.40397e+06	40.1123	alkB	d__Bacteria;p__Bacteroidota;c__Bacteroidia;o__Flavobacteriales;f__Flavobacteriaceae;g__UBA3611;s__UBA3611 sp002375495
1.73194e+06	40.4058	alkB	d__Bacteria;p__Bacteroidota;c__Bacteroidia;o__Flavobacteriales;f__Flavobacteriaceae;g__UBA3478;s__UBA3478 sp002381155
2.35489e+06	51.0616	alkB	d__Bacteria;p__Proteobacteria;c__Gammaproteobacteria;o__Pseudomonadales;f__Porticoccaceae;g__HTCC2207;s__HTCC2207 sp002378645
2.95914e+06	55.6507	alkB	d__Bacteria;p__Proteobacteria;c__Alphaproteobacteria;o__Rhodobacterales;f__Rhodobacteraceae;g__UBA3435;s__UBA3435 sp002378665
2.26876e+06	49.6186	alkB	d__Bacteria;p__Bacteroidota;c__Bacteroidia;o__Chitinophagales;f__Chitinophagaceae;g__JJ008;s__JJ008 sp002378975
5.58746e+06	61.0186	alkB	d__Bacteria;p__Proteobacteria;c__Gammaproteobacteria;o__Pseudomonadales;f__Pseudomonadaceae;g__Pseudomonas_E;s__Pseudomonas_E sp002383725
2.77341e+06	46.0213	alkB	d__Bacteria;p__Proteobacteria;c__Gammaproteobacteria;o__Pseudomonadales;f__Porticoccaceae;g__HTCC2207;s__HTCC2207 sp002382445
2.00856e+06	44.2022	alkB	d__Bacteria;p__Bacteroidota;c__Bacteroidia;o__Flavobacteriales;f__Flavobacteriaceae;g__BACL21;s__BACL21 sp002384055
2.80909e+06	42.3703	alkB	d__Bacteria;p__Proteobacteria;c__Gammaproteobacteria;o__Pseudomonadales;f__Moraxellaceae;g__Psychrobacter;s__Psychrobacter sp002385225
3.20584e+06	52.8824	alkB	d__Bacteria;p__Proteobacteria;c__Alphaproteobacteria;o__Rhodobacterales;f__Rhodobacteraceae;g__UBA12010;s__UBA12010 sp002387535
1.93438e+06	44.2639	alkB	d__Bacteria;p__Bacteroidota;c__Bacteroidia;o__Flavobacteriales;f__Cryomorphaceae;g__UBA10364;s__UBA10364 sp002387615
3.68286e+06	64.676	alkB	d__Bacteria;p__Proteobacteria;c__Gammaproteobacteria;o__Pseudomonadales;f__Alcanivoracaceae;g__Alcanivorax;s__Alcanivorax sp002389055
4.4276e+06	52.54	alkB	d__Bacteria;p__Proteobacteria;c__Gammaproteobacteria;o__Pseudomonadales;f__HTCC2089;g__UBA4582;s__UBA4582 sp002389265
2.60249e+06	43.6823	alkB	d__Bacteria;p__Proteobacteria;c__Gammaproteobacteria;o__Ga0077536;f__Ga0077536;g__UBA4457;s__UBA4457 sp002390205
2.46718e+06	50.7828	alkB	d__Bacteria;p__Bacteroidota;c__Bacteroidia;o__Flavobacteriales;f__UA16;g__UA16;s__UA16 sp002390405
2.73717e+06	49.6954	alkB	d__Bacteria;p__Bacteroidota;c__Bacteroidia;o__Flavobacteriales;f__UA16;g__UA16;s__UA16 sp002390615
2.19342e+06	53.4569	alkB	d__Bacteria;p__Actinobacteriota;c__Actinobacteria;o__Nanopelagicales;f__S36-B12;g__UBA4592;s__UBA4592 sp002390705
2.56388e+06	39.5407	alkB	d__Bacteria;p__Bacteroidota;c__Bacteroidia;o__Flavobacteriales;f__1G12;g__SHAN690;s__SHAN690 sp002390775
3.31935e+06	42.2872	alkB	d__Bacteria;p__Bacteroidota;c__Bacteroidia;o__Chitinophagales;f__Chitinophagaceae;g__Taibaiella_B;s__Taibaiella_B sp002389765
4.4597e+06	43.291	alkB	d__Bacteria;p__Bacteroidota;c__Bacteroidia;o__Chitinophagales;f__Chitinophagaceae;g__JJ008;s__JJ008 sp002400415
5.19169e+06	42.4096	alkB	d__Bacteria;p__Bacteroidota;c__Bacteroidia;o__Cytophagales;f__Cyclobacteriaceae;g__ELB16-189;s__ELB16-189 sp002398365
4.40629e+06	66.7383	alkB	d__Bacteria;p__Actinobacteriota;c__Actinobacteria;o__Actinomycetales;f__Dermatophilaceae;g__UBA4719;s__UBA4719 sp002404345
4.48177e+06	46.1773	alkB	d__Bacteria;p__Bacteroidota;c__Bacteroidia;o__Cytophagales;f__Cyclobacteriaceae;g__ELB16-189;s__ELB16-189 sp002405445
3.64865e+06	63.2538	alkB	d__Bacteria;p__Proteobacteria;c__Alphaproteobacteria;o__Caulobacterales;f__Hyphomonadaceae;g__UBA5336;s__UBA5336 sp002408125
4.00205e+06	60.2766	alkB	d__Bacteria;p__Proteobacteria;c__Alphaproteobacteria;o__Caulobacterales;f__Hyphomonadaceae;g__Hyphomonas;s__Hyphomonas sp002414505
3.88918e+06	61.4981	alkB	d__Bacteria;p__Proteobacteria;c__Gammaproteobacteria;o__Pseudomonadales;f__Halieaceae;g__Haliea;s__Haliea sp002414665
3.89038e+06	33.0158	alkB	d__Bacteria;p__Bacteroidota;c__Bacteroidia;o__Flavobacteriales;f__Flavobacteriaceae;g__Bizionia_B;s__Bizionia_B sp002414705
3.23861e+06	67.6387	alkB	d__Bacteria;p__Actinobacteriota;c__Actinobacteria;o__Mycobacteriales;f__Mycobacteriaceae;g__Gordonia;s__Gordonia sp002414845
3.37192e+06	71.8669	alkB	d__Bacteria;p__Actinobacteriota;c__Actinobacteria;o__Mycobacteriales;f__Mycobacteriaceae;g__Dietzia;s__Dietzia sp002415925
4.25336e+06	55.2923	alkB	d__Bacteria;p__Proteobacteria;c__Gammaproteobacteria;o__Pseudomonadales;f__Spongiibacteraceae;g__UBA5047;s__UBA5047 sp002415025
3.56217e+06	62.9097	alkB	d__Bacteria;p__Proteobacteria;c__Gammaproteobacteria;o__Pseudomonadales;f__Halieaceae;g__Haliea;s__Haliea sp002416125
3.98616e+06	65.9871	alkB	d__Bacteria;p__Proteobacteria;c__Gammaproteobacteria;o__Xanthomonadales;f__Xanthomonadaceae;g__UBA11164;s__UBA11164 sp002420085
2.37453e+06	48.906	alkB	d__Bacteria;p__Bacteroidota;c__Bacteroidia;o__Flavobacteriales;f__UA16;g__UA16;s__UA16 sp002420235
2.63389e+06	56.5052	alkB	d__Bacteria;p__Proteobacteria;c__Gammaproteobacteria;o__Burkholderiales;f__Rhodocyclaceae;g__Rugosibacter;s__Rugosibacter sp002424865
2.58117e+06	61.1031	alkB	d__Bacteria;p__Proteobacteria;c__Gammaproteobacteria;o__Burkholderiales;f__Hydrogenophilaceae;g__Thiobacillus;s__Thiobacillus denitrificans_F
4.25776e+06	43.4211	alkB	d__Bacteria;p__Bacteroidota;c__Bacteroidia;o__Cytophagales;f__Cyclobacteriaceae;g__UBA2336;s__UBA2336 sp002425185
3.24232e+06	35.2097	alkB	d__Bacteria;p__Bacteroidota;c__Bacteroidia;o__Flavobacteriales;f__Flavobacteriaceae;g__Gelidibacter;s__Gelidibacter sp002426015
3.03731e+06	65.5295	alkB	d__Bacteria;p__Proteobacteria;c__Alphaproteobacteria;o__Rhodobacterales;f__Rhodobacteraceae;g__Roseovarius;s__Roseovarius sp002421985
3.58928e+06	61.9167	alkB	d__Bacteria;p__Proteobacteria;c__Alphaproteobacteria;o__Rhodobacterales;f__Rhodobacteraceae;g__Rhodobacter_D;s__Rhodobacter_D sp002421605
3.5461e+06	63.8008	alkB	d__Bacteria;p__Proteobacteria;c__Alphaproteobacteria;o__Rhodobacterales;f__Rhodobacteraceae;g__Rhodobacter_D;s__Rhodobacter_D sp002422085
5.93022e+06	51.4353	alkB	d__Bacteria;p__Bacteroidota;c__Bacteroidia;o__Chitinophagales;f__Saprospiraceae;g__UBA6168;s__UBA6168 sp002435785
2.5959e+06	66.4061	alkB	d__Bacteria;p__Proteobacteria;c__Alphaproteobacteria;o__Rhodobacterales;f__Rhodobacteraceae;g__Roseovarius;s__Roseovarius sp002428225
3.84226e+06	39.769	alkB	d__Bacteria;p__Bacteroidota;c__Bacteroidia;o__Flavobacteriales;f__Crocinitomicaceae;g__UBA6165;s__UBA6165 sp002422285
2.74393e+06	51.756	alkB	d__Bacteria;p__Proteobacteria;c__Gammaproteobacteria;o__Burkholderiales;f__Rhodocyclaceae;g__Rugosibacter;s__Rugosibacter sp002422995
3.71355e+06	68.8997	alkB	d__Bacteria;p__Proteobacteria;c__Alphaproteobacteria;o__Rhodobacterales;f__Rhodobacteraceae;g__Defluviimonas_B;s__Defluviimonas_B sp002423245
8.41211e+06	45.9807	alkB	d__Bacteria;p__Bacteroidota;c__Bacteroidia;o__Cytophagales;f__Cyclobacteriaceae;g__Roseivirga_A;s__Roseivirga_A sp002427745
7.02279e+06	43.5041	alkB	d__Bacteria;p__Bacteroidota;c__Bacteroidia;o__Cytophagales;f__Cyclobacteriaceae;g__UBA6059;s__UBA6059 sp002435755
5.35448e+06	49.1536	alkB	d__Bacteria;p__Bacteroidota;c__Bacteroidia;o__Flavobacteriales;f__1G12;g__UBA6057;s__UBA6057 sp002428995
4.10708e+06	39.038	alkB	d__Bacteria;p__Bacteroidota;c__Bacteroidia;o__Cytophagales;f__Cyclobacteriaceae;g__Fabibacter;s__Fabibacter sp002427755
5.20542e+06	61.5384	alkB	d__Bacteria;p__Bacteroidota;c__Bacteroidia;o__Bacteroidales;f__UBA6013;g__UBA6013;s__UBA6013 sp002428105
3.37924e+06	55.7101	alkB	d__Bacteria;p__Proteobacteria;c__Alphaproteobacteria;o__Rhodobacterales;f__Rhodobacteraceae;g__UBA5972;s__UBA5972 sp002430125
4.94007e+06	60.5554	alkB	d__Bacteria;p__Myxococcota;c__UBA796;o__UBA9615;f__UBA9615;g__UBA6601;s__UBA6601 sp002433485
4.47133e+06	65.1498	alkB	d__Bacteria;p__Proteobacteria;c__Alphaproteobacteria;o__Rhodobacterales;f__Rhodobacteraceae;g__Defluviimonas;s__Defluviimonas sp002440625
3.85465e+06	31.5567	alkB	d__Bacteria;p__Bacteroidota;c__Bacteroidia;o__Flavobacteriales;f__Flavobacteriaceae;g__UBA6231;s__UBA6231 sp002441545
2.31063e+06	56.0303	alkB	d__Bacteria;p__Bacteroidota;c__Bacteroidia;o__Flavobacteriales;f__UA16;g__UA16;s__UA16 sp002448555
6.32041e+06	66.2356	alkB	d__Bacteria;p__Proteobacteria;c__Gammaproteobacteria;o__Pseudomonadales;f__Pseudomonadaceae;g__Pseudomonas;s__Pseudomonas nitroreducens_B
3.27827e+06	65.3707	alkB	d__Bacteria;p__Proteobacteria;c__Alphaproteobacteria;o__Rhodobacterales;f__Rhodobacteraceae;g__UBA6796;s__UBA6796 sp002452815
2.52808e+06	41.5814	alkB	d__Bacteria;p__Bacteroidota;c__Bacteroidia;o__Cytophagales;f__Spirosomaceae;g__UBA6715;s__UBA6715 sp002454335
2.35285e+06	53.573	alkB	d__Bacteria;p__Actinobacteriota;c__Actinobacteria;o__Nanopelagicales;f__S36-B12;g__UBA4592;s__UBA4592 sp002469525
2.59144e+06	48.2025	alkB	d__Bacteria;p__Proteobacteria;c__Alphaproteobacteria;o__Rhodobacterales;f__Rhodobacteraceae;g__Amylibacter_A;s__Amylibacter_A sp002469545
3.47412e+06	46.0025	alkB	d__Bacteria;p__Proteobacteria;c__Gammaproteobacteria;o__UBA10353;f__UBA7415;g__UBA7415;s__UBA7415 sp002470515
3.15331e+06	38.666	alkB	d__Bacteria;p__Bacteroidota;c__Bacteroidia;o__Cytophagales;f__Cyclobacteriaceae;g__UBA4465;s__UBA4465 sp002470835
6.12838e+06	42.6829	alkB	d__Bacteria;p__Bacteroidota;c__Bacteroidia;o__Cytophagales;f__Cyclobacteriaceae;g__UBA7330;s__UBA7330 sp002471275
5.49588e+06	54.2653	alkB	d__Bacteria;p__Proteobacteria;c__Gammaproteobacteria;o__Pseudomonadales;f__Ketobacteraceae;g__Ketobacter;s__Ketobacter sp002471665
2.97937e+06	38.0418	alkB	d__Bacteria;p__Bacteroidota;c__Bacteroidia;o__Flavobacteriales;f__Flavobacteriaceae;g__Polaribacter;s__Polaribacter sp002471825
5.76113e+06	35.4391	alkB	d__Bacteria;p__Bacteroidota;c__Bacteroidia;o__Chitinophagales;f__BACL12;g__UBA7236;s__UBA7236 sp002473275
3.2205e+06	63.3317	alkB	d__Bacteria;p__Proteobacteria;c__Alphaproteobacteria;o__Rhizobiales;f__Methyloligellaceae;g__Methyloceanibacter;s__Methyloceanibacter sp002482645
4.28046e+06	44.2599	alkB	d__Bacteria;p__Bacteroidota;c__Bacteroidia;o__Chitinophagales;f__LD1;g__UBA7692;s__UBA7692 sp002482725
4.63242e+06	58.6348	alkB	d__Bacteria;p__Bacteroidota;c__Bacteroidia;o__Flavobacteriales;f__PHOS-HE28;g__PHOS-HE28;s__PHOS-HE28 sp002482775
6.02918e+06	34.9202	alkB	d__Bacteria;p__Bacteroidota;c__Bacteroidia;o__Chitinophagales;f__Saprospiraceae;g__OLB9;s__OLB9 sp002482845
4.95283e+06	66.6085	alkB	d__Bacteria;p__Proteobacteria;c__Gammaproteobacteria;o__Pseudomonadales;f__Pseudomonadaceae;g__Pseudomonas_E;s__Pseudomonas_E sp002483005
3.99844e+06	43.9407	alkB	d__Bacteria;p__Bacteroidota;c__Bacteroidia;o__Chitinophagales;f__Chitinophagaceae;g__Taibaiella_B;s__Taibaiella_B sp002483105
4.69062e+06	63.8136	alkB	d__Bacteria;p__Proteobacteria;c__Alphaproteobacteria;o__Caulobacterales;f__Hyphomonadaceae;g__UBA7672;s__UBA7672 sp002483135
4.13957e+06	67.6277	alkB	d__Bacteria;p__Actinobacteriota;c__Actinobacteria;o__Mycobacteriales;f__Mycobacteriaceae;g__Gordonia;s__Gordonia sp002477755
3.57058e+06	52.5073	alkB	d__Bacteria;p__Proteobacteria;c__Gammaproteobacteria;o__Pseudomonadales;f__Pseudohongiellaceae;g__UBA9145;s__UBA9145 sp002477465
1.60432e+06	39.496	alkB	d__Bacteria;p__Bacteroidota;c__Bacteroidia;o__Flavobacteriales;f__Flavobacteriaceae;g__UBA7446;s__UBA7446 sp002478685
3.02572e+06	51.5637	alkB	d__Bacteria;p__Proteobacteria;c__Alphaproteobacteria;o__Rhodobacterales;f__Rhodobacteraceae;g__Ascidiaceihabitans;s__Ascidiaceihabitans sp002478745
2.7206e+06	47.9205	alkB	d__Bacteria;p__Proteobacteria;c__Gammaproteobacteria;o__Pseudomonadales;f__UBA7434;g__UBA7434;s__UBA7434 sp002480045
2.69553e+06	40.6298	alkB	d__Bacteria;p__Bacteroidota;c__Bacteroidia;o__Cytophagales;f__Cyclobacteriaceae;g__Fabibacter;s__Fabibacter sp002477595
1.85223e+06	38.7855	alkB	d__Bacteria;p__Bacteroidota;c__Bacteroidia;o__Flavobacteriales;f__Flavobacteriaceae;g__UBA7428;s__UBA7428 sp002477625
3.74506e+06	43.6039	alkB	d__Bacteria;p__Bacteroidota;c__Bacteroidia;o__Flavobacteriales;f__Cryomorphaceae;g__UBA7878;s__UBA7878 sp002501205
7.02166e+06	66.2248	alkB	d__Bacteria;p__Actinobacteriota;c__Actinobacteria;o__Mycobacteriales;f__Mycobacteriaceae;g__Mycolicibacterium;s__Mycolicibacterium sp900078375
8.01611e+06	45.9374	alkB	d__Bacteria;p__Bdellovibrionota_B;c__Oligoflexia;o__Oligoflexales;f__Oligoflexaceae;g__Pseudobacteriovorax;s__Pseudobacteriovorax antillogorgiicola
6.11999e+06	69.5497	alkB	d__Bacteria;p__Actinobacteriota;c__Actinobacteria;o__Propionibacteriales;f__Nocardioidaceae;g__Nocardioides;s__Nocardioides sp000192415
3.20358e+06	54.2501	alkB	d__Bacteria;p__Proteobacteria;c__Alphaproteobacteria;o__Rhodobacterales;f__Rhodobacteraceae;g__Marinosulfonomonas;s__Marinosulfonomonas sp001321835
5.15103e+06	72.0667	alkB	d__Bacteria;p__Actinobacteriota;c__Actinobacteria;o__Propionibacteriales;f__Nocardioidaceae;g__Nocardioides;s__Nocardioides sp000745515
6176413	69.2477	alkB	d__Bacteria;p__Actinobacteriota;c__Actinobacteria;o__Mycobacteriales;f__Mycobacteriaceae;g__Mycolicibacterium;s__Mycolicibacterium rufum
8.98534e+06	72.1372	alkB	d__Bacteria;p__Actinobacteriota;c__Actinobacteria;o__Streptomycetales;f__Streptomycetaceae;g__Streptomyces;s__Streptomyces lilacinus
4.20708e+06	60.9182	alkB	d__Bacteria;p__Proteobacteria;c__Alphaproteobacteria;o__Caulobacterales;f__Hyphomonadaceae;g__Hyphomonas;s__Hyphomonas sp000961795
3.16383e+06	49.7254	alkB	d__Bacteria;p__Proteobacteria;c__Alphaproteobacteria;o__Rhodobacterales;f__Rhodobacteraceae;g__HIMB11;s__HIMB11 sp001510135
9.92613e+06	63.4941	alkB	d__Bacteria;p__Proteobacteria;c__Alphaproteobacteria;o__Rhizobiales;f__Xanthobacteraceae;g__Bradyrhizobium;s__Bradyrhizobium tropiciagri
4.80584e+06	67.9329	alkB	d__Bacteria;p__Proteobacteria;c__Gammaproteobacteria;o__Burkholderiales;f__Burkholderiaceae;g__Rhizobacter;s__Rhizobacter sp001263235
2.58486e+06	51.0812	alkB	d__Bacteria;p__Proteobacteria;c__Gammaproteobacteria;o__Pseudomonadales;f__Porticoccaceae;g__HTCC2207;s__HTCC2207 sp001438605
3.76217e+06	68.7347	alkB	d__Bacteria;p__Proteobacteria;c__Gammaproteobacteria;o__Steroidobacterales;f__Steroidobacteraceae;g__SG8-30;s__SG8-30 sp001303245
4.49131e+06	71.1232	alkB	d__Bacteria;p__Proteobacteria;c__Alphaproteobacteria;o__Rhodobacterales;f__Rhodobacteraceae;g__HLUCCA09;s__HLUCCA09 sp001314685
3.76136e+06	67.6237	alkB	d__Bacteria;p__Proteobacteria;c__Alphaproteobacteria;o__Rhodobacterales;f__Rhodobacteraceae;g__HLUCCA08;s__HLUCCA08 sp001314655
3.49183e+06	63.8319	alkB	d__Bacteria;p__Proteobacteria;c__Alphaproteobacteria;o__Rhodobacterales;f__Rhodobacteraceae;g__HLUCCO07;s__HLUCCO07 sp001314705
3.76352e+06	65.1491	alkB	d__Bacteria;p__Proteobacteria;c__Alphaproteobacteria;o__Rhodobacterales;f__Rhodobacteraceae;g__Pararhodobacter;s__Pararhodobacter sp001314715
3.74717e+06	67.0653	alkB	d__Bacteria;p__Proteobacteria;c__Alphaproteobacteria;o__Rhodobacterales;f__Rhodobacteraceae;g__Roseibacterium;s__Roseibacterium sp001314805
4.51153e+06	63.4514	alkB	d__Bacteria;p__Myxococcota;c__Polyangia;o__Polyangiales;f__SG8-38;g__SG8-38;s__SG8-38 sp001303415
4.42084e+06	68.2995	alkB	d__Bacteria;p__Actinobacteriota;c__Actinobacteria;o__Propionibacteriales;f__Nocardioidaceae;g__Nocardioides;s__Nocardioides sp001429555
4.1566e+06	58.6382	alkB	d__Bacteria;p__Proteobacteria;c__Gammaproteobacteria;o__Pseudomonadales;f__Pseudomonadaceae;g__Pseudomonas_E;s__Pseudomonas_E sp001465025
5.27733e+06	66.7615	alkB	d__Bacteria;p__Proteobacteria;c__Gammaproteobacteria;o__Ga0077536;f__Ga0077536;g__Ga0077536;s__Ga0077536 sp001464935
4.2886e+06	42.83	alkB	d__Bacteria;p__Bacteroidota;c__Bacteroidia;o__Cytophagales;f__Cyclobacteriaceae;g__Ga0077538;s__Ga0077538 sp001464155
1.06693e+07	72.1983	alkB	d__Bacteria;p__Myxococcota;c__Polyangia;o__Nannocystales;f__Nannocystaceae;g__Ga0077550;s__Ga0077550 sp001464385
4.2728e+06	38.0606	alkB	d__Bacteria;p__Bacteroidota;c__Bacteroidia;o__Chitinophagales;f__Chitinophagaceae;g__JJ008;s__JJ008 sp001464625
2.58331e+06	42.3601	alkB	d__Bacteria;p__Proteobacteria;c__Gammaproteobacteria;o__Methylococcales;f__Cycloclasticaceae;g__Cycloclasticus;s__Cycloclasticus sp001566825
3.27316e+06	52.4769	alkB	d__Bacteria;p__Proteobacteria;c__Gammaproteobacteria;o__Burkholderiales;f__Burkholderiaceae;g__Limnobacter;s__Limnobacter sp001601825
4.61595e+06	64.3204	alkB	d__Bacteria;p__Proteobacteria;c__Alphaproteobacteria;o__Rhodobacterales;f__Rhodobacteraceae;g__Maritimibacter;s__Maritimibacter sp001626765
2.4375e+06	42.0652	alkB	d__Bacteria;p__Proteobacteria;c__Gammaproteobacteria;o__Pseudomonadales;f__Moraxellaceae;g__Acinetobacter;s__Acinetobacter sp001626925
3.88754e+06	72.0924	alkB	d__Bacteria;p__Actinobacteriota;c__Actinobacteria;o__Propionibacteriales;f__Nocardioidaceae;g__Nocardioides;s__Nocardioides sp001627335
2.60324e+06	39.7352	alkB	d__Bacteria;p__Proteobacteria;c__Alphaproteobacteria;o__Rhodobacterales;f__Rhodobacteraceae;g__HIMB11;s__HIMB11 sp001627375
3.89234e+06	68.1477	alkB	d__Bacteria;p__Proteobacteria;c__Alphaproteobacteria;o__Rhodobacterales;f__Rhodobacteraceae;g__Paenirhodobacter;s__Paenirhodobacter sp001602745
3.03082e+06	70.2657	alkB	d__Bacteria;p__Proteobacteria;c__Gammaproteobacteria;o__Xanthomonadales;f__Xanthomonadaceae;g__Luteimonas;s__Luteimonas sp001683895
4.22134e+06	41.5575	alkB	d__Bacteria;p__Bacteroidota;c__Bacteroidia;o__Cytophagales;f__Cyclobacteriaceae;g__ANT-B6;s__ANT-B6 sp001683905
8.70636e+06	45.3652	alkB	d__Bacteria;p__Bacteroidota;c__Bacteroidia;o__Cytophagales;f__Cyclobacteriaceae;g__BBD-1991-12;s__BBD-1991-12 sp001657315
3.6057e+06	53.678	alkB	d__Bacteria;p__Firmicutes_I;c__Bacilli_A;o__Bacillales_F;f__Bacillaceae_M;g__Bacillus_BB;s__Bacillus_BB thermozeamaize
3.16776e+06	47.4326	alkB	d__Bacteria;p__Proteobacteria;c__Gammaproteobacteria;o__Pseudomonadales;f__Saccharospirillaceae;g__Bermanella;s__Bermanella sp002162985
6.86792e+06	42.5889	alkB	d__Bacteria;p__Proteobacteria;c__Gammaproteobacteria;o__Pseudomonadales;f__Ketobacteraceae;g__42-54-T18;s__42-54-T18 sp002163245
2.1632e+06	43.5827	alkB	d__Bacteria;p__Proteobacteria;c__Gammaproteobacteria;o__Methylococcales;f__Cycloclasticaceae;g__Cycloclasticus;s__Cycloclasticus sp002162705
3.76462e+06	32.0706	alkB	d__Bacteria;p__Bacteroidota;c__Bacteroidia;o__Flavobacteriales;f__Flavobacteriaceae;g__Psychroserpens;s__Psychroserpens sp002162685
3.30592e+06	35.2207	alkB	d__Bacteria;p__Bacteroidota;c__Bacteroidia;o__Flavobacteriales;f__Flavobacteriaceae;g__Nonlabens;s__Nonlabens dokdonensis_B
4.4019e+06	56.5168	alkB	d__Bacteria;p__Proteobacteria;c__Alphaproteobacteria;o__Rhodobacterales;f__Rhodobacteraceae;g__56-14-T64;s__56-14-T64 sp002162795
3.47783e+06	51.7724	alkB	d__Bacteria;p__Proteobacteria;c__Alphaproteobacteria;o__Rhodobacterales;f__Rhodobacteraceae;g__UBA3077;s__UBA3077 sp002162875
6.70139e+06	44.7413	alkB	d__Bacteria;p__Proteobacteria;c__Gammaproteobacteria;o__Pseudomonadales;f__Ketobacteraceae;g__42-54-T18;s__42-54-T18 sp002162955
7.50453e+06	71.1621	alkB	d__Bacteria;p__Actinobacteriota;c__Actinobacteria;o__Mycobacteriales;f__Pseudonocardiaceae;g__Prauserella_B;s__Prauserella_B muralis
8.49856e+06	66.4612	alkB	d__Bacteria;p__Proteobacteria;c__Gammaproteobacteria;o__Burkholderiales;f__Burkholderiaceae;g__Burkholderia;s__Burkholderia catarinensis
4.6801e+06	60.3381	alkB	d__Bacteria;p__Proteobacteria;c__Alphaproteobacteria;o__Rhodobacterales;f__Rhodobacteraceae;g__Leisingera;s__Leisingera sp001730095
2.94703e+06	70.2631	alkB	d__Bacteria;p__Proteobacteria;c__Gammaproteobacteria;o__Xanthomonadales;f__Xanthomonadaceae;g__Arenimonas;s__Arenimonas sp001724815
3.45424e+06	67.9072	alkB	d__Bacteria;p__Proteobacteria;c__Alphaproteobacteria;o__Rhodobacterales;f__Rhodobacteraceae;g__Paracoccus;s__Paracoccus sp001724535
5.01358e+06	65.9465	alkB	d__Bacteria;p__Proteobacteria;c__Alphaproteobacteria;o__Sphingomonadales;f__Sphingomonadaceae;g__Novosphingobium;s__Novosphingobium sp001725355
4.15036e+06	66.6891	alkB	d__Bacteria;p__Proteobacteria;c__Gammaproteobacteria;o__Burkholderiales;f__Burkholderiaceae;g__Aquabacterium;s__Aquabacterium sp001770725
3.86598e+06	64.2347	alkB	d__Bacteria;p__Proteobacteria;c__Gammaproteobacteria;o__Burkholderiales;f__Burkholderiaceae;g__Aquabacterium;s__Aquabacterium sp001770775
4.36705e+06	63.8054	alkB	d__Bacteria;p__Proteobacteria;c__Gammaproteobacteria;o__Xanthomonadales;f__Xanthomonadaceae;g__Arenimonas;s__Arenimonas sp001801685
4.53995e+06	59.5422	alkB	d__Bacteria;p__Proteobacteria;c__Gammaproteobacteria;o__Pseudomonadales;f__Pseudomonadaceae;g__Pseudomonas_E;s__Pseudomonas_E sp001830395
4.99319e+06	62.1104	alkB	d__Bacteria;p__Proteobacteria;c__Alphaproteobacteria;o__Rhodobacterales;f__Rhodobacteraceae;g__Pseudorhodobacter_A;s__Pseudorhodobacter_A sp001828855
3.33351e+06	66.6246	alkB	d__Bacteria;p__Actinobacteriota;c__Thermoleophilia;o__Solirubrobacterales;f__70-9;g__67-14;s__67-14 sp001897355
3.18379e+06	37.0422	alkB	d__Bacteria;p__Bacteroidota;c__Bacteroidia;o__Chitinophagales;f__LD1;g__UBA7692;s__UBA7692 sp001897535
5487359	46.0628	alkB	d__Bacteria;p__Bacteroidota;c__Bacteroidia;o__Chitinophagales;f__Chitinophagaceae;g__46-32;s__46-32 sp001898485
2.98942e+06	65.0771	alkB	d__Bacteria;p__Proteobacteria;c__Gammaproteobacteria;o__Burkholderiales;f__Hydrogenophilaceae;g__Thiobacillus;s__Thiobacillus sp001897675
2.99041e+06	64.7637	alkB	d__Bacteria;p__Proteobacteria;c__Gammaproteobacteria;o__Burkholderiales;f__Hydrogenophilaceae;g__Thiobacillus;s__Thiobacillus sp001897705
4.01101e+06	42.9109	alkB	d__Bacteria;p__Bacteroidota;c__Bacteroidia;o__Chitinophagales;f__Chitinophagaceae;g__Taibaiella_B;s__Taibaiella_B sp001897855
7.12405e+06	72.5965	alkB	d__Bacteria;p__Actinobacteriota;c__Actinobacteria;o__Mycobacteriales;f__Pseudonocardiaceae;g__Pseudonocardia;s__Pseudonocardia sp001899645
3.66712e+06	62.3264	alkB	d__Bacteria;p__Proteobacteria;c__Gammaproteobacteria;o__Burkholderiales;f__Hydrogenophilaceae;g__Thiobacillus;s__Thiobacillus sp001899305
3.2185e+06	63.2678	alkB	d__Bacteria;p__Proteobacteria;c__Gammaproteobacteria;o__Burkholderiales;f__Hydrogenophilaceae;g__Thiobacillus;s__Thiobacillus sp001899765
1.14855e+07	38.6584	alkB	d__Bacteria;p__Bacteroidota;c__Bacteroidia;o__Cytophagales;f__Microscillaceae;g__Microscilla;s__Microscilla sp001890965
3.01947e+06	31.41	alkB	d__Bacteria;p__Bacteroidota;c__Bacteroidia;o__Flavobacteriales;f__Flavobacteriaceae;g__Polaribacter;s__Polaribacter sp001873065
2.68143e+06	34.3965	alkB	d__Bacteria;p__Bacteroidota;c__Bacteroidia;o__Flavobacteriales;f__Flavobacteriaceae;g__CG2-30-34-30;s__CG2-30-34-30 sp001873105
2.76848e+06	64.8574	alkB	d__Bacteria;p__Proteobacteria;c__Alphaproteobacteria;o__Rhodobacterales;f__Rhodobacteraceae;g__HL-12;s__HL-12 sp001873585
6065421	70.2298	alkB	d__Bacteria;p__Proteobacteria;c__Alphaproteobacteria;o__Azospirillales;f__Azospirillaceae;g__Rhodocista;s__Rhodocista sp001939945
4.18611e+06	61.7285	alkB	d__Bacteria;p__Proteobacteria;c__Alphaproteobacteria;o__Rhodobacterales;f__Rhodobacteraceae;g__Tritonibacter;s__Tritonibacter sp001874255
2.87002e+06	33.4635	alkB	d__Bacteria;p__Bacteroidota;c__Bacteroidia;o__Flavobacteriales;f__Flavobacteriaceae;g__LPB0138;s__LPB0138 sp001874265
3.06543e+06	33.9776	alkB	d__Bacteria;p__Bacteroidota;c__Bacteroidia;o__Flavobacteriales;f__Flavobacteriaceae;g__MedPE-SWsnd-G2;s__MedPE-SWsnd-G2 sp001874335
1.85737e+06	59.4812	alkB	d__Bacteria;p__Proteobacteria;c__Gammaproteobacteria;o__Porisulfidales;f__Porisulfidaceae;g__Porisulfidus;s__Porisulfidus sp002631715
3.43091e+06	64.6476	alkB	d__Bacteria;p__Proteobacteria;c__Gammaproteobacteria;o__Xanthomonadales;f__Rhodanobacteraceae;g__Oleiagrimonas;s__Oleiagrimonas sp003267965
6.53887e+06	65.8499	alkB	d__Bacteria;p__Actinobacteriota;c__Actinobacteria;o__Mycobacteriales;f__Mycobacteriaceae;g__Mycobacterium;s__Mycobacterium kansasii_E
3.85213e+06	40.9905	alkB	d__Bacteria;p__Bacteroidota;c__Bacteroidia;o__Chitinophagales;f__Chitinophagaceae;g__UTBCD1;s__UTBCD1 sp002066995
5.30609e+06	38.4063	alkB	d__Bacteria;p__Bacteroidota;c__Bacteroidia;o__Chitinophagales;f__Chitinophagaceae;g__Segetibacter;s__Segetibacter sp002050375
3.1537e+06	59.8647	alkB	d__Bacteria;p__Proteobacteria;c__Alphaproteobacteria;o__Acetobacterales;f__Acetobacteraceae;g__20-60-12;s__20-60-12 sp002255495
3.07379e+06	57.0687	alkB	d__Bacteria;p__Proteobacteria;c__Alphaproteobacteria;o__Acetobacterales;f__Acetobacteraceae;g__Acidocella;s__Acidocella sp002255575
3.46792e+06	65.7683	alkB	d__Bacteria;p__Proteobacteria;c__Alphaproteobacteria;o__Rhodobacterales;f__Rhodobacteraceae;g__Tabrizicola;s__Tabrizicola sp002280315
3.502e+06	66.3662	alkB	d__Bacteria;p__Proteobacteria;c__Alphaproteobacteria;o__Rhodobacterales;f__Rhodobacteraceae;g__Tabrizicola;s__Tabrizicola sp002280405
3.81955e+06	66.3916	alkB	d__Bacteria;p__Proteobacteria;c__Alphaproteobacteria;o__Rhodobacterales;f__Rhodobacteraceae;g__NCEA01;s__NCEA01 sp002280515
3.21013e+06	36.1288	alkB	d__Bacteria;p__Bacteroidota;c__Bacteroidia;o__Chitinophagales;f__Chitinophagaceae;g__Sediminibacterium;s__Sediminibacterium sp002281575
2.369e+06	56.4407	alkB	d__Bacteria;p__Proteobacteria;c__Alphaproteobacteria;o__Sphingomonadales;f__Sphingomonadaceae;g__Ga0077559;s__Ga0077559 sp002282385
3.90866e+06	68.2669	alkB	d__Bacteria;p__Proteobacteria;c__Gammaproteobacteria;o__Xanthomonadales;f__Rhodanobacteraceae;g__Dyella_A;s__Dyella_A sp002279065
4.41418e+06	65.6147	alkB	d__Bacteria;p__Actinobacteriota;c__Actinobacteria;o__Mycobacteriales;f__Mycobacteriaceae;g__Mycobacterium;s__Mycobacterium tuberculosis
3397754	38.2695	alkB	d__Bacteria;p__Proteobacteria;c__Gammaproteobacteria;o__Legionellales;f__Legionellaceae;g__Legionella;s__Legionella pneumophila
4.63068e+06	64.0696	alkB	d__Bacteria;p__Proteobacteria;c__Alphaproteobacteria;o__Rhodobacterales;f__Rhodobacteraceae;g__Ruegeria_B;s__Ruegeria_B pomeroyi
3.87003e+06	50.6455	alkB	d__Bacteria;p__Bdellovibrionota;c__Bdellovibrionia;o__Bdellovibrionales;f__Bdellovibrionaceae;g__Bdellovibrio;s__Bdellovibrio bacteriovorus
5.83845e+06	68.4855	alkB	d__Bacteria;p__Proteobacteria;c__Gammaproteobacteria;o__Burkholderiales;f__Burkholderiaceae;g__Burkholderia;s__Burkholderia mallei
4.63123e+06	68.7909	alkB	d__Bacteria;p__Proteobacteria;c__Alphaproteobacteria;o__Rhodobacterales;f__Rhodobacteraceae;g__Rhodobacter_A;s__Rhodobacter_A sphaeroides
8676277	66.2724	alkB	d__Bacteria;p__Proteobacteria;c__Gammaproteobacteria;o__Burkholderiales;f__Burkholderiaceae;g__Burkholderia;s__Burkholderia lata
7.22538e+06	53.8697	alkB	d__Bacteria;p__Proteobacteria;c__Gammaproteobacteria;o__Pseudomonadales;f__Oleiphilaceae;g__Hahella;s__Hahella chejuensis
6723972	67.6281	alkB	d__Bacteria;p__Proteobacteria;c__Gammaproteobacteria;o__Burkholderiales;f__Burkholderiaceae;g__Burkholderia;s__Burkholderia thailandensis
5.456e+06	70.0788	alkB	d__Bacteria;p__Actinobacteriota;c__Actinobacteria;o__Frankiales;f__Frankiaceae;g__Frankia;s__Frankia casuarinae
4.43108e+06	62.2439	alkB	d__Bacteria;p__Proteobacteria;c__Alphaproteobacteria;o__Rhodobacterales;f__Rhodobacteraceae;g__EhC01;s__EhC01 sp000013565
5.92177e+06	61.9746	alkB	d__Bacteria;p__Proteobacteria;c__Gammaproteobacteria;o__Burkholderiales;f__Burkholderiaceae;g__Polaromonas;s__Polaromonas sp000013865
9731138	62.6278	alkB	d__Bacteria;p__Proteobacteria;c__Gammaproteobacteria;o__Burkholderiales;f__Burkholderiaceae;g__Paraburkholderia;s__Paraburkholderia xenovorans
4.16119e+06	60.0564	alkB	d__Bacteria;p__Proteobacteria;c__Alphaproteobacteria;o__Rhodobacterales;f__Rhodobacteraceae;g__Tritonibacter;s__Tritonibacter sp000014065
3120143	54.7278	alkB	d__Bacteria;p__Proteobacteria;c__Gammaproteobacteria;o__Pseudomonadales;f__Alcanivoracaceae;g__Alcanivorax;s__Alcanivorax borkumensis
9.70856e+06	66.9813	alkB	d__Bacteria;p__Actinobacteriota;c__Actinobacteria;o__Mycobacteriales;f__Mycobacteriaceae;g__Rhodococcus;s__Rhodococcus jostii_A
7.52427e+06	72.8281	alkB	d__Bacteria;p__Actinobacteriota;c__Actinobacteria;o__Frankiales;f__Frankiaceae;g__Frankia;s__Frankia alni
7528567	66.7748	alkB	d__Bacteria;p__Proteobacteria;c__Gammaproteobacteria;o__Burkholderiales;f__Burkholderiaceae;g__Burkholderia;s__Burkholderia ambifaria
5.34932e+06	71.4404	alkB	d__Bacteria;p__Actinobacteriota;c__Actinobacteria;o__Propionibacteriales;f__Nocardioidaceae;g__Nocardioides;s__Nocardioides sp000015265
6491865	67.7931	alkB	d__Bacteria;p__Actinobacteriota;c__Actinobacteria;o__Mycobacteriales;f__Mycobacteriaceae;g__Mycolicibacterium;s__Mycolicibacterium vanbaalenii
4.66557e+06	68.7819	alkB	d__Bacteria;p__Proteobacteria;c__Gammaproteobacteria;o__Burkholderiales;f__Burkholderiaceae;g__Methylibium;s__Methylibium petroleiphilum
4.24095e+06	65.1126	alkB	d__Bacteria;p__Proteobacteria;c__Alphaproteobacteria;o__Sphingomonadales;f__Sphingomonadaceae;g__Novosphingobium;s__Novosphingobium aromaticivorans
5.07585e+06	64.6761	alkB	d__Bacteria;p__Proteobacteria;c__Gammaproteobacteria;o__Pseudomonadales;f__Pseudomonadaceae;g__Pseudomonas_E;s__Pseudomonas_E mendocina_A
2.99715e+06	44.841	alkB	d__Bacteria;p__Proteobacteria;c__Gammaproteobacteria;o__Pseudomonadales;f__Moraxellaceae;g__Psychrobacter;s__Psychrobacter sp000016885
6588339	66.4494	alkB	d__Bacteria;p__Proteobacteria;c__Gammaproteobacteria;o__Pseudomonadales;f__Pseudomonadaceae;g__Pseudomonas;s__Pseudomonas aeruginosa_A
8982042	71.1536	alkB	d__Bacteria;p__Actinobacteriota;c__Actinobacteria;o__Frankiales;f__Frankiaceae;g__Frankia;s__Frankia sp000018005
4.45844e+06	65.5246	alkB	d__Bacteria;p__Proteobacteria;c__Alphaproteobacteria;o__Rhodobacterales;f__Rhodobacteraceae;g__Dinoroseobacter;s__Dinoroseobacter shibae
5889399	67.3484	alkB	d__Bacteria;p__Proteobacteria;c__Alphaproteobacteria;o__Caulobacterales;f__Caulobacteraceae;g__Caulobacter;s__Caulobacter sp000019145
5090491	64.1481	alkB	d__Bacteria;p__Actinobacteriota;c__Actinobacteria;o__Mycobacteriales;f__Mycobacteriaceae;g__Mycobacteroides;s__Mycobacteroides abscessus
8214658	62.2868	alkB	d__Bacteria;p__Proteobacteria;c__Gammaproteobacteria;o__Burkholderiales;f__Burkholderiaceae;g__Paraburkholderia;s__Paraburkholderia phytofirmans
5.32893e+06	63.6484	alkB	d__Bacteria;p__Proteobacteria;c__Gammaproteobacteria;o__Burkholderiales;f__Burkholderiaceae;g__Ralstonia;s__Ralstonia pickettii_B
8.06627e+06	66.8993	alkB	d__Bacteria;p__Proteobacteria;c__Gammaproteobacteria;o__Burkholderiales;f__Burkholderiaceae;g__Burkholderia;s__Burkholderia cenocepacia
4.37479e+06	70.4613	alkB	d__Bacteria;p__Proteobacteria;c__Alphaproteobacteria;o__Azospirillales;f__Azospirillaceae;g__Rhodospirillum_A;s__Rhodospirillum_A centenum
8.86241e+06	67.6211	alkB	d__Bacteria;p__Actinobacteriota;c__Actinobacteria;o__Mycobacteriales;f__Mycobacteriaceae;g__Rhodococcus;s__Rhodococcus opacus_C
1.04951e+07	69.7671	alkB	d__Bacteria;p__Actinobacteriota;c__Actinobacteria;o__Streptomycetales;f__Catenulisporaceae;g__Catenulispora;s__Catenulispora acidiphila
5290012	67.0426	alkB	d__Bacteria;p__Actinobacteriota;c__Actinobacteria;o__Mycobacteriales;f__Mycobacteriaceae;g__Gordonia;s__Gordonia bronchialis
5639016	71.642	alkB	d__Bacteria;p__Actinobacteriota;c__Actinobacteria;o__Streptosporangiales;f__Streptosporangiaceae;g__Thermomonospora;s__Thermomonospora curvata
6.47001e+06	72.7334	alkB	d__Bacteria;p__Actinobacteriota;c__Thermoleophilia;o__Solirubrobacterales;f__Solirubrobacteraceae;g__Conexibacter;s__Conexibacter woesei
4149158	37.1325	alkB	d__Bacteria;p__Proteobacteria;c__Gammaproteobacteria;o__Legionellales;f__Legionellaceae;g__Legionella;s__Legionella longbeachae
3.90748e+06	66.5586	alkB	d__Bacteria;p__Proteobacteria;c__Alphaproteobacteria;o__Rhodobacterales;f__Rhodobacteraceae;g__Rhodobacter;s__Rhodobacter capsulatus_B
4.48241e+06	68.3989	alkB	d__Bacteria;p__Actinobacteriota;c__Actinobacteria;o__Mycobacteriales;f__Mycobacteriaceae;g__Tsukamurella;s__Tsukamurella paurometabola
3.26427e+06	66.7913	alkB	d__Bacteria;p__Actinobacteriota;c__Actinobacteria;o__Mycobacteriales;f__Mycobacteriaceae;g__Segniliparus;s__Segniliparus rotundus
4152543	38.7321	alkB	d__Bacteria;p__Proteobacteria;c__Gammaproteobacteria;o__Pseudomonadales;f__Moraxellaceae;g__Acinetobacter;s__Acinetobacter oleivorans
3.64626e+06	60.8124	alkB	d__Bacteria;p__Proteobacteria;c__Alphaproteobacteria;o__Rhizobiales;f__Hyphomicrobiaceae;g__Hyphomicrobium;s__Hyphomicrobium denitrificans
4.70943e+06	53.2586	alkB	d__Bacteria;p__Proteobacteria;c__Gammaproteobacteria;o__Pseudomonadales;f__Ketobacteraceae;g__HdN1;s__HdN1 sp000198515
7025559	72.8221	alkB	d__Bacteria;p__Actinobacteriota;c__Actinobacteria;o__Mycobacteriales;f__Micromonosporaceae;g__Micromonospora;s__Micromonospora aurantiaca
2.98534e+06	60.6561	alkB	d__Bacteria;p__Proteobacteria;c__Alphaproteobacteria;o__Caulobacterales;f__Parvularculaceae;g__Parvularcula;s__Parvularcula bermudensis
3.88774e+06	36.9774	alkB	d__Bacteria;p__Bacteroidota;c__Bacteroidia;o__Flavobacteriales;f__Flavobacteriaceae;g__Maribacter_A;s__Maribacter_A sp000153165
4.10603e+06	62.2484	alkB	d__Bacteria;p__Proteobacteria;c__Alphaproteobacteria;o__Rhizobiales;f__Rhodomicrobiaceae;g__Rhodomicrobium;s__Rhodomicrobium vannielii
8815781	72.314	alkB	d__Bacteria;p__Actinobacteriota;c__Actinobacteria;o__Frankiales;f__Frankiaceae;g__Frankia;s__Frankia inefficax
4516490	35.5168	alkB	d__Bacteria;p__Bacteroidota;c__Bacteroidia;o__Cytophagales;f__Cyclobacteriaceae;g__Marivirga;s__Marivirga tractuosa
5.7943e+06	67.7614	alkB	d__Bacteria;p__Actinobacteriota;c__Actinobacteria;o__Mycobacteriales;f__Mycobacteriaceae;g__Mycolicibacterium;s__Mycolicibacterium gilvum
4214744	66.9703	alkB	d__Bacteria;p__Proteobacteria;c__Alphaproteobacteria;o__Acetobacterales;f__Acetobacteraceae;g__Acidiphilium;s__Acidiphilium multivorum
8.81662e+06	47.1031	alkB	d__Bacteria;p__Bacteroidota;c__Bacteroidia;o__Chitinophagales;f__Saprospiraceae;g__Haliscomenobacter;s__Haliscomenobacter hydrossis
4.89925e+06	62.2417	alkB	d__Bacteria;p__Actinobacteriota;c__Actinobacteria;o__Mycobacteriales;f__Mycobacteriaceae;g__Hoyosella;s__Hoyosella subflava
5.31763e+06	63.2641	alkB	d__Bacteria;p__Proteobacteria;c__Alphaproteobacteria;o__Sphingomonadales;f__Sphingomonadaceae;g__Novosphingobium;s__Novosphingobium sp000253255
6919729	46.4233	alkB	d__Bacteria;p__Bacteroidota;c__Bacteroidia;o__Cytophagales;f__Spirosomaceae;g__Runella;s__Runella slithyformis
3.47224e+06	67.1459	alkB	d__Bacteria;p__Actinobacteriota;c__Actinobacteria;o__Mycobacteriales;f__Mycobacteriaceae;g__Corynebacterium;s__Corynebacterium variabile
4134229	42.2986	alkB	d__Bacteria;p__Proteobacteria;c__Gammaproteobacteria;o__Enterobacterales;f__Alteromonadaceae;g__Glaciecola;s__Glaciecola nitratireducens
3.53166e+06	67.6527	alkB	d__Bacteria;p__Proteobacteria;c__Gammaproteobacteria;o__Xanthomonadales;f__Xanthomonadaceae;g__Pseudoxanthomonas_A;s__Pseudoxanthomonas_A spadix_B
4000057	40.2335	alkB	d__Bacteria;p__Bacteroidota;c__Bacteroidia;o__Flavobacteriales;f__Cryomorphaceae;g__Owenweeksia;s__Owenweeksia hongkongensis
6.47466e+06	65.4905	alkB	d__Bacteria;p__Actinobacteriota;c__Actinobacteria;o__Mycobacteriales;f__Mycobacteriaceae;g__Mycolicibacterium;s__Mycolicibacterium rhodesiae_A
6.23392e+06	68.3661	alkB	d__Bacteria;p__Actinobacteriota;c__Actinobacteria;o__Mycobacteriales;f__Mycobacteriaceae;g__Nocardia;s__Nocardia cyriacigeorgica_B
5.40565e+06	68.1008	alkB	d__Bacteria;p__Actinobacteriota;c__Actinobacteria;o__Mycobacteriales;f__Mycobacteriaceae;g__Mycobacterium;s__Mycobacterium intracellulare
3989480	57.4253	alkB	d__Bacteria;p__Proteobacteria;c__Gammaproteobacteria;o__Pseudomonadales;f__Oleiphilaceae;g__Marinobacter;s__Marinobacter hydrocarbonoclasticus
8773466	70.8231	alkB	d__Bacteria;p__Actinobacteriota;c__Actinobacteria;o__Mycobacteriales;f__Micromonosporaceae;g__Actinoplanes;s__Actinoplanes missouriensis
10236779	71.2918	alkB	d__Bacteria;p__Actinobacteriota;c__Actinobacteria;o__Mycobacteriales;f__Pseudonocardiaceae;g__Amycolatopsis;s__Amycolatopsis mediterranei
4.67369e+06	56.8599	alkB	d__Bacteria;p__Proteobacteria;c__Gammaproteobacteria;o__Pseudomonadales;f__Oleiphilaceae;g__Marinobacter;s__Marinobacter adhaerens
4196595	36.8131	alkB	d__Bacteria;p__Bacteroidota;c__Bacteroidia;o__Cytophagales;f__Cyclobacteriaceae;g__Belliella;s__Belliella baltica
4.61659e+06	53.6317	alkB	d__Bacteria;p__Spirochaetota;c__Leptospirae;o__Turneriellales;f__Turneriellaceae;g__Turneriella;s__Turneriella parva
6.37065e+06	68.2855	alkB	d__Bacteria;p__Actinobacteriota;c__Actinobacteria;o__Mycobacteriales;f__Mycobacteriaceae;g__Mycolicibacterium;s__Mycolicibacterium chubuense_A
6.47379e+06	66.6849	alkB	d__Bacteria;p__Proteobacteria;c__Gammaproteobacteria;o__Burkholderiales;f__Burkholderiaceae;g__Burkholderia;s__Burkholderia cepacia_D
5.89632e+06	67.478	alkB	d__Bacteria;p__Actinobacteriota;c__Actinobacteria;o__Mycobacteriales;f__Mycobacteriaceae;g__Gordonia;s__Gordonia sp000143885
9.49617e+06	68.0471	alkB	d__Bacteria;p__Actinobacteriota;c__Actinobacteria;o__Mycobacteriales;f__Mycobacteriaceae;g__Nocardia;s__Nocardia brasiliensis_B
4928223	61.6316	alkB	d__Bacteria;p__Proteobacteria;c__Gammaproteobacteria;o__Pseudomonadales;f__Alcanivoracaceae;g__Alcanivorax;s__Alcanivorax dieselolei
5.2199e+06	64.9185	alkB	d__Bacteria;p__Proteobacteria;c__Gammaproteobacteria;o__Burkholderiales;f__Burkholderiaceae;g__Acidovorax_D;s__Acidovorax_D sp000302535
4300227	55.8307	alkB	d__Bacteria;p__Proteobacteria;c__Gammaproteobacteria;o__Pseudomonadales;f__Cellvibrionaceae;g__Simiduia;s__Simiduia agarivorans
4.09927e+06	49.859	alkB	d__Bacteria;p__Bdellovibrionota;c__Bdellovibrionia;o__Bdellovibrionales;f__Bdellovibrionaceae;g__Bdellovibrio;s__Bdellovibrio bacteriovorus_F
7221766	65.1386	alkB	d__Bacteria;p__Actinobacteriota;c__Actinobacteria;o__Mycobacteriales;f__Mycobacteriaceae;g__Mycolicibacterium;s__Mycolicibacterium sp000328565
3.97263e+06	35.3153	alkB	d__Bacteria;p__Bacteroidota;c__Bacteroidia;o__Flavobacteriales;f__Flavobacteriaceae;g__Nonlabens;s__Nonlabens dokdonensis
5696307	65.2394	alkB	d__Bacteria;p__Proteobacteria;c__Gammaproteobacteria;o__Pseudomonadales;f__Pseudomonadaceae;g__Pseudomonas;s__Pseudomonas sp000349845
2.97307e+06	30.5885	alkB	d__Bacteria;p__Bacteroidota;c__Bacteroidia;o__Flavobacteriales;f__Flavobacteriaceae;g__Polaribacter;s__Polaribacter sp000152945
3.94082e+06	46.6256	alkB	d__Bacteria;p__Proteobacteria;c__Gammaproteobacteria;o__Pseudomonadales;f__Saccharospirillaceae;g__Thalassolituus;s__Thalassolituus oleivorans
5.51742e+06	55.1491	alkB	d__Bacteria;p__Proteobacteria;c__Alphaproteobacteria;o__Rhodobacterales;f__Rhodobacteraceae;g__Octadecabacter;s__Octadecabacter arcticus
4.9054e+06	54.616	alkB	d__Bacteria;p__Proteobacteria;c__Alphaproteobacteria;o__Rhodobacterales;f__Rhodobacteraceae;g__Octadecabacter;s__Octadecabacter antarcticus
4.84272e+06	37.9542	alkB	d__Bacteria;p__Firmicutes;c__Bacilli;o__Bacillales;f__Bacillaceae_A;g__1NLA3E;s__1NLA3E sp000242895
6.91083e+06	63.3906	alkB	d__Bacteria;p__Proteobacteria;c__Gammaproteobacteria;o__Pseudomonadales;f__Pseudomonadaceae;g__Pseudomonas_E;s__Pseudomonas_E protegens
2.78268e+06	67.0176	alkB	d__Bacteria;p__Actinobacteriota;c__Actinobacteria;o__Mycobacteriales;f__Mycobacteriaceae;g__Corynebacterium;s__Corynebacterium terpenotabidum
8.38651e+06	72.5508	alkB	d__Bacteria;p__Actinobacteriota;c__Actinobacteria;o__Streptomycetales;f__Streptomycetaceae;g__Streptomyces;s__Streptomyces collinus
4.89269e+06	63.3963	alkB	d__Bacteria;p__Proteobacteria;c__Alphaproteobacteria;o__Rhodobacterales;f__Rhodobacteraceae;g__Paracoccus;s__Paracoccus aminophilus
6.58118e+06	66.2292	alkB	d__Bacteria;p__Actinobacteriota;c__Actinobacteria;o__Mycobacteriales;f__Mycobacteriaceae;g__Mycobacterium;s__Mycobacterium kansasii
3782798	51.8603	alkB	d__Bacteria;p__Spirochaetota;c__Spirochaetia;o__Spirochaetales;f__Salinispiraceae;g__Salinispira;s__Salinispira pacifica
5.44195e+06	66.8854	alkB	d__Bacteria;p__Actinobacteriota;c__Actinobacteria;o__Mycobacteriales;f__Mycobacteriaceae;g__Mycolicibacterium;s__Mycolicibacterium neoaurum_A
6.01091e+06	62.4612	alkB	d__Bacteria;p__Proteobacteria;c__Gammaproteobacteria;o__Pseudomonadales;f__Pseudomonadaceae;g__Pseudomonas_E;s__Pseudomonas_E monteilii_B
4.65938e+06	62.328	alkB	d__Bacteria;p__Proteobacteria;c__Alphaproteobacteria;o__Rhodobacterales;f__Rhodobacteraceae;g__Leisingera;s__Leisingera methylohalidivorans
4.56435e+06	59.4374	alkB	d__Bacteria;p__Proteobacteria;c__Alphaproteobacteria;o__Rhodobacterales;f__Rhodobacteraceae;g__Phaeobacter;s__Phaeobacter gallaeciensis
3.66616e+06	54.7639	alkB	d__Bacteria;p__Proteobacteria;c__Alphaproteobacteria;o__Caulobacterales;f__Hyphomonadaceae;g__Ponticaulis;s__Ponticaulis sp002173095
2.05529e+06	38.5809	alkB	d__Bacteria;p__Bacteroidota;c__Bacteroidia;o__Flavobacteriales;f__Flavobacteriaceae;g__MS024-2A;s__MS024-2A sp002167945
2.13296e+06	31.2133	alkB	d__Bacteria;p__Bacteroidota;c__Bacteroidia;o__Flavobacteriales;f__Flavobacteriaceae;g__MS024-2A;s__MS024-2A sp002167525
2.0915e+06	42.4867	alkB	d__Bacteria;p__Bacteroidota;c__Bacteroidia;o__Flavobacteriales;f__Flavobacteriaceae;g__UBA724;s__UBA724 sp002171575
6.54704e+06	56.1975	alkB	d__Bacteria;p__Myxococcota;c__UBA9160;o__UBA9160;f__UBA4427;g__TMED88;s__TMED88 sp002171515
1.65784e+06	30.2217	alkB	d__Bacteria;p__Bacteroidota;c__Bacteroidia;o__Flavobacteriales;f__Flavobacteriaceae;g__TMED96;s__TMED96 sp002171475
3.11697e+06	39.2446	alkB	d__Bacteria;p__Proteobacteria;c__Alphaproteobacteria;o__Rhodobacterales;f__Rhodobacteraceae;g__HIMB11;s__HIMB11 sp002171355
2.2666e+06	61.0747	alkB	d__Bacteria;p__Bacteroidota;c__Bacteroidia;o__Flavobacteriales;f__UA16;g__UBA8752;s__UBA8752 sp002172485
6.88862e+06	60.1128	alkB	d__Bacteria;p__Proteobacteria;c__Gammaproteobacteria;o__Pseudomonadales;f__Pseudomonadaceae;g__Pseudomonas_E;s__Pseudomonas_E sp002255865
4413505	66.5693	alkB	d__Bacteria;p__Proteobacteria;c__Gammaproteobacteria;o__Burkholderiales;f__Burkholderiaceae;g__Vitreoscilla_A;s__Vitreoscilla_A sp002255925
5.07137e+06	58.963	alkB	d__Bacteria;p__Proteobacteria;c__Gammaproteobacteria;o__Burkholderiales;f__Burkholderiaceae;g__Rhodoferax;s__Rhodoferax sp002256115
4.32462e+06	63.3619	alkB	d__Bacteria;p__Proteobacteria;c__Alphaproteobacteria;o__Rhodobacterales;f__Rhodobacteraceae;g__TH137;s__TH137 sp002256185
4.38061e+06	61.8047	alkB	d__Bacteria;p__Proteobacteria;c__Alphaproteobacteria;o__Rhodobacterales;f__Rhodobacteraceae;g__Pseudorhodobacter_A;s__Pseudorhodobacter_A sp002256245
6.99264e+06	62.0059	alkB	d__Bacteria;p__Proteobacteria;c__Alphaproteobacteria;o__Rhizobiales;f__Xanthobacteraceae;g__Tardiphaga;s__Tardiphaga sp002256345
4.35882e+06	38.5824	alkB	d__Bacteria;p__Bacteroidota;c__Bacteroidia;o__Chitinophagales;f__Chitinophagaceae;g__BSSC1;s__BSSC1 sp002256435
5.55116e+06	36.2782	alkB	d__Bacteria;p__Bacteroidota;c__Bacteroidia;o__NS11-12g;f__UKL13-3;g__B1;s__B1 sp002256395
2.11386e+06	42.6676	alkB	d__Bacteria;p__Bacteroidota;c__Bacteroidia;o__NS11-12g;f__UBA955;g__UBA955;s__UBA955 sp002737625
1.8227e+06	42.4421	alkB	d__Bacteria;p__Proteobacteria;c__Gammaproteobacteria;o__Pseudomonadales;f__Porticoccaceae;g__HTCC2207;s__HTCC2207 sp002457245
1.92688e+06	29.6033	alkB	d__Bacteria;p__Bacteroidota;c__Bacteroidia;o__Cytophagales;f__Marinoscillaceae;g__MED-G16;s__MED-G16 sp002457315
1.67705e+06	30.2805	alkB	d__Bacteria;p__Bacteroidota;c__Bacteroidia;o__Flavobacteriales;f__Flavobacteriaceae;g__MED-G13;s__MED-G13 sp002457735
2.85124e+06	42.5924	alkB	d__Bacteria;p__Proteobacteria;c__Gammaproteobacteria;o__Pseudomonadales;f__Saccharospirillaceae;g__Oleispira;s__Oleispira sp002632185
5.36311e+06	59.3261	alkB	d__Bacteria;p__Proteobacteria;c__Alphaproteobacteria;o__Rhodobacterales;f__Rhodobacteraceae;g__NORP181;s__NORP181 sp002400675
3.99664e+06	40.8053	alkB	d__Bacteria;p__Bacteroidota;c__Bacteroidia;o__Flavobacteriales;f__NORP154;g__NORP154;s__NORP154 sp002401055
3.22592e+06	48.7753	alkB	d__Bacteria;p__Proteobacteria;c__Alphaproteobacteria;o__Rhodobacterales;f__Rhodobacteraceae;g__Amylibacter_A;s__Amylibacter_A sp002401045
4.38116e+06	41.7293	alkB	d__Bacteria;p__SAR324;c__SAR324;o__XYD2-FULL-50-16;f__XYD2-FULL-50-16;g__GCA-002401295;s__GCA-002401295 sp002401295
3.73043e+06	58.1719	alkB	d__Bacteria;p__Proteobacteria;c__Alphaproteobacteria;o__Rhodobacterales;f__Rhodobacteraceae;g__GCA-2732825;s__GCA-2732825 sp002732825
2.13876e+06	41.645	alkB	d__Bacteria;p__Proteobacteria;c__Gammaproteobacteria;o__Methylococcales;f__Cycloclasticaceae;g__Cycloclasticus;s__Cycloclasticus sp002401365
3.69329e+06	53.9404	alkB	d__Bacteria;p__Proteobacteria;c__Alphaproteobacteria;o__Rhodobacterales;f__Rhodobacteraceae;g__Marinosulfonomonas;s__Marinosulfonomonas sp002732955
3.42775e+06	56.2402	alkB	d__Bacteria;p__Proteobacteria;c__Alphaproteobacteria;o__Rhodobacterales;f__Rhodobacteraceae;g__Marinosulfonomonas;s__Marinosulfonomonas sp002732995
2.07823e+06	42.2215	alkB	d__Bacteria;p__Proteobacteria;c__Gammaproteobacteria;o__Methylococcales;f__Cycloclasticaceae;g__Cycloclasticus;s__Cycloclasticus sp002733135
4.76454e+06	57.493	alkB	d__Bacteria;p__Proteobacteria;c__Alphaproteobacteria;o__Rhodobacterales;f__Rhodobacteraceae;g__56-14-T64;s__56-14-T64 sp002401945
4.77486e+06	52.2191	alkB	d__Bacteria;p__Proteobacteria;c__Gammaproteobacteria;o__Pseudomonadales;f__Saccharospirillaceae;g__UBA2009;s__UBA2009 sp002733205
5.17715e+06	43.8551	alkB	d__Bacteria;p__Proteobacteria;c__Gammaproteobacteria;o__Pseudomonadales;f__Ketobacteraceae;g__42-54-T18;s__42-54-T18 sp002402125
3.19286e+06	49.8799	alkB	d__Bacteria;p__Proteobacteria;c__Alphaproteobacteria;o__Caulobacterales;f__Maricaulaceae;g__Robiginitomaculum_A;s__Robiginitomaculum_A sp002733385
3.19106e+06	50.0063	alkB	d__Bacteria;p__Proteobacteria;c__Alphaproteobacteria;o__Caulobacterales;f__Maricaulaceae;g__Robiginitomaculum_A;s__Robiginitomaculum_A sp002733605
4.02825e+06	47.5841	alkB	d__Bacteria;p__Proteobacteria;c__Gammaproteobacteria;o__Pseudomonadales;f__Saccharospirillaceae;g__Oleibacter;s__Oleibacter sp002733645
2.81014e+06	31.5024	alkB	d__Bacteria;p__Bacteroidota;c__Bacteroidia;o__Flavobacteriales;f__Flavobacteriaceae;g__LPB0138;s__LPB0138 sp002733665
4.30911e+06	41.6446	alkB	d__Bacteria;p__Bacteroidota;c__Bacteroidia;o__Flavobacteriales;f__GCA-2746335;g__GCA-2746335;s__GCA-2746335 sp002746335
3.71797e+06	58.1929	alkB	d__Bacteria;p__Proteobacteria;c__Gammaproteobacteria;o__Pseudomonadales;f__Alcanivoracaceae;g__Alcanivorax;s__Alcanivorax sp002733835
2.68713e+06	53.6785	alkB	d__Bacteria;p__Proteobacteria;c__Alphaproteobacteria;o__Rhodobacterales;f__Rhodobacteraceae;g__UBA3077;s__UBA3077 sp002746395
3.53324e+06	45.1206	alkB	d__Bacteria;p__Proteobacteria;c__Alphaproteobacteria;o__Caulobacterales;f__Maricaulaceae;g__Robiginitomaculum_A;s__Robiginitomaculum_A sp002733905
4.50342e+06	56.2564	alkB	d__Bacteria;p__Proteobacteria;c__Alphaproteobacteria;o__Sphingomonadales;f__Sphingomonadaceae;g__Sphingorhabdus;s__Sphingorhabdus sp002733865
4.87056e+06	61.1087	alkB	d__Bacteria;p__Proteobacteria;c__Alphaproteobacteria;o__Rhizobiales;f__Rhizobiaceae;g__Hoeflea;s__Hoeflea sp002733955
3.68367e+06	33.526	alkB	d__Bacteria;p__Bacteroidota;c__Bacteroidia;o__Flavobacteriales;f__Flavobacteriaceae;g__Winogradskyella;s__Winogradskyella sp002682935
6.482e+06	41.8279	alkB	d__Bacteria;p__Myxococcota;c__UBA796;o__UBA796;f__UBA796;g__GCA-2683315;s__GCA-2683315 sp002683315
3.83942e+06	64.0724	alkB	d__Bacteria;p__Proteobacteria;c__Gammaproteobacteria;o__Nevskiales;f__Salinisphaeraceae;g__GCA-2683405;s__GCA-2683405 sp002683405
3.44138e+06	44.287	alkB	d__Bacteria;p__Proteobacteria;c__Gammaproteobacteria;o__Pseudomonadales;f__Saccharospirillaceae;g__Bermanella;s__Bermanella sp002683575
2.6227e+06	54.3076	alkB	d__Bacteria;p__Proteobacteria;c__Alphaproteobacteria;o__Rhodobacterales;f__Rhodobacteraceae;g__Planktomarina;s__Planktomarina sp002683685
3.73474e+06	56.5669	alkB	d__Bacteria;p__Proteobacteria;c__Gammaproteobacteria;o__Pseudomonadales;f__Pseudomonadaceae;g__Pseudomonas_D;s__Pseudomonas_D sp002683975
1.95971e+06	37.1346	alkB	d__Bacteria;p__Bacteroidota;c__Bacteroidia;o__Flavobacteriales;f__Flavobacteriaceae;g__UBA3537;s__UBA3537 sp002684355
3.81931e+06	52.7326	alkB	d__Bacteria;p__Proteobacteria;c__Alphaproteobacteria;o__Rhodobacterales;f__Rhodobacteraceae;g__HIMB11;s__HIMB11 sp002684375
3.22242e+06	49.872	alkB	d__Bacteria;p__Proteobacteria;c__Alphaproteobacteria;o__Rhodobacterales;f__Rhodobacteraceae;g__HIMB11;s__HIMB11 sp002684715
2.13099e+06	44.0987	alkB	d__Bacteria;p__Bacteroidota;c__Bacteroidia;o__Flavobacteriales;f__Cryomorphaceae;g__UBA10364;s__UBA10364 sp002685435
3.15286e+06	47.6577	alkB	d__Bacteria;p__Proteobacteria;c__Gammaproteobacteria;o__Pseudomonadales;f__Porticoccaceae;g__HTCC2207;s__HTCC2207 sp002685715
2.09339e+06	37.0429	alkB	d__Bacteria;p__Bacteroidota;c__Bacteroidia;o__Flavobacteriales;f__Flavobacteriaceae;g__UBA8316;s__UBA8316 sp002687665
8.78286e+06	51.7603	alkB	d__Bacteria;p__Planctomycetota;c__Planctomycetes;o__Pirellulales;f__Pirellulaceae;g__Rubripirellula;s__Rubripirellula sp002690925
2.59094e+06	52.093	alkB	d__Bacteria;p__Bacteroidota;c__Bacteroidia;o__Flavobacteriales;f__UA16;g__UA16;s__UA16 sp002690915
1.46479e+06	30.5664	alkB	d__Bacteria;p__Bacteroidota;c__Bacteroidia;o__Flavobacteriales;f__Flavobacteriaceae;g__MED-G13;s__MED-G13 sp002691265
3.60681e+06	36.243	alkB	d__Bacteria;p__Bacteroidota;c__Bacteroidia;o__Cytophagales;f__Cyclobacteriaceae;g__UBA4465;s__UBA4465 sp002691385
2.73557e+06	38.1452	alkB	d__Bacteria;p__Bacteroidota;c__Bacteroidia;o__Flavobacteriales;f__Flavobacteriaceae;g__UBA3478;s__UBA3478 sp002691645
2.47289e+06	36.9417	alkB	d__Bacteria;p__Bacteroidota;c__Bacteroidia;o__Flavobacteriales;f__Flavobacteriaceae;g__UBA3478;s__UBA3478 sp002691685
1.90083e+06	26.8902	alkB	d__Bacteria;p__Bacteroidota;c__Bacteroidia;o__Flavobacteriales;f__UBA7430;g__GCA-2692065;s__GCA-2692065 sp002692065
1.86016e+06	31.2292	alkB	d__Bacteria;p__Bacteroidota;c__Bacteroidia;o__Cytophagales;f__Marinoscillaceae;g__Marinoscillum;s__Marinoscillum sp002692105
4.27903e+06	64.4212	alkB	d__Bacteria;p__Proteobacteria;c__Alphaproteobacteria;o__Rhodobacterales;f__Rhodobacteraceae;g__Maritimibacter;s__Maritimibacter sp002695005
4460847	45.9755	alkB	d__Bacteria;p__Bacteroidota;c__Bacteroidia;o__Flavobacteriales;f__Cryomorphaceae;g__Owenweeksia;s__Owenweeksia sp002695025
4.5404e+06	58.0135	alkB	d__Bacteria;p__Proteobacteria;c__Gammaproteobacteria;o__Pseudomonadales;f__Oleiphilaceae;g__GCA-2695345;s__GCA-2695345 sp002695345
3.05206e+06	47.1333	alkB	d__Bacteria;p__Bacteroidota;c__Bacteroidia;o__Flavobacteriales;f__Flavobacteriaceae;g__UBA2674;s__UBA2674 sp002693605
4.89327e+06	70.8553	alkB	d__Bacteria;p__Actinobacteriota;c__Actinobacteria;o__Propionibacteriales;f__Nocardioidaceae;g__Nocardioides;s__Nocardioides sp002693615
4.33058e+06	55.3418	alkB	d__Bacteria;p__Myxococcota;c__UBA727;o__UBA4151;f__UBA4151;g__UBA4151;s__UBA4151 sp002696345
1.85144e+06	30.0555	alkB	d__Bacteria;p__Bacteroidota;c__Bacteroidia;o__Cytophagales;f__Marinoscillaceae;g__MED-G16;s__MED-G16 sp002696995
2.00059e+06	29.6142	alkB	d__Bacteria;p__Bacteroidota;c__Bacteroidia;o__Flavobacteriales;f__Flavobacteriaceae;g__MED-G13;s__MED-G13 sp002697255
5.35855e+06	65.5384	alkB	d__Bacteria;p__Proteobacteria;c__Alphaproteobacteria;o__Rhodobacterales;f__Rhodobacteraceae;g__Rhodobacter_B;s__Rhodobacter_B sp002701395
2.84116e+06	42.3115	alkB	d__Bacteria;p__Proteobacteria;c__Alphaproteobacteria;o__Rhodobacterales;f__Rhodobacteraceae;g__Planktomarina;s__Planktomarina sp002698165
4.22676e+06	34.539	alkB	d__Bacteria;p__Bacteroidota;c__Bacteroidia;o__Flavobacteriales;f__Flavobacteriaceae;g__Aquimarina;s__Aquimarina sp002697475
1.34694e+06	31.3445	alkB	d__Bacteria;p__Proteobacteria;c__Gammaproteobacteria;o__GCA-002705445;f__GCA-002716945;g__GCA-2701705;s__GCA-2701705 sp002701705
2.63125e+06	44.159	alkB	d__Bacteria;p__Proteobacteria;c__Gammaproteobacteria;o__Pseudomonadales;f__Porticoccaceae;g__TMED48;s__TMED48 sp002701765
4.98759e+06	57.415	alkB	d__Bacteria;p__Proteobacteria;c__Gammaproteobacteria;o__Pseudomonadales;f__Ketobacteraceae;g__GCA-2701845;s__GCA-2701845 sp002701845
5.83853e+06	63.259	alkB	d__Bacteria;p__Proteobacteria;c__Alphaproteobacteria;o__Rhizobiales;f__Rhizobiaceae;g__Ahrensia;s__Ahrensia sp002698425
1.41369e+06	30.8954	alkB	d__Bacteria;p__Proteobacteria;c__Gammaproteobacteria;o__GCA-002705445;f__GCA-002705445;g__GCA-2702235;s__GCA-2702235 sp002702235
2.00598e+06	31.4016	alkB	d__Bacteria;p__Bacteroidota;c__Bacteroidia;o__Cytophagales;f__Marinoscillaceae;g__Marinoscillum;s__Marinoscillum sp002702205
4.92132e+06	70.8135	alkB	d__Bacteria;p__Actinobacteriota;c__Actinobacteria;o__Propionibacteriales;f__Nocardioidaceae;g__Nocardioides;s__Nocardioides sp002698575
1.86365e+06	31.1518	alkB	d__Bacteria;p__Bacteroidota;c__Bacteroidia;o__Flavobacteriales;f__Flavobacteriaceae;g__GCA-002728855;s__GCA-002728855 sp002702405
2.06348e+06	33.1239	alkB	d__Bacteria;p__Bacteroidota;c__Bacteroidia;o__Flavobacteriales;f__Flavobacteriaceae;g__UBA3537;s__UBA3537 sp002698705
1.63804e+06	31.3435	alkB	d__Bacteria;p__Proteobacteria;c__Gammaproteobacteria;o__GCA-002705445;f__GCA-002716945;g__GCA-2698665;s__GCA-2698665 sp002698665
9.89091e+06	40.6382	alkB	d__Bacteria;p__Bacteroidota;c__Bacteroidia;o__Cytophagales;f__Microscillaceae;g__Microscilla;s__Microscilla marina
4.97332e+06	54.3366	alkB	d__Bacteria;p__Proteobacteria;c__Gammaproteobacteria;o__Pseudomonadales;f__Oleiphilaceae;g__Marinobacter;s__Marinobacter sp000169375
3.59765e+06	49.0511	alkB	d__Bacteria;p__Proteobacteria;c__Alphaproteobacteria;o__Rhodobacterales;f__Rhodobacteraceae;g__HTCC2150;s__HTCC2150 sp000169395
5.27979e+06	65.0453	alkB	d__Bacteria;p__Proteobacteria;c__Alphaproteobacteria;o__Rhodobacterales;f__Rhodobacteraceae;g__Sagittula;s__Sagittula stellata
3.54052e+06	55.4749	alkB	d__Bacteria;p__Proteobacteria;c__Alphaproteobacteria;o__Rhodobacterales;f__Rhodobacteraceae;g__Yoonia;s__Yoonia sp000169435
4.55811e+06	57.019	alkB	d__Bacteria;p__Proteobacteria;c__Alphaproteobacteria;o__Rhodobacterales;f__Rhodobacteraceae;g__Pseudophaeobacter;s__Pseudophaeobacter sp000169455
4.43206e+06	56.9829	alkB	d__Bacteria;p__Proteobacteria;c__Gammaproteobacteria;o__Pseudomonadales;f__Oleiphilaceae;g__Marinobacter;s__Marinobacter algicola
5.37797e+06	40.9984	alkB	d__Bacteria;p__Proteobacteria;c__Gammaproteobacteria;o__Enterobacterales;f__Psychromonadaceae;g__Moritella;s__Moritella sp000170855
4.20393e+06	61.8476	alkB	d__Bacteria;p__Proteobacteria;c__Alphaproteobacteria;o__Rhodobacterales;f__Rhodobacteraceae;g__Roseovarius;s__Roseovarius sp000170875
3.4152e+06	52.1833	alkB	d__Bacteria;p__Proteobacteria;c__Gammaproteobacteria;o__Burkholderiales;f__Burkholderiaceae;g__Limnobacter;s__Limnobacter sp000170915
3.87061e+06	32.3987	alkB	d__Bacteria;p__Bacteroidota;c__Bacteroidia;o__Flavobacteriales;f__Flavobacteriaceae;g__Winogradskyella;s__Winogradskyella sp000171875
4.1187e+06	59.5183	alkB	d__Bacteria;p__Proteobacteria;c__Alphaproteobacteria;o__Rhodobacterales;f__Rhodobacteraceae;g__Sulfitobacter;s__Sulfitobacter indolifex
2.0898e+06	35.7064	alkB	d__Bacteria;p__Bacteroidota;c__Bacteroidia;o__Flavobacteriales;f__Flavobacteriaceae;g__MS024-2A;s__MS024-2A sp000173095
2.08511e+06	38.7067	alkB	d__Bacteria;p__Bacteroidota;c__Bacteroidia;o__Flavobacteriales;f__Flavobacteriaceae;g__MAG-120531;s__MAG-120531 sp000173115
4.95764e+06	69.2422	alkB	d__Bacteria;p__Actinobacteriota;c__Actinobacteria;o__Mycobacteriales;f__Mycobacteriaceae;g__Mycobacterium;s__Mycobacterium avium
3.64332e+06	65.1491	alkB	d__Bacteria;p__Proteobacteria;c__Alphaproteobacteria;o__Rhodobacterales;f__Rhodobacteraceae;g__Pseudorhodobacter_B;s__Pseudorhodobacter_B sp000176015
9.50772e+06	70.8099	alkB	d__Bacteria;p__Actinobacteriota;c__Actinobacteria;o__Frankiales;f__Frankiaceae;g__Frankia;s__Frankia sp000177675
3.75131e+06	56.9277	alkB	d__Bacteria;p__Proteobacteria;c__Alphaproteobacteria;o__Rhizobiales;f__Rhizobiaceae;g__R2A130;s__R2A130 sp000179775
3.63007e+06	70.9602	alkB	d__Bacteria;p__Actinobacteriota;c__Actinobacteria;o__Mycobacteriales;f__Mycobacteriaceae;g__Dietzia;s__Dietzia cinnamea_A
4.27524e+06	68.2019	alkB	d__Bacteria;p__Actinobacteriota;c__Actinobacteria;o__Mycobacteriales;f__Mycobacteriaceae;g__Gordonia;s__Gordonia neofelifaecis
4.50981e+06	55.7353	alkB	d__Bacteria;p__Proteobacteria;c__Alphaproteobacteria;o__Rhodobacterales;f__Rhodobacteraceae;g__Ruegeria;s__Ruegeria conchae
4.59592e+06	62.7755	alkB	d__Bacteria;p__Proteobacteria;c__Alphaproteobacteria;o__Rhodobacterales;f__Rhodobacteraceae;g__Leisingera;s__Leisingera sp000203975
3.89505e+06	37.5998	alkB	d__Bacteria;p__Proteobacteria;c__Gammaproteobacteria;o__Pseudomonadales;f__Moraxellaceae;g__Acinetobacter;s__Acinetobacter sp000214135
3.13481e+06	69.4929	alkB	d__Bacteria;p__Actinobacteriota;c__Actinobacteria;o__Mycobacteriales;f__Mycobacteriaceae;g__Corynebacterium;s__Corynebacterium nuruki
3.85596e+06	61.6179	alkB	d__Bacteria;p__Proteobacteria;c__Gammaproteobacteria;o__Nevskiales;f__Salinisphaeraceae;g__Salinisphaera;s__Salinisphaera shabanensis
3.89627e+06	56.8136	alkB	d__Bacteria;p__Proteobacteria;c__Gammaproteobacteria;o__Pseudomonadales;f__Cellvibrionaceae;g__Microbulbifer;s__Microbulbifer agarilyticus_B
4.71836e+06	67.31	alkB	d__Bacteria;p__Proteobacteria;c__Alphaproteobacteria;o__Rhodobacterales;f__Rhodobacteraceae;g__Pseudooceanicola;s__Pseudooceanicola sp000220565
8394307	71.8621	alkB	d__Bacteria;p__Actinobacteriota;c__Actinobacteria;o__Mycobacteriales;f__Pseudonocardiaceae;g__Amycolatopsis;s__Amycolatopsis sp000231075
3.37272e+06	67.3376	alkB	d__Bacteria;p__Actinobacteriota;c__Actinobacteria;o__Mycobacteriales;f__Mycobacteriaceae;g__Dietzia;s__Dietzia alimentaria
7281599	66.0734	alkB	d__Bacteria;p__Actinobacteriota;c__Actinobacteria;o__Mycobacteriales;f__Mycobacteriaceae;g__Mycolicibacterium;s__Mycolicibacterium rhodesiae_B
4549590	57.2889	alkB	d__Bacteria;p__Proteobacteria;c__Gammaproteobacteria;o__Pseudomonadales;f__Oleiphilaceae;g__Marinobacter;s__Marinobacter manganoxydans
5.27283e+06	74.0799	alkB	d__Bacteria;p__Actinobacteriota;c__Thermoleophilia;o__Solirubrobacterales;f__Solirubrobacteraceae;g__Patulibacter;s__Patulibacter medicamentivorans
5.96106e+06	47.7896	alkB	d__Bacteria;p__Proteobacteria;c__Gammaproteobacteria;o__Enterobacterales;f__Alteromonadaceae;g__Pseudoalteromonas;s__Pseudoalteromonas rubra
7.02746e+06	61.2082	alkB	d__Bacteria;p__Proteobacteria;c__Gammaproteobacteria;o__Pseudomonadales;f__Pseudomonadaceae;g__Pseudomonas_E;s__Pseudomonas_E sp000242655
4.62099e+06	44.6096	alkB	d__Bacteria;p__Spirochaetota;c__Leptospirae;o__Leptospirales;f__Leptospiraceae;g__Leptospira_B;s__Leptospira_B inadai
4.55676e+06	42.9933	alkB	d__Bacteria;p__Spirochaetota;c__Leptospirae;o__Leptospirales;f__Leptospiraceae;g__Leptospira_B;s__Leptospira_B broomii
4.52476e+06	44.82	alkB	d__Bacteria;p__Spirochaetota;c__Leptospirae;o__Leptospirales;f__Leptospiraceae;g__Leptospira;s__Leptospira kmetyi
4.26143e+06	41.1302	alkB	d__Bacteria;p__Spirochaetota;c__Leptospirae;o__Leptospirales;f__Leptospiraceae;g__Leptospira_B;s__Leptospira_B licerasiae
3.36761e+06	43.0354	alkB	d__Bacteria;p__Proteobacteria;c__Gammaproteobacteria;o__Pseudomonadales;f__Moraxellaceae;g__Acinetobacter;s__Acinetobacter lwoffii
3.92392e+06	66.5106	alkB	d__Bacteria;p__Proteobacteria;c__Gammaproteobacteria;o__Xanthomonadales;f__Rhodanobacteraceae;g__Rhodanobacter;s__Rhodanobacter spathiphylli
3.93471e+06	48.5826	alkB	d__Bacteria;p__Bacteroidota;c__Bacteroidia;o__Cytophagales;f__Cyclobacteriaceae;g__Nitritalea;s__Nitritalea halalkaliphila
5.25595e+06	65.1835	alkB	d__Bacteria;p__Proteobacteria;c__Gammaproteobacteria;o__Nevskiales;f__Nevskiaceae;g__Hydrocarboniphaga;s__Hydrocarboniphaga effusa
4.45338e+06	45.5848	alkB	d__Bacteria;p__Spirochaetota;c__Leptospirae;o__Leptospirales;f__Leptospiraceae;g__Leptospira_B;s__Leptospira_B wolffii
4.3905e+06	43.5326	alkB	d__Bacteria;p__Spirochaetota;c__Leptospirae;o__Leptospirales;f__Leptospiraceae;g__Leptospira_B;s__Leptospira_B fainei
4188061	38.027	alkB	d__Bacteria;p__Spirochaetota;c__Leptospirae;o__Leptospirales;f__Leptospiraceae;g__Leptospira_A;s__Leptospira_A meyeri
5036047	39.6773	alkB	d__Bacteria;p__Bacteroidota;c__Bacteroidia;o__Cytophagales;f__Cyclobacteriaceae;g__Indibacter;s__Indibacter alkaliphilus
4.87012e+06	40.9602	alkB	d__Bacteria;p__Bacteroidota;c__Bacteroidia;o__Cytophagales;f__Cyclobacteriaceae;g__Cecembia;s__Cecembia lonarensis
3664876	60.7233	alkB	d__Bacteria;p__Proteobacteria;c__Gammaproteobacteria;o__Pseudomonadales;f__Alcanivoracaceae;g__Alcanivorax;s__Alcanivorax hongdengensis
4.36678e+06	58.2765	alkB	d__Bacteria;p__Proteobacteria;c__Alphaproteobacteria;o__Rhodobacterales;f__Rhodobacteraceae;g__Celeribacter;s__Celeribacter baekdonensis_A
4.55506e+06	67.7348	alkB	d__Bacteria;p__Proteobacteria;c__Gammaproteobacteria;o__Xanthomonadales;f__Rhodanobacteraceae;g__Dyella_A;s__Dyella_A ginsengisoli
3932253	38.8512	alkB	d__Bacteria;p__Proteobacteria;c__Gammaproteobacteria;o__Pseudomonadales;f__Moraxellaceae;g__Acinetobacter;s__Acinetobacter sp000313935
7114674	64.2187	alkB	d__Bacteria;p__Proteobacteria;c__Gammaproteobacteria;o__Burkholderiales;f__Burkholderiaceae;g__Duganella;s__Duganella sp000335815
6694413	64.4878	alkB	d__Bacteria;p__Proteobacteria;c__Gammaproteobacteria;o__Pseudomonadales;f__Pseudomonadaceae;g__Pseudomonas;s__Pseudomonas nitroreducens_A
6737864	42.388	alkB	d__Bacteria;p__Bacteroidota;c__Bacteroidia;o__Cytophagales;f__Cyclobacteriaceae;g__Fulvivirga;s__Fulvivirga imtechensis
4854424	46.6801	alkB	d__Bacteria;p__Bacteroidota;c__Bacteroidia;o__Cytophagales;f__Cyclobacteriaceae;g__Mariniradius;s__Mariniradius saccharolyticus
3890033	56.6629	alkB	d__Bacteria;p__Proteobacteria;c__Gammaproteobacteria;o__Pseudomonadales;f__Oleiphilaceae;g__Marinobacter;s__Marinobacter nitratireducens
4.22995e+06	41.6551	alkB	d__Bacteria;p__Spirochaetota;c__Leptospirae;o__Leptospirales;f__Leptospiraceae;g__Leptospira_B;s__Leptospira_B sp000347035
3.0656e+06	35.3744	alkB	d__Bacteria;p__Bacteroidota;c__Bacteroidia;o__Flavobacteriales;f__Flavobacteriaceae;g__Xanthomarina;s__Xanthomarina gelatinilytica
4.82005e+06	45.6719	alkB	d__Bacteria;p__Bacteroidota;c__Bacteroidia;o__Cytophagales;f__Cyclobacteriaceae;g__Nafulsella;s__Nafulsella turpanensis
5.83544e+06	69.0042	alkB	d__Bacteria;p__Actinobacteriota;c__Actinobacteria;o__Mycobacteriales;f__Mycobacteriaceae;g__Rhodococcus;s__Rhodococcus triatomae_A
5.25008e+06	62.4931	alkB	d__Bacteria;p__Proteobacteria;c__Gammaproteobacteria;o__Pseudomonadales;f__Pseudomonadaceae;g__Pseudomonas_A;s__Pseudomonas_A chloritidismutans
4092188	38.2129	alkB	d__Bacteria;p__Spirochaetota;c__Leptospirae;o__Leptospirales;f__Leptospiraceae;g__Leptospira_A;s__Leptospira_A terpstrae
4232327	38.9042	alkB	d__Bacteria;p__Spirochaetota;c__Leptospirae;o__Leptospirales;f__Leptospiraceae;g__Leptospira_A;s__Leptospira_A vanthielii
8.62906e+06	68.6012	alkB	d__Bacteria;p__Actinobacteriota;c__Actinobacteria;o__Mycobacteriales;f__Pseudonocardiaceae;g__Amycolatopsis;s__Amycolatopsis decaplanina
2.98212e+06	39.6595	alkB	d__Bacteria;p__Bacteroidota;c__Bacteroidia;o__Flavobacteriales;f__Flavobacteriaceae;g__Nonlabens;s__Nonlabens marinus
3.8241e+06	32.1777	alkB	d__Bacteria;p__Bacteroidota;c__Bacteroidia;o__Flavobacteriales;f__Flavobacteriaceae;g__Winogradskyella;s__Winogradskyella sp000828715
6.92842e+06	63.4868	alkB	d__Bacteria;p__Proteobacteria;c__Gammaproteobacteria;o__Pseudomonadales;f__Pseudomonadaceae;g__Pseudomonas_E;s__Pseudomonas_E sp001547895
3.50272e+06	62.8423	alkB	d__Bacteria;p__Proteobacteria;c__Alphaproteobacteria;o__Rhizobiales;f__Methyloligellaceae;g__Methyloceanibacter;s__Methyloceanibacter caenitepidi
5.27645e+06	67.26	alkB	d__Bacteria;p__Actinobacteriota;c__Actinobacteria;o__Mycobacteriales;f__Mycobacteriaceae;g__Mycobacterium;s__Mycobacterium shigaense
5.02817e+06	63.9523	alkB	d__Bacteria;p__Actinobacteriota;c__Actinobacteria;o__Mycobacteriales;f__Mycobacteriaceae;g__Mycobacteroides;s__Mycobacteroides stephanolepidis
4033468	58.3295	alkB	d__Bacteria;p__Proteobacteria;c__Gammaproteobacteria;o__Pseudomonadales;f__Oleiphilaceae;g__Marinobacter;s__Marinobacter santoriniensis
4.36926e+06	63.6101	alkB	d__Bacteria;p__Proteobacteria;c__Gammaproteobacteria;o__Nevskiales;f__Salinisphaeraceae;g__Salinisphaera;s__Salinisphaera hydrothermalis
5392044	46.8082	alkB	d__Bacteria;p__Bacteroidota;c__Bacteroidia;o__Cytophagales;f__Cyclobacteriaceae;g__Lunatimonas;s__Lunatimonas lonarensis
6.53103e+06	63.1272	alkB	d__Bacteria;p__Proteobacteria;c__Gammaproteobacteria;o__Pseudomonadales;f__Pseudomonadaceae;g__Pseudomonas_E;s__Pseudomonas_E fuscovaginae_A
5.5929e+06	60.3114	alkB	d__Bacteria;p__Proteobacteria;c__Alphaproteobacteria;o__Rhodobacterales;f__Rhodobacteraceae;g__Pseudooceanicola_B;s__Pseudooceanicola_B sp002210165
6.19183e+06	66.2238	alkB	d__Bacteria;p__Proteobacteria;c__Alphaproteobacteria;o__Rhodobacterales;f__Rhodobacteraceae;g__Marinibacterium;s__Marinibacterium profundimaris
5.16257e+06	66.3368	alkB	d__Bacteria;p__Proteobacteria;c__Alphaproteobacteria;o__Rhodobacterales;f__Rhodobacteraceae;g__Pseudooceanicola;s__Pseudooceanicola sp002210105
3.69561e+06	60.6479	alkB	d__Bacteria;p__Proteobacteria;c__Gammaproteobacteria;o__Nevskiales;f__Oceanococcaceae;g__Oceanococcus;s__Oceanococcus atlanticus
4.95316e+06	64.0563	alkB	d__Bacteria;p__Proteobacteria;c__Alphaproteobacteria;o__Rhodobacterales;f__Rhodobacteraceae;g__Pseudooceanicola;s__Pseudooceanicola atlanticus
3.2241e+06	59.043	alkB	d__Bacteria;p__Proteobacteria;c__Alphaproteobacteria;o__Rhodobacterales;f__Rhodobacteraceae;g__Actibacterium;s__Actibacterium atlanticum
4.39316e+06	65.4678	alkB	d__Bacteria;p__Proteobacteria;c__Alphaproteobacteria;o__Rhodobacterales;f__Rhodobacteraceae;g__Pseudaestuariivita;s__Pseudaestuariivita atlantica
5.70969e+06	32.9888	alkB	d__Bacteria;p__Bacteroidota;c__Bacteroidia;o__Flavobacteriales;f__Flavobacteriaceae;g__Aquimarina;s__Aquimarina atlantica
3.95653e+06	65.3021	alkB	d__Bacteria;p__Proteobacteria;c__Alphaproteobacteria;o__Rhodobacterales;f__Rhodobacteraceae;g__Thioclava;s__Thioclava atlantica
3609948	62.6989	alkB	d__Bacteria;p__Proteobacteria;c__Gammaproteobacteria;o__Burkholderiales;f__Hydrogenophilaceae;g__Thiobacillus;s__Thiobacillus denitrificans
3.59418e+06	64.7352	alkB	d__Bacteria;p__Actinobacteriota;c__Actinobacteria;o__Actinomycetales;f__Dermatophilaceae;g__Demetria;s__Demetria terragena
6.57219e+06	49.1573	alkB	d__Bacteria;p__Proteobacteria;c__Gammaproteobacteria;o__Pseudomonadales;f__Oleiphilaceae;g__Hahella;s__Hahella ganghwensis
4.24319e+06	67.0831	alkB	d__Bacteria;p__Actinobacteriota;c__Actinobacteria;o__Mycobacteriales;f__Mycobacteriaceae;g__Jongsikchunia;s__Jongsikchunia kroppenstedtii
4.64649e+06	57.4059	alkB	d__Bacteria;p__Proteobacteria;c__Gammaproteobacteria;o__Pseudomonadales;f__Pseudomonadaceae;g__Pseudomonas_D;s__Pseudomonas_D pelagia
2.38536e+06	41.9695	alkB	d__Bacteria;p__Proteobacteria;c__Gammaproteobacteria;o__Methylococcales;f__Cycloclasticaceae;g__Cycloclasticus;s__Cycloclasticus pugetii
3629371	58.366	alkB	d__Bacteria;p__Proteobacteria;c__Gammaproteobacteria;o__Pseudomonadales;f__Alcanivoracaceae;g__Alcanivorax;s__Alcanivorax jadensis
4132804	56.4431	alkB	d__Bacteria;p__Proteobacteria;c__Gammaproteobacteria;o__Pseudomonadales;f__Alcanivoracaceae;g__Alcanivorax;s__Alcanivorax nanhaiticus
4.30818e+06	60.1928	alkB	d__Bacteria;p__Proteobacteria;c__Alphaproteobacteria;o__Caulobacterales;f__Hyphomonadaceae;g__Hyphomonas;s__Hyphomonas oceanitis
9.11899e+06	68.9631	alkB	d__Bacteria;p__Actinobacteriota;c__Actinobacteria;o__Mycobacteriales;f__Pseudonocardiaceae;g__Amycolatopsis;s__Amycolatopsis orientalis
8920384	69.994	alkB	d__Bacteria;p__Actinobacteriota;c__Actinobacteria;o__Mycobacteriales;f__Pseudonocardiaceae;g__Amycolatopsis;s__Amycolatopsis orientalis_D
9.49182e+06	69.4219	alkB	d__Bacteria;p__Actinobacteriota;c__Actinobacteria;o__Mycobacteriales;f__Pseudonocardiaceae;g__Amycolatopsis;s__Amycolatopsis orientalis_C
4305849	40.9431	alkB	d__Bacteria;p__Proteobacteria;c__Gammaproteobacteria;o__Pseudomonadales;f__Moraxellaceae;g__Acinetobacter;s__Acinetobacter gyllenbergii
5089000	63.4229	alkB	d__Bacteria;p__Proteobacteria;c__Gammaproteobacteria;o__Pseudomonadales;f__Pseudomonadaceae;g__Pseudomonas_E;s__Pseudomonas_E sp000418555
4.50934e+06	74.435	alkB	d__Bacteria;p__Actinobacteriota;c__Thermoleophilia;o__Solirubrobacterales;f__Solirubrobacteraceae;g__Patulibacter;s__Patulibacter americanus
2.44979e+06	64.9125	alkB	d__Bacteria;p__Proteobacteria;c__Gammaproteobacteria;o__Pseudomonadales;f__Moraxellaceae;g__Perlucidibaca;s__Perlucidibaca piscinae
3.11289e+06	67.2446	alkB	d__Bacteria;p__Proteobacteria;c__Alphaproteobacteria;o__Rhodobacterales;f__Rhodobacteraceae;g__Paracoccus;s__Paracoccus zeaxanthinifaciens
3947342	57.2803	alkB	d__Bacteria;p__Proteobacteria;c__Gammaproteobacteria;o__Pseudomonadales;f__Spongiibacteraceae;g__Spongiibacter;s__Spongiibacter tropicus
3.1023e+06	65.6479	alkB	d__Bacteria;p__Proteobacteria;c__Gammaproteobacteria;o__Xanthomonadales;f__Xanthomonadaceae;g__Arenimonas;s__Arenimonas oryziterrae
4.5357e+06	64.4186	alkB	d__Bacteria;p__Proteobacteria;c__Gammaproteobacteria;o__Nevskiales;f__Nevskiaceae;g__Nevskia;s__Nevskia ramosa
3.44578e+06	58.5019	alkB	d__Bacteria;p__Proteobacteria;c__Alphaproteobacteria;o__Rhodobacterales;f__Rhodobacteraceae;g__Pseudorhodobacter;s__Pseudorhodobacter ferrugineus
3830061	56.7601	alkB	d__Bacteria;p__Proteobacteria;c__Gammaproteobacteria;o__Pseudomonadales;f__Oleiphilaceae;g__Marinobacter;s__Marinobacter daepoensis
4.54232e+06	68.8914	alkB	d__Bacteria;p__Actinobacteriota;c__Actinobacteria;o__Mycobacteriales;f__Pseudonocardiaceae;g__Thermocrispum;s__Thermocrispum municipale
2917684	61.4698	alkB	d__Bacteria;p__Actinobacteriota;c__Actinobacteria;o__Mycobacteriales;f__Mycobacteriaceae;g__Corynebacterium;s__Corynebacterium sputi
4196086	69.8792	alkB	d__Bacteria;p__Actinobacteriota;c__Actinobacteria;o__Mycobacteriales;f__Pseudonocardiaceae;g__Thermocrispum;s__Thermocrispum agreste
3.22982e+06	48.3823	alkB	d__Bacteria;p__Proteobacteria;c__Alphaproteobacteria;o__Caulobacterales;f__Maricaulaceae;g__Hellea;s__Hellea balneolensis
4.38145e+06	41.1744	alkB	d__Bacteria;p__Proteobacteria;c__Gammaproteobacteria;o__Enterobacterales;f__Alteromonadaceae;g__Glaciecola;s__Glaciecola pallidula
9537556	69.4365	alkB	d__Bacteria;p__Actinobacteriota;c__Actinobacteria;o__Mycobacteriales;f__Pseudonocardiaceae;g__Pseudonocardia;s__Pseudonocardia spinosispora
2.65607e+06	71.0865	alkB	d__Bacteria;p__Proteobacteria;c__Gammaproteobacteria;o__Xanthomonadales;f__Xanthomonadaceae;g__Silanimonas;s__Silanimonas lenta
3.79675e+06	48.4529	alkB	d__Bacteria;p__Proteobacteria;c__Gammaproteobacteria;o__Enterobacterales;f__Alteromonadaceae;g__Aestuariibacter;s__Aestuariibacter salexigens
4.73369e+06	63.5808	alkB	d__Bacteria;p__Proteobacteria;c__Alphaproteobacteria;o__Rhodobacterales;f__Rhodobacteraceae;g__Pseudodonghicola;s__Pseudodonghicola xiamenensis
4431678	41.9158	alkB	d__Bacteria;p__Bacteroidota;c__Bacteroidia;o__Cytophagales;f__Cyclobacteriaceae;g__Algoriphagus;s__Algoriphagus marincola
4.55461e+06	66.2257	alkB	d__Bacteria;p__Proteobacteria;c__Alphaproteobacteria;o__Rhodobacterales;f__Rhodobacteraceae;g__Gemmobacter_A;s__Gemmobacter_A nectariphilus
3.98961e+06	33.4107	alkB	d__Bacteria;p__Bacteroidota;c__Bacteroidia;o__Flavobacteriales;f__Flavobacteriaceae;g__Psychroserpens;s__Psychroserpens burtonensis
6.12751e+06	62.9716	alkB	d__Bacteria;p__Proteobacteria;c__Gammaproteobacteria;o__Burkholderiales;f__Burkholderiaceae;g__Pseudoduganella;s__Pseudoduganella violaceinigra
3.21492e+06	33.8226	alkB	d__Bacteria;p__Bacteroidota;c__Bacteroidia;o__Flavobacteriales;f__Flavobacteriaceae;g__Flavobacterium;s__Flavobacterium filum
4.85479e+06	69.8498	alkB	d__Bacteria;p__Actinobacteriota;c__Actinobacteria;o__Propionibacteriales;f__Nocardioidaceae;g__Marmoricola;s__Marmoricola sp000426045
6.69529e+06	66.278	alkB	d__Bacteria;p__Actinobacteriota;c__Actinobacteria;o__Mycobacteriales;f__Mycobacteriaceae;g__Mycolicibacterium;s__Mycolicibacterium sp000426065
4460203	68.8932	alkB	d__Bacteria;p__Proteobacteria;c__Gammaproteobacteria;o__Nevskiales;f__Nevskiaceae;g__Solimonas;s__Solimonas flava
1.01272e+07	63.2684	alkB	d__Bacteria;p__Proteobacteria;c__Alphaproteobacteria;o__Rhizobiales;f__Xanthobacteraceae;g__Bradyrhizobium;s__Bradyrhizobium sp000426785
2.9794e+06	48.7782	alkB	d__Bacteria;p__Bacteroidota;c__Bacteroidia;o__Cytophagales;f__Thermonemataceae;g__Thermonema;s__Thermonema rossianum
3885737	53.9837	alkB	d__Bacteria;p__Proteobacteria;c__Gammaproteobacteria;o__Enterobacterales;f__Shewanellaceae;g__Ferrimonas;s__Ferrimonas senticii
4.18337e+06	55.0833	alkB	d__Bacteria;p__Proteobacteria;c__Alphaproteobacteria;o__Rhizobiales;f__Stappiaceae;g__Nesiotobacter;s__Nesiotobacter exalbescens
4.8819e+06	72.0174	alkB	d__Bacteria;p__Actinobacteriota;c__Actinobacteria;o__Propionibacteriales;f__Nocardioidaceae;g__Nocardioides;s__Nocardioides halotolerans
3.35109e+06	69.3089	alkB	d__Bacteria;p__Actinobacteriota;c__Actinobacteria;o__Mycobacteriales;f__Mycobacteriaceae;g__Gordonia;s__Gordonia shandongensis
3764213	39.9967	alkB	d__Bacteria;p__Proteobacteria;c__Gammaproteobacteria;o__Legionellales;f__Legionellaceae;g__Legionella;s__Legionella moravica
6027681	63.5829	alkB	d__Bacteria;p__Proteobacteria;c__Gammaproteobacteria;o__Pseudomonadales;f__Pseudomonadaceae;g__Pseudomonas_F;s__Pseudomonas_F resinovorans
3.57105e+06	63.8279	alkB	d__Bacteria;p__Proteobacteria;c__Alphaproteobacteria;o__Rhodobacterales;f__Rhodobacteraceae;g__Sediminimonas;s__Sediminimonas qiaohouensis
5.76109e+06	72.4027	alkB	d__Bacteria;p__Actinobacteriota;c__Thermoleophilia;o__Solirubrobacterales;f__Solirubrobacteraceae;g__Conexibacter_A;s__Conexibacter_A woesei
3435542	55.1406	alkB	d__Bacteria;p__Proteobacteria;c__Gammaproteobacteria;o__Pseudomonadales;f__Spongiibacteraceae;g__Spongiibacter;s__Spongiibacter marinus
4.06773e+06	47.9445	alkB	d__Bacteria;p__Bacteroidota;c__Bacteroidia;o__Cytophagales;f__Microscillaceae;g__Eisenibacter;s__Eisenibacter elegans
3.83357e+06	60.2765	alkB	d__Bacteria;p__Proteobacteria;c__Alphaproteobacteria;o__Rhodobacterales;f__Rhodobacteraceae;g__Thioclava;s__Thioclava indica
3.73951e+06	63.8852	alkB	d__Bacteria;p__Proteobacteria;c__Alphaproteobacteria;o__Rhodobacterales;f__Rhodobacteraceae;g__Thioclava;s__Thioclava pacifica
6.48296e+06	67.8176	alkB	d__Bacteria;p__Actinobacteriota;c__Actinobacteria;o__Mycobacteriales;f__Mycobacteriaceae;g__Mycobacterium;s__Mycobacterium sp000455205
4473234	67.6567	alkB	d__Bacteria;p__Actinobacteriota;c__Actinobacteria;o__Mycobacteriales;f__Mycobacteriaceae;g__Mycolicibacter;s__Mycolicibacter sp000455125
3.15031e+06	70.2382	alkB	d__Bacteria;p__Proteobacteria;c__Gammaproteobacteria;o__Xanthomonadales;f__Xanthomonadaceae;g__Arenimonas;s__Arenimonas malthae
2.99593e+06	68.7444	alkB	d__Bacteria;p__Proteobacteria;c__Gammaproteobacteria;o__Xanthomonadales;f__Xanthomonadaceae;g__Arenimonas;s__Arenimonas donghaensis
3.08034e+06	69.9267	alkB	d__Bacteria;p__Proteobacteria;c__Gammaproteobacteria;o__Xanthomonadales;f__Xanthomonadaceae;g__Arenimonas;s__Arenimonas metalli
3.1272e+06	49.7323	alkB	d__Bacteria;p__Proteobacteria;c__Alphaproteobacteria;o__Rhodobacterales;f__Rhodobacteraceae;g__HIMB11;s__HIMB11 sp000472185
3987063	68.3356	alkB	d__Bacteria;p__Actinobacteriota;c__Actinobacteria;o__Actinomycetales;f__Dermatophilaceae;g__Knoellia;s__Knoellia sinensis
3566056	69.0418	alkB	d__Bacteria;p__Actinobacteriota;c__Actinobacteria;o__Actinomycetales;f__Dermatophilaceae;g__Knoellia;s__Knoellia subterranea
5454863	60.9194	alkB	d__Bacteria;p__Proteobacteria;c__Gammaproteobacteria;o__Pseudomonadales;f__Pseudomonadaceae;g__Pseudomonas_E;s__Pseudomonas_E taeanensis
5.05834e+06	59.2692	alkB	d__Bacteria;p__Proteobacteria;c__Alphaproteobacteria;o__Rhodobacterales;f__Rhodobacteraceae;g__Pseudophaeobacter;s__Pseudophaeobacter arcticus
3636972	57.8	alkB	d__Bacteria;p__Proteobacteria;c__Gammaproteobacteria;o__Pseudomonadales;f__Alcanivoracaceae;g__Alcanivorax;s__Alcanivorax sp000475295
5.3789e+06	65.1386	alkB	d__Bacteria;p__Actinobacteriota;c__Actinobacteria;o__Mycobacteriales;f__Mycobacteriaceae;g__Nocardia;s__Nocardia sp000482385
7.50065e+06	62.9327	alkB	d__Bacteria;p__Proteobacteria;c__Gammaproteobacteria;o__Pseudomonadales;f__Pseudomonadaceae;g__Pseudomonas_E;s__Pseudomonas_E sp000633395
4.78016e+06	63.8976	alkB	d__Bacteria;p__Proteobacteria;c__Alphaproteobacteria;o__Sphingomonadales;f__Sphingomonadaceae;g__Sphingobium;s__Sphingobium sp000508185
6.42411e+06	60.3952	alkB	d__Bacteria;p__Proteobacteria;c__Gammaproteobacteria;o__Pseudomonadales;f__Pseudomonadaceae;g__Pseudomonas_E;s__Pseudomonas_E canadensis
2.62948e+06	50.0294	alkB	d__Bacteria;p__Proteobacteria;c__Gammaproteobacteria;o__Pseudomonadales;f__Porticoccaceae;g__HTCC2207;s__HTCC2207 sp000511875
5.27608e+06	55.5814	alkB	d__Bacteria;p__Proteobacteria;c__Gammaproteobacteria;o__Enterobacterales;f__Enterobacteriaceae;g__Enterobacter;s__Enterobacter sp000568095
5.34863e+06	67.4474	alkB	d__Bacteria;p__Actinobacteriota;c__Actinobacteria;o__Mycobacteriales;f__Mycobacteriaceae;g__Gordonia;s__Gordonia amarae
3906554	68.0304	alkB	d__Bacteria;p__Actinobacteriota;c__Actinobacteria;o__Mycobacteriales;f__Mycobacteriaceae;g__Gordonia;s__Gordonia araii
4.72523e+06	62.458	alkB	d__Bacteria;p__Actinobacteriota;c__Actinobacteria;o__Mycobacteriales;f__Mycobacteriaceae;g__Gordonia;s__Gordonia effusa
3.18318e+06	43.0948	alkB	d__Bacteria;p__Proteobacteria;c__Gammaproteobacteria;o__Enterobacterales;f__Alteromonadaceae;g__Glaciecola;s__Glaciecola punicea
5.33269e+06	65.4214	alkB	d__Bacteria;p__Actinobacteriota;c__Actinobacteria;o__Mycobacteriales;f__Mycobacteriaceae;g__Gordonia;s__Gordonia otitidis
4.97387e+06	65.3448	alkB	d__Bacteria;p__Actinobacteriota;c__Actinobacteria;o__Mycobacteriales;f__Mycobacteriaceae;g__Gordonia;s__Gordonia sputi
6.99887e+06	69.9172	alkB	d__Bacteria;p__Actinobacteriota;c__Actinobacteria;o__Mycobacteriales;f__Mycobacteriaceae;g__Nocardia;s__Nocardia asteroides
8.46372e+06	68.1598	alkB	d__Bacteria;p__Actinobacteriota;c__Actinobacteria;o__Mycobacteriales;f__Mycobacteriaceae;g__Nocardia;s__Nocardia abscessus
7.63897e+06	67.9871	alkB	d__Bacteria;p__Actinobacteriota;c__Actinobacteria;o__Mycobacteriales;f__Mycobacteriaceae;g__Nocardia;s__Nocardia aobensis
7.76603e+06	68.39	alkB	d__Bacteria;p__Actinobacteriota;c__Actinobacteria;o__Mycobacteriales;f__Mycobacteriaceae;g__Nocardia;s__Nocardia araoensis
8.48252e+06	68.4412	alkB	d__Bacteria;p__Actinobacteriota;c__Actinobacteria;o__Mycobacteriales;f__Mycobacteriaceae;g__Nocardia;s__Nocardia asiatica
8.91739e+06	68.2483	alkB	d__Bacteria;p__Actinobacteriota;c__Actinobacteria;o__Mycobacteriales;f__Mycobacteriaceae;g__Nocardia;s__Nocardia brasiliensis
7.06012e+06	66.9778	alkB	d__Bacteria;p__Actinobacteriota;c__Actinobacteria;o__Mycobacteriales;f__Mycobacteriaceae;g__Nocardia;s__Nocardia brevicatena
7.54424e+06	67.0889	alkB	d__Bacteria;p__Actinobacteriota;c__Actinobacteria;o__Mycobacteriales;f__Mycobacteriaceae;g__Nocardia;s__Nocardia carnea
7.69077e+06	68.1571	alkB	d__Bacteria;p__Actinobacteriota;c__Actinobacteria;o__Mycobacteriales;f__Mycobacteriaceae;g__Nocardia;s__Nocardia cerradoensis
8.95484e+06	67.7316	alkB	d__Bacteria;p__Actinobacteriota;c__Actinobacteria;o__Mycobacteriales;f__Mycobacteriaceae;g__Nocardia;s__Nocardia concava
6.42372e+06	68.1931	alkB	d__Bacteria;p__Actinobacteriota;c__Actinobacteria;o__Mycobacteriales;f__Mycobacteriaceae;g__Nocardia;s__Nocardia cyriacigeorgica
7.3909e+06	68.6146	alkB	d__Bacteria;p__Actinobacteriota;c__Actinobacteria;o__Mycobacteriales;f__Mycobacteriaceae;g__Nocardia;s__Nocardia exalbida
7.00241e+06	69.3056	alkB	d__Bacteria;p__Actinobacteriota;c__Actinobacteria;o__Mycobacteriales;f__Mycobacteriaceae;g__Nocardia;s__Nocardia higoensis
1.04522e+07	66.7693	alkB	d__Bacteria;p__Actinobacteriota;c__Actinobacteria;o__Mycobacteriales;f__Mycobacteriaceae;g__Nocardia;s__Nocardia jiangxiensis
8.2531e+06	68.2256	alkB	d__Bacteria;p__Actinobacteriota;c__Actinobacteria;o__Mycobacteriales;f__Mycobacteriaceae;g__Nocardia;s__Nocardia niigatensis
7.53606e+06	68.9929	alkB	d__Bacteria;p__Actinobacteriota;c__Actinobacteria;o__Mycobacteriales;f__Mycobacteriaceae;g__Nocardia;s__Nocardia otitidiscaviarum
6.06966e+06	66.6014	alkB	d__Bacteria;p__Actinobacteriota;c__Actinobacteria;o__Mycobacteriales;f__Mycobacteriaceae;g__Nocardia;s__Nocardia paucivorans
7.63093e+06	68.1025	alkB	d__Bacteria;p__Actinobacteriota;c__Actinobacteria;o__Mycobacteriales;f__Mycobacteriaceae;g__Nocardia;s__Nocardia pneumoniae
8.07343e+06	69.5405	alkB	d__Bacteria;p__Actinobacteriota;c__Actinobacteria;o__Mycobacteriales;f__Mycobacteriaceae;g__Nocardia;s__Nocardia takedensis
9.8418e+06	68.4229	alkB	d__Bacteria;p__Actinobacteriota;c__Actinobacteria;o__Mycobacteriales;f__Mycobacteriaceae;g__Nocardia;s__Nocardia tenerifensis
7.34628e+06	68.491	alkB	d__Bacteria;p__Actinobacteriota;c__Actinobacteria;o__Mycobacteriales;f__Mycobacteriaceae;g__Nocardia;s__Nocardia testacea
6.87823e+06	71.6396	alkB	d__Bacteria;p__Actinobacteriota;c__Actinobacteria;o__Mycobacteriales;f__Mycobacteriaceae;g__Nocardia;s__Nocardia thailandica
8.47654e+06	69.2169	alkB	d__Bacteria;p__Actinobacteriota;c__Actinobacteria;o__Mycobacteriales;f__Mycobacteriaceae;g__Nocardia;s__Nocardia transvalensis
6.82823e+06	68.2356	alkB	d__Bacteria;p__Actinobacteriota;c__Actinobacteria;o__Mycobacteriales;f__Mycobacteriaceae;g__Nocardia;s__Nocardia veterana
1.02485e+07	65.4689	alkB	d__Bacteria;p__Actinobacteriota;c__Actinobacteria;o__Mycobacteriales;f__Mycobacteriaceae;g__Nocardia;s__Nocardia vinacea
5.09968e+06	65.3108	alkB	d__Bacteria;p__Actinobacteriota;c__Actinobacteria;o__Mycobacteriales;f__Mycobacteriaceae;g__Gordonia;s__Gordonia aichiensis
4.9273e+06	67.4225	alkB	d__Bacteria;p__Actinobacteriota;c__Actinobacteria;o__Mycobacteriales;f__Mycobacteriaceae;g__Gordonia;s__Gordonia amicalis
3.52044e+06	68.381	alkB	d__Bacteria;p__Actinobacteriota;c__Actinobacteria;o__Mycobacteriales;f__Mycobacteriaceae;g__Gordonia;s__Gordonia hirsuta
4.15836e+06	68.1495	alkB	d__Bacteria;p__Actinobacteriota;c__Actinobacteria;o__Mycobacteriales;f__Mycobacteriaceae;g__Gordonia;s__Gordonia sihwensis
5.38875e+06	67.656	alkB	d__Bacteria;p__Actinobacteriota;c__Actinobacteria;o__Mycobacteriales;f__Mycobacteriaceae;g__Gordonia;s__Gordonia soli
4.4843e+06	66.4003	alkB	d__Bacteria;p__Actinobacteriota;c__Actinobacteria;o__Mycobacteriales;f__Mycobacteriaceae;g__Gordonia;s__Gordonia malaquae
4.03338e+06	66.7129	alkB	d__Bacteria;p__Proteobacteria;c__Alphaproteobacteria;o__Rhodobacterales;f__Rhodobacteraceae;g__Limimaricola;s__Limimaricola cinnabarinus
4.84325e+06	64.7676	alkB	d__Bacteria;p__Proteobacteria;c__Gammaproteobacteria;o__Pseudomonadales;f__Pseudomonadaceae;g__Pseudomonas_E;s__Pseudomonas_E alcaligenes
6.89902e+06	65.8298	alkB	d__Bacteria;p__Proteobacteria;c__Gammaproteobacteria;o__Pseudomonadales;f__Pseudomonadaceae;g__Pseudomonas_F;s__Pseudomonas_F alcaligenes
9.1901e+06	68.0722	alkB	d__Bacteria;p__Actinobacteriota;c__Actinobacteria;o__Mycobacteriales;f__Mycobacteriaceae;g__Nocardia;s__Nocardia brasiliensis_A
4709534	68.0907	alkB	d__Bacteria;p__Actinobacteriota;c__Actinobacteria;o__Mycobacteriales;f__Mycobacteriaceae;g__Tomitella;s__Tomitella biformata
1.04095e+07	66.7768	alkB	d__Bacteria;p__Actinobacteriota;c__Actinobacteria;o__Mycobacteriales;f__Mycobacteriaceae;g__Rhodococcus;s__Rhodococcus wratislaviensis
8.01964e+06	64.8168	alkB	d__Bacteria;p__Proteobacteria;c__Gammaproteobacteria;o__Burkholderiales;f__Burkholderiaceae;g__Paraburkholderia_B;s__Paraburkholderia_B ferrariae
3.27488e+06	35.2272	alkB	d__Bacteria;p__Bacteroidota;c__Bacteroidia;o__Flavobacteriales;f__Flavobacteriaceae;g__Nonlabens;s__Nonlabens ulvanivorans_A
3.34081e+06	43.1112	alkB	d__Bacteria;p__Proteobacteria;c__Gammaproteobacteria;o__Pseudomonadales;f__Moraxellaceae;g__Acinetobacter;s__Acinetobacter soli
1.07508e+07	68.9428	alkB	d__Bacteria;p__Actinobacteriota;c__Actinobacteria;o__Mycobacteriales;f__Pseudonocardiaceae;g__Lentzea;s__Lentzea aerocolonigenes
4.45709e+06	66.058	alkB	d__Bacteria;p__Proteobacteria;c__Alphaproteobacteria;o__Rhodobacterales;f__Rhodobacteraceae;g__Paracoccus;s__Paracoccus sp000787695
5.16238e+06	62.831	alkB	d__Bacteria;p__Proteobacteria;c__Gammaproteobacteria;o__Pseudomonadales;f__Pseudomonadaceae;g__Pseudomonas_E;s__Pseudomonas_E mendocina
3.97252e+06	39.0307	alkB	d__Bacteria;p__Proteobacteria;c__Gammaproteobacteria;o__Pseudomonadales;f__Moraxellaceae;g__Acinetobacter;s__Acinetobacter rudis
5.97797e+06	65.7131	alkB	d__Bacteria;p__Actinobacteriota;c__Actinobacteria;o__Mycobacteriales;f__Mycobacteriaceae;g__Mycobacterium;s__Mycobacterium pseudoshottsii
5428634	68.1156	alkB	d__Bacteria;p__Actinobacteriota;c__Actinobacteria;o__Mycobacteriales;f__Mycobacteriaceae;g__Gordonia;s__Gordonia desulfuricans
7867648	71.9621	alkB	d__Bacteria;p__Actinobacteriota;c__Actinobacteria;o__Streptosporangiales;f__Streptosporangiaceae;g__Spirillospora;s__Spirillospora latina
2686219	69.6922	alkB	d__Bacteria;p__Actinobacteriota;c__Actinobacteria;o__Mycobacteriales;f__Mycobacteriaceae;g__Corynebacterium;s__Corynebacterium xerosis
5.16934e+06	68.9242	alkB	d__Bacteria;p__Actinobacteriota;c__Actinobacteria;o__Propionibacteriales;f__Nocardioidaceae;g__Nocardioides;s__Nocardioides jensenii
6.59288e+06	62.3985	alkB	d__Bacteria;p__Actinobacteriota;c__Actinobacteria;o__Mycobacteriales;f__Mycobacteriaceae;g__Rhodococcus;s__Rhodococcus erythropolis
5.67528e+06	69.1837	alkB	d__Bacteria;p__Actinobacteriota;c__Actinobacteria;o__Mycobacteriales;f__Mycobacteriaceae;g__Millisia;s__Millisia brevis
6.19982e+06	68.5538	alkB	d__Bacteria;p__Actinobacteriota;c__Actinobacteria;o__Mycobacteriales;f__Mycobacteriaceae;g__Mycolicibacterium;s__Mycolicibacterium vaccae
4.26402e+06	68.6226	alkB	d__Bacteria;p__Actinobacteriota;c__Actinobacteria;o__Mycobacteriales;f__Mycobacteriaceae;g__Skermania;s__Skermania piniformis
3.31457e+06	71.281	alkB	d__Bacteria;p__Actinobacteriota;c__Actinobacteria;o__Actinomycetales;f__Dermatophilaceae;g__Janibacter;s__Janibacter anophelis
3.12263e+06	71.4406	alkB	d__Bacteria;p__Actinobacteriota;c__Actinobacteria;o__Actinomycetales;f__Dermatophilaceae;g__Janibacter;s__Janibacter corallicola
3378259	69.824	alkB	d__Bacteria;p__Actinobacteriota;c__Actinobacteria;o__Actinomycetales;f__Dermatophilaceae;g__Janibacter;s__Janibacter limosus
7387494	66.6012	alkB	d__Bacteria;p__Actinobacteriota;c__Actinobacteria;o__Mycobacteriales;f__Mycobacteriaceae;g__Mycolicibacterium;s__Mycolicibacterium brisbanense
6228220	66.8373	alkB	d__Bacteria;p__Actinobacteriota;c__Actinobacteria;o__Mycobacteriales;f__Mycobacteriaceae;g__Mycolicibacterium;s__Mycolicibacterium novocastrense
5.31078e+06	55.9572	alkB	d__Bacteria;p__Proteobacteria;c__Gammaproteobacteria;o__Enterobacterales;f__Enterobacteriaceae;g__Serratia;s__Serratia plymuthica
4.42289e+06	65.7388	alkB	d__Bacteria;p__Proteobacteria;c__Alphaproteobacteria;o__Sphingomonadales;f__Sphingomonadaceae;g__Novosphingobium;s__Novosphingobium lentum
4.27042e+06	66.3929	alkB	d__Bacteria;p__Proteobacteria;c__Alphaproteobacteria;o__Sphingomonadales;f__Sphingomonadaceae;g__Sphingopyxis;s__Sphingopyxis granuli
4.58219e+06	67.5152	alkB	d__Bacteria;p__Actinobacteriota;c__Actinobacteria;o__Mycobacteriales;f__Mycobacteriaceae;g__Gordonia;s__Gordonia hydrophobica
4.05358e+06	70.2642	alkB	d__Bacteria;p__Actinobacteriota;c__Actinobacteria;o__Mycobacteriales;f__Mycobacteriaceae;g__Rhodococcus;s__Rhodococcus corynebacterioides
5.77683e+06	64.4448	alkB	d__Bacteria;p__Actinobacteriota;c__Actinobacteria;o__Mycobacteriales;f__Mycobacteriaceae;g__Rhodococcus;s__Rhodococcus fascians
6.73928e+06	61.6709	alkB	d__Bacteria;p__Actinobacteriota;c__Actinobacteria;o__Mycobacteriales;f__Mycobacteriaceae;g__Rhodococcus;s__Rhodococcus globerulus
9.75149e+06	66.9006	alkB	d__Bacteria;p__Actinobacteriota;c__Actinobacteria;o__Mycobacteriales;f__Mycobacteriaceae;g__Rhodococcus;s__Rhodococcus jostii
5.69135e+06	69.1663	alkB	d__Bacteria;p__Actinobacteriota;c__Actinobacteria;o__Mycobacteriales;f__Mycobacteriaceae;g__Rhodococcus;s__Rhodococcus maanshanensis
4.95563e+06	64.4084	alkB	d__Bacteria;p__Actinobacteriota;c__Actinobacteria;o__Mycobacteriales;f__Mycobacteriaceae;g__Rhodococcus;s__Rhodococcus marinonascens
5.38781e+06	70.6717	alkB	d__Bacteria;p__Actinobacteriota;c__Actinobacteria;o__Mycobacteriales;f__Mycobacteriaceae;g__Rhodococcus;s__Rhodococcus ruber
5.52139e+06	69.8511	alkB	d__Bacteria;p__Actinobacteriota;c__Actinobacteria;o__Mycobacteriales;f__Mycobacteriaceae;g__Rhodococcus;s__Rhodococcus tukisamuensis
6.38991e+06	63.8951	alkB	d__Bacteria;p__Actinobacteriota;c__Actinobacteria;o__Mycobacteriales;f__Mycobacteriaceae;g__Rhodococcus;s__Rhodococcus yunnanensis
6.3092e+06	68.2432	alkB	d__Bacteria;p__Actinobacteriota;c__Actinobacteria;o__Mycobacteriales;f__Mycobacteriaceae;g__Rhodococcus;s__Rhodococcus zopfii
3.76207e+06	63.5128	alkB	d__Bacteria;p__Proteobacteria;c__Alphaproteobacteria;o__Sphingomonadales;f__Sphingomonadaceae;g__Sphingobium;s__Sphingobium abikonense
5.81288e+06	64.1209	alkB	d__Bacteria;p__Proteobacteria;c__Gammaproteobacteria;o__Pseudomonadales;f__Pseudomonadaceae;g__Pseudomonas_M;s__Pseudomonas_M indica
6.10636e+06	65.0086	alkB	d__Bacteria;p__Proteobacteria;c__Gammaproteobacteria;o__Pseudomonadales;f__Pseudomonadaceae;g__Pseudomonas;s__Pseudomonas nitroreducens
4.58948e+06	66.8816	alkB	d__Bacteria;p__Actinobacteriota;c__Actinobacteria;o__Mycobacteriales;f__Mycobacteriaceae;g__Rhodococcus;s__Rhodococcus coprophilus
5.56992e+06	64.7204	alkB	d__Bacteria;p__Actinobacteriota;c__Actinobacteria;o__Mycobacteriales;f__Mycobacteriaceae;g__Williamsia;s__Williamsia muralis
7.67969e+06	68.4871	alkB	d__Bacteria;p__Actinobacteriota;c__Actinobacteria;o__Mycobacteriales;f__Mycobacteriaceae;g__Nocardia;s__Nocardia amikacinitolerans
7.8605e+06	67.9253	alkB	d__Bacteria;p__Actinobacteriota;c__Actinobacteria;o__Mycobacteriales;f__Mycobacteriaceae;g__Nocardia;s__Nocardia africana
7.60536e+06	66.8807	alkB	d__Bacteria;p__Actinobacteriota;c__Actinobacteria;o__Mycobacteriales;f__Mycobacteriaceae;g__Nocardia;s__Nocardia acidivorans
7.35929e+06	67.6643	alkB	d__Bacteria;p__Actinobacteriota;c__Actinobacteria;o__Mycobacteriales;f__Mycobacteriaceae;g__Nocardia;s__Nocardia alba
9.85422e+06	66.7638	alkB	d__Bacteria;p__Actinobacteriota;c__Actinobacteria;o__Mycobacteriales;f__Mycobacteriaceae;g__Nocardia;s__Nocardia altamirensis
8.63773e+06	65.5409	alkB	d__Bacteria;p__Actinobacteriota;c__Actinobacteria;o__Mycobacteriales;f__Mycobacteriaceae;g__Nocardia;s__Nocardia anaemiae
8.31872e+06	67.4123	alkB	d__Bacteria;p__Actinobacteriota;c__Actinobacteria;o__Mycobacteriales;f__Mycobacteriaceae;g__Nocardia;s__Nocardia amamiensis
7.15136e+06	68.4634	alkB	d__Bacteria;p__Actinobacteriota;c__Actinobacteria;o__Mycobacteriales;f__Mycobacteriaceae;g__Nocardia;s__Nocardia arthritidis
7.50636e+06	68.9337	alkB	d__Bacteria;p__Actinobacteriota;c__Actinobacteria;o__Mycobacteriales;f__Mycobacteriaceae;g__Nocardia;s__Nocardia beijingensis
6.69955e+06	67.9398	alkB	d__Bacteria;p__Actinobacteriota;c__Actinobacteria;o__Mycobacteriales;f__Mycobacteriaceae;g__Nocardia;s__Nocardia coubleae
6.3952e+06	68.2273	alkB	d__Bacteria;p__Actinobacteriota;c__Actinobacteria;o__Mycobacteriales;f__Mycobacteriaceae;g__Nocardia;s__Nocardia caishijiensis
7.59995e+06	67.9175	alkB	d__Bacteria;p__Actinobacteriota;c__Actinobacteria;o__Mycobacteriales;f__Mycobacteriaceae;g__Nocardia;s__Nocardia elegans
6.19697e+06	71.9965	alkB	d__Bacteria;p__Actinobacteriota;c__Actinobacteria;o__Mycobacteriales;f__Mycobacteriaceae;g__Nocardia;s__Nocardia harenae
7.12502e+06	67.7085	alkB	d__Bacteria;p__Actinobacteriota;c__Actinobacteria;o__Mycobacteriales;f__Mycobacteriaceae;g__Nocardia;s__Nocardia ignorata
8.16209e+06	67.8281	alkB	d__Bacteria;p__Actinobacteriota;c__Actinobacteria;o__Mycobacteriales;f__Mycobacteriaceae;g__Nocardia;s__Nocardia inohanensis
7.39911e+06	68.0413	alkB	d__Bacteria;p__Actinobacteriota;c__Actinobacteria;o__Mycobacteriales;f__Mycobacteriaceae;g__Nocardia;s__Nocardia kruczakiae
7.7392e+06	68.358	alkB	d__Bacteria;p__Actinobacteriota;c__Actinobacteria;o__Mycobacteriales;f__Mycobacteriaceae;g__Nocardia;s__Nocardia gamkensis
7.89954e+06	67.8555	alkB	d__Bacteria;p__Actinobacteriota;c__Actinobacteria;o__Mycobacteriales;f__Mycobacteriaceae;g__Nocardia;s__Nocardia nova
8.22311e+06	68.4776	alkB	d__Bacteria;p__Actinobacteriota;c__Actinobacteria;o__Mycobacteriales;f__Mycobacteriaceae;g__Nocardia;s__Nocardia lijiangensis
1.05549e+07	66.999	alkB	d__Bacteria;p__Actinobacteriota;c__Actinobacteria;o__Mycobacteriales;f__Mycobacteriaceae;g__Nocardia;s__Nocardia miyunensis
8.26887e+06	67.0236	alkB	d__Bacteria;p__Actinobacteriota;c__Actinobacteria;o__Mycobacteriales;f__Mycobacteriaceae;g__Nocardia;s__Nocardia salmonicida
8.46733e+06	67.3381	alkB	d__Bacteria;p__Actinobacteriota;c__Actinobacteria;o__Mycobacteriales;f__Mycobacteriaceae;g__Nocardia;s__Nocardia pseudobrasiliensis
6.35137e+06	69.1241	alkB	d__Bacteria;p__Actinobacteriota;c__Actinobacteria;o__Mycobacteriales;f__Mycobacteriaceae;g__Nocardia;s__Nocardia shimofusensis
8.67589e+06	67.5968	alkB	d__Bacteria;p__Actinobacteriota;c__Actinobacteria;o__Mycobacteriales;f__Mycobacteriaceae;g__Nocardia;s__Nocardia jejuensis
9.11604e+06	68.6514	alkB	d__Bacteria;p__Actinobacteriota;c__Actinobacteria;o__Mycobacteriales;f__Mycobacteriaceae;g__Nocardia;s__Nocardia mexicana
7.72985e+06	69.7749	alkB	d__Bacteria;p__Actinobacteriota;c__Actinobacteria;o__Mycobacteriales;f__Mycobacteriaceae;g__Nocardia;s__Nocardia puris
6.88522e+06	68.1603	alkB	d__Bacteria;p__Actinobacteriota;c__Actinobacteria;o__Mycobacteriales;f__Mycobacteriaceae;g__Nocardia;s__Nocardia sienata
9.96341e+06	65.6531	alkB	d__Bacteria;p__Actinobacteriota;c__Actinobacteria;o__Mycobacteriales;f__Mycobacteriaceae;g__Nocardia;s__Nocardia pseudovaccinii
7.44642e+06	66.886	alkB	d__Bacteria;p__Actinobacteriota;c__Actinobacteria;o__Mycobacteriales;f__Mycobacteriaceae;g__Nocardia;s__Nocardia speluncae
6.75621e+06	66.9967	alkB	d__Bacteria;p__Actinobacteriota;c__Actinobacteria;o__Mycobacteriales;f__Mycobacteriaceae;g__Nocardia;s__Nocardia vermiculata
9.27226e+06	66.7352	alkB	d__Bacteria;p__Actinobacteriota;c__Actinobacteria;o__Mycobacteriales;f__Mycobacteriaceae;g__Nocardia;s__Nocardia vaccinii
9.13062e+06	68.0654	alkB	d__Bacteria;p__Actinobacteriota;c__Actinobacteria;o__Mycobacteriales;f__Mycobacteriaceae;g__Nocardia;s__Nocardia yamanashiensis
8.79569e+06	65.9986	alkB	d__Bacteria;p__Actinobacteriota;c__Actinobacteria;o__Mycobacteriales;f__Mycobacteriaceae;g__Nocardia;s__Nocardia uniformis
7.72894e+06	68.4301	alkB	d__Bacteria;p__Actinobacteriota;c__Actinobacteria;o__Mycobacteriales;f__Mycobacteriaceae;g__Nocardia;s__Nocardia xishanensis
7.49111e+06	67.0923	alkB	d__Bacteria;p__Actinobacteriota;c__Actinobacteria;o__Mycobacteriales;f__Mycobacteriaceae;g__Nocardia;s__Nocardia flavorosea
8.33398e+06	67.7393	alkB	d__Bacteria;p__Actinobacteriota;c__Actinobacteria;o__Mycobacteriales;f__Mycobacteriaceae;g__Nocardia;s__Nocardia crassostreae
9.40111e+06	68.1361	alkB	d__Bacteria;p__Actinobacteriota;c__Actinobacteria;o__Mycobacteriales;f__Mycobacteriaceae;g__Nocardia;s__Nocardia vulneris
6.56476e+06	68.1633	alkB	d__Bacteria;p__Actinobacteriota;c__Actinobacteria;o__Mycobacteriales;f__Mycobacteriaceae;g__Nocardia;s__Nocardia grenadensis
7.31927e+06	68.7565	alkB	d__Bacteria;p__Actinobacteriota;c__Actinobacteria;o__Mycobacteriales;f__Mycobacteriaceae;g__Nocardia;s__Nocardia niwae
7.63998e+06	68.0363	alkB	d__Bacteria;p__Actinobacteriota;c__Actinobacteria;o__Mycobacteriales;f__Mycobacteriaceae;g__Nocardia;s__Nocardia mikamii
8.09419e+06	68.09	alkB	d__Bacteria;p__Actinobacteriota;c__Actinobacteria;o__Mycobacteriales;f__Mycobacteriaceae;g__Nocardia;s__Nocardia fusca
4.91095e+06	62.2019	alkB	d__Bacteria;p__Actinobacteriota;c__Actinobacteria;o__Mycobacteriales;f__Mycobacteriaceae;g__Hoyosella;s__Hoyosella altamirensis
4.6169e+06	62.8313	alkB	d__Bacteria;p__Proteobacteria;c__Alphaproteobacteria;o__Rhodobacterales;f__Rhodobacteraceae;g__Roseovarius;s__Roseovarius sp002072155
5.01015e+06	71.0104	alkB	d__Bacteria;p__Actinobacteriota;c__Actinobacteria;o__Propionibacteriales;f__Nocardioidaceae;g__Nocardioides;s__Nocardioides sp002117935
6.57105e+06	67.6389	alkB	d__Bacteria;p__Actinobacteriota;c__Actinobacteria;o__Mycobacteriales;f__Mycobacteriaceae;g__Mycolicibacterium;s__Mycolicibacterium sp002723835
4.11252e+06	41.2606	alkB	d__Bacteria;p__Spirochaetota;c__Leptospirae;o__Leptospirales;f__Leptospiraceae;g__Leptospira_B;s__Leptospira_B sp003112675
4294786	40.6787	alkB	d__Bacteria;p__Spirochaetota;c__Leptospirae;o__Leptospirales;f__Leptospiraceae;g__Leptospira_A;s__Leptospira_A sp003114835
3.99858e+06	39.919	alkB	d__Bacteria;p__Spirochaetota;c__Leptospirae;o__Leptospirales;f__Leptospiraceae;g__Leptospira_A;s__Leptospira_A sp003114855
5.76706e+06	65.1411	alkB	d__Bacteria;p__Actinobacteriota;c__Actinobacteria;o__Mycobacteriales;f__Mycobacteriaceae;g__Mycobacterium;s__Mycobacterium montefiorense
7626970	52.6974	alkB	d__Bacteria;p__Bacteroidota;c__Bacteroidia;o__Cytophagales;f__Spirosomaceae;g__Fibrisoma;s__Fibrisoma limi
5.70825e+06	64.1228	alkB	d__Bacteria;p__Actinobacteriota;c__Actinobacteria;o__Mycobacteriales;f__Mycobacteriaceae;g__Rhodococcus;s__Rhodococcus sp000333955
6.49391e+06	68.2372	alkB	d__Bacteria;p__Actinobacteriota;c__Actinobacteria;o__Mycobacteriales;f__Mycobacteriaceae;g__Mycolicibacterium;s__Mycolicibacterium cosmeticum
7966608	66.9483	alkB	d__Bacteria;p__Actinobacteriota;c__Actinobacteria;o__Mycobacteriales;f__Mycobacteriaceae;g__Mycolicibacterium;s__Mycolicibacterium mageritense
3.1616e+06	34.9532	alkB	d__Bacteria;p__Bacteroidota;c__Bacteroidia;o__Flavobacteriales;f__Flavobacteriaceae;g__Nonlabens;s__Nonlabens sp000153385
2.67901e+06	49.3894	alkB	d__Bacteria;p__Proteobacteria;c__Gammaproteobacteria;o__Pseudomonadales;f__Porticoccaceae;g__HTCC2207;s__HTCC2207 sp000153445
4.24653e+06	68.4368	alkB	d__Bacteria;p__Actinobacteriota;c__Actinobacteria;o__Actinomycetales;f__Dermatophilaceae;g__Knoellia;s__Knoellia sp000152705
3.09314e+06	59.9616	alkB	d__Bacteria;p__Proteobacteria;c__Alphaproteobacteria;o__Rhodobacterales;f__Rhodobacteraceae;g__Yoonia;s__Yoonia vestfoldensis_A
3.17713e+06	63.5912	alkB	d__Bacteria;p__Proteobacteria;c__Alphaproteobacteria;o__Caulobacterales;f__Maricaulaceae;g__Oceanicaulis;s__Oceanicaulis sp000152745
4.12911e+06	70.4136	alkB	d__Bacteria;p__Proteobacteria;c__Alphaproteobacteria;o__Rhodobacterales;f__Rhodobacteraceae;g__Oceanicola;s__Oceanicola granulosus
3.59138e+06	43.96	alkB	d__Bacteria;p__Proteobacteria;c__Gammaproteobacteria;o__Pseudomonadales;f__Saccharospirillaceae;g__Bermanella;s__Bermanella marisrubri
4.45822e+06	66.098	alkB	d__Bacteria;p__Proteobacteria;c__Alphaproteobacteria;o__Rhodobacterales;f__Rhodobacteraceae;g__Pseudooceanicola;s__Pseudooceanicola batsensis
3.68546e+06	63.9082	alkB	d__Bacteria;p__Proteobacteria;c__Alphaproteobacteria;o__Rhodobacterales;f__Rhodobacteraceae;g__Roseovarius;s__Roseovarius nubinhibens
4.57777e+06	64.1268	alkB	d__Bacteria;p__Proteobacteria;c__Alphaproteobacteria;o__Rhodobacterales;f__Rhodobacteraceae;g__Maritimibacter;s__Maritimibacter alkaliphilus
4674070	57.4511	alkB	d__Bacteria;p__Proteobacteria;c__Alphaproteobacteria;o__Rhodobacterales;f__Rhodobacteraceae;g__Pseudophaeobacter;s__Pseudophaeobacter sp000152965
4.7899e+06	60.8128	alkB	d__Bacteria;p__Proteobacteria;c__Alphaproteobacteria;o__Rhodobacterales;f__Rhodobacteraceae;g__Roseovarius;s__Roseovarius sp000152845
3.08787e+06	71.1148	alkB	d__Bacteria;p__Actinobacteriota;c__Actinobacteria;o__Propionibacteriales;f__Nocardioidaceae;g__Aeromicrobium;s__Aeromicrobium marinum
3909670	39.6377	alkB	d__Bacteria;p__Proteobacteria;c__Gammaproteobacteria;o__Legionellales;f__Legionellaceae;g__Legionella;s__Legionella dumoffii
5965593	68.9445	alkB	d__Bacteria;p__Actinobacteriota;c__Actinobacteria;o__Mycobacteriales;f__Pseudonocardiaceae;g__Saccharomonospora_A;s__Saccharomonospora_A marina
7.76081e+06	72.5927	alkB	d__Bacteria;p__Actinobacteriota;c__Actinobacteria;o__Frankiales;f__Frankiaceae;g__Frankia;s__Frankia sp000262465
6.31012e+06	59.6543	alkB	d__Bacteria;p__Proteobacteria;c__Gammaproteobacteria;o__Pseudomonadales;f__Pseudomonadaceae;g__Pseudomonas_E;s__Pseudomonas_E synxantha_A
4.50359e+06	59.8052	alkB	d__Bacteria;p__Proteobacteria;c__Alphaproteobacteria;o__Rhizobiales;f__Rhizobiaceae;g__Hoeflea;s__Hoeflea phototrophica
6785123	67.507	alkB	d__Bacteria;p__Proteobacteria;c__Gammaproteobacteria;o__Burkholderiales;f__Burkholderiaceae;g__Burkholderia;s__Burkholderia humptydooensis
7.28252e+06	67.2198	alkB	d__Bacteria;p__Proteobacteria;c__Gammaproteobacteria;o__Burkholderiales;f__Burkholderiaceae;g__Burkholderia;s__Burkholderia anthina
7.44979e+06	34.5356	alkB	d__Bacteria;p__Bacteroidota;c__Bacteroidia;o__Cytophagales;f__Flammeovirgaceae;g__Flammeovirga;s__Flammeovirga sp001682195
3.33312e+06	53.6389	alkB	d__Bacteria;p__Proteobacteria;c__Alphaproteobacteria;o__Rhodobacterales;f__Rhodobacteraceae;g__Planktomarina;s__Planktomarina temperata
3.62988e+06	65.7424	alkB	d__Bacteria;p__Proteobacteria;c__Alphaproteobacteria;o__Rhodobacterales;f__Rhodobacteraceae;g__Roseibacterium;s__Roseibacterium elongatum
4.1995e+06	62.5985	alkB	d__Bacteria;p__Proteobacteria;c__Gammaproteobacteria;o__Pseudomonadales;f__Alcanivoracaceae;g__Alcanivorax_A;s__Alcanivorax_A pacificus
4.99185e+06	65.74	alkB	d__Bacteria;p__Proteobacteria;c__Alphaproteobacteria;o__Rhodobacterales;f__Rhodobacteraceae;g__Celeribacter;s__Celeribacter indicus
3.59265e+06	64.7506	alkB	d__Bacteria;p__Actinobacteriota;c__Actinobacteria;o__Mycobacteriales;f__Mycobacteriaceae;g__Corynebacterium;s__Corynebacterium glyciniphilum
8.40146e+06	67.7702	alkB	d__Bacteria;p__Actinobacteriota;c__Actinobacteria;o__Mycobacteriales;f__Mycobacteriaceae;g__Nocardia;s__Nocardia nova_A
5.61662e+06	68.4132	alkB	d__Bacteria;p__Proteobacteria;c__Alphaproteobacteria;o__Rhizobiales;f__Beijerinckiaceae;g__Methylobacterium;s__Methylobacterium sp001542815
4.20374e+06	57.6015	alkB	d__Bacteria;p__Proteobacteria;c__Gammaproteobacteria;o__Pseudomonadales;f__Oleiphilaceae;g__Marinobacter;s__Marinobacter similis
4.83508e+06	57.0794	alkB	d__Bacteria;p__Proteobacteria;c__Gammaproteobacteria;o__Pseudomonadales;f__Oleiphilaceae;g__Marinobacter;s__Marinobacter salarius
2.73824e+06	63.1562	alkB	d__Bacteria;p__Actinobacteriota;c__Actinobacteria;o__Mycobacteriales;f__Mycobacteriaceae;g__Corynebacterium;s__Corynebacterium falsenii
8.08509e+06	68.5529	alkB	d__Bacteria;p__Proteobacteria;c__Gammaproteobacteria;o__Burkholderiales;f__Burkholderiaceae;g__Burkholderia;s__Burkholderia plantarii
5.08936e+06	63.9202	alkB	d__Bacteria;p__Actinobacteriota;c__Actinobacteria;o__Mycobacteriales;f__Mycobacteriaceae;g__Mycobacteroides;s__Mycobacteroides chelonae
6.14807e+06	60.1338	alkB	d__Bacteria;p__Proteobacteria;c__Gammaproteobacteria;o__Pseudomonadales;f__Pseudomonadaceae;g__Pseudomonas_E;s__Pseudomonas_E fluorescens_X
9053857	68.8852	alkB	d__Bacteria;p__Actinobacteriota;c__Actinobacteria;o__Mycobacteriales;f__Pseudonocardiaceae;g__Amycolatopsis;s__Amycolatopsis japonica
5.22097e+06	63.7516	alkB	d__Bacteria;p__Proteobacteria;c__Alphaproteobacteria;o__Sphingomonadales;f__Sphingomonadaceae;g__Sphingopyxis;s__Sphingopyxis fribergensis
8899459	67.6257	alkB	d__Bacteria;p__Proteobacteria;c__Gammaproteobacteria;o__Burkholderiales;f__Burkholderiaceae;g__Burkholderia;s__Burkholderia gladioli
5.76939e+06	64.8585	alkB	d__Bacteria;p__Proteobacteria;c__Alphaproteobacteria;o__Sphingomonadales;f__Sphingomonadaceae;g__Sphingopyxis;s__Sphingopyxis macrogoltabida
6.82414e+06	68.1842	alkB	d__Bacteria;p__Proteobacteria;c__Gammaproteobacteria;o__Burkholderiales;f__Burkholderiaceae;g__Burkholderia;s__Burkholderia glumae
7189071	67.3076	alkB	d__Bacteria;p__Proteobacteria;c__Gammaproteobacteria;o__Burkholderiales;f__Burkholderiaceae;g__Burkholderia;s__Burkholderia ubonensis
7135022	67.0666	alkB	d__Bacteria;p__Proteobacteria;c__Gammaproteobacteria;o__Burkholderiales;f__Burkholderiaceae;g__Burkholderia;s__Burkholderia oklahomensis
6.95833e+06	66.8283	alkB	d__Bacteria;p__Proteobacteria;c__Gammaproteobacteria;o__Burkholderiales;f__Burkholderiaceae;g__Burkholderia;s__Burkholderia vietnamiensis
6.43483e+06	67.0081	alkB	d__Bacteria;p__Proteobacteria;c__Gammaproteobacteria;o__Burkholderiales;f__Burkholderiaceae;g__Burkholderia;s__Burkholderia dolosa
6322746	67.2419	alkB	d__Bacteria;p__Proteobacteria;c__Gammaproteobacteria;o__Burkholderiales;f__Burkholderiaceae;g__Burkholderia;s__Burkholderia multivorans
5.64949e+06	56.1064	alkB	d__Bacteria;p__Proteobacteria;c__Gammaproteobacteria;o__Burkholderiales;f__Burkholderiaceae;g__Collimonas;s__Collimonas arenae_A
9.09536e+06	61.7501	alkB	d__Bacteria;p__Proteobacteria;c__Gammaproteobacteria;o__Burkholderiales;f__Burkholderiaceae;g__Paraburkholderia;s__Paraburkholderia fungorum
4.67254e+06	64.8012	alkB	d__Bacteria;p__Actinobacteriota;c__Actinobacteria;o__Mycobacteriales;f__Mycobacteriaceae;g__Mycobacteroides;s__Mycobacteroides saopaulense
9.16845e+06	71.9936	alkB	d__Bacteria;p__Actinobacteriota;c__Actinobacteria;o__Streptomycetales;f__Streptomycetaceae;g__Streptomyces;s__Streptomyces vietnamensis
8.3939e+06	72.6443	alkB	d__Bacteria;p__Actinobacteriota;c__Actinobacteria;o__Streptomycetales;f__Streptomycetaceae;g__Streptomyces;s__Streptomyces albus_F
4.1536e+06	60.0923	alkB	d__Bacteria;p__Proteobacteria;c__Alphaproteobacteria;o__Rhodobacterales;f__Rhodobacteraceae;g__Phaeobacter;s__Phaeobacter piscinae
5.3684e+06	64.9277	alkB	d__Bacteria;p__Actinobacteriota;c__Actinobacteria;o__Mycobacteriales;f__Mycobacteriaceae;g__Rhodococcus;s__Rhodococcus sp000954115
5.07535e+06	65.4861	alkB	d__Bacteria;p__Proteobacteria;c__Gammaproteobacteria;o__Burkholderiales;f__Burkholderiaceae;g__Ralstonia;s__Ralstonia mannitolilytica
4.17288e+06	64.0999	alkB	d__Bacteria;p__Proteobacteria;c__Alphaproteobacteria;o__Rhodobacterales;f__Rhodobacteraceae;g__Confluentimicrobium;s__Confluentimicrobium sp001305615
2495242	43.7761	alkB	d__Bacteria;p__Proteobacteria;c__Gammaproteobacteria;o__Enterobacterales;f__Kangiellaceae;g__Kangiella;s__Kangiella geojedonensis
3.307e+06	44.9687	alkB	d__Bacteria;p__Bacteroidota;c__Bacteroidia;o__Flavobacteriales;f__Flavobacteriaceae;g__Muricauda_A;s__Muricauda_A lutaonensis
5420910	68.2387	alkB	d__Bacteria;p__Actinobacteriota;c__Actinobacteria;o__Actinomycetales;f__Dermatophilaceae;g__Luteipulveratus;s__Luteipulveratus mongoliensis
5.9627e+06	70.6194	alkB	d__Bacteria;p__Actinobacteriota;c__Actinobacteria;o__Mycobacteriales;f__Mycobacteriaceae;g__Rhodococcus;s__Rhodococcus aetherivorans
6.48653e+06	67.514	alkB	d__Bacteria;p__Proteobacteria;c__Gammaproteobacteria;o__Burkholderiales;f__Burkholderiaceae;g__Schlegelella;s__Schlegelella brachysporum
5940863	41.5101	alkB	d__Bacteria;p__Bacteroidota;c__Bacteroidia;o__Chitinophagales;f__Chitinophagaceae;g__Flavisolibacter_B;s__Flavisolibacter_B tropicus
3.97142e+06	57.6152	alkB	d__Bacteria;p__Proteobacteria;c__Gammaproteobacteria;o__Chromatiales;f__Sedimenticolaceae;g__Sedimenticola;s__Sedimenticola thiotaurini
3481669	50.6623	alkB	d__Bacteria;p__Proteobacteria;c__Gammaproteobacteria;o__Pseudomonadales;f__Spongiibacteraceae;g__IMCC21906;s__IMCC21906 sp001010805
5.12391e+06	58.8361	alkB	d__Bacteria;p__Proteobacteria;c__Alphaproteobacteria;o__Rhizobiales;f__Rhizobiaceae;g__Hoeflea;s__Hoeflea sp001011155
3.999e+06	53.8449	alkB	d__Bacteria;p__Proteobacteria;c__Gammaproteobacteria;o__Pseudomonadales;f__Oleiphilaceae;g__Marinobacter;s__Marinobacter psychrophilus
3.64821e+06	72.1378	alkB	d__Bacteria;p__Actinobacteriota;c__Actinobacteria;o__Propionibacteriales;f__Nocardioidaceae;g__Aeromicrobium;s__Aeromicrobium erythreum
7961346	66.4588	alkB	d__Bacteria;p__Proteobacteria;c__Gammaproteobacteria;o__Burkholderiales;f__Burkholderiaceae;g__Burkholderia;s__Burkholderia pyrrocinia
6.47482e+06	59.8972	alkB	d__Bacteria;p__Proteobacteria;c__Gammaproteobacteria;o__Pseudomonadales;f__Pseudomonadaceae;g__Pseudomonas_E;s__Pseudomonas_E trivialis_B
5.5956e+06	64.2733	alkB	d__Bacteria;p__Actinobacteriota;c__Actinobacteria;o__Mycobacteriales;f__Mycobacteriaceae;g__Mycobacteroides;s__Mycobacteroides immunogenum
6.18917e+06	66.3514	alkB	d__Bacteria;p__Actinobacteriota;c__Actinobacteria;o__Mycobacteriales;f__Mycobacteriaceae;g__Mycolicibacterium;s__Mycolicibacterium sp001021385
3.374e+06	59.9286	alkB	d__Bacteria;p__Proteobacteria;c__Gammaproteobacteria;o__Burkholderiales;f__Burkholderiaceae;g__Limnohabitans;s__Limnohabitans sp001412535
5.75858e+06	63.4464	alkB	d__Bacteria;p__Proteobacteria;c__Gammaproteobacteria;o__Burkholderiales;f__Burkholderiaceae;g__Pandoraea;s__Pandoraea faecigallinarum
4428727	67.9969	alkB	d__Bacteria;p__Actinobacteriota;c__Actinobacteria;o__Mycobacteriales;f__Mycobacteriaceae;g__Gordonia;s__Gordonia phthalatica
6.39628e+06	73.4853	alkB	d__Bacteria;p__Actinobacteriota;c__Actinobacteria;o__Mycobacteriales;f__Pseudonocardiaceae;g__Pseudonocardia;s__Pseudonocardia sp001294645
4.27294e+06	63.948	alkB	d__Bacteria;p__Actinobacteriota;c__Actinobacteria;o__Mycobacteriales;f__Mycobacteriaceae;g__Mycobacterium;s__Mycobacterium haemophilum
3.12042e+06	56.2405	alkB	d__Bacteria;p__Proteobacteria;c__Alphaproteobacteria;o__Rhodobacterales;f__Rhodobacteraceae;g__Celeribacter_A;s__Celeribacter_A marinus
7.1216e+06	67.5719	alkB	d__Bacteria;p__Actinobacteriota;c__Actinobacteria;o__Mycobacteriales;f__Mycobacteriaceae;g__Mycolicibacterium;s__Mycolicibacterium goodii_B
3.68848e+06	65.2557	alkB	d__Bacteria;p__Proteobacteria;c__Gammaproteobacteria;o__Xanthomonadales;f__Wenzhouxiangellaceae;g__Wenzhouxiangella;s__Wenzhouxiangella marina
3.28466e+06	54.683	alkB	d__Bacteria;p__Proteobacteria;c__Alphaproteobacteria;o__Rhodobacterales;f__Rhodobacteraceae;g__Octadecabacter;s__Octadecabacter temperatus
7.28829e+06	73.2811	alkB	d__Bacteria;p__Actinobacteriota;c__Actinobacteria;o__Mycobacteriales;f__Pseudonocardiaceae;g__Pseudonocardia;s__Pseudonocardia sp001420995
2496140	43.3996	alkB	d__Bacteria;p__Proteobacteria;c__Gammaproteobacteria;o__Enterobacterales;f__Kangiellaceae;g__Kangiella;s__Kangiella sediminilitoris
5.99796e+06	63.6365	alkB	d__Bacteria;p__Proteobacteria;c__Gammaproteobacteria;o__Burkholderiales;f__Burkholderiaceae;g__Ralstonia;s__Ralstonia insidiosa
5.07077e+06	66.5331	alkB	d__Bacteria;p__Proteobacteria;c__Alphaproteobacteria;o__Rhodobacterales;f__Rhodobacteraceae;g__Defluviimonas_B;s__Defluviimonas_B alba
3882610	41.4084	alkB	d__Bacteria;p__Bacteroidota;c__Bacteroidia;o__Cytophagales;f__Cyclobacteriaceae;g__Algoriphagus;s__Algoriphagus sp001593605
8.31326e+06	41.9216	alkB	d__Bacteria;p__Bacteroidota;c__Bacteroidia;o__Cytophagales;f__Cyclobacteriaceae;g__Persicobacter;s__Persicobacter sp001308105
8605945	66.6099	alkB	d__Bacteria;p__Proteobacteria;c__Gammaproteobacteria;o__Burkholderiales;f__Burkholderiaceae;g__Burkholderia;s__Burkholderia cepacia
6857833	66.4699	alkB	d__Bacteria;p__Proteobacteria;c__Gammaproteobacteria;o__Burkholderiales;f__Burkholderiaceae;g__Burkholderia;s__Burkholderia diffusa
6902370	66.7347	alkB	d__Bacteria;p__Proteobacteria;c__Gammaproteobacteria;o__Burkholderiales;f__Burkholderiaceae;g__Burkholderia;s__Burkholderia territorii
7.08916e+06	67.2748	alkB	d__Bacteria;p__Proteobacteria;c__Gammaproteobacteria;o__Burkholderiales;f__Burkholderiaceae;g__Burkholderia;s__Burkholderia sp001522585
7648944	67.2978	alkB	d__Bacteria;p__Proteobacteria;c__Gammaproteobacteria;o__Burkholderiales;f__Burkholderiaceae;g__Burkholderia;s__Burkholderia seminalis
7424240	67.0898	alkB	d__Bacteria;p__Proteobacteria;c__Gammaproteobacteria;o__Burkholderiales;f__Burkholderiaceae;g__Burkholderia;s__Burkholderia metallica
7081173	67.3221	alkB	d__Bacteria;p__Proteobacteria;c__Gammaproteobacteria;o__Burkholderiales;f__Burkholderiaceae;g__Burkholderia;s__Burkholderia sp001524625
7249502	66.4903	alkB	d__Bacteria;p__Proteobacteria;c__Gammaproteobacteria;o__Burkholderiales;f__Burkholderiaceae;g__Burkholderia;s__Burkholderia sp001524645
6614478	66.3745	alkB	d__Bacteria;p__Proteobacteria;c__Gammaproteobacteria;o__Burkholderiales;f__Burkholderiaceae;g__Burkholderia;s__Burkholderia latens
8.02289e+06	66.3859	alkB	d__Bacteria;p__Proteobacteria;c__Gammaproteobacteria;o__Burkholderiales;f__Burkholderiaceae;g__Burkholderia;s__Burkholderia cepacia_F
7583807	67.6519	alkB	d__Bacteria;p__Proteobacteria;c__Gammaproteobacteria;o__Burkholderiales;f__Burkholderiaceae;g__Burkholderia;s__Burkholderia stagnalis
5.92029e+06	47.7044	alkB	d__Bacteria;p__Proteobacteria;c__Gammaproteobacteria;o__Enterobacterales;f__Alteromonadaceae;g__Pseudoalteromonas;s__Pseudoalteromonas rubra_B
4.39157e+06	50.6232	alkB	d__Bacteria;p__Proteobacteria;c__Gammaproteobacteria;o__Enterobacterales;f__Alteromonadaceae;g__Lacimicrobium;s__Lacimicrobium alkaliphilum_B
5169161	63.1862	alkB	d__Bacteria;p__Proteobacteria;c__Gammaproteobacteria;o__Burkholderiales;f__Burkholderiaceae;g__Paucibacter;s__Paucibacter sp001477625
8481212	66.8152	alkB	d__Bacteria;p__Proteobacteria;c__Gammaproteobacteria;o__Burkholderiales;f__Burkholderiaceae;g__Burkholderia;s__Burkholderia cepacia_A
10191567	71.5313	alkB	d__Bacteria;p__Actinobacteriota;c__Actinobacteria;o__Streptomycetales;f__Streptomycetaceae;g__Streptomyces;s__Streptomyces sp001484565
3.89785e+06	58.8511	alkB	d__Bacteria;p__Proteobacteria;c__Gammaproteobacteria;o__Pseudomonadales;f__Cellvibrionaceae;g__Microbulbifer;s__Microbulbifer aggregans
5797678	52.6977	alkB	d__Bacteria;p__Bacteroidota;c__Bacteroidia;o__Cytophagales;f__Spirosomaceae;g__Spirosoma;s__Spirosoma montaniterrae
4.42703e+06	53.163	alkB	d__Bacteria;p__Proteobacteria;c__Alphaproteobacteria;o__Rhodobacterales;f__Rhodobacteraceae;g__Halocynthiibacter_B;s__Halocynthiibacter_B arcticus
5349645	69.4396	alkB	d__Bacteria;p__Actinobacteriota;c__Actinobacteria;o__Mycobacteriales;f__Mycobacteriaceae;g__Mycolicibacterium;s__Mycolicibacterium phlei
4204359	50.7165	alkB	d__Bacteria;p__Proteobacteria;c__Gammaproteobacteria;o__Pseudomonadales;f__Spongiibacteraceae;g__Zhongshania;s__Zhongshania aliphaticivorans
6.9038e+06	60.3139	alkB	d__Bacteria;p__Proteobacteria;c__Gammaproteobacteria;o__Pseudomonadales;f__Pseudomonadaceae;g__Pseudomonas_E;s__Pseudomonas_E azotoformans_A
8.58347e+06	60.8581	alkB	d__Bacteria;p__Proteobacteria;c__Gammaproteobacteria;o__Burkholderiales;f__Burkholderiaceae;g__Paraburkholderia;s__Paraburkholderia sp001634365
5.55539e+06	64.9756	alkB	d__Bacteria;p__Proteobacteria;c__Alphaproteobacteria;o__Rhodobacterales;f__Rhodobacteraceae;g__Salipiger;s__Salipiger sp001687105
3.304e+06	67.7929	alkB	d__Bacteria;p__Proteobacteria;c__Gammaproteobacteria;o__Immundisolibacterales;f__Immundisolibacteraceae;g__Immundisolibacter;s__Immundisolibacter cernigliae
4435564	57.1693	alkB	d__Bacteria;p__Proteobacteria;c__Gammaproteobacteria;o__Pseudomonadales;f__Oleiphilaceae;g__Marinobacter;s__Marinobacter sp001447155
5.46966e+06	66.622	alkB	d__Bacteria;p__Proteobacteria;c__Alphaproteobacteria;o__Rhodobacterales;f__Rhodobacteraceae;g__Salipiger;s__Salipiger profundus
4227172	67.9802	alkB	d__Bacteria;p__Proteobacteria;c__Gammaproteobacteria;o__Xanthomonadales;f__Rhodanobacteraceae;g__Dyella_A;s__Dyella_A thiooxydans
4.41289e+06	72.2559	alkB	d__Bacteria;p__Actinobacteriota;c__Actinobacteria;o__Propionibacteriales;f__Nocardioidaceae;g__Nocardioides;s__Nocardioides dokdonensis
5.28019e+06	65.6706	alkB	d__Bacteria;p__Proteobacteria;c__Alphaproteobacteria;o__Rhodobacterales;f__Rhodobacteraceae;g__Salipiger;s__Salipiger abyssi
3691287	39.8596	alkB	d__Bacteria;p__Proteobacteria;c__Gammaproteobacteria;o__Pseudomonadales;f__Moraxellaceae;g__Acinetobacter;s__Acinetobacter sp001612555
4.07927e+06	61.5163	alkB	d__Bacteria;p__Proteobacteria;c__Alphaproteobacteria;o__Rhodobacterales;f__Rhodobacteraceae;g__Pseudophaeobacter;s__Pseudophaeobacter gallaeciensis
3.30651e+06	38.1717	alkB	d__Bacteria;p__Bacteroidota;c__Bacteroidia;o__Flavobacteriales;f__Flavobacteriaceae;g__Dokdonia;s__Dokdonia donghaensis
4.64672e+06	42.422	alkB	d__Bacteria;p__Spirochaetota;c__Leptospirae;o__Leptospirales;f__Leptospiraceae;g__Leptospira;s__Leptospira alstonii_A
3.93506e+06	70.8988	alkB	d__Bacteria;p__Actinobacteriota;c__Actinobacteria;o__Mycobacteriales;f__Mycobacteriaceae;g__Dietzia;s__Dietzia lutea
3.92801e+06	69.6606	alkB	d__Bacteria;p__Actinobacteriota;c__Actinobacteria;o__Mycobacteriales;f__Mycobacteriaceae;g__Dietzia;s__Dietzia psychralcaliphila
3.08718e+06	40.0677	alkB	d__Bacteria;p__Proteobacteria;c__Gammaproteobacteria;o__Pseudomonadales;f__Moraxellaceae;g__Acinetobacter;s__Acinetobacter sp001647675
6.05701e+06	67.4038	alkB	d__Bacteria;p__Actinobacteriota;c__Actinobacteria;o__Mycobacteriales;f__Mycobacteriaceae;g__Mycolicibacterium;s__Mycolicibacterium sp001644575
6.61167e+06	59.6945	alkB	d__Bacteria;p__Proteobacteria;c__Gammaproteobacteria;o__Pseudomonadales;f__Pseudomonadaceae;g__Pseudomonas_E;s__Pseudomonas_E antarctica_A
5.47578e+06	55.6539	alkB	d__Bacteria;p__Proteobacteria;c__Gammaproteobacteria;o__Enterobacterales;f__Enterobacteriaceae;g__Serratia;s__Serratia plymuthica_A
6.6458e+06	60.7657	alkB	d__Bacteria;p__Proteobacteria;c__Gammaproteobacteria;o__Pseudomonadales;f__Pseudomonadaceae;g__Pseudomonas_E;s__Pseudomonas_E fluorescens_AN
4.40459e+06	58.9454	alkB	d__Bacteria;p__Proteobacteria;c__Gammaproteobacteria;o__Burkholderiales;f__Burkholderiaceae;g__Rhodoferax;s__Rhodoferax sp002163715
3.69472e+06	65.5832	alkB	d__Bacteria;p__Actinobacteriota;c__Actinobacteria;o__Mycobacteriales;f__Mycobacteriaceae;g__Dietzia;s__Dietzia timorensis
6.29763e+06	63.2171	alkB	d__Bacteria;p__Proteobacteria;c__Gammaproteobacteria;o__Pseudomonadales;f__Pseudomonadaceae;g__Pseudomonas_F;s__Pseudomonas_F sp001708505
5.35314e+06	62.5382	alkB	d__Bacteria;p__Proteobacteria;c__Gammaproteobacteria;o__Pseudomonadales;f__Pseudomonadaceae;g__Pseudomonas_E;s__Pseudomonas_E alcaliphila_B
4.46191e+06	57.8298	alkB	d__Bacteria;p__Proteobacteria;c__Gammaproteobacteria;o__Woeseiales;f__Woeseiaceae;g__Woeseia;s__Woeseia oceani
4.24201e+06	58.5845	alkB	d__Bacteria;p__Proteobacteria;c__Alphaproteobacteria;o__Rhodobacterales;f__Rhodobacteraceae;g__Phaeobacter;s__Phaeobacter porticola
3272100	39.3626	alkB	d__Bacteria;p__Proteobacteria;c__Gammaproteobacteria;o__Legionellales;f__Legionellaceae;g__Tatlockia;s__Tatlockia clemsonensis
8.53905e+06	66.4224	alkB	d__Bacteria;p__Proteobacteria;c__Gammaproteobacteria;o__Burkholderiales;f__Burkholderiaceae;g__Burkholderia;s__Burkholderia stabilis
5.71178e+06	67.8105	alkB	d__Bacteria;p__Actinobacteriota;c__Actinobacteria;o__Mycobacteriales;f__Mycobacteriaceae;g__Gordonia;s__Gordonia terrae
6.6084e+06	67.8425	alkB	d__Bacteria;p__Actinobacteriota;c__Actinobacteria;o__Mycobacteriales;f__Mycobacteriaceae;g__Mycolicibacterium;s__Mycolicibacterium sp001695755
1.00958e+07	70.0056	alkB	d__Bacteria;p__Actinobacteriota;c__Actinobacteria;o__Mycobacteriales;f__Pseudonocardiaceae;g__Lentzea;s__Lentzea guizhouensis
4.47668e+06	64.0753	alkB	d__Bacteria;p__Actinobacteriota;c__Actinobacteria;o__Mycobacteriales;f__Mycobacteriaceae;g__Rhodococcus;s__Rhodococcus sp001767395
6.92297e+06	64.9255	alkB	d__Bacteria;p__Proteobacteria;c__Alphaproteobacteria;o__Sphingomonadales;f__Sphingomonadaceae;g__Novosphingobium;s__Novosphingobium resinovorum
2.08527e+06	36.3657	alkB	d__Bacteria;p__Bacteroidota;c__Bacteroidia;o__Flavobacteriales;f__Flavobacteriaceae;g__UBA3537;s__UBA3537 sp001735715
2.79983e+06	36.6121	alkB	d__Bacteria;p__Bacteroidota;c__Bacteroidia;o__Flavobacteriales;f__Flavobacteriaceae;g__Hel1-33-131;s__Hel1-33-131 sp001735745
3.46108e+06	30.3527	alkB	d__Bacteria;p__Bacteroidota;c__Bacteroidia;o__Flavobacteriales;f__Flavobacteriaceae;g__LPB0138;s__LPB0138 sp001761325
4121005	55.9077	alkB	d__Bacteria;p__Proteobacteria;c__Gammaproteobacteria;o__Pseudomonadales;f__Oleiphilaceae;g__Marinobacter;s__Marinobacter salinus
9.49989e+06	68.8329	alkB	d__Bacteria;p__Actinobacteriota;c__Actinobacteria;o__Mycobacteriales;f__Pseudonocardiaceae;g__Amycolatopsis;s__Amycolatopsis sp002849735
3.80403e+06	66.9027	alkB	d__Bacteria;p__Proteobacteria;c__Alphaproteobacteria;o__Rhodobacterales;f__Rhodobacteraceae;g__LPB0142;s__LPB0142 sp001856665
8.32033e+06	68.0803	alkB	d__Bacteria;p__Actinobacteriota;c__Actinobacteria;o__Mycobacteriales;f__Mycobacteriaceae;g__Nocardia;s__Nocardia seriolae
6041408	66.4704	alkB	d__Bacteria;p__Actinobacteriota;c__Actinobacteria;o__Mycobacteriales;f__Mycobacteriaceae;g__Mycolicibacterium;s__Mycolicibacterium sp001886515
5.99043e+06	60.3741	alkB	d__Bacteria;p__Proteobacteria;c__Gammaproteobacteria;o__Pseudomonadales;f__Pseudomonadaceae;g__Pseudomonas_E;s__Pseudomonas_E orientalis_A
4.74414e+06	64.5157	alkB	d__Bacteria;p__Proteobacteria;c__Alphaproteobacteria;o__Rhodobacterales;f__Rhodobacteraceae;g__Sulfitobacter;s__Sulfitobacter sp001886735
7.32403e+06	68.0864	alkB	d__Bacteria;p__Actinobacteriota;c__Actinobacteria;o__Mycobacteriales;f__Mycobacteriaceae;g__Nocardia;s__Nocardia soli_A
3.16653e+06	56.0261	alkB	d__Bacteria;p__Proteobacteria;c__Alphaproteobacteria;o__Rhodobacterales;f__Rhodobacteraceae;g__Marivivens;s__Marivivens sp001908835
7.53809e+06	65.4619	alkB	d__Bacteria;p__Proteobacteria;c__Gammaproteobacteria;o__Burkholderiales;f__Burkholderiaceae;g__Massilia;s__Massilia putida
3357577	58.5909	alkB	d__Bacteria;p__Proteobacteria;c__Alphaproteobacteria;o__Rhizobiales;f__Rhizobiaceae;g__Nitratireductor_B;s__Nitratireductor_B basaltis
4.27169e+06	60.945	alkB	d__Bacteria;p__Proteobacteria;c__Gammaproteobacteria;o__Burkholderiales;f__Burkholderiaceae;g__Rhodoferax;s__Rhodoferax saidenbachensis
4.34807e+06	61.9605	alkB	d__Bacteria;p__Proteobacteria;c__Alphaproteobacteria;o__Rhodobacterales;f__Rhodobacteraceae;g__Tateyamaria;s__Tateyamaria omphalii
3.45904e+06	30.2302	alkB	d__Bacteria;p__Bacteroidota;c__Bacteroidia;o__Flavobacteriales;f__Flavobacteriaceae;g__Polaribacter;s__Polaribacter sp002163835
2.98738e+06	32.9971	alkB	d__Bacteria;p__Bacteroidota;c__Bacteroidia;o__Flavobacteriales;f__Flavobacteriaceae;g__Winogradskyella;s__Winogradskyella sp002163855
3.12805e+06	43.6348	alkB	d__Bacteria;p__Bacteroidota;c__Bacteroidia;o__Flavobacteriales;f__Flavobacteriaceae;g__Gilvibacter;s__Gilvibacter sp002163875
4.03801e+06	31.1443	alkB	d__Bacteria;p__Bacteroidota;c__Bacteroidia;o__Flavobacteriales;f__Flavobacteriaceae;g__Tenacibaculum;s__Tenacibaculum sp002813915
3.44536e+06	40.3849	alkB	d__Bacteria;p__Bacteroidota;c__Bacteroidia;o__Flavobacteriales;f__Flavobacteriaceae;g__Nonlabens;s__Nonlabens spongiae
3.37192e+06	34.4278	alkB	d__Bacteria;p__Bacteroidota;c__Bacteroidia;o__Flavobacteriales;f__Flavobacteriaceae;g__Winogradskyella;s__Winogradskyella sp001971725
6.89115e+06	66.0606	alkB	d__Bacteria;p__Actinobacteriota;c__Actinobacteria;o__Mycobacteriales;f__Mycobacteriaceae;g__Mycolicibacterium;s__Mycolicibacterium sp001984215
4.26427e+06	63.8	alkB	d__Bacteria;p__Proteobacteria;c__Alphaproteobacteria;o__Rhodobacterales;f__Rhodobacteraceae;g__Thioclava;s__Thioclava nitratireducens
5.80617e+06	68.9521	alkB	d__Bacteria;p__Actinobacteriota;c__Actinobacteria;o__Mycobacteriales;f__Mycobacteriaceae;g__Rhodococcus;s__Rhodococcus sp001984015
4.29254e+06	55.4405	alkB	d__Bacteria;p__Proteobacteria;c__Gammaproteobacteria;o__Pseudomonadales;f__Cellvibrionaceae;g__Microbulbifer;s__Microbulbifer agarilyticus_A
6.58591e+06	60.6256	alkB	d__Bacteria;p__Proteobacteria;c__Gammaproteobacteria;o__Pseudomonadales;f__Pseudomonadaceae;g__Pseudomonas_E;s__Pseudomonas_E azotoformans_B
6.26793e+06	67.3537	alkB	d__Bacteria;p__Actinobacteriota;c__Actinobacteria;o__Mycobacteriales;f__Mycobacteriaceae;g__Mycolicibacterium;s__Mycolicibacterium litorale
4.79333e+06	60.0827	alkB	d__Bacteria;p__Proteobacteria;c__Gammaproteobacteria;o__Chromatiales;f__Sedimenticolaceae;g__41T-STBD-0c-01a;s__41T-STBD-0c-01a sp002009425
5828404	54.4263	alkB	d__Bacteria;p__Bacteroidota;c__Bacteroidia;o__Cytophagales;f__Spirosomaceae;g__Spirosoma;s__Spirosoma rigui
5.00219e+06	40.8001	alkB	d__Bacteria;p__Proteobacteria;c__Gammaproteobacteria;o__Enterobacterales;f__Shewanellaceae;g__Shewanella;s__Shewanella japonica
4.41231e+06	60.8895	alkB	d__Bacteria;p__Proteobacteria;c__Alphaproteobacteria;o__Rhodobacterales;f__Rhodobacteraceae;g__Roseovarius;s__Roseovarius mucosus_A
3.09004e+06	68.7052	alkB	d__Bacteria;p__Proteobacteria;c__Alphaproteobacteria;o__Rhodobacterales;f__Rhodobacteraceae;g__Paracoccus;s__Paracoccus contaminans
7840830	67.0612	alkB	d__Bacteria;p__Proteobacteria;c__Gammaproteobacteria;o__Burkholderiales;f__Burkholderiaceae;g__Burkholderia;s__Burkholderia mesoacidophila
8.11124e+06	66.4583	alkB	d__Bacteria;p__Actinobacteriota;c__Actinobacteria;o__Mycobacteriales;f__Mycobacteriaceae;g__Mycolicibacterium;s__Mycolicibacterium dioxanotrophicus
5.65115e+06	68.0889	alkB	d__Bacteria;p__Actinobacteriota;c__Actinobacteria;o__Mycobacteriales;f__Mycobacteriaceae;g__Mycobacterium;s__Mycobacterium colombiense
3.83863e+06	50.5209	alkB	d__Bacteria;p__Bdellovibrionota;c__Bdellovibrionia;o__Bdellovibrionales;f__Bdellovibrionaceae;g__Bdellovibrio;s__Bdellovibrio bacteriovorus_C
3.34615e+06	56.7763	alkB	d__Bacteria;p__Proteobacteria;c__Alphaproteobacteria;o__Rhodobacterales;f__Rhodobacteraceae;g__Marivivens;s__Marivivens sp002850435
8.03189e+06	65.5818	alkB	d__Bacteria;p__Actinobacteriota;c__Actinobacteria;o__Mycobacteriales;f__Mycobacteriaceae;g__Rhodococcus;s__Rhodococcus sp003130705
3.99313e+06	64.7712	alkB	d__Bacteria;p__Proteobacteria;c__Alphaproteobacteria;o__Rhodobacterales;f__Rhodobacteraceae;g__Celeribacter_B;s__Celeribacter_B manganoxidans
6.42749e+06	47.7966	alkB	d__Bacteria;p__Proteobacteria;c__Gammaproteobacteria;o__Pseudomonadales;f__Oleiphilaceae;g__Oleiphilus;s__Oleiphilus messinensis
4.01183e+06	60.7231	alkB	d__Bacteria;p__Proteobacteria;c__Alphaproteobacteria;o__Rhodobacterales;f__Rhodobacteraceae;g__Yoonia;s__Yoonia vestfoldensis_B
5.60984e+06	66.2801	alkB	d__Bacteria;p__Proteobacteria;c__Alphaproteobacteria;o__Rhodobacterales;f__Rhodobacteraceae;g__Sagittula;s__Sagittula sp002814095
5.20238e+06	66.5199	alkB	d__Bacteria;p__Proteobacteria;c__Alphaproteobacteria;o__Rhodobacterales;f__Rhodobacteraceae;g__Salipiger;s__Salipiger pacifica_A
3.50355e+06	57.9715	alkB	d__Bacteria;p__Proteobacteria;c__Alphaproteobacteria;o__Sphingomonadales;f__Sphingomonadaceae;g__Sphingorhabdus;s__Sphingorhabdus flavimaris
5.15459e+06	59.5311	alkB	d__Bacteria;p__Proteobacteria;c__Alphaproteobacteria;o__Rhodobacterales;f__Rhodobacteraceae;g__Sulfitobacter_C;s__Sulfitobacter_C pseudonitzschiae_A
4.33491e+06	53.4216	alkB	d__Bacteria;p__Proteobacteria;c__Gammaproteobacteria;o__Pseudomonadales;f__Saccharospirillaceae;g__Bacterioplanes;s__Bacterioplanes sanyensis
5.35529e+06	61.5417	alkB	d__Bacteria;p__Proteobacteria;c__Alphaproteobacteria;o__Rhodobacterales;f__Rhodobacteraceae;g__Antarctobacter;s__Antarctobacter heliothermus_B
4.0935e+06	57.9078	alkB	d__Bacteria;p__Proteobacteria;c__Alphaproteobacteria;o__Sphingomonadales;f__Sphingomonadaceae;g__Sphingorhabdus;s__Sphingorhabdus sp002776575
4.96967e+06	51.2487	alkB	d__Bacteria;p__Proteobacteria;c__Gammaproteobacteria;o__Pseudomonadales;f__Ketobacteraceae;g__Ketobacter;s__Ketobacter alkanivorans
6.70721e+06	60.3017	alkB	d__Bacteria;p__Proteobacteria;c__Gammaproteobacteria;o__Pseudomonadales;f__Pseudomonadaceae;g__Pseudomonas_E;s__Pseudomonas_E sp002269425
8907716	62.9375	alkB	d__Bacteria;p__Proteobacteria;c__Gammaproteobacteria;o__Burkholderiales;f__Burkholderiaceae;g__Paraburkholderia;s__Paraburkholderia aromaticivorans
6.22408e+06	59.9142	alkB	d__Bacteria;p__Proteobacteria;c__Gammaproteobacteria;o__Pseudomonadales;f__Pseudomonadaceae;g__Pseudomonas_E;s__Pseudomonas_E sp002966775
3.58378e+06	65.7308	alkB	d__Bacteria;p__Proteobacteria;c__Alphaproteobacteria;o__Rhodobacterales;f__Rhodobacteraceae;g__QY30;s__QY30 sp002356635
4.47109e+06	68.5362	alkB	d__Bacteria;p__Proteobacteria;c__Alphaproteobacteria;o__Rhodobacterales;f__Rhodobacteraceae;g__Rhodobacter_A;s__Rhodobacter_A sp002407205
3357734	42.3507	alkB	d__Bacteria;p__Proteobacteria;c__Gammaproteobacteria;o__Pseudomonadales;f__Moraxellaceae;g__Acinetobacter;s__Acinetobacter sp002688565
3.74956e+06	70.2432	alkB	d__Bacteria;p__Actinobacteriota;c__Actinobacteria;o__Mycobacteriales;f__Mycobacteriaceae;g__Dietzia;s__Dietzia sp003052165
9.21797e+06	69.7886	alkB	d__Bacteria;p__Actinobacteriota;c__Actinobacteria;o__Mycobacteriales;f__Pseudonocardiaceae;g__Amycolatopsis;s__Amycolatopsis sp002796545
3.9396e+06	58.9939	alkB	d__Bacteria;p__Proteobacteria;c__Alphaproteobacteria;o__Rhodobacterales;f__Rhodobacteraceae;g__Rhodobaca;s__Rhodobaca barguzinensis
8.34196e+06	64.5246	alkB	d__Bacteria;p__Proteobacteria;c__Alphaproteobacteria;o__Rhizobiales;f__Xanthobacteraceae;g__Bradyrhizobium;s__Bradyrhizobium sp002831585
6.77273e+06	60.8832	alkB	d__Bacteria;p__Proteobacteria;c__Gammaproteobacteria;o__Pseudomonadales;f__Pseudomonadaceae;g__Pseudomonas_E;s__Pseudomonas_E sp002843605
3.99105e+06	62.1549	alkB	d__Bacteria;p__Proteobacteria;c__Alphaproteobacteria;o__Rhodobacterales;f__Rhodobacteraceae;g__Paracoccus;s__Paracoccus sp002847305
4.68456e+06	65.5837	alkB	d__Bacteria;p__Proteobacteria;c__Alphaproteobacteria;o__Rhodobacterales;f__Rhodobacteraceae;g__Paracoccus;s__Paracoccus zhejiangensis
3.9116e+06	71.2389	alkB	d__Bacteria;p__Actinobacteriota;c__Actinobacteria;o__Propionibacteriales;f__Nocardioidaceae;g__Nocardioides;s__Nocardioides sp002865585
3.35009e+06	66.5344	alkB	d__Bacteria;p__Proteobacteria;c__Alphaproteobacteria;o__Rhodobacterales;f__Rhodobacteraceae;g__Paracoccus;s__Paracoccus sp002865605
6.90023e+06	61.0578	alkB	d__Bacteria;p__Proteobacteria;c__Gammaproteobacteria;o__Pseudomonadales;f__Pseudomonadaceae;g__Pseudomonas_E;s__Pseudomonas_E sp002874965
3696158	41.8457	alkB	d__Bacteria;p__Proteobacteria;c__Gammaproteobacteria;o__Pseudomonadales;f__Moraxellaceae;g__Acinetobacter;s__Acinetobacter sp002934695
3.72743e+06	70.3254	alkB	d__Bacteria;p__Actinobacteriota;c__Actinobacteria;o__Propionibacteriales;f__Nocardioidaceae;g__Aeromicrobium;s__Aeromicrobium sp003065605
4.02824e+06	68.9609	alkB	d__Bacteria;p__Actinobacteriota;c__Actinobacteria;o__Mycobacteriales;f__Mycobacteriaceae;g__Gordonia;s__Gordonia iterans
4400660	62.9829	alkB	d__Bacteria;p__Proteobacteria;c__Gammaproteobacteria;o__Pseudomonadales;f__Pseudomonadaceae;g__Pseudomonas_A;s__Pseudomonas_A stutzeri_AJ
5.78744e+06	62.4335	alkB	d__Bacteria;p__Proteobacteria;c__Gammaproteobacteria;o__Pseudomonadales;f__Pseudomonadaceae;g__Pseudomonas_E;s__Pseudomonas_E mendocina_C
3.90895e+06	66.1082	alkB	d__Bacteria;p__Proteobacteria;c__Alphaproteobacteria;o__Rhodobacterales;f__Rhodobacteraceae;g__SH-1;s__SH-1 sp003008555
4.17239e+06	63.2902	alkB	d__Bacteria;p__Proteobacteria;c__Gammaproteobacteria;o__Burkholderiales;f__Burkholderiaceae;g__Simplicispira_A;s__Simplicispira_A suum
4.52654e+06	57.8131	alkB	d__Bacteria;p__Proteobacteria;c__Alphaproteobacteria;o__Rhodobacterales;f__Rhodobacteraceae;g__Celeribacter;s__Celeribacter baekdonensis_B
3.0935e+06	39.147	alkB	d__Bacteria;p__Proteobacteria;c__Gammaproteobacteria;o__Pseudomonadales;f__Moraxellaceae;g__Acinetobacter;s__Acinetobacter sp002165255
4.22264e+06	63.9452	alkB	d__Bacteria;p__Proteobacteria;c__Alphaproteobacteria;o__Rhodobacterales;f__Rhodobacteraceae;g__TH137;s__TH137 sp003060865
3.31027e+06	63.0825	alkB	d__Bacteria;p__Proteobacteria;c__Alphaproteobacteria;o__Rhizobiales;f__Methyloligellaceae;g__Methyloceanibacter;s__Methyloceanibacter sp003071365
7.66325e+06	71.9123	alkB	d__Bacteria;p__Actinobacteriota;c__Actinobacteria;o__Streptomycetales;f__Streptomycetaceae;g__Streptomyces;s__Streptomyces sp003074055
4.28286e+06	67.2905	alkB	d__Bacteria;p__Proteobacteria;c__Gammaproteobacteria;o__Burkholderiales;f__Burkholderiaceae;g__Aquabacterium;s__Aquabacterium olei
3.81476e+06	38.0677	alkB	d__Bacteria;p__Proteobacteria;c__Gammaproteobacteria;o__Pseudomonadales;f__Moraxellaceae;g__Acinetobacter;s__Acinetobacter defluvii
4.21205e+06	63.9785	alkB	d__Bacteria;p__Proteobacteria;c__Gammaproteobacteria;o__Nevskiales;f__Salinisphaeraceae;g__Salinisphaera;s__Salinisphaera sp003177035
5.4162e+06	68.8114	alkB	d__Bacteria;p__Actinobacteriota;c__Actinobacteria;o__Mycobacteriales;f__Mycobacteriaceae;g__Mycobacterium;s__Mycobacterium bohemicum
6.85071e+06	65.7516	alkB	d__Bacteria;p__Actinobacteriota;c__Actinobacteria;o__Mycobacteriales;f__Mycobacteriaceae;g__Mycobacterium;s__Mycobacterium lentiflavum
2.91487e+06	54.0159	alkB	d__Bacteria;p__Proteobacteria;c__Alphaproteobacteria;o__Rhodobacterales;f__Rhodobacteraceae;g__Nereida;s__Nereida ignava
5.59708e+06	68.434	alkB	d__Bacteria;p__Actinobacteriota;c__Actinobacteria;o__Mycobacteriales;f__Mycobacteriaceae;g__Rhodococcus;s__Rhodococcus sp001040705
6019325	67.5262	alkB	d__Bacteria;p__Actinobacteriota;c__Actinobacteria;o__Mycobacteriales;f__Mycobacteriaceae;g__Mycolicibacterium;s__Mycolicibacterium aurum
4.0589e+06	59.9473	alkB	d__Bacteria;p__Proteobacteria;c__Alphaproteobacteria;o__Rhodobacterales;f__Rhodobacteraceae;g__Phaeobacter;s__Phaeobacter italicus
6.32814e+06	66.1235	alkB	d__Bacteria;p__Actinobacteriota;c__Actinobacteria;o__Mycobacteriales;f__Mycobacteriaceae;g__Mycolicibacterium;s__Mycolicibacterium fortuitum
5378970	67.3232	alkB	d__Bacteria;p__Actinobacteriota;c__Actinobacteria;o__Mycobacteriales;f__Mycobacteriaceae;g__Mycolicibacterium;s__Mycolicibacterium komanii
5.48358e+06	67.2665	alkB	d__Bacteria;p__Actinobacteriota;c__Actinobacteria;o__Mycobacteriales;f__Mycobacteriaceae;g__Mycolicibacterium;s__Mycolicibacterium malmesburyense
5.87505e+06	60.7524	alkB	d__Bacteria;p__Proteobacteria;c__Gammaproteobacteria;o__Pseudomonadales;f__Pseudomonadaceae;g__Pseudomonas_E;s__Pseudomonas_E sp900005815
6.35147e+06	66.8459	alkB	d__Bacteria;p__Actinobacteriota;c__Actinobacteria;o__Mycobacteriales;f__Mycobacteriaceae;g__Mycolicibacterium;s__Mycolicibacterium neworleansense
2.87728e+06	52.0782	alkB	d__Bacteria;p__Proteobacteria;c__Gammaproteobacteria;o__Burkholderiales;f__Burkholderiaceae;g__Limnohabitans;s__Limnohabitans sp001269365
4.90592e+06	59.5212	alkB	d__Bacteria;p__Proteobacteria;c__Gammaproteobacteria;o__Burkholderiales;f__Burkholderiaceae;g__Limnohabitans;s__Limnohabitans sp001269385
3.69221e+06	67.879	alkB	d__Bacteria;p__Proteobacteria;c__Alphaproteobacteria;o__Rhodobacterales;f__Rhodobacteraceae;g__Jannaschia;s__Jannaschia rubra
3.53866e+06	64.6682	alkB	d__Bacteria;p__Proteobacteria;c__Alphaproteobacteria;o__Rhodobacterales;f__Rhodobacteraceae;g__Jannaschia;s__Jannaschia donghaensis
4.18988e+06	65.2858	alkB	d__Bacteria;p__Proteobacteria;c__Alphaproteobacteria;o__Rhodobacterales;f__Rhodobacteraceae;g__Jannaschia;s__Jannaschia seosinensis
4.83695e+06	56.3801	alkB	d__Bacteria;p__Proteobacteria;c__Alphaproteobacteria;o__Rhodobacterales;f__Rhodobacteraceae;g__Ruegeria;s__Ruegeria atlantica
4.09565e+06	57.3642	alkB	d__Bacteria;p__Proteobacteria;c__Alphaproteobacteria;o__Rhodobacterales;f__Rhodobacteraceae;g__Shimia;s__Shimia marina
3.93229e+06	58.4415	alkB	d__Bacteria;p__Proteobacteria;c__Alphaproteobacteria;o__Rhodobacterales;f__Rhodobacteraceae;g__Thalassobius;s__Thalassobius gelatinovorus
4.47354e+06	59.7698	alkB	d__Bacteria;p__Proteobacteria;c__Alphaproteobacteria;o__Rhodobacterales;f__Rhodobacteraceae;g__Thalassobius;s__Thalassobius mediterraneus_B
4.22035e+06	59.6948	alkB	d__Bacteria;p__Proteobacteria;c__Alphaproteobacteria;o__Rhodobacterales;f__Rhodobacteraceae;g__Epibacterium_A;s__Epibacterium_A multivorans
3.46492e+06	58.7006	alkB	d__Bacteria;p__Proteobacteria;c__Alphaproteobacteria;o__Rhodobacterales;f__Rhodobacteraceae;g__Thalassobius;s__Thalassobius mediterraneus
4.12035e+06	58.0345	alkB	d__Bacteria;p__Proteobacteria;c__Alphaproteobacteria;o__Rhodobacterales;f__Rhodobacteraceae;g__Pseudophaeobacter;s__Pseudophaeobacter sp001457775
6.22195e+06	67.2031	alkB	d__Bacteria;p__Actinobacteriota;c__Actinobacteria;o__Mycobacteriales;f__Mycobacteriaceae;g__Mycolicibacterium;s__Mycolicibacterium mucogenicum_B
4.62331e+06	64.3926	alkB	d__Bacteria;p__Proteobacteria;c__Alphaproteobacteria;o__Rhodobacterales;f__Rhodobacteraceae;g__Leisingera;s__Leisingera aquaemixtae
3.44086e+06	54.4262	alkB	d__Bacteria;p__Proteobacteria;c__Alphaproteobacteria;o__Rhodobacterales;f__Rhodobacteraceae;g__Cognatishimia;s__Cognatishimia activus
4.37231e+06	55.7232	alkB	d__Bacteria;p__Proteobacteria;c__Alphaproteobacteria;o__Rhodobacterales;f__Rhodobacteraceae;g__Pseudopelagicola;s__Pseudopelagicola sp001458215
4.62984e+06	56.7337	alkB	d__Bacteria;p__Proteobacteria;c__Alphaproteobacteria;o__Rhodobacterales;f__Rhodobacteraceae;g__Ruegeria;s__Ruegeria denitrificans
5.55126e+06	66.441	alkB	d__Bacteria;p__Proteobacteria;c__Alphaproteobacteria;o__Rhodobacterales;f__Rhodobacteraceae;g__Salipiger;s__Salipiger bermudensis
5.05944e+06	34.2634	alkB	d__Bacteria;p__Bacteroidota;c__Bacteroidia;o__Flavobacteriales;f__Flavobacteriaceae;g__Kordia;s__Kordia algicida
3804728	58.2263	alkB	d__Bacteria;p__Proteobacteria;c__Gammaproteobacteria;o__Pseudomonadales;f__Alcanivoracaceae;g__Alcanivorax;s__Alcanivorax sp000155615
2.7183e+06	54.0473	alkB	d__Bacteria;p__Proteobacteria;c__Gammaproteobacteria;o__HTCC5015;f__HTCC5015;g__HTCC5015;s__HTCC5015 sp000155715
4.55712e+06	58.7368	alkB	d__Bacteria;p__Proteobacteria;c__Alphaproteobacteria;o__Rhodobacterales;f__Rhodobacteraceae;g__Sulfitobacter;s__Sulfitobacter sp000156335
4.26827e+06	56.3439	alkB	d__Bacteria;p__Proteobacteria;c__Gammaproteobacteria;o__Pseudomonadales;f__Halieaceae;g__Congregibacter;s__Congregibacter sp000158155
4.52141e+06	57.6726	alkB	d__Bacteria;p__Proteobacteria;c__Alphaproteobacteria;o__Rhodobacterales;f__Rhodobacteraceae;g__Ruegeria;s__Ruegeria sp000158135
4.95486e+06	63.3209	alkB	d__Bacteria;p__Proteobacteria;c__Alphaproteobacteria;o__Sphingomonadales;f__Sphingomonadaceae;g__Sphingobium;s__Sphingobium sp900013425
3354638	61.7834	alkB	d__Bacteria;p__Proteobacteria;c__Alphaproteobacteria;o__Rhodobacterales;f__Rhodobacteraceae;g__Roseibaca;s__Roseibaca calidilacus
9.89595e+06	62.6478	alkB	d__Bacteria;p__Proteobacteria;c__Gammaproteobacteria;o__Burkholderiales;f__Burkholderiaceae;g__Caballeronia;s__Caballeronia choica
4.06708e+06	69.1144	alkB	d__Bacteria;p__Actinobacteriota;c__Actinobacteria;o__Mycobacteriales;f__Mycobacteriaceae;g__Mycolicibacterium;s__Mycolicibacterium brumae
6885700	73.5942	alkB	d__Bacteria;p__Actinobacteriota;c__Actinobacteria;o__Mycobacteriales;f__Micromonosporaceae;g__Micromonospora;s__Micromonospora sediminicola
3.04865e+06	38.4391	alkB	d__Bacteria;p__Proteobacteria;c__Gammaproteobacteria;o__Pseudomonadales;f__Moraxellaceae;g__Acinetobacter;s__Acinetobacter albensis
6743815	73.5181	alkB	d__Bacteria;p__Actinobacteriota;c__Actinobacteria;o__Mycobacteriales;f__Micromonosporaceae;g__Micromonospora;s__Micromonospora chaiyaphumensis
7941928	73.8014	alkB	d__Bacteria;p__Actinobacteriota;c__Actinobacteria;o__Mycobacteriales;f__Micromonosporaceae;g__Micromonospora;s__Micromonospora carbonacea
6060597	72.8436	alkB	d__Bacteria;p__Actinobacteriota;c__Actinobacteria;o__Mycobacteriales;f__Micromonosporaceae;g__Micromonospora;s__Micromonospora marina
7581395	73.7865	alkB	d__Bacteria;p__Actinobacteriota;c__Actinobacteria;o__Mycobacteriales;f__Micromonosporaceae;g__Micromonospora;s__Micromonospora haikouensis
6168719	73.3357	alkB	d__Bacteria;p__Actinobacteriota;c__Actinobacteria;o__Mycobacteriales;f__Micromonosporaceae;g__Micromonospora;s__Micromonospora mirobrigensis
6662588	73.5648	alkB	d__Bacteria;p__Actinobacteriota;c__Actinobacteria;o__Mycobacteriales;f__Micromonosporaceae;g__Micromonospora;s__Micromonospora humi
6275885	72.9525	alkB	d__Bacteria;p__Actinobacteriota;c__Actinobacteria;o__Mycobacteriales;f__Micromonosporaceae;g__Micromonospora;s__Micromonospora halophytica
7181580	71.6097	alkB	d__Bacteria;p__Actinobacteriota;c__Actinobacteria;o__Mycobacteriales;f__Micromonosporaceae;g__Micromonospora;s__Micromonospora rhizosphaerae
7208999	73.8202	alkB	d__Bacteria;p__Actinobacteriota;c__Actinobacteria;o__Mycobacteriales;f__Micromonosporaceae;g__Micromonospora;s__Micromonospora citrea
6683691	73.5698	alkB	d__Bacteria;p__Actinobacteriota;c__Actinobacteria;o__Mycobacteriales;f__Micromonosporaceae;g__Micromonospora;s__Micromonospora chersina
4.50152e+06	59.7238	alkB	d__Bacteria;p__Proteobacteria;c__Gammaproteobacteria;o__Pseudomonadales;f__Pseudomonadaceae;g__Pseudomonas_E;s__Pseudomonas_E peli
6.5795e+06	67.0486	alkB	d__Bacteria;p__Actinobacteriota;c__Actinobacteria;o__Mycobacteriales;f__Mycobacteriaceae;g__Mycolicibacterium;s__Mycolicibacterium sp900100615
3.93541e+06	68.2898	alkB	d__Bacteria;p__Proteobacteria;c__Alphaproteobacteria;o__Rhodobacterales;f__Rhodobacteraceae;g__Paracoccus;s__Paracoccus tibetensis
4.04422e+06	52.7984	alkB	d__Bacteria;p__Proteobacteria;c__Alphaproteobacteria;o__Rhodobacterales;f__Rhodobacteraceae;g__Epibacterium;s__Epibacterium ulvae
4.8723e+06	42.6352	alkB	d__Bacteria;p__Bacteroidota;c__Bacteroidia;o__Cytophagales;f__Cyclobacteriaceae;g__Algoriphagus;s__Algoriphagus alkaliphilus
2994779	43.3261	alkB	d__Bacteria;p__Proteobacteria;c__Gammaproteobacteria;o__Pseudomonadales;f__Moraxellaceae;g__Acinetobacter;s__Acinetobacter marinus
3.08756e+06	42.9598	alkB	d__Bacteria;p__Proteobacteria;c__Gammaproteobacteria;o__Pseudomonadales;f__Moraxellaceae;g__Acinetobacter;s__Acinetobacter kookii
5.27944e+06	65.2144	alkB	d__Bacteria;p__Proteobacteria;c__Alphaproteobacteria;o__Rhodobacterales;f__Rhodobacteraceae;g__Mameliella;s__Mameliella alba
5.32325e+06	72.6633	alkB	d__Bacteria;p__Actinobacteriota;c__Actinobacteria;o__Propionibacteriales;f__Nocardioidaceae;g__Nocardioides;s__Nocardioides lianchengensis
5.42174e+06	62.324	alkB	d__Bacteria;p__Proteobacteria;c__Gammaproteobacteria;o__Pseudomonadales;f__Pseudomonadaceae;g__Pseudomonas_E;s__Pseudomonas_E chengduensis
5.017e+06	62.7802	alkB	d__Bacteria;p__Proteobacteria;c__Alphaproteobacteria;o__Rhodobacterales;f__Rhodobacteraceae;g__Ruegeria_B;s__Ruegeria_B marina
4667644	41.3653	alkB	d__Bacteria;p__Bacteroidota;c__Bacteroidia;o__Cytophagales;f__Cyclobacteriaceae;g__Algoriphagus;s__Algoriphagus faecimaris
5.29218e+06	62.8825	alkB	d__Bacteria;p__Proteobacteria;c__Gammaproteobacteria;o__Pseudomonadales;f__Pseudomonadaceae;g__Pseudomonas_E;s__Pseudomonas_E alcaliphila
4.44327e+06	68.4562	alkB	d__Bacteria;p__Proteobacteria;c__Gammaproteobacteria;o__Xanthomonadales;f__Xanthomonadaceae;g__Aquimonas;s__Aquimonas voraii
3.58879e+06	65.8106	alkB	d__Bacteria;p__Proteobacteria;c__Alphaproteobacteria;o__Rhodobacterales;f__Rhodobacteraceae;g__Paracoccus;s__Paracoccus isoporae
3.95368e+06	70.2592	alkB	d__Bacteria;p__Proteobacteria;c__Alphaproteobacteria;o__Rhodobacterales;f__Rhodobacteraceae;g__Limimaricola;s__Limimaricola pyoseonensis
5.89495e+06	67.3043	alkB	d__Bacteria;p__Proteobacteria;c__Alphaproteobacteria;o__Rhodobacterales;f__Rhodobacteraceae;g__Salipiger;s__Salipiger thiooxidans
4.47665e+06	58.105	alkB	d__Bacteria;p__Proteobacteria;c__Alphaproteobacteria;o__Rhodobacterales;f__Rhodobacteraceae;g__Celeribacter;s__Celeribacter baekdonensis
3.95308e+06	60.7536	alkB	d__Bacteria;p__Proteobacteria;c__Alphaproteobacteria;o__Rhodobacterales;f__Rhodobacteraceae;g__Sulfitobacter;s__Sulfitobacter delicatus
8.54992e+06	70.5371	alkB	d__Bacteria;p__Actinobacteriota;c__Actinobacteria;o__Mycobacteriales;f__Pseudonocardiaceae;g__Lentzea;s__Lentzea fradiae
8.67685e+06	62.3499	alkB	d__Bacteria;p__Proteobacteria;c__Gammaproteobacteria;o__Burkholderiales;f__Burkholderiaceae;g__Paraburkholderia;s__Paraburkholderia phenazinium
5.76158e+06	65.2057	alkB	d__Bacteria;p__Proteobacteria;c__Gammaproteobacteria;o__Pseudomonadales;f__Pseudomonadaceae;g__Pseudomonas_E;s__Pseudomonas_E benzenivorans
2.99235e+06	38.487	alkB	d__Bacteria;p__Bacteroidota;c__Bacteroidia;o__Flavobacteriales;f__Flavobacteriaceae;g__Psychroflexus;s__Psychroflexus sediminis
4.58829e+06	33.2833	alkB	d__Bacteria;p__Bacteroidota;c__Bacteroidia;o__Flavobacteriales;f__Flavobacteriaceae;g__Winogradskyella;s__Winogradskyella thalassocola
4.73734e+06	68.7281	alkB	d__Bacteria;p__Actinobacteriota;c__Actinobacteria;o__Mycobacteriales;f__Mycobacteriaceae;g__Rhodococcus;s__Rhodococcus triatomae
5.79407e+06	65.5585	alkB	d__Bacteria;p__Proteobacteria;c__Gammaproteobacteria;o__Pseudomonadales;f__Pseudomonadaceae;g__Pseudomonas;s__Pseudomonas panipatensis
7273063	69.6963	alkB	d__Bacteria;p__Actinobacteriota;c__Actinobacteria;o__Mycobacteriales;f__Pseudonocardiaceae;g__Actinokineospora;s__Actinokineospora album
5.21367e+06	66.8292	alkB	d__Bacteria;p__Proteobacteria;c__Alphaproteobacteria;o__Rhodobacterales;f__Rhodobacteraceae;g__Paracoccus;s__Paracoccus denitrificans
3.78957e+06	62.8705	alkB	d__Bacteria;p__Proteobacteria;c__Alphaproteobacteria;o__Rhodobacterales;f__Rhodobacteraceae;g__Lutimaribacter;s__Lutimaribacter saemankumensis
5.66257e+06	66.514	alkB	d__Bacteria;p__Proteobacteria;c__Alphaproteobacteria;o__Rhodobacterales;f__Rhodobacteraceae;g__Salipiger;s__Salipiger marinus
5.86134e+06	62.251	alkB	d__Bacteria;p__Proteobacteria;c__Alphaproteobacteria;o__Rhodobacterales;f__Rhodobacteraceae;g__Pseudoruegeria_C;s__Pseudoruegeria_C lutimaris
8.75601e+06	68.9551	alkB	d__Bacteria;p__Actinobacteriota;c__Actinobacteria;o__Mycobacteriales;f__Pseudonocardiaceae;g__Lentzea;s__Lentzea violacea
6.274e+06	69.5311	alkB	d__Bacteria;p__Actinobacteriota;c__Actinobacteria;o__Propionibacteriales;f__Nocardioidaceae;g__Nocardioides;s__Nocardioides sp900101045
3.14431e+06	68.2249	alkB	d__Bacteria;p__Proteobacteria;c__Alphaproteobacteria;o__Rhodobacterales;f__Rhodobacteraceae;g__Albidovulum_A;s__Albidovulum_A xiamenense
3.67737e+06	68.1195	alkB	d__Bacteria;p__Proteobacteria;c__Alphaproteobacteria;o__Rhodobacterales;f__Rhodobacteraceae;g__Paracoccus;s__Paracoccus chinensis
4.24611e+06	71.0013	alkB	d__Bacteria;p__Actinobacteriota;c__Actinobacteria;o__Propionibacteriales;f__Nocardioidaceae;g__Nocardioides;s__Nocardioides szechwanensis
8.63358e+06	70.236	alkB	d__Bacteria;p__Actinobacteriota;c__Actinobacteria;o__Mycobacteriales;f__Pseudonocardiaceae;g__Lentzea;s__Lentzea jiangxiensis
3.70209e+06	58.4778	alkB	d__Bacteria;p__Proteobacteria;c__Alphaproteobacteria;o__Rhodobacterales;f__Rhodobacteraceae;g__Sulfitobacter;s__Sulfitobacter litoralis
5084171	64.2118	alkB	d__Bacteria;p__Proteobacteria;c__Gammaproteobacteria;o__Pseudomonadales;f__Pseudomonadaceae;g__Pseudomonas_E;s__Pseudomonas_E guguanensis
7.11272e+06	60.0695	alkB	d__Bacteria;p__Proteobacteria;c__Gammaproteobacteria;o__Pseudomonadales;f__Pseudomonadaceae;g__Pseudomonas_E;s__Pseudomonas_E grimontii
8581175	61.2234	alkB	d__Bacteria;p__Proteobacteria;c__Gammaproteobacteria;o__Burkholderiales;f__Burkholderiaceae;g__Paraburkholderia;s__Paraburkholderia fungorum_A
6.57087e+06	50.3103	alkB	d__Bacteria;p__Proteobacteria;c__Alphaproteobacteria;o__Rhizobiales;f__Stappiaceae;g__Pseudovibrio;s__Pseudovibrio sp900104145
4.78594e+06	70.8803	alkB	d__Bacteria;p__Actinobacteriota;c__Actinobacteria;o__Mycobacteriales;f__Mycobacteriaceae;g__Tsukamurella;s__Tsukamurella pulmonis
6.4495e+06	66.8978	alkB	d__Bacteria;p__Actinobacteriota;c__Actinobacteria;o__Mycobacteriales;f__Mycobacteriaceae;g__Gordonia;s__Gordonia westfalica
3.59187e+06	70.7278	alkB	d__Bacteria;p__Proteobacteria;c__Alphaproteobacteria;o__Rhodobacterales;f__Rhodobacteraceae;g__Paracoccus;s__Paracoccus sanguinis
3.77423e+06	60.262	alkB	d__Bacteria;p__Proteobacteria;c__Alphaproteobacteria;o__Rhodobacterales;f__Rhodobacteraceae;g__Sulfitobacter;s__Sulfitobacter pontiacus
3971609	58.4104	alkB	d__Bacteria;p__Proteobacteria;c__Gammaproteobacteria;o__Pseudomonadales;f__Oleiphilaceae;g__Marinobacter;s__Marinobacter mobilis
4.26199e+06	56.4967	alkB	d__Bacteria;p__Proteobacteria;c__Alphaproteobacteria;o__Rhodobacterales;f__Rhodobacteraceae;g__Ruegeria;s__Ruegeria halocynthiae
4.29142e+06	66.29	alkB	d__Bacteria;p__Proteobacteria;c__Alphaproteobacteria;o__Rhodobacterales;f__Rhodobacteraceae;g__Defluviimonas_A;s__Defluviimonas_A indica
3.5915e+06	59.2175	alkB	d__Bacteria;p__Proteobacteria;c__Alphaproteobacteria;o__Rhodobacterales;f__Rhodobacteraceae;g__Litoreibacter;s__Litoreibacter albidus
4.30643e+06	63.1032	alkB	d__Bacteria;p__Proteobacteria;c__Alphaproteobacteria;o__Rhodobacterales;f__Rhodobacteraceae;g__Roseicitreum;s__Roseicitreum antarcticum
9406090	68.8944	alkB	d__Bacteria;p__Actinobacteriota;c__Actinobacteria;o__Mycobacteriales;f__Pseudonocardiaceae;g__Amycolatopsis;s__Amycolatopsis xylanica
6.96413e+06	59.9111	alkB	d__Bacteria;p__Proteobacteria;c__Gammaproteobacteria;o__Pseudomonadales;f__Pseudomonadaceae;g__Pseudomonas_E;s__Pseudomonas_E salomonii
4.31173e+06	67.1475	alkB	d__Bacteria;p__Proteobacteria;c__Alphaproteobacteria;o__Rhodobacterales;f__Rhodobacteraceae;g__Citreimonas;s__Citreimonas salinaria
3.72408e+06	38.9495	alkB	d__Bacteria;p__Proteobacteria;c__Gammaproteobacteria;o__Pseudomonadales;f__Moraxellaceae;g__Acinetobacter;s__Acinetobacter kyonggiensis
3.32877e+06	55.6594	alkB	d__Bacteria;p__Proteobacteria;c__Alphaproteobacteria;o__Rhodobacterales;f__Rhodobacteraceae;g__Lentibacter;s__Lentibacter algarum
3.85275e+06	61.994	alkB	d__Bacteria;p__Proteobacteria;c__Alphaproteobacteria;o__Rhodobacterales;f__Rhodobacteraceae;g__Jannaschia;s__Jannaschia faecimaris
4.07391e+06	51.5263	alkB	d__Bacteria;p__Proteobacteria;c__Gammaproteobacteria;o__Enterobacterales;f__Alteromonadaceae;g__Alkalimonas;s__Alkalimonas amylolytica
7371494	66.2216	alkB	d__Bacteria;p__Proteobacteria;c__Gammaproteobacteria;o__Burkholderiales;f__Burkholderiaceae;g__Variovorax;s__Variovorax sp900107745
4599849	71.7597	alkB	d__Bacteria;p__Actinobacteriota;c__Actinobacteria;o__Propionibacteriales;f__Nocardioidaceae;g__Nocardioides;s__Nocardioides exalbidus
5.2725e+06	67.8469	alkB	d__Bacteria;p__Actinobacteriota;c__Actinobacteria;o__Mycobacteriales;f__Mycobacteriaceae;g__Rhodococcus;s__Rhodococcus pyridinivorans
5.313e+06	71.0549	alkB	d__Bacteria;p__Actinobacteriota;c__Actinobacteria;o__Mycobacteriales;f__Mycobacteriaceae;g__Tsukamurella;s__Tsukamurella tyrosinosolvens
5.24378e+06	60.2055	alkB	d__Bacteria;p__Proteobacteria;c__Gammaproteobacteria;o__Pseudomonadales;f__Pseudomonadaceae;g__Pseudomonas_E;s__Pseudomonas_E anguilliseptica
5.54946e+06	32.4038	alkB	d__Bacteria;p__Bacteroidota;c__Bacteroidia;o__Flavobacteriales;f__Flavobacteriaceae;g__Tenacibaculum;s__Tenacibaculum sp900105455
5.04605e+06	62.7141	alkB	d__Bacteria;p__Proteobacteria;c__Alphaproteobacteria;o__Rhodobacterales;f__Rhodobacteraceae;g__Rhodobacter_E;s__Rhodobacter_E sp900105075
8.88251e+06	72.1518	alkB	d__Bacteria;p__Actinobacteriota;c__Actinobacteria;o__Streptomycetales;f__Streptomycetaceae;g__Streptomyces;s__Streptomyces sp900105415
10363431	71.6745	alkB	d__Bacteria;p__Actinobacteriota;c__Actinobacteria;o__Mycobacteriales;f__Pseudonocardiaceae;g__Amycolatopsis;s__Amycolatopsis tolypomycina
1.03623e+07	67.3753	alkB	d__Bacteria;p__Actinobacteriota;c__Actinobacteria;o__Mycobacteriales;f__Mycobacteriaceae;g__Rhodococcus;s__Rhodococcus koreensis
9.0581e+06	68.6793	alkB	d__Bacteria;p__Actinobacteriota;c__Actinobacteria;o__Mycobacteriales;f__Pseudonocardiaceae;g__Amycolatopsis;s__Amycolatopsis lurida
9.03257e+06	62.0888	alkB	d__Bacteria;p__Proteobacteria;c__Gammaproteobacteria;o__Burkholderiales;f__Burkholderiaceae;g__Paraburkholderia;s__Paraburkholderia sp900104795
8.97166e+06	63.8198	alkB	d__Bacteria;p__Proteobacteria;c__Alphaproteobacteria;o__Rhizobiales;f__Xanthobacteraceae;g__Bradyrhizobium;s__Bradyrhizobium erythrophlei_E
6.54049e+06	60.3353	alkB	d__Bacteria;p__Proteobacteria;c__Gammaproteobacteria;o__Pseudomonadales;f__Pseudomonadaceae;g__Pseudomonas_E;s__Pseudomonas_E proteolytica
4.18715e+06	29.3174	alkB	d__Bacteria;p__Bacteroidota;c__Bacteroidia;o__Flavobacteriales;f__Flavobacteriaceae;g__Tenacibaculum;s__Tenacibaculum sp900105985
1.03497e+07	71.1739	alkB	d__Bacteria;p__Actinobacteriota;c__Actinobacteria;o__Mycobacteriales;f__Pseudonocardiaceae;g__Amycolatopsis;s__Amycolatopsis pretoriensis
3706254	58.8946	alkB	d__Bacteria;p__Proteobacteria;c__Gammaproteobacteria;o__Pseudomonadales;f__Alcanivoracaceae;g__Alcanivorax;s__Alcanivorax sp900107995
4.01406e+06	57.9737	alkB	d__Bacteria;p__Proteobacteria;c__Alphaproteobacteria;o__Rhodobacterales;f__Rhodobacteraceae;g__Thalassococcus;s__Thalassococcus halodurans
4737211	64.8712	alkB	d__Bacteria;p__Proteobacteria;c__Gammaproteobacteria;o__Pseudomonadales;f__Halomonadaceae;g__Halomonas;s__Halomonas daqingensis
3.79625e+06	66.0226	alkB	d__Bacteria;p__Proteobacteria;c__Alphaproteobacteria;o__Rhodobacterales;f__Rhodobacteraceae;g__Jhaorihella;s__Jhaorihella thermophila
3.48834e+06	33.4902	alkB	d__Bacteria;p__Bacteroidota;c__Bacteroidia;o__Flavobacteriales;f__Flavobacteriaceae;g__Flavobacterium;s__Flavobacterium urumqiense
4834448	42.7238	alkB	d__Bacteria;p__Bacteroidota;c__Bacteroidia;o__Cytophagales;f__Cyclobacteriaceae;g__Algoriphagus;s__Algoriphagus boritolerans
4175922	65.974	alkB	d__Bacteria;p__Proteobacteria;c__Alphaproteobacteria;o__Rhodobacterales;f__Rhodobacteraceae;g__Cribrihabitans;s__Cribrihabitans marinus
5.43261e+06	65.0485	alkB	d__Bacteria;p__Proteobacteria;c__Alphaproteobacteria;o__Rhodobacterales;f__Rhodobacteraceae;g__Marinovum;s__Marinovum algicola
4.10163e+06	64.2204	alkB	d__Bacteria;p__Proteobacteria;c__Alphaproteobacteria;o__Rhodobacterales;f__Rhodobacteraceae;g__Pseudooceanicola;s__Pseudooceanicola nitratireducens
3.59232e+06	62.1773	alkB	d__Bacteria;p__Proteobacteria;c__Alphaproteobacteria;o__Rhodobacterales;f__Rhodobacteraceae;g__Jannaschia;s__Jannaschia helgolandensis
3.99787e+06	52.0197	alkB	d__Bacteria;p__Proteobacteria;c__Alphaproteobacteria;o__Rhodobacterales;f__Rhodobacteraceae;g__Pacificibacter;s__Pacificibacter marinus
4.4192e+06	42.1594	alkB	d__Bacteria;p__Proteobacteria;c__Gammaproteobacteria;o__Pseudomonadales;f__Saccharospirillaceae;g__Oleispira;s__Oleispira antarctica
5.33013e+06	31.9636	alkB	d__Bacteria;p__Bacteroidota;c__Bacteroidia;o__Flavobacteriales;f__Flavobacteriaceae;g__Aquimarina;s__Aquimarina amphilecti
3.87844e+06	63.1365	alkB	d__Bacteria;p__Proteobacteria;c__Alphaproteobacteria;o__Rhodobacterales;f__Rhodobacteraceae;g__Roseovarius;s__Roseovarius azorensis
4.05373e+06	67.6917	alkB	d__Bacteria;p__Proteobacteria;c__Alphaproteobacteria;o__Rhodobacterales;f__Rhodobacteraceae;g__Roseivivax;s__Roseivivax marinus
3.68748e+06	58.8234	alkB	d__Bacteria;p__Proteobacteria;c__Gammaproteobacteria;o__Pseudomonadales;f__Pseudomonadaceae;g__Pseudomonas_L;s__Pseudomonas_L hussainii
6.24544e+06	62.9251	alkB	d__Bacteria;p__Proteobacteria;c__Gammaproteobacteria;o__Burkholderiales;f__Burkholderiaceae;g__Duganella;s__Duganella sp900109645
3.79775e+06	63.1362	alkB	d__Bacteria;p__Proteobacteria;c__Alphaproteobacteria;o__Rhodobacterales;f__Rhodobacteraceae;g__Roseovarius;s__Roseovarius tolerans
3.98837e+06	65.109	alkB	d__Bacteria;p__Proteobacteria;c__Alphaproteobacteria;o__Rhodobacterales;f__Rhodobacteraceae;g__Gemmobacter;s__Gemmobacter aquatilis
3.58956e+06	66.3187	alkB	d__Bacteria;p__Proteobacteria;c__Alphaproteobacteria;o__Rhodobacterales;f__Rhodobacteraceae;g__Loktanella;s__Loktanella fryxellensis
3.88955e+06	66.8781	alkB	d__Bacteria;p__Proteobacteria;c__Alphaproteobacteria;o__Rhodobacterales;f__Rhodobacteraceae;g__Maribius;s__Maribius pelagius
3.81205e+06	59.1808	alkB	d__Bacteria;p__Proteobacteria;c__Alphaproteobacteria;o__Rhodobacterales;f__Rhodobacteraceae;g__Pseudorhodobacter;s__Pseudorhodobacter antarcticus
4.65239e+06	64.3038	alkB	d__Bacteria;p__Proteobacteria;c__Alphaproteobacteria;o__Rhodobacterales;f__Rhodobacteraceae;g__Paracoccus;s__Paracoccus alcaliphilus
4.11742e+06	63.2171	alkB	d__Bacteria;p__Proteobacteria;c__Alphaproteobacteria;o__Rhodobacterales;f__Rhodobacteraceae;g__Salinihabitans;s__Salinihabitans flavidus
9861953	71.0351	alkB	d__Bacteria;p__Actinobacteriota;c__Actinobacteria;o__Mycobacteriales;f__Pseudonocardiaceae;g__Amycolatopsis;s__Amycolatopsis saalfeldensis
3.45444e+06	61.7626	alkB	d__Bacteria;p__Proteobacteria;c__Alphaproteobacteria;o__Rhodobacterales;f__Rhodobacteraceae;g__Loktanella;s__Loktanella sp900110705
4.07163e+06	60.5471	alkB	d__Bacteria;p__Proteobacteria;c__Alphaproteobacteria;o__Rhodobacterales;f__Rhodobacteraceae;g__Litorimicrobium;s__Litorimicrobium taeanense
6.28364e+06	52.2281	alkB	d__Bacteria;p__Bacteroidota;c__Bacteroidia;o__Chitinophagales;f__Saprospiraceae;g__Lewinella_A;s__Lewinella_A agarilytica
5131990	50.3072	alkB	d__Bacteria;p__Proteobacteria;c__Alphaproteobacteria;o__Rhizobiales;f__Stappiaceae;g__Pseudovibrio;s__Pseudovibrio axinellae
4.46952e+06	66.1355	alkB	d__Bacteria;p__Proteobacteria;c__Gammaproteobacteria;o__Nevskiales;f__Nevskiaceae;g__Solimonas;s__Solimonas aquatica
9.5731e+06	69.2488	alkB	d__Bacteria;p__Actinobacteriota;c__Actinobacteria;o__Mycobacteriales;f__Pseudonocardiaceae;g__Lentzea;s__Lentzea flaviverrucosa
9.48762e+06	70.1649	alkB	d__Bacteria;p__Actinobacteriota;c__Actinobacteria;o__Mycobacteriales;f__Pseudonocardiaceae;g__Lentzea;s__Lentzea albida
4.05992e+06	34.2117	alkB	d__Bacteria;p__Bacteroidota;c__Bacteroidia;o__Flavobacteriales;f__Flavobacteriaceae;g__Flavobacterium;s__Flavobacterium frigoris
4.24833e+06	67.7941	alkB	d__Bacteria;p__Proteobacteria;c__Alphaproteobacteria;o__Rhodobacterales;f__Rhodobacteraceae;g__Roseivivax_A;s__Roseivivax_A roseus
3.38645e+06	41.784	alkB	d__Bacteria;p__Proteobacteria;c__Gammaproteobacteria;o__Enterobacterales;f__Alteromonadaceae;g__Thalassotalea;s__Thalassotalea agarivorans
3.892e+06	63.7807	alkB	d__Bacteria;p__Proteobacteria;c__Alphaproteobacteria;o__Rhodobacterales;f__Rhodobacteraceae;g__Paracoccus;s__Paracoccus homiensis
4.69126e+06	41.9533	alkB	d__Bacteria;p__Bacteroidota;c__Bacteroidia;o__Cytophagales;f__Cyclobacteriaceae;g__Fabibacter;s__Fabibacter pacificus
3.68732e+06	57.2072	alkB	d__Bacteria;p__Proteobacteria;c__Alphaproteobacteria;o__Rhodobacterales;f__Rhodobacteraceae;g__Cognatiyoonia;s__Cognatiyoonia koreensis
3.43096e+06	58.685	alkB	d__Bacteria;p__Proteobacteria;c__Alphaproteobacteria;o__Rhodobacterales;f__Rhodobacteraceae;g__Aliiroseovarius;s__Aliiroseovarius sediminilitoris
4.12949e+06	70.0642	alkB	d__Bacteria;p__Actinobacteriota;c__Actinobacteria;o__Mycobacteriales;f__Mycobacteriaceae;g__Rhodococcus;s__Rhodococcus kroppenstedtii
6.37086e+06	66.8454	alkB	d__Bacteria;p__Proteobacteria;c__Gammaproteobacteria;o__Pseudomonadales;f__Pseudomonadaceae;g__Pseudomonas_F;s__Pseudomonas_F otitidis
3.65527e+06	61.0514	alkB	d__Bacteria;p__Proteobacteria;c__Alphaproteobacteria;o__Rhodobacterales;f__Rhodobacteraceae;g__Poseidonocella;s__Poseidonocella pacifica
6.24422e+06	60.346	alkB	d__Bacteria;p__Proteobacteria;c__Gammaproteobacteria;o__Pseudomonadales;f__Pseudomonadaceae;g__Pseudomonas_E;s__Pseudomonas_E simiae
4.62079e+06	70.9245	alkB	d__Bacteria;p__Actinobacteriota;c__Actinobacteria;o__Propionibacteriales;f__Nocardioidaceae;g__Nocardioides;s__Nocardioides alpinus
7020699	68.2206	alkB	d__Bacteria;p__Actinobacteriota;c__Actinobacteria;o__Mycobacteriales;f__Pseudonocardiaceae;g__Amycolatopsis;s__Amycolatopsis marina
7198503	67.5408	alkB	d__Bacteria;p__Proteobacteria;c__Gammaproteobacteria;o__Pseudomonadales;f__Pseudomonadaceae;g__Pseudomonas;s__Pseudomonas citronellolis
4.25793e+06	58.4129	alkB	d__Bacteria;p__Proteobacteria;c__Alphaproteobacteria;o__Rhodobacterales;f__Rhodobacteraceae;g__Sulfitobacter;s__Sulfitobacter brevis
3.49587e+06	34.1451	alkB	d__Bacteria;p__Bacteroidota;c__Bacteroidia;o__Flavobacteriales;f__Flavobacteriaceae;g__Flavobacterium;s__Flavobacterium xueshanense
5.6234e+06	37.6917	alkB	d__Bacteria;p__Bacteroidota;c__Bacteroidia;o__Cytophagales;f__Bernardetiaceae;g__Thermoflexibacter;s__Thermoflexibacter ruber
2733540	65.264	alkB	d__Bacteria;p__Proteobacteria;c__Gammaproteobacteria;o__Nevskiales;f__Nevskiaceae;g__Fontimonas;s__Fontimonas thermophila
4329743	42.1256	alkB	d__Bacteria;p__Bacteroidota;c__Bacteroidia;o__Cytophagales;f__Cyclobacteriaceae;g__Algoriphagus;s__Algoriphagus hitonicola
3.69519e+06	60.1523	alkB	d__Bacteria;p__Proteobacteria;c__Alphaproteobacteria;o__Rhodobacterales;f__Rhodobacteraceae;g__Sulfitobacter;s__Sulfitobacter dubius
4.56573e+06	70.6142	alkB	d__Bacteria;p__Actinobacteriota;c__Actinobacteria;o__Propionibacteriales;f__Nocardioidaceae;g__Nocardioides;s__Nocardioides psychrotolerans
4149587	58.472	alkB	d__Bacteria;p__Proteobacteria;c__Gammaproteobacteria;o__Pseudomonadales;f__Pseudomonadaceae;g__Pseudomonas_E;s__Pseudomonas_E guineae
7.75703e+06	62.0661	alkB	d__Bacteria;p__Proteobacteria;c__Gammaproteobacteria;o__Burkholderiales;f__Burkholderiaceae;g__Paraburkholderia;s__Paraburkholderia megapolitana
3.77112e+06	65.488	alkB	d__Bacteria;p__Proteobacteria;c__Alphaproteobacteria;o__Rhodobacterales;f__Rhodobacteraceae;g__Jannaschia;s__Jannaschia pohangensis
4.43227e+06	61.749	alkB	d__Bacteria;p__Proteobacteria;c__Alphaproteobacteria;o__Rhodobacterales;f__Rhodobacteraceae;g__Celeribacter;s__Celeribacter neptunius
3.90109e+06	58.0713	alkB	d__Bacteria;p__Proteobacteria;c__Alphaproteobacteria;o__Rhodobacterales;f__Rhodobacteraceae;g__Celeribacter;s__Celeribacter halophilus
3.01745e+06	42.781	alkB	d__Bacteria;p__Proteobacteria;c__Gammaproteobacteria;o__Nitrosococcales;f__Methylophagaceae;g__Methylophaga;s__Methylophaga sulfidovorans
5.849e+06	51.2416	alkB	d__Bacteria;p__Proteobacteria;c__Alphaproteobacteria;o__Rhizobiales;f__Stappiaceae;g__Pseudovibrio;s__Pseudovibrio ascidiaceicola
4.02333e+06	58.0358	alkB	d__Bacteria;p__Proteobacteria;c__Alphaproteobacteria;o__Rhodobacterales;f__Rhodobacteraceae;g__Shimia;s__Shimia haliotis
4.16808e+06	60.005	alkB	d__Bacteria;p__Proteobacteria;c__Alphaproteobacteria;o__Rhodobacterales;f__Rhodobacteraceae;g__Loktanella;s__Loktanella salsilacus
4.24492e+06	60.4139	alkB	d__Bacteria;p__Proteobacteria;c__Alphaproteobacteria;o__Rhodobacterales;f__Rhodobacteraceae;g__Shimia;s__Shimia aestuarii
3934694	61.1985	alkB	d__Bacteria;p__Proteobacteria;c__Gammaproteobacteria;o__Pseudomonadales;f__Pseudomonadaceae;g__Pseudomonas_D;s__Pseudomonas_D pachastrellae
4.03369e+06	57.7188	alkB	d__Bacteria;p__Proteobacteria;c__Gammaproteobacteria;o__Pseudomonadales;f__Oleiphilaceae;g__Marinobacter;s__Marinobacter zhejiangensis
5.67611e+06	72.8646	alkB	d__Bacteria;p__Actinobacteriota;c__Actinobacteria;o__Propionibacteriales;f__Nocardioidaceae;g__Nocardioides;s__Nocardioides simplex
3800146	59.3815	alkB	d__Bacteria;p__Proteobacteria;c__Gammaproteobacteria;o__Pseudomonadales;f__Oleiphilaceae;g__Marinobacter;s__Marinobacter pelagius
7.40595e+06	73.4501	alkB	d__Bacteria;p__Actinobacteriota;c__Actinobacteria;o__Mycobacteriales;f__Pseudonocardiaceae;g__Pseudonocardia;s__Pseudonocardia ammonioxydans
4.67322e+06	64.9875	alkB	d__Bacteria;p__Proteobacteria;c__Gammaproteobacteria;o__Xanthomonadales;f__Rhodanobacteraceae;g__Dokdonella;s__Dokdonella immobilis
3.3257e+06	33.672	alkB	d__Bacteria;p__Bacteroidota;c__Bacteroidia;o__Flavobacteriales;f__Flavobacteriaceae;g__Bizionia_B;s__Bizionia_B echini
4.29054e+06	59.8661	alkB	d__Bacteria;p__Proteobacteria;c__Alphaproteobacteria;o__Rhodobacterales;f__Rhodobacteraceae;g__Roseovarius;s__Roseovarius lutimaris
4093442	39.4541	alkB	d__Bacteria;p__Bacteroidota;c__Bacteroidia;o__Cytophagales;f__Cyclobacteriaceae;g__Algoriphagus;s__Algoriphagus ornithinivorans
4.24387e+06	67.7303	alkB	d__Bacteria;p__Proteobacteria;c__Alphaproteobacteria;o__Rhodobacterales;f__Rhodobacteraceae;g__Paracoccus;s__Paracoccus pantotrophus
9.92221e+06	69.8161	alkB	d__Bacteria;p__Actinobacteriota;c__Actinobacteria;o__Mycobacteriales;f__Pseudonocardiaceae;g__Amycolatopsis;s__Amycolatopsis rubida
5.40114e+06	62.4165	alkB	d__Bacteria;p__Proteobacteria;c__Gammaproteobacteria;o__Pseudomonadales;f__Pseudomonadaceae;g__Pseudomonas_E;s__Pseudomonas_E composti
5.36897e+06	63.7696	alkB	d__Bacteria;p__Proteobacteria;c__Gammaproteobacteria;o__Burkholderiales;f__Burkholderiaceae;g__Ralstonia;s__Ralstonia sp900115545
5.27311e+06	63.0203	alkB	d__Bacteria;p__Proteobacteria;c__Gammaproteobacteria;o__Pseudomonadales;f__Pseudomonadaceae;g__Pseudomonas_E;s__Pseudomonas_E borbori
4.55669e+06	67.258	alkB	d__Bacteria;p__Proteobacteria;c__Alphaproteobacteria;o__Rhodobacterales;f__Rhodobacteraceae;g__Tranquillimonas;s__Tranquillimonas alkanivorans
5.50247e+06	62.6105	alkB	d__Bacteria;p__Proteobacteria;c__Gammaproteobacteria;o__Pseudomonadales;f__Pseudomonadaceae;g__Pseudomonas_E;s__Pseudomonas_E toyotomiensis
3.81925e+06	64.0976	alkB	d__Bacteria;p__Proteobacteria;c__Alphaproteobacteria;o__Rhodobacterales;f__Rhodobacteraceae;g__Roseivivax;s__Roseivivax halotolerans
4.48023e+06	58.8155	alkB	d__Bacteria;p__Proteobacteria;c__Alphaproteobacteria;o__Rhodobacterales;f__Rhodobacteraceae;g__Donghicola;s__Donghicola eburneus
3.6237e+06	65.972	alkB	d__Bacteria;p__Proteobacteria;c__Alphaproteobacteria;o__Rhodobacterales;f__Rhodobacteraceae;g__Poseidonocella;s__Poseidonocella sedimentorum
1.02529e+07	68.8622	alkB	d__Bacteria;p__Actinobacteriota;c__Actinobacteria;o__Mycobacteriales;f__Pseudonocardiaceae;g__Lentzea;s__Lentzea waywayandensis
3.76606e+06	57.491	alkB	d__Bacteria;p__Proteobacteria;c__Alphaproteobacteria;o__Rhodobacterales;f__Rhodobacteraceae;g__Litoreibacter;s__Litoreibacter janthinus
3.21053e+06	56.8801	alkB	d__Bacteria;p__Proteobacteria;c__Alphaproteobacteria;o__Rhodobacterales;f__Rhodobacteraceae;g__Yoonia;s__Yoonia tamlensis
3.26076e+06	48.8703	alkB	d__Bacteria;p__Bacteroidota;c__Bacteroidia;o__Flavobacteriales;f__Flavobacteriaceae;g__Robiginitalea;s__Robiginitalea myxolifaciens
3839018	59.8926	alkB	d__Bacteria;p__Proteobacteria;c__Gammaproteobacteria;o__Pseudomonadales;f__Oleiphilaceae;g__Marinobacter;s__Marinobacter gudaonensis
3.33347e+06	57.4724	alkB	d__Bacteria;p__Proteobacteria;c__Alphaproteobacteria;o__Rhodobacterales;f__Rhodobacteraceae;g__Yoonia;s__Yoonia litorea
3.54425e+06	29.4993	alkB	d__Bacteria;p__Bacteroidota;c__Bacteroidia;o__Flavobacteriales;f__Flavobacteriaceae;g__Lutibacter;s__Lutibacter maritimus
6.18697e+06	66.3043	alkB	d__Bacteria;p__Proteobacteria;c__Alphaproteobacteria;o__Rhodobacterales;f__Rhodobacteraceae;g__Salipiger;s__Salipiger pacifica
3.5904e+06	56.9224	alkB	d__Bacteria;p__Proteobacteria;c__Alphaproteobacteria;o__Rhodobacterales;f__Rhodobacteraceae;g__Sulfitobacter;s__Sulfitobacter marinus
5.0371e+06	57.0739	alkB	d__Bacteria;p__Proteobacteria;c__Gammaproteobacteria;o__Pseudomonadales;f__Pseudomonadaceae;g__Pseudomonas_E;s__Pseudomonas_E marincola
9.90219e+06	61.0931	alkB	d__Bacteria;p__Proteobacteria;c__Gammaproteobacteria;o__Burkholderiales;f__Burkholderiaceae;g__Paraburkholderia;s__Paraburkholderia aspalathi
4.56402e+06	65.3761	alkB	d__Bacteria;p__Proteobacteria;c__Alphaproteobacteria;o__Sphingomonadales;f__Sphingomonadaceae;g__Novosphingobium;s__Novosphingobium sp900117425
9312140	71.8747	alkB	d__Bacteria;p__Actinobacteriota;c__Actinobacteria;o__Mycobacteriales;f__Pseudonocardiaceae;g__Amycolatopsis;s__Amycolatopsis australiensis
4.93408e+06	45.9012	alkB	d__Bacteria;p__Proteobacteria;c__Gammaproteobacteria;o__Pseudomonadales;f__Spongiibacteraceae;g__Oceanicoccus;s__Oceanicoccus sp900120175
4.24465e+06	64.8782	alkB	d__Bacteria;p__Proteobacteria;c__Alphaproteobacteria;o__Rhodobacterales;f__Rhodobacteraceae;g__Loktanella;s__Loktanella atrilutea
2.46648e+06	66.1437	alkB	d__Bacteria;p__Proteobacteria;c__Gammaproteobacteria;o__Xanthomonadales;f__Xanthomonadaceae;g__Thermomonas;s__Thermomonas hydrothermalis
4.70049e+06	40.6222	alkB	d__Bacteria;p__Bacteroidota;c__Bacteroidia;o__Chitinophagales;f__Chitinophagaceae;g__Flavisolibacter;s__Flavisolibacter ginsengisoli
3.76382e+06	58.0585	alkB	d__Bacteria;p__Proteobacteria;c__Alphaproteobacteria;o__Rhodobacterales;f__Rhodobacteraceae;g__Litoreibacter;s__Litoreibacter ascidiaceicola
4.96754e+06	61.7461	alkB	d__Bacteria;p__Proteobacteria;c__Alphaproteobacteria;o__Rhodobacterales;f__Rhodobacteraceae;g__Sulfitobacter_C;s__Sulfitobacter_C pseudonitzschiae
4.68428e+06	72.9367	alkB	d__Bacteria;p__Actinobacteriota;c__Actinobacteria;o__Mycobacteriales;f__Jatrophihabitantaceae;g__Jatrophihabitans;s__Jatrophihabitans endophyticus
3.29783e+06	31.607	alkB	d__Bacteria;p__Bacteroidota;c__Bacteroidia;o__Flavobacteriales;f__Flavobacteriaceae;g__Tenacibaculum;s__Tenacibaculum mesophilum
3.7192e+06	33.1318	alkB	d__Bacteria;p__Bacteroidota;c__Bacteroidia;o__Flavobacteriales;f__Flavobacteriaceae;g__Flavobacterium;s__Flavobacterium micromati
3.28853e+06	56.3133	alkB	d__Bacteria;p__Proteobacteria;c__Alphaproteobacteria;o__Rhodobacterales;f__Rhodobacteraceae;g__Cognatishimia;s__Cognatishimia maritima
3.05405e+06	34.4779	alkB	d__Bacteria;p__Bacteroidota;c__Bacteroidia;o__Flavobacteriales;f__Flavobacteriaceae;g__Winogradskyella;s__Winogradskyella jejuensis
5.68025e+06	61.7893	alkB	d__Bacteria;p__Proteobacteria;c__Gammaproteobacteria;o__Burkholderiales;f__Burkholderiaceae;g__Massilia_B;s__Massilia_B sp900129765
3.81441e+06	65.3271	alkB	d__Bacteria;p__Proteobacteria;c__Gammaproteobacteria;o__Nevskiales;f__Nevskiaceae;g__Hydrocarboniphaga;s__Hydrocarboniphaga daqingensis
3.29739e+06	54.4484	alkB	d__Bacteria;p__Proteobacteria;c__Alphaproteobacteria;o__Rhodobacterales;f__Rhodobacteraceae;g__Cognatiyoonia;s__Cognatiyoonia sediminum
4.26401e+06	60.3703	alkB	d__Bacteria;p__Proteobacteria;c__Alphaproteobacteria;o__Rhodobacterales;f__Rhodobacteraceae;g__Marivita;s__Marivita hallyeonensis
3.40037e+06	33.313	alkB	d__Bacteria;p__Bacteroidota;c__Bacteroidia;o__Flavobacteriales;f__Flavobacteriaceae;g__Arenitalea;s__Arenitalea lutea
3.61044e+06	71.1822	alkB	d__Bacteria;p__Proteobacteria;c__Alphaproteobacteria;o__Rhodobacterales;f__Rhodobacteraceae;g__Wenxinia;s__Wenxinia saemankumensis
5.36571e+06	35.9325	alkB	d__Bacteria;p__Bacteroidota;c__Bacteroidia;o__Flavobacteriales;f__Flavobacteriaceae;g__Aquimarina;s__Aquimarina spongiae
3.60179e+06	67.7207	alkB	d__Bacteria;p__Proteobacteria;c__Alphaproteobacteria;o__Rhodobacterales;f__Rhodobacteraceae;g__Maribius;s__Maribius salinus
3.17236e+06	31.8221	alkB	d__Bacteria;p__Bacteroidota;c__Bacteroidia;o__Flavobacteriales;f__Flavobacteriaceae;g__Flavobacterium;s__Flavobacterium terrae
4094570	54.9229	alkB	d__Bacteria;p__Proteobacteria;c__Alphaproteobacteria;o__Rhodobacterales;f__Rhodobacteraceae;g__Pseudopelagicola;s__Pseudopelagicola gijangensis
4.59355e+06	34.4927	alkB	d__Bacteria;p__Bacteroidota;c__Bacteroidia;o__Flavobacteriales;f__Flavobacteriaceae;g__Maribacter;s__Maribacter aquivivus
3740786	54.8642	alkB	d__Bacteria;p__Proteobacteria;c__Gammaproteobacteria;o__Pseudomonadales;f__Oleiphilaceae;g__Marinobacter;s__Marinobacter antarcticus
4.08839e+06	60.2569	alkB	d__Bacteria;p__Proteobacteria;c__Alphaproteobacteria;o__Rhodobacterales;f__Rhodobacteraceae;g__Roseovarius;s__Roseovarius marisflavi
4.58139e+06	62.0046	alkB	d__Bacteria;p__Proteobacteria;c__Alphaproteobacteria;o__Rhodobacterales;f__Rhodobacteraceae;g__Roseovarius;s__Roseovarius pacificus
3.79582e+06	34.4203	alkB	d__Bacteria;p__Bacteroidota;c__Bacteroidia;o__Flavobacteriales;f__Flavobacteriaceae;g__Flavobacterium;s__Flavobacterium xanthum
9.68158e+06	71.1968	alkB	d__Bacteria;p__Actinobacteriota;c__Actinobacteria;o__Mycobacteriales;f__Cryptosporangiaceae;g__Cryptosporangium;s__Cryptosporangium aurantiacum
6.68102e+06	61.4977	alkB	d__Bacteria;p__Proteobacteria;c__Gammaproteobacteria;o__Burkholderiales;f__Burkholderiaceae;g__Duganella;s__Duganella sacchari
2.99437e+06	63.812	alkB	d__Bacteria;p__Proteobacteria;c__Alphaproteobacteria;o__Sphingomonadales;f__Sphingomonadaceae;g__Porphyrobacter;s__Porphyrobacter sanguineus
3.74961e+06	34.5971	alkB	d__Bacteria;p__Bacteroidota;c__Bacteroidia;o__Flavobacteriales;f__Flavobacteriaceae;g__Flavobacterium;s__Flavobacterium fryxellicola
4.57326e+06	54.9809	alkB	d__Bacteria;p__Proteobacteria;c__Alphaproteobacteria;o__Rhodobacterales;f__Rhodobacteraceae;g__Shimia;s__Shimia sp900143615
3.95008e+06	56.7817	alkB	d__Bacteria;p__Proteobacteria;c__Alphaproteobacteria;o__Rhodobacterales;f__Rhodobacteraceae;g__Yoonia;s__Yoonia sp900143545
5.96665e+06	51.3299	alkB	d__Bacteria;p__Proteobacteria;c__Alphaproteobacteria;o__Rhizobiales;f__Stappiaceae;g__Pseudovibrio;s__Pseudovibrio sp900143565
4.84821e+06	59.6359	alkB	d__Bacteria;p__Proteobacteria;c__Alphaproteobacteria;o__Rhodobacterales;f__Rhodobacteraceae;g__FREY01;s__FREY01 sp900143635
4.96005e+06	56.5253	alkB	d__Bacteria;p__Proteobacteria;c__Alphaproteobacteria;o__Rhodobacterales;f__Rhodobacteraceae;g__Ruegeria;s__Ruegeria sp900143525
4.52052e+06	57.3965	alkB	d__Bacteria;p__Proteobacteria;c__Alphaproteobacteria;o__Rhodobacterales;f__Rhodobacteraceae;g__Tateyamaria;s__Tateyamaria sp900143535
4.14982e+06	67.5731	alkB	d__Bacteria;p__Proteobacteria;c__Alphaproteobacteria;o__Rhodobacterales;f__Rhodobacteraceae;g__Oceanicola_B;s__Oceanicola_B litoreus
8.3739e+06	61.4256	alkB	d__Bacteria;p__Proteobacteria;c__Gammaproteobacteria;o__Burkholderiales;f__Burkholderiaceae;g__Paraburkholderia;s__Paraburkholderia phenazinium_B
8.55432e+06	62.8427	alkB	d__Bacteria;p__Proteobacteria;c__Gammaproteobacteria;o__Burkholderiales;f__Burkholderiaceae;g__Paraburkholderia;s__Paraburkholderia phenazinium_A
10416547	61.3768	alkB	d__Bacteria;p__Proteobacteria;c__Gammaproteobacteria;o__Burkholderiales;f__Burkholderiaceae;g__Paraburkholderia;s__Paraburkholderia sp900142905
3813119	38.0802	alkB	d__Bacteria;p__Proteobacteria;c__Gammaproteobacteria;o__Legionellales;f__Legionellaceae;g__Legionella;s__Legionella gormanii
4441008	67.2398	alkB	d__Bacteria;p__Actinobacteriota;c__Actinobacteria;o__Mycobacteriales;f__Mycobacteriaceae;g__Williamsia_B;s__Williamsia_B sterculiae
3.72236e+06	63.2609	alkB	d__Bacteria;p__Proteobacteria;c__Alphaproteobacteria;o__Rhodobacterales;f__Rhodobacteraceae;g__Roseovarius;s__Roseovarius nanhaiticus
4.26421e+06	65.0539	alkB	d__Bacteria;p__Proteobacteria;c__Gammaproteobacteria;o__Pseudomonadales;f__Pseudomonadaceae;g__Pseudomonas_E;s__Pseudomonas_E alcaligenes_A
3.90044e+06	61.1374	alkB	d__Bacteria;p__Proteobacteria;c__Alphaproteobacteria;o__Rhodobacterales;f__Rhodobacteraceae;g__Rhodobacter;s__Rhodobacter aestuarii
3.91625e+06	51.4268	alkB	d__Bacteria;p__Proteobacteria;c__Gammaproteobacteria;o__Pseudomonadales;f__Saccharospirillaceae;g__Oleibacter;s__Oleibacter marinus
3.50305e+06	68.2549	alkB	d__Bacteria;p__Proteobacteria;c__Alphaproteobacteria;o__Rhodobacterales;f__Rhodobacteraceae;g__Rhodobacter_C;s__Rhodobacter_C vinaykumarii
4.12351e+06	38.5883	alkB	d__Bacteria;p__Bacteroidota;c__Bacteroidia;o__Cytophagales;f__Cyclobacteriaceae;g__Belliella;s__Belliella pelovolcani
4.50739e+06	66.0982	alkB	d__Bacteria;p__Proteobacteria;c__Alphaproteobacteria;o__Rhodobacterales;f__Rhodobacteraceae;g__Roseivivax;s__Roseivivax lentus
4.22684e+06	64.9031	alkB	d__Bacteria;p__Proteobacteria;c__Alphaproteobacteria;o__Rhodobacterales;f__Rhodobacteraceae;g__Gemmobacter_A;s__Gemmobacter_A megaterium
4.59871e+06	61.1051	alkB	d__Bacteria;p__Proteobacteria;c__Alphaproteobacteria;o__Rhodobacterales;f__Rhodobacteraceae;g__Paracoccus;s__Paracoccus saliphilus
3514278	57.7261	alkB	d__Bacteria;p__Proteobacteria;c__Alphaproteobacteria;o__Rhodobacterales;f__Rhodobacteraceae;g__Yoonia;s__Yoonia rosea
6.27342e+06	65.8522	alkB	d__Bacteria;p__Actinobacteriota;c__Actinobacteria;o__Mycobacteriales;f__Mycobacteriaceae;g__Mycobacterium;s__Mycobacterium sp900157365
2.9499e+06	42.6064	alkB	d__Bacteria;p__Proteobacteria;c__Gammaproteobacteria;o__Pseudomonadales;f__Moraxellaceae;g__Psychrobacter;s__Psychrobacter pasteurii
2.82287e+06	42.2618	alkB	d__Bacteria;p__Proteobacteria;c__Gammaproteobacteria;o__Pseudomonadales;f__Moraxellaceae;g__Psychrobacter;s__Psychrobacter piechaudii
6.61473e+06	66.7672	alkB	d__Bacteria;p__Actinobacteriota;c__Actinobacteria;o__Mycobacteriales;f__Mycobacteriaceae;g__Mycolicibacterium;s__Mycolicibacterium boenickei
4.13454e+06	60.3801	alkB	d__Bacteria;p__Proteobacteria;c__Alphaproteobacteria;o__Rhodobacterales;f__Rhodobacteraceae;g__Roseovarius;s__Roseovarius gaetbuli
4.35204e+06	67.985	alkB	d__Bacteria;p__Proteobacteria;c__Alphaproteobacteria;o__Rhodobacterales;f__Rhodobacteraceae;g__Roseivivax;s__Roseivivax jejudonensis
4.01399e+06	57.1303	alkB	d__Bacteria;p__Proteobacteria;c__Alphaproteobacteria;o__Rhodobacterales;f__Rhodobacteraceae;g__Roseovarius;s__Roseovarius litorisediminis
4.71663e+06	59.1602	alkB	d__Bacteria;p__Proteobacteria;c__Alphaproteobacteria;o__Rhodobacterales;f__Rhodobacteraceae;g__Ruegeria_E;s__Ruegeria_E litorea
4.56269e+06	57.3016	alkB	d__Bacteria;p__Proteobacteria;c__Alphaproteobacteria;o__Rhodobacterales;f__Rhodobacteraceae;g__Ruegeria;s__Ruegeria meonggei
3.74001e+06	66.6515	alkB	d__Bacteria;p__Proteobacteria;c__Alphaproteobacteria;o__Rhodobacterales;f__Rhodobacteraceae;g__Pseudoruegeria;s__Pseudoruegeria aquimaris
3.50653e+06	61.4142	alkB	d__Bacteria;p__Proteobacteria;c__Alphaproteobacteria;o__Rhodobacterales;f__Rhodobacteraceae;g__Aquimixticola;s__Aquimixticola soesokkakensis
3.43426e+06	59.5593	alkB	d__Bacteria;p__Proteobacteria;c__Alphaproteobacteria;o__Rhodobacterales;f__Rhodobacteraceae;g__Pseudooctadecabacter;s__Pseudooctadecabacter jejudonensis
3.74051e+06	63.7915	alkB	d__Bacteria;p__Proteobacteria;c__Alphaproteobacteria;o__Rhodobacterales;f__Rhodobacteraceae;g__Roseovarius;s__Roseovarius halotolerans
3.77728e+06	66.35	alkB	d__Bacteria;p__Proteobacteria;c__Alphaproteobacteria;o__Rhodobacterales;f__Rhodobacteraceae;g__Palleronia;s__Palleronia marisminoris
4.32024e+06	54.3325	alkB	d__Bacteria;p__Proteobacteria;c__Alphaproteobacteria;o__Rhodobacterales;f__Rhodobacteraceae;g__Roseovarius;s__Roseovarius albus
3.97887e+06	67.0014	alkB	d__Bacteria;p__Proteobacteria;c__Alphaproteobacteria;o__Rhodobacterales;f__Rhodobacteraceae;g__Limimaricola;s__Limimaricola soesokkakensis
5.03382e+06	66.7241	alkB	d__Bacteria;p__Proteobacteria;c__Alphaproteobacteria;o__Rhodobacterales;f__Rhodobacteraceae;g__Roseisalinus;s__Roseisalinus antarcticus
5.49082e+06	51.4972	alkB	d__Bacteria;p__Proteobacteria;c__Gammaproteobacteria;o__Pseudomonadales;f__Endozoicomonadaceae;g__Parendozoicomonas;s__Parendozoicomonas haliclonae
4.8349e+06	57.9171	alkB	d__Bacteria;p__Proteobacteria;c__Alphaproteobacteria;o__Rhodobacterales;f__Rhodobacteraceae;g__Roseovarius;s__Roseovarius aestuarii
4449490	63.2098	alkB	d__Bacteria;p__Proteobacteria;c__Alphaproteobacteria;o__Rhodobacterales;f__Rhodobacteraceae;g__Tropicibacter;s__Tropicibacter naphthalenivorans
4.44124e+06	60.049	alkB	d__Bacteria;p__Proteobacteria;c__Alphaproteobacteria;o__Rhodobacterales;f__Rhodobacteraceae;g__Pseudooceanicola_A;s__Pseudooceanicola_A flagellatus
4.79353e+06	39.7982	alkB	d__Bacteria;p__Bacteroidota;c__Bacteroidia;o__Cytophagales;f__Cyclobacteriaceae;g__Reichenbachiella;s__Reichenbachiella faecimaris
5.60594e+06	64.3426	alkB	d__Bacteria;p__Proteobacteria;c__Gammaproteobacteria;o__Burkholderiales;f__Burkholderiaceae;g__Burkholderia;s__Burkholderia singularis
3.83645e+06	62.8827	alkB	d__Bacteria;p__Proteobacteria;c__Alphaproteobacteria;o__Rhodobacterales;f__Rhodobacteraceae;g__Paracoccus;s__Paracoccus sp900177635
4741005	35.9527	alkB	d__Bacteria;p__Bacteroidota;c__Bacteroidia;o__Cytophagales;f__Cyclobacteriaceae;g__Marivirga;s__Marivirga sericea
3.62862e+06	65.7436	alkB	d__Bacteria;p__Proteobacteria;c__Alphaproteobacteria;o__Rhodobacterales;f__Rhodobacteraceae;g__HL-12;s__HL-12 sp900177545
6.14479e+06	66.2399	alkB	d__Bacteria;p__Actinobacteriota;c__Actinobacteria;o__Mycobacteriales;f__Mycobacteriaceae;g__Mycobacterium;s__Mycobacterium ahvazicum
4.84883e+06	57.8932	alkB	d__Bacteria;p__Proteobacteria;c__Alphaproteobacteria;o__Rhodobacterales;f__Rhodobacteraceae;g__Tropicibacter_C;s__Tropicibacter_C phthalicicus
4.05274e+06	57.914	alkB	d__Bacteria;p__Proteobacteria;c__Alphaproteobacteria;o__Rhodobacterales;f__Rhodobacteraceae;g__Boseongicola;s__Boseongicola aestuarii
3.2529e+06	54.92	alkB	d__Bacteria;p__Proteobacteria;c__Alphaproteobacteria;o__Rhodobacterales;f__Rhodobacteraceae;g__Octadecabacter;s__Octadecabacter ascidiaceicola
3.89331e+06	57.7323	alkB	d__Bacteria;p__Proteobacteria;c__Alphaproteobacteria;o__Rhodobacterales;f__Rhodobacteraceae;g__Confluentimicrobium;s__Confluentimicrobium lipolyticum
5.32997e+06	67.1803	alkB	d__Bacteria;p__Proteobacteria;c__Alphaproteobacteria;o__Rhodobacterales;f__Rhodobacteraceae;g__Maliponia;s__Maliponia aquimaris
3.88863e+06	61.27	alkB	d__Bacteria;p__Proteobacteria;c__Alphaproteobacteria;o__Rhodobacterales;f__Rhodobacteraceae;g__Ruegeria;s__Ruegeria arenilitoris
4.81472e+06	62.2342	alkB	d__Bacteria;p__Proteobacteria;c__Alphaproteobacteria;o__Rhodobacterales;f__Rhodobacteraceae;g__Flavimaricola;s__Flavimaricola marinus
6.088e+06	59.7802	alkB	d__Bacteria;p__Proteobacteria;c__Gammaproteobacteria;o__Pseudomonadales;f__Pseudomonadaceae;g__Pseudomonas_E;s__Pseudomonas_E sp900187495
7.24218e+06	62.7043	alkB	d__Bacteria;p__Proteobacteria;c__Gammaproteobacteria;o__Pseudomonadales;f__Pseudomonadaceae;g__Pseudomonas_E;s__Pseudomonas_E sp900187455
4063301	56.8656	alkB	d__Bacteria;p__Proteobacteria;c__Gammaproteobacteria;o__Pseudomonadales;f__Oleiphilaceae;g__Marinobacter;s__Marinobacter sp900188435
7.69436e+06	72.3926	alkB	d__Bacteria;p__Actinobacteriota;c__Actinobacteria;o__Frankiales;f__Frankiaceae;g__Frankia;s__Frankia sp900197875
3.70202e+06	66.0493	alkB	d__Bacteria;p__Proteobacteria;c__Alphaproteobacteria;o__Rhodobacterales;f__Rhodobacteraceae;g__Paracoccus;s__Paracoccus sediminis
1.00852e+07	70.3449	alkB	d__Bacteria;p__Actinobacteriota;c__Actinobacteria;o__Mycobacteriales;f__Micromonosporaceae;g__Actinoplanes;s__Actinoplanes regularis
4.77808e+06	68.6556	alkB	d__Bacteria;p__Actinobacteriota;c__Actinobacteria;o__Mycobacteriales;f__Pseudonocardiaceae;g__Haloechinothrix;s__Haloechinothrix alba
5.5418e+06	34.1052	alkB	d__Bacteria;p__Bacteroidota;c__Bacteroidia;o__Flavobacteriales;f__Flavobacteriaceae;g__Dokdonia;s__Dokdonia pacifica
3.89486e+06	38.258	alkB	d__Bacteria;p__Bacteroidota;c__Bacteroidia;o__Cytophagales;f__Cyclobacteriaceae;g__Belliella;s__Belliella buryatensis
5.19515e+06	62.6966	alkB	d__Bacteria;p__Proteobacteria;c__Alphaproteobacteria;o__Rhodobacterales;f__Rhodobacteraceae;g__Antarctobacter;s__Antarctobacter heliothermus
6.31479e+06	64.1577	alkB	d__Bacteria;p__Actinobacteriota;c__Actinobacteria;o__Mycobacteriales;f__Mycobacteriaceae;g__Rhodococcus;s__Rhodococcus kyotonensis
5.21069e+06	66.3753	alkB	d__Bacteria;p__Proteobacteria;c__Alphaproteobacteria;o__Rhodobacterales;f__Rhodobacteraceae;g__Tropicimonas_A;s__Tropicimonas_A sediminicola
6727430	68.0663	alkB	d__Bacteria;p__Proteobacteria;c__Gammaproteobacteria;o__Pseudomonadales;f__Pseudomonadaceae;g__Pseudomonas;s__Pseudomonas delhiensis
4.27923e+06	40.3345	alkB	d__Bacteria;p__Bacteroidota;c__Bacteroidia;o__Cytophagales;f__Cyclobacteriaceae;g__Ekhidna;s__Ekhidna lutea
4.23402e+06	61.5576	alkB	d__Bacteria;p__Proteobacteria;c__Alphaproteobacteria;o__Rhodobacterales;f__Rhodobacteraceae;g__Paracoccus;s__Paracoccus seriniphilus
7.17885e+06	72.3284	alkB	d__Bacteria;p__Actinobacteriota;c__Actinobacteria;o__Mycobacteriales;f__Micromonosporaceae;g__Micromonospora;s__Micromonospora sp000158815
3.11844e+06	46.1591	alkB	d__Bacteria;p__Proteobacteria;c__Gammaproteobacteria;o__Nitrosococcales;f__Methylophagaceae;g__Methylophaga;s__Methylophaga thiooxydans
3.52244e+06	55.247	alkB	d__Bacteria;p__Proteobacteria;c__Alphaproteobacteria;o__Rhodobacterales;f__Rhodobacteraceae;g__R2A62;s__R2A62 sp000161835
2.54499e+06	61.6315	alkB	d__Bacteria;p__Actinobacteriota;c__Actinobacteria;o__Mycobacteriales;f__Mycobacteriaceae;g__Corynebacterium;s__Corynebacterium jeikeium
3.53999e+06	62.9742	alkB	d__Bacteria;p__Proteobacteria;c__Alphaproteobacteria;o__Rhodobacterales;f__Rhodobacteraceae;g__Ruegeria;s__Ruegeria lacuscaerulensis
6.69404e+06	68.4464	alkB	d__Bacteria;p__Actinobacteriota;c__Actinobacteria;o__Mycobacteriales;f__Mycobacteriaceae;g__Mycobacterium;s__Mycobacterium parascrofulaceum
3.25108e+06	41.3292	alkB	d__Bacteria;p__Proteobacteria;c__Gammaproteobacteria;o__Pseudomonadales;f__Moraxellaceae;g__Psychrobacter;s__Psychrobacter sp000213615
4.19792e+06	59.9664	alkB	d__Bacteria;p__Proteobacteria;c__Gammaproteobacteria;o__Burkholderiales;f__Burkholderiaceae;g__Noviherbaspirillum;s__Noviherbaspirillum massiliense
4.55856e+06	71.1227	alkB	d__Bacteria;p__Actinobacteriota;c__Actinobacteria;o__Mycobacteriales;f__Mycobacteriaceae;g__Tsukamurella;s__Tsukamurella sp000312385
7.33903e+06	71.9618	alkB	d__Bacteria;p__Actinobacteriota;c__Actinobacteria;o__Mycobacteriales;f__Micromonosporaceae;g__Micromonospora;s__Micromonospora lupini
6.00828e+06	66.1655	alkB	d__Bacteria;p__Actinobacteriota;c__Actinobacteria;o__Mycobacteriales;f__Mycobacteriaceae;g__Mycobacterium;s__Mycobacterium simiae
6.16414e+06	65.6108	alkB	d__Bacteria;p__Proteobacteria;c__Gammaproteobacteria;o__Pseudomonadales;f__Pseudomonadaceae;g__Pseudomonas;s__Pseudomonas knackmussii
7.00835e+06	66.7271	alkB	d__Bacteria;p__Actinobacteriota;c__Actinobacteria;o__Mycobacteriales;f__Mycobacteriaceae;g__Mycolicibacterium;s__Mycolicibacterium septicum
6.41298e+06	66.5992	alkB	d__Bacteria;p__Actinobacteriota;c__Actinobacteria;o__Mycobacteriales;f__Mycobacteriaceae;g__Mycobacterium;s__Mycobacterium triplex
6.00924e+06	66.3129	alkB	d__Bacteria;p__Actinobacteriota;c__Actinobacteria;o__Mycobacteriales;f__Mycobacteriaceae;g__Mycobacterium;s__Mycobacterium asiaticum
6.07931e+06	32.9339	alkB	d__Bacteria;p__Bacteroidota;c__Bacteroidia;o__Flavobacteriales;f__Flavobacteriaceae;g__Aquimarina;s__Aquimarina macrocephali
6.23006e+06	32.9325	alkB	d__Bacteria;p__Bacteroidota;c__Bacteroidia;o__Flavobacteriales;f__Flavobacteriaceae;g__Aquimarina;s__Aquimarina megaterium
5.28284e+06	33.4894	alkB	d__Bacteria;p__Bacteroidota;c__Bacteroidia;o__Flavobacteriales;f__Flavobacteriaceae;g__Aquimarina;s__Aquimarina pacifica
9353665	71.99	alkB	d__Bacteria;p__Actinobacteriota;c__Actinobacteria;o__Streptosporangiales;f__Streptosporangiaceae;g__Spirillospora;s__Spirillospora oligospora
2.93573e+06	31.8194	alkB	d__Bacteria;p__Bacteroidota;c__Bacteroidia;o__Flavobacteriales;f__Flavobacteriaceae;g__Tenacibaculum;s__Tenacibaculum sp000518405
4.97945e+06	45.2507	alkB	d__Bacteria;p__Proteobacteria;c__Gammaproteobacteria;o__Enterobacterales;f__Shewanellaceae;g__Shewanella;s__Shewanella waksmanii
4.45554e+06	68.0822	alkB	d__Bacteria;p__Proteobacteria;c__Alphaproteobacteria;o__Rhodobacterales;f__Rhodobacteraceae;g__Paracoccus;s__Paracoccus sp000518925
4.79202e+06	72.2954	alkB	d__Bacteria;p__Actinobacteriota;c__Actinobacteria;o__Propionibacteriales;f__Nocardioidaceae;g__Nocardioides;s__Nocardioides sp000519005
8.84371e+06	68.9026	alkB	d__Bacteria;p__Actinobacteriota;c__Actinobacteria;o__Mycobacteriales;f__Mycobacteriaceae;g__Nocardia;s__Nocardia sp000526215
4.34096e+06	63.936	alkB	d__Bacteria;p__Proteobacteria;c__Alphaproteobacteria;o__Rhodobacterales;f__Rhodobacteraceae;g__Lutimaribacter;s__Lutimaribacter sp000526275
4182541	42.2202	alkB	d__Bacteria;p__Bacteroidota;c__Bacteroidia;o__Cytophagales;f__Cyclobacteriaceae;g__Algoriphagus;s__Algoriphagus marincola_A
4.97187e+06	66.9225	alkB	d__Bacteria;p__Actinobacteriota;c__Actinobacteria;o__Mycobacteriales;f__Mycobacteriaceae;g__Mycobacterium;s__Mycobacterium genavense
6297623	66.4068	alkB	d__Bacteria;p__Actinobacteriota;c__Actinobacteria;o__Mycobacteriales;f__Mycobacteriaceae;g__Mycolicibacterium;s__Mycolicibacterium aromaticivorans
4.97333e+06	69.7764	alkB	d__Bacteria;p__Proteobacteria;c__Alphaproteobacteria;o__Rhodobacterales;f__Rhodobacteraceae;g__Roseivivax;s__Roseivivax isoporae
6.66142e+06	66.2078	alkB	d__Bacteria;p__Actinobacteriota;c__Actinobacteria;o__Mycobacteriales;f__Mycobacteriaceae;g__Mycobacterium;s__Mycobacterium kansasii_D
3.93976e+06	58.3215	alkB	d__Bacteria;p__Proteobacteria;c__Alphaproteobacteria;o__Rhodobacterales;f__Rhodobacteraceae;g__Sulfitobacter;s__Sulfitobacter noctilucae
4.11229e+06	57.0521	alkB	d__Bacteria;p__Proteobacteria;c__Alphaproteobacteria;o__Rhodobacterales;f__Rhodobacteraceae;g__Sulfitobacter;s__Sulfitobacter noctilucicola
4.24304e+06	57.8448	alkB	d__Bacteria;p__Proteobacteria;c__Alphaproteobacteria;o__Rhodobacterales;f__Rhodobacteraceae;g__Sulfitobacter;s__Sulfitobacter geojensis
3.55152e+06	55.2292	alkB	d__Bacteria;p__Proteobacteria;c__Alphaproteobacteria;o__Rhodobacterales;f__Rhodobacteraceae;g__Sulfitobacter;s__Sulfitobacter donghicola
4.00672e+06	56.1352	alkB	d__Bacteria;p__Proteobacteria;c__Alphaproteobacteria;o__Rhodobacterales;f__Rhodobacteraceae;g__Sulfitobacter;s__Sulfitobacter guttiformis
6.68991e+06	60.8727	alkB	d__Bacteria;p__Proteobacteria;c__Gammaproteobacteria;o__Pseudomonadales;f__Pseudomonadaceae;g__Pseudomonas_E;s__Pseudomonas_E sp000612585
7341014	72.0407	alkB	d__Bacteria;p__Actinobacteriota;c__Actinobacteria;o__Streptomycetales;f__Streptomycetaceae;g__Streptomyces;s__Streptomyces toyocaensis
2.4294e+06	62.3592	alkB	d__Bacteria;p__Actinobacteriota;c__Actinobacteria;o__Mycobacteriales;f__Mycobacteriaceae;g__Corynebacterium;s__Corynebacterium jeikeium_C
2302511	61.9337	alkB	d__Bacteria;p__Actinobacteriota;c__Actinobacteria;o__Mycobacteriales;f__Mycobacteriaceae;g__Corynebacterium;s__Corynebacterium jeikeium_A
3469357	38.1776	alkB	d__Bacteria;p__Proteobacteria;c__Gammaproteobacteria;o__Legionellales;f__Legionellaceae;g__Legionella;s__Legionella fraseri
4.36555e+06	59.9523	alkB	d__Bacteria;p__Proteobacteria;c__Alphaproteobacteria;o__Rhodobacterales;f__Rhodobacteraceae;g__Marivita;s__Marivita geojedonensis
4.67016e+06	59.0495	alkB	d__Bacteria;p__Proteobacteria;c__Alphaproteobacteria;o__Rhodobacterales;f__Rhodobacteraceae;g__Marivita;s__Marivita cryptomonadis
3.73814e+06	60.8439	alkB	d__Bacteria;p__Proteobacteria;c__Alphaproteobacteria;o__Rhodobacterales;f__Rhodobacteraceae;g__Actibacterium;s__Actibacterium mucosum
3345299	38.892	alkB	d__Bacteria;p__Proteobacteria;c__Gammaproteobacteria;o__Pseudomonadales;f__Moraxellaceae;g__Acinetobacter;s__Acinetobacter sp000632455
6.23957e+06	62.7751	alkB	d__Bacteria;p__Proteobacteria;c__Gammaproteobacteria;o__Burkholderiales;f__Burkholderiaceae;g__Janthinobacterium;s__Janthinobacterium lividum_C
3.50692e+06	66.8372	alkB	d__Bacteria;p__Proteobacteria;c__Alphaproteobacteria;o__Rhodobacterales;f__Rhodobacteraceae;g__Paenirhodobacter;s__Paenirhodobacter enshiensis
5.74999e+06	63.2942	alkB	d__Bacteria;p__Proteobacteria;c__Gammaproteobacteria;o__Burkholderiales;f__Burkholderiaceae;g__Ralstonia;s__Ralstonia pickettii_A
3.7361e+06	62.4878	alkB	d__Bacteria;p__Proteobacteria;c__Alphaproteobacteria;o__Rhizobiales;f__Rhodomicrobiaceae;g__Rhodomicrobium;s__Rhodomicrobium udaipurense
8743528	62.4378	alkB	d__Bacteria;p__Proteobacteria;c__Gammaproteobacteria;o__Burkholderiales;f__Burkholderiaceae;g__Paraburkholderia;s__Paraburkholderia sp000178415
4.31445e+06	32.8067	alkB	d__Bacteria;p__Bacteroidota;c__Bacteroidia;o__Flavobacteriales;f__Flavobacteriaceae;g__Aquimarina;s__Aquimarina agarilytica
7.40463e+06	35.6888	alkB	d__Bacteria;p__Bacteroidota;c__Bacteroidia;o__Chitinophagales;f__Saprospiraceae;g__Aureispira;s__Aureispira sp000724545
4.2047e+06	62.4836	alkB	d__Bacteria;p__Proteobacteria;c__Alphaproteobacteria;o__Rhodobacterales;f__Rhodobacteraceae;g__Thioclava;s__Thioclava dalianensis
3299408	46.3	alkB	d__Bacteria;p__Proteobacteria;c__Gammaproteobacteria;o__Pseudomonadales;f__Moraxellaceae;g__Alkanindiges;s__Alkanindiges illinoisensis
6632341	64.5764	alkB	d__Bacteria;p__Proteobacteria;c__Gammaproteobacteria;o__Burkholderiales;f__Burkholderiaceae;g__Variovorax;s__Variovorax sp000620225
4.44892e+06	67.4801	alkB	d__Bacteria;p__Proteobacteria;c__Alphaproteobacteria;o__Rhodobacterales;f__Rhodobacteraceae;g__Paracoccus;s__Paracoccus yeei
4.68786e+06	67.9289	alkB	d__Bacteria;p__Proteobacteria;c__Alphaproteobacteria;o__Rhodobacterales;f__Rhodobacteraceae;g__Pseudooceanicola;s__Pseudooceanicola nanhaiensis
4.01016e+06	29.9929	alkB	d__Bacteria;p__Bacteroidota;c__Bacteroidia;o__Flavobacteriales;f__Flavobacteriaceae;g__Polaribacter;s__Polaribacter sp000687935
9.98424e+06	72.2688	alkB	d__Bacteria;p__Actinobacteriota;c__Actinobacteria;o__Mycobacteriales;f__Pseudonocardiaceae;g__Pseudonocardia;s__Pseudonocardia acaciae
7485871	66.8422	alkB	d__Bacteria;p__Actinobacteriota;c__Actinobacteria;o__Mycobacteriales;f__Mycobacteriaceae;g__Mycolicibacterium;s__Mycolicibacterium sp000620625
4.75563e+06	61.7197	alkB	d__Bacteria;p__Proteobacteria;c__Alphaproteobacteria;o__Rhodobacterales;f__Rhodobacteraceae;g__Sulfitobacter_C;s__Sulfitobacter_C sp000620505
5.09051e+06	64.5867	alkB	d__Bacteria;p__Proteobacteria;c__Gammaproteobacteria;o__Burkholderiales;f__Burkholderiaceae;g__Ralstonia;s__Ralstonia sp000620465
6.05175e+06	60.5114	alkB	d__Bacteria;p__Proteobacteria;c__Gammaproteobacteria;o__Pseudomonadales;f__Pseudomonadaceae;g__Pseudomonas_E;s__Pseudomonas_E fluorescens_BA
6.1953e+06	58.6026	alkB	d__Bacteria;p__Proteobacteria;c__Gammaproteobacteria;o__Pseudomonadales;f__Pseudomonadaceae;g__Pseudomonas_E;s__Pseudomonas_E sp000690905
5.48924e+06	66.6806	alkB	d__Bacteria;p__Actinobacteriota;c__Actinobacteria;o__Mycobacteriales;f__Mycobacteriaceae;g__Mycolicibacterium;s__Mycolicibacterium neoaurum
5.96195e+06	64.6264	alkB	d__Bacteria;p__Actinobacteriota;c__Actinobacteria;o__Mycobacteriales;f__Mycobacteriaceae;g__Rhodococcus;s__Rhodococcus fascians_E
5.97932e+06	66.7664	alkB	d__Bacteria;p__Actinobacteriota;c__Actinobacteria;o__Mycobacteriales;f__Mycobacteriaceae;g__Mycolicibacterium;s__Mycolicibacterium sp001905655
3.10146e+06	41.6685	alkB	d__Bacteria;p__Proteobacteria;c__Gammaproteobacteria;o__Pseudomonadales;f__Moraxellaceae;g__Psychrobacter;s__Psychrobacter phenylpyruvicus
4.7959e+06	68.4729	alkB	d__Bacteria;p__Actinobacteriota;c__Actinobacteria;o__Mycobacteriales;f__Mycobacteriaceae;g__Rhodococcus;s__Rhodococcus sp000686025
4.31005e+06	57.5561	alkB	d__Bacteria;p__Proteobacteria;c__Gammaproteobacteria;o__Pseudomonadales;f__Oleiphilaceae;g__Marinobacter;s__Marinobacter sp000686085
9202418	71.8484	alkB	d__Bacteria;p__Actinobacteriota;c__Actinobacteria;o__Mycobacteriales;f__Pseudonocardiaceae;g__Amycolatopsis;s__Amycolatopsis rifamycinica
3.09437e+06	37.4684	alkB	d__Bacteria;p__Proteobacteria;c__Gammaproteobacteria;o__Legionellales;f__Legionellaceae;g__Legionella;s__Legionella norrlandica
5201587	64.9252	alkB	d__Bacteria;p__Proteobacteria;c__Gammaproteobacteria;o__Pseudomonadales;f__Pseudomonadaceae;g__Pseudomonas_E;s__Pseudomonas_E oleovorans_A
1.14662e+07	73.2032	alkB	d__Bacteria;p__Actinobacteriota;c__Actinobacteria;o__Mycobacteriales;f__Micromonosporaceae;g__Dactylosporangium;s__Dactylosporangium aurantiacum
5.77055e+06	64.5223	alkB	d__Bacteria;p__Actinobacteriota;c__Actinobacteria;o__Mycobacteriales;f__Mycobacteriaceae;g__Williamsia;s__Williamsia arboriphila
9.86231e+06	71.9813	alkB	d__Bacteria;p__Actinobacteriota;c__Actinobacteria;o__Mycobacteriales;f__Pseudonocardiaceae;g__Amycolatopsis;s__Amycolatopsis vancoresmycina
10103604	69.1161	alkB	d__Bacteria;p__Actinobacteriota;c__Actinobacteria;o__Mycobacteriales;f__Pseudonocardiaceae;g__Amycolatopsis;s__Amycolatopsis jejuensis
9928053	71.5503	alkB	d__Bacteria;p__Actinobacteriota;c__Actinobacteria;o__Streptomycetales;f__Streptomycetaceae;g__Streptomyces;s__Streptomyces aureus_B
7.71619e+06	68.4707	alkB	d__Bacteria;p__Actinobacteriota;c__Actinobacteria;o__Mycobacteriales;f__Mycobacteriaceae;g__Nocardia;s__Nocardia rhamnosiphila
8.72713e+06	68.7049	alkB	d__Bacteria;p__Actinobacteriota;c__Actinobacteria;o__Mycobacteriales;f__Pseudonocardiaceae;g__Lentzea;s__Lentzea albidocapillata
10063079	70.6359	alkB	d__Bacteria;p__Actinobacteriota;c__Actinobacteria;o__Streptomycetales;f__Streptomycetaceae;g__Streptomyces;s__Streptomyces cellulosae
6032404	72.6436	alkB	d__Bacteria;p__Actinobacteriota;c__Actinobacteria;o__Streptosporangiales;f__Streptosporangiaceae;g__Spirillospora;s__Spirillospora albida
5220823	70.0189	alkB	d__Bacteria;p__Actinobacteriota;c__Actinobacteria;o__Mycobacteriales;f__Pseudonocardiaceae;g__Prauserella;s__Prauserella rugosa
4.19623e+06	72.9293	alkB	d__Bacteria;p__Actinobacteriota;c__Actinobacteria;o__Propionibacteriales;f__Nocardioidaceae;g__Marmoricola;s__Marmoricola aequoreus
3.66973e+06	63.7817	alkB	d__Bacteria;p__Proteobacteria;c__Gammaproteobacteria;o__Nevskiales;f__Nevskiaceae;g__Polycyclovorans;s__Polycyclovorans algicola
5.8015e+06	65.0945	alkB	d__Bacteria;p__Proteobacteria;c__Gammaproteobacteria;o__Nevskiales;f__Nevskiaceae;g__Nevskia;s__Nevskia soli
8.96147e+06	65.9106	alkB	d__Bacteria;p__Proteobacteria;c__Gammaproteobacteria;o__Burkholderiales;f__Burkholderiaceae;g__Burkholderia;s__Burkholderia cepacia_E
8633651	67.0822	alkB	d__Bacteria;p__Proteobacteria;c__Gammaproteobacteria;o__Burkholderiales;f__Burkholderiaceae;g__Burkholderia;s__Burkholderia paludis
3.25897e+06	35.0124	alkB	d__Bacteria;p__Bacteroidota;c__Bacteroidia;o__Flavobacteriales;f__Flavobacteriaceae;g__Nonlabens;s__Nonlabens ulvanivorans
3.92914e+06	64.802	alkB	d__Bacteria;p__Proteobacteria;c__Alphaproteobacteria;o__Rhodobacterales;f__Rhodobacteraceae;g__Paracoccus;s__Paracoccus sp001887735
4796777	64.8236	alkB	d__Bacteria;p__Proteobacteria;c__Gammaproteobacteria;o__Pseudomonadales;f__Pseudomonadaceae;g__Pseudomonas_E;s__Pseudomonas_E sp000761545
5.15185e+06	68.7148	alkB	d__Bacteria;p__Actinobacteriota;c__Actinobacteria;o__Mycobacteriales;f__Mycobacteriaceae;g__Rhodococcus;s__Rhodococcus defluvii
3.85112e+06	66.3803	alkB	d__Bacteria;p__Proteobacteria;c__Gammaproteobacteria;o__Nevskiales;f__Algiphilaceae;g__Algiphilus;s__Algiphilus aromaticivorans
7868778	51.0121	alkB	d__Bacteria;p__Bacteroidota;c__Bacteroidia;o__Chitinophagales;f__Saprospiraceae;g__Phaeodactylibacter;s__Phaeodactylibacter xiamenensis
3.13408e+06	43.5402	alkB	d__Bacteria;p__Proteobacteria;c__Gammaproteobacteria;o__Pseudomonadales;f__Moraxellaceae;g__Acinetobacter;s__Acinetobacter sp000773685
3.84956e+06	42.9017	alkB	d__Bacteria;p__Proteobacteria;c__Gammaproteobacteria;o__Pseudomonadales;f__Moraxellaceae;g__Acinetobacter;s__Acinetobacter idrijaensis
3.89692e+06	67.6848	alkB	d__Bacteria;p__Proteobacteria;c__Alphaproteobacteria;o__Rhodobacterales;f__Rhodobacteraceae;g__Palleronia;s__Palleronia sp000743715
4.3471e+06	58.3386	alkB	d__Bacteria;p__Proteobacteria;c__Alphaproteobacteria;o__Rhodobacterales;f__Rhodobacteraceae;g__Ruegeria;s__Ruegeria halocynthiae_B
5.1189e+06	60.7472	alkB	d__Bacteria;p__Proteobacteria;c__Alphaproteobacteria;o__Rhodobacterales;f__Rhodobacteraceae;g__Roseovarius;s__Roseovarius sp000744325
3881122	62.7401	alkB	d__Bacteria;p__Proteobacteria;c__Alphaproteobacteria;o__Rhodobacterales;f__Rhodobacteraceae;g__Actibacterium;s__Actibacterium sp000744955
8.4641e+06	62.7301	alkB	d__Bacteria;p__Proteobacteria;c__Gammaproteobacteria;o__Burkholderiales;f__Burkholderiaceae;g__Paraburkholderia;s__Paraburkholderia sp000745015
4.82796e+06	55.7596	alkB	d__Bacteria;p__Proteobacteria;c__Gammaproteobacteria;o__Enterobacterales;f__Enterobacteriaceae;g__Enterobacter;s__Enterobacter sp000762975
5.02902e+06	63.7642	alkB	d__Bacteria;p__Proteobacteria;c__Gammaproteobacteria;o__Burkholderiales;f__Burkholderiaceae;g__Aquabacterium;s__Aquabacterium sp000768065
4.02735e+06	65.1856	alkB	d__Bacteria;p__Proteobacteria;c__Alphaproteobacteria;o__Rhodobacterales;f__Rhodobacteraceae;g__Paracoccus;s__Paracoccus halophilus
5.53451e+06	67.6256	alkB	d__Bacteria;p__Proteobacteria;c__Alphaproteobacteria;o__Rhodobacterales;f__Rhodobacteraceae;g__Paracoccus;s__Paracoccus versutus
3.40157e+06	69.068	alkB	d__Bacteria;p__Proteobacteria;c__Alphaproteobacteria;o__Rhodobacterales;f__Rhodobacteraceae;g__Paracoccus;s__Paracoccus sphaerophysae
3.06068e+06	68.7819	alkB	d__Bacteria;p__Actinobacteriota;c__Actinobacteria;o__Mycobacteriales;f__Mycobacteriaceae;g__Corynebacterium;s__Corynebacterium freneyi
6.11137e+06	59.9139	alkB	d__Bacteria;p__Proteobacteria;c__Gammaproteobacteria;o__Pseudomonadales;f__Pseudomonadaceae;g__Pseudomonas_E;s__Pseudomonas_E fluorescens_AH
6.71031e+06	32.897	alkB	d__Bacteria;p__Bacteroidota;c__Bacteroidia;o__Cytophagales;f__Flammeovirgaceae;g__Flammeovirga;s__Flammeovirga pacifica
4.88039e+06	64.2616	alkB	d__Bacteria;p__Proteobacteria;c__Alphaproteobacteria;o__Sphingomonadales;f__Sphingomonadaceae;g__Sphingomonas;s__Sphingomonas sp000797515
3913495	44.5044	alkB	d__Bacteria;p__Proteobacteria;c__Gammaproteobacteria;o__Pseudomonadales;f__Moraxellaceae;g__Acinetobacter;s__Acinetobacter sp000805455
3.66802e+06	32.7101	alkB	d__Bacteria;p__Bacteroidota;c__Bacteroidia;o__Flavobacteriales;f__Flavobacteriaceae;g__Psychroserpens;s__Psychroserpens jangbogonensis
7.14363e+06	63.3036	alkB	d__Bacteria;p__Proteobacteria;c__Gammaproteobacteria;o__Pseudomonadales;f__Pseudomonadaceae;g__Pseudomonas_E;s__Pseudomonas_E fuscovaginae_B
6.10838e+06	63.466	alkB	d__Bacteria;p__Proteobacteria;c__Gammaproteobacteria;o__Burkholderiales;f__Burkholderiaceae;g__Ralstonia;s__Ralstonia sp000801955
8.18749e+06	34.8666	alkB	d__Bacteria;p__Bacteroidota;c__Bacteroidia;o__Cytophagales;f__Flammeovirgaceae;g__Flammeovirga;s__Flammeovirga sp000812565
7718530	66.8733	alkB	d__Bacteria;p__Proteobacteria;c__Gammaproteobacteria;o__Burkholderiales;f__Burkholderiaceae;g__Burkholderia;s__Burkholderia sp000949135
6.27698e+06	66.424	alkB	d__Bacteria;p__Actinobacteriota;c__Actinobacteria;o__Mycobacteriales;f__Mycobacteriaceae;g__Mycolicibacterium;s__Mycolicibacterium setense
6842168	65.6769	alkB	d__Bacteria;p__Proteobacteria;c__Gammaproteobacteria;o__Burkholderiales;f__Burkholderiaceae;g__Rhizobacter;s__Rhizobacter sp000799305
3.85571e+06	34.0572	alkB	d__Bacteria;p__Bacteroidota;c__Bacteroidia;o__Flavobacteriales;f__Flavobacteriaceae;g__Psychroserpens;s__Psychroserpens sp000799465
4.04447e+06	35.302	alkB	d__Bacteria;p__Bacteroidota;c__Bacteroidia;o__Flavobacteriales;f__Flavobacteriaceae;g__Cellulophaga;s__Cellulophaga sp000799565
3.55721e+06	52.8165	alkB	d__Bacteria;p__Proteobacteria;c__Alphaproteobacteria;o__Rhodobacterales;f__Rhodobacteraceae;g__Halocynthiibacter;s__Halocynthiibacter namhaensis
5.39323e+06	59.912	alkB	d__Bacteria;p__Proteobacteria;c__Gammaproteobacteria;o__Burkholderiales;f__Burkholderiaceae;g__Noviherbaspirillum;s__Noviherbaspirillum autotrophicum
5.46863e+06	62.4476	alkB	d__Bacteria;p__Proteobacteria;c__Alphaproteobacteria;o__Rhodobacterales;f__Rhodobacteraceae;g__Leisingera;s__Leisingera sp000813745
5.18384e+06	62.4475	alkB	d__Bacteria;p__Proteobacteria;c__Alphaproteobacteria;o__Rhodobacterales;f__Rhodobacteraceae;g__Leisingera;s__Leisingera sp000813725
4.59052e+06	62.439	alkB	d__Bacteria;p__Proteobacteria;c__Alphaproteobacteria;o__Rhodobacterales;f__Rhodobacteraceae;g__Leisingera;s__Leisingera sp000813965
4.70478e+06	57.5232	alkB	d__Bacteria;p__Proteobacteria;c__Alphaproteobacteria;o__Rhodobacterales;f__Rhodobacteraceae;g__Ruegeria;s__Ruegeria sp000813985
4.5578e+06	57.2593	alkB	d__Bacteria;p__Proteobacteria;c__Alphaproteobacteria;o__Rhodobacterales;f__Rhodobacteraceae;g__Ruegeria;s__Ruegeria sp000814005
4.45902e+06	60.6114	alkB	d__Bacteria;p__Proteobacteria;c__Alphaproteobacteria;o__Rhodobacterales;f__Rhodobacteraceae;g__Tateyamaria;s__Tateyamaria sp000814025
2.90764e+06	41.5412	alkB	d__Bacteria;p__Proteobacteria;c__Gammaproteobacteria;o__Pseudomonadales;f__Moraxellaceae;g__Acinetobacter;s__Acinetobacter harbinensis
6.37092e+06	59.8311	alkB	d__Bacteria;p__Proteobacteria;c__Gammaproteobacteria;o__Pseudomonadales;f__Pseudomonadaceae;g__Pseudomonas_E;s__Pseudomonas_E fluorescens_BB
6.93263e+06	61.79	alkB	d__Bacteria;p__Proteobacteria;c__Gammaproteobacteria;o__Pseudomonadales;f__Pseudomonadaceae;g__Pseudomonas_E;s__Pseudomonas_E batumici
3.96559e+06	32.4933	alkB	d__Bacteria;p__Bacteroidota;c__Bacteroidia;o__Flavobacteriales;f__Flavobacteriaceae;g__Psychroserpens;s__Psychroserpens damuponensis
3.69343e+06	33.4148	alkB	d__Bacteria;p__Bacteroidota;c__Bacteroidia;o__Flavobacteriales;f__Flavobacteriaceae;g__Psychroserpens;s__Psychroserpens mesophilus
6.10319e+06	66.5565	alkB	d__Bacteria;p__Actinobacteriota;c__Actinobacteria;o__Mycobacteriales;f__Mycobacteriaceae;g__Mycolicibacterium;s__Mycolicibacterium llatzerense
3.57947e+06	54.3357	alkB	d__Bacteria;p__Proteobacteria;c__Alphaproteobacteria;o__Rhodobacterales;f__Rhodobacteraceae;g__Yoonia;s__Yoonia sp000967725
3.96973e+06	61.126	alkB	d__Bacteria;p__Proteobacteria;c__Alphaproteobacteria;o__Rhodobacterales;f__Rhodobacteraceae;g__Aestuariivita;s__Aestuariivita boseongensis
4.17153e+06	66.4469	alkB	d__Bacteria;p__Proteobacteria;c__Alphaproteobacteria;o__Rhodobacterales;f__Rhodobacteraceae;g__Jannaschia;s__Jannaschia aquimarina
4.15697e+06	66.3335	alkB	d__Bacteria;p__Proteobacteria;c__Alphaproteobacteria;o__Rhodobacterales;f__Rhodobacteraceae;g__Paracoccus;s__Paracoccus sp000967825
1.03511e+07	68.4938	alkB	d__Bacteria;p__Actinobacteriota;c__Actinobacteria;o__Mycobacteriales;f__Pseudonocardiaceae;g__Lentzea;s__Lentzea aerocolonigenes_A
6.22669e+06	60.1815	alkB	d__Bacteria;p__Proteobacteria;c__Gammaproteobacteria;o__Pseudomonadales;f__Pseudomonadaceae;g__Pseudomonas_E;s__Pseudomonas_E libanensis
5.89746e+06	60.4806	alkB	d__Bacteria;p__Proteobacteria;c__Gammaproteobacteria;o__Pseudomonadales;f__Pseudomonadaceae;g__Pseudomonas_E;s__Pseudomonas_E poae
5.61091e+06	60.9814	alkB	d__Bacteria;p__Proteobacteria;c__Gammaproteobacteria;o__Pseudomonadales;f__Pseudomonadaceae;g__Pseudomonas_E;s__Pseudomonas_E trivialis
7.00277e+06	60.7229	alkB	d__Bacteria;p__Proteobacteria;c__Gammaproteobacteria;o__Pseudomonadales;f__Pseudomonadaceae;g__Pseudomonas_E;s__Pseudomonas_E veronii
6.19297e+06	60.5137	alkB	d__Bacteria;p__Proteobacteria;c__Gammaproteobacteria;o__Pseudomonadales;f__Pseudomonadaceae;g__Pseudomonas_E;s__Pseudomonas_E orientalis
6.02727e+06	59.7251	alkB	d__Bacteria;p__Proteobacteria;c__Gammaproteobacteria;o__Pseudomonadales;f__Pseudomonadaceae;g__Pseudomonas_E;s__Pseudomonas_E paralactis
6.75065e+06	60.0185	alkB	d__Bacteria;p__Proteobacteria;c__Gammaproteobacteria;o__Pseudomonadales;f__Pseudomonadaceae;g__Pseudomonas_E;s__Pseudomonas_E lactis
7.79836e+06	48.9667	alkB	d__Bacteria;p__Proteobacteria;c__Gammaproteobacteria;o__Enterobacterales;f__Alteromonadaceae;g__Thalassomonas;s__Thalassomonas viridans
7379520	68.4266	alkB	d__Bacteria;p__Actinobacteriota;c__Actinobacteria;o__Mycobacteriales;f__Mycobacteriaceae;g__Mycolicibacterium;s__Mycolicibacterium chlorophenolicum
3.84746e+06	34.6076	alkB	d__Bacteria;p__Bacteroidota;c__Bacteroidia;o__Flavobacteriales;f__Flavobacteriaceae;g__Lacinutrix;s__Lacinutrix sp000934685
3998985	56.2577	alkB	d__Bacteria;p__Proteobacteria;c__Gammaproteobacteria;o__Pseudomonadales;f__Oleiphilaceae;g__Marinobacter;s__Marinobacter excellens
5.7428e+06	67.9635	alkB	d__Bacteria;p__Actinobacteriota;c__Actinobacteria;o__Mycobacteriales;f__Mycobacteriaceae;g__Mycolicibacterium;s__Mycolicibacterium obuense
5.98451e+06	69.1991	alkB	d__Bacteria;p__Actinobacteriota;c__Actinobacteria;o__Mycobacteriales;f__Mycobacteriaceae;g__Mycolicibacterium;s__Mycolicibacterium chubuense
6326189	65.6095	alkB	d__Bacteria;p__Proteobacteria;c__Gammaproteobacteria;o__Pseudomonadales;f__Pseudomonadaceae;g__Pseudomonas;s__Pseudomonas sp000955805
5.68641e+06	63.4351	alkB	d__Bacteria;p__Proteobacteria;c__Gammaproteobacteria;o__Burkholderiales;f__Burkholderiaceae;g__Ralstonia;s__Ralstonia sp000955795
5.8377e+06	69.9201	alkB	d__Bacteria;p__Actinobacteriota;c__Actinobacteria;o__Propionibacteriales;f__Nocardioidaceae;g__Nocardioides;s__Nocardioides luteus
3752096	66.8437	alkB	d__Bacteria;p__Proteobacteria;c__Gammaproteobacteria;o__Pseudomonadales;f__Pseudomonadaceae;g__Pseudomonas_G;s__Pseudomonas_G thermotolerans
5358909	58.5349	alkB	d__Bacteria;p__Proteobacteria;c__Gammaproteobacteria;o__Pseudomonadales;f__Oleiphilaceae;g__Tamilnaduibacter;s__Tamilnaduibacter nanhaiticus
2.78311e+06	52.4794	alkB	d__Bacteria;p__Proteobacteria;c__Alphaproteobacteria;o__Caulobacterales;f__Maricaulaceae;g__Robiginitomaculum;s__Robiginitomaculum antarcticum
3.6676e+06	39.593	alkB	d__Bacteria;p__Proteobacteria;c__Gammaproteobacteria;o__Pseudomonadales;f__Moraxellaceae;g__Acinetobacter;s__Acinetobacter bohemicus
4.31767e+06	41.1761	alkB	d__Bacteria;p__Proteobacteria;c__Gammaproteobacteria;o__Pseudomonadales;f__Moraxellaceae;g__Acinetobacter;s__Acinetobacter proteolyticus
2912642	41.6797	alkB	d__Bacteria;p__Proteobacteria;c__Gammaproteobacteria;o__Pseudomonadales;f__Moraxellaceae;g__Acinetobacter;s__Acinetobacter parvus
3608403	41.4506	alkB	d__Bacteria;p__Proteobacteria;c__Gammaproteobacteria;o__Pseudomonadales;f__Moraxellaceae;g__Acinetobacter;s__Acinetobacter johnsonii
3906876	38.6972	alkB	d__Bacteria;p__Proteobacteria;c__Gammaproteobacteria;o__Pseudomonadales;f__Moraxellaceae;g__Acinetobacter;s__Acinetobacter nosocomialis
4.90572e+06	38.1613	alkB	d__Bacteria;p__Proteobacteria;c__Gammaproteobacteria;o__Pseudomonadales;f__Moraxellaceae;g__Acinetobacter;s__Acinetobacter guillouiae
4595172	37.7398	alkB	d__Bacteria;p__Proteobacteria;c__Gammaproteobacteria;o__Pseudomonadales;f__Moraxellaceae;g__Acinetobacter;s__Acinetobacter gerneri
3458264	39.0609	alkB	d__Bacteria;p__Proteobacteria;c__Gammaproteobacteria;o__Pseudomonadales;f__Moraxellaceae;g__Acinetobacter;s__Acinetobacter venetianus
3394558	42.2015	alkB	d__Bacteria;p__Proteobacteria;c__Gammaproteobacteria;o__Pseudomonadales;f__Moraxellaceae;g__Acinetobacter;s__Acinetobacter schindleri
3611649	40.4176	alkB	d__Bacteria;p__Proteobacteria;c__Gammaproteobacteria;o__Pseudomonadales;f__Moraxellaceae;g__Acinetobacter;s__Acinetobacter baylyi
3357744	38.8222	alkB	d__Bacteria;p__Proteobacteria;c__Gammaproteobacteria;o__Pseudomonadales;f__Moraxellaceae;g__Acinetobacter;s__Acinetobacter junii
2.95442e+06	41.2149	alkB	d__Bacteria;p__Proteobacteria;c__Gammaproteobacteria;o__Pseudomonadales;f__Moraxellaceae;g__Acinetobacter;s__Acinetobacter towneri
3.65943e+06	40.0654	alkB	d__Bacteria;p__Proteobacteria;c__Gammaproteobacteria;o__Pseudomonadales;f__Moraxellaceae;g__Acinetobacter;s__Acinetobacter ursingii
3.40346e+06	45.0092	alkB	d__Bacteria;p__Proteobacteria;c__Gammaproteobacteria;o__Pseudomonadales;f__Moraxellaceae;g__Acinetobacter;s__Acinetobacter bouvetii
3195486	41.6636	alkB	d__Bacteria;p__Proteobacteria;c__Gammaproteobacteria;o__Pseudomonadales;f__Moraxellaceae;g__Acinetobacter;s__Acinetobacter radioresistens
5.03005e+06	38.1551	alkB	d__Bacteria;p__Proteobacteria;c__Gammaproteobacteria;o__Pseudomonadales;f__Moraxellaceae;g__Acinetobacter;s__Acinetobacter bereziniae
3.56654e+06	38.2638	alkB	d__Bacteria;p__Proteobacteria;c__Gammaproteobacteria;o__Pseudomonadales;f__Moraxellaceae;g__Acinetobacter;s__Acinetobacter beijerinckii
3.9332e+06	38.6493	alkB	d__Bacteria;p__Proteobacteria;c__Gammaproteobacteria;o__Pseudomonadales;f__Moraxellaceae;g__Acinetobacter;s__Acinetobacter calcoaceticus
3830310	38.8008	alkB	d__Bacteria;p__Proteobacteria;c__Gammaproteobacteria;o__Pseudomonadales;f__Moraxellaceae;g__Acinetobacter;s__Acinetobacter pittii
3.52259e+06	39.653	alkB	d__Bacteria;p__Proteobacteria;c__Gammaproteobacteria;o__Pseudomonadales;f__Moraxellaceae;g__Acinetobacter;s__Acinetobacter haemolyticus
4287739	40.3526	alkB	d__Bacteria;p__Proteobacteria;c__Gammaproteobacteria;o__Pseudomonadales;f__Moraxellaceae;g__Acinetobacter;s__Acinetobacter sp000369405
3486837	40.1661	alkB	d__Bacteria;p__Proteobacteria;c__Gammaproteobacteria;o__Pseudomonadales;f__Moraxellaceae;g__Acinetobacter;s__Acinetobacter sp000369505
4663178	40.7107	alkB	d__Bacteria;p__Proteobacteria;c__Gammaproteobacteria;o__Pseudomonadales;f__Moraxellaceae;g__Acinetobacter;s__Acinetobacter sp000369525
3939333	40.45	alkB	d__Bacteria;p__Proteobacteria;c__Gammaproteobacteria;o__Pseudomonadales;f__Moraxellaceae;g__Acinetobacter;s__Acinetobacter sp000369545
3.83689e+06	38.4746	alkB	d__Bacteria;p__Proteobacteria;c__Gammaproteobacteria;o__Pseudomonadales;f__Moraxellaceae;g__Acinetobacter;s__Acinetobacter sp000369565
4.0601e+06	41.2917	alkB	d__Bacteria;p__Proteobacteria;c__Gammaproteobacteria;o__Pseudomonadales;f__Moraxellaceae;g__Acinetobacter;s__Acinetobacter sp000369645
4084898	41.4004	alkB	d__Bacteria;p__Proteobacteria;c__Gammaproteobacteria;o__Pseudomonadales;f__Moraxellaceae;g__Acinetobacter;s__Acinetobacter sp000369705
3992489	42.7273	alkB	d__Bacteria;p__Proteobacteria;c__Gammaproteobacteria;o__Pseudomonadales;f__Moraxellaceae;g__Acinetobacter;s__Acinetobacter sp000369785
3929510	40.877	alkB	d__Bacteria;p__Proteobacteria;c__Gammaproteobacteria;o__Pseudomonadales;f__Moraxellaceae;g__Acinetobacter;s__Acinetobacter sp000369805
4231694	38.6024	alkB	d__Bacteria;p__Proteobacteria;c__Gammaproteobacteria;o__Pseudomonadales;f__Moraxellaceae;g__Acinetobacter;s__Acinetobacter seifertii
3218415	43.0446	alkB	d__Bacteria;p__Proteobacteria;c__Gammaproteobacteria;o__Pseudomonadales;f__Moraxellaceae;g__Acinetobacter;s__Acinetobacter lwoffii_B
7891711	72.3949	alkB	d__Bacteria;p__Actinobacteriota;c__Actinobacteria;o__Frankiales;f__Frankiaceae;g__Frankia;s__Frankia discariae
3201518	62.3274	alkB	d__Bacteria;p__Proteobacteria;c__Gammaproteobacteria;o__Burkholderiales;f__Hydrogenophilaceae;g__Thiobacillus;s__Thiobacillus thioparus
3.52608e+06	41.6945	alkB	d__Bacteria;p__Proteobacteria;c__Gammaproteobacteria;o__Legionellales;f__Legionellaceae;g__Legionella;s__Legionella shakespearei
4609894	65.6257	alkB	d__Bacteria;p__Actinobacteriota;c__Actinobacteria;o__Mycobacteriales;f__Mycobacteriaceae;g__Mycolicibacterium;s__Mycolicibacterium sp000373905
7547982	50.4118	alkB	d__Bacteria;p__Bacteroidota;c__Bacteroidia;o__Cytophagales;f__Spirosomaceae;g__Spirosoma;s__Spirosoma spitsbergense
7.69551e+06	71.6748	alkB	d__Bacteria;p__Actinobacteriota;c__Actinobacteria;o__Frankiales;f__Frankiaceae;g__Frankia;s__Frankia elaeagni
3.69385e+06	38.5361	alkB	d__Bacteria;p__Proteobacteria;c__Gammaproteobacteria;o__Pseudomonadales;f__Moraxellaceae;g__Acinetobacter;s__Acinetobacter tjernbergiae
5.93191e+06	66.0235	alkB	d__Bacteria;p__Proteobacteria;c__Gammaproteobacteria;o__Burkholderiales;f__Rhodocyclaceae;g__Azoarcus_A;s__Azoarcus_A toluclasticus
9484767	63.7167	alkB	d__Bacteria;p__Proteobacteria;c__Alphaproteobacteria;o__Rhizobiales;f__Xanthobacteraceae;g__Bradyrhizobium;s__Bradyrhizobium elkanii
4.20152e+06	70.5467	alkB	d__Bacteria;p__Proteobacteria;c__Alphaproteobacteria;o__Rhodobacterales;f__Rhodobacteraceae;g__Wenxinia;s__Wenxinia marina
5.93467e+06	73.9905	alkB	d__Bacteria;p__Actinobacteriota;c__Actinobacteria;o__Mycobacteriales;f__Pseudonocardiaceae;g__Actinomycetospora;s__Actinomycetospora chiangmaiensis
9.59439e+06	36.3442	alkB	d__Bacteria;p__Bacteroidota;c__Bacteroidia;o__Cytophagales;f__Flammeovirgaceae;g__Flexithrix;s__Flexithrix dorotheae
7.33549e+06	44.9975	alkB	d__Bacteria;p__Bacteroidota;c__Bacteroidia;o__Chitinophagales;f__Saprospiraceae;g__Lewinella;s__Lewinella cohaerens
6821241	70.2858	alkB	d__Bacteria;p__Actinobacteriota;c__Actinobacteria;o__Mycobacteriales;f__Micromonosporaceae;g__Longispora;s__Longispora albida
5.09404e+06	69.4066	alkB	d__Bacteria;p__Actinobacteriota;c__Actinobacteria;o__Mycobacteriales;f__Mycobacteriaceae;g__Mycolicibacterium;s__Mycolicibacterium hassiacum
3.01326e+06	36.5493	alkB	d__Bacteria;p__Bacteroidota;c__Bacteroidia;o__Flavobacteriales;f__Flavobacteriaceae;g__Psychroflexus;s__Psychroflexus tropicus
3532116	65.9634	alkB	d__Bacteria;p__Proteobacteria;c__Gammaproteobacteria;o__Burkholderiales;f__Burkholderiaceae;g__Caldimonas;s__Caldimonas manganoxidans
5193701	41.8285	alkB	d__Bacteria;p__Bacteroidota;c__Bacteroidia;o__Cytophagales;f__Cyclobacteriaceae;g__Rhodonellum;s__Rhodonellum psychrophilum
7028009	64.4732	alkB	d__Bacteria;p__Proteobacteria;c__Gammaproteobacteria;o__Burkholderiales;f__Burkholderiaceae;g__Duganella;s__Duganella sp000381565
9.16606e+06	69.1852	alkB	d__Bacteria;p__Actinobacteriota;c__Actinobacteria;o__Mycobacteriales;f__Mycobacteriaceae;g__Nocardia;s__Nocardia sp000381925
3.9348e+06	38.2523	alkB	d__Bacteria;p__Bacteroidota;c__Bacteroidia;o__Flavobacteriales;f__Flavobacteriaceae;g__Eudoraea;s__Eudoraea adriatica
3.18269e+06	41.4582	alkB	d__Bacteria;p__Proteobacteria;c__Gammaproteobacteria;o__Pseudomonadales;f__Moraxellaceae;g__Psychrobacter;s__Psychrobacter lutiphocae
4000424	48.5815	alkB	d__Bacteria;p__Proteobacteria;c__Gammaproteobacteria;o__Enterobacterales;f__Alteromonadaceae;g__Arsukibacterium;s__Arsukibacterium perlucida
4119451	69.1051	alkB	d__Bacteria;p__Proteobacteria;c__Gammaproteobacteria;o__Nevskiales;f__Nevskiaceae;g__Solimonas;s__Solimonas variicoloris
3.74821e+06	61.846	alkB	d__Bacteria;p__Proteobacteria;c__Alphaproteobacteria;o__Rhodobacterales;f__Rhodobacteraceae;g__Yoonia;s__Yoonia vestfoldensis
4535740	65.6423	alkB	d__Bacteria;p__Actinobacteriota;c__Actinobacteria;o__Mycobacteriales;f__Mycobacteriaceae;g__Mycolicibacterium;s__Mycolicibacterium sp000382405
4.67095e+06	63.7305	alkB	d__Bacteria;p__Proteobacteria;c__Alphaproteobacteria;o__Rhizobiales;f__Hyphomicrobiaceae;g__Hyphomicrobium;s__Hyphomicrobium zavarzinii
4.56802e+06	70.8902	alkB	d__Bacteria;p__Actinobacteriota;c__Actinobacteria;o__Mycobacteriales;f__Pseudonocardiaceae;g__Saccharomonospora;s__Saccharomonospora halophila
8704271	69.9536	alkB	d__Bacteria;p__Actinobacteriota;c__Actinobacteria;o__Mycobacteriales;f__Pseudonocardiaceae;g__Amycolatopsis;s__Amycolatopsis benzoatilytica
9811274	68.6853	alkB	d__Bacteria;p__Actinobacteriota;c__Actinobacteria;o__Mycobacteriales;f__Pseudonocardiaceae;g__Amycolatopsis;s__Amycolatopsis alba
3827685	38.5713	alkB	d__Bacteria;p__Proteobacteria;c__Gammaproteobacteria;o__Pseudomonadales;f__Moraxellaceae;g__Acinetobacter;s__Acinetobacter calcoaceticus_B
3836826	38.8033	alkB	d__Bacteria;p__Proteobacteria;c__Gammaproteobacteria;o__Pseudomonadales;f__Moraxellaceae;g__Acinetobacter;s__Acinetobacter pittii_E
4.03737e+06	56.7618	alkB	d__Bacteria;p__Proteobacteria;c__Gammaproteobacteria;o__Pseudomonadales;f__Oleiphilaceae;g__Marinobacter;s__Marinobacter lipolyticus
4303137	40.7288	alkB	d__Bacteria;p__Proteobacteria;c__Gammaproteobacteria;o__Pseudomonadales;f__Moraxellaceae;g__Acinetobacter;s__Acinetobacter sp000400715
4.08996e+06	40.0211	alkB	d__Bacteria;p__Proteobacteria;c__Gammaproteobacteria;o__Pseudomonadales;f__Moraxellaceae;g__Acinetobacter;s__Acinetobacter tandoii
3897684	41.2572	alkB	d__Bacteria;p__Proteobacteria;c__Gammaproteobacteria;o__Pseudomonadales;f__Moraxellaceae;g__Acinetobacter;s__Acinetobacter colistiniresistens
4.27839e+06	42.1696	alkB	d__Bacteria;p__Bacteroidota;c__Bacteroidia;o__Cytophagales;f__Bernardetiaceae;g__Hugenholtzia;s__Hugenholtzia roseola
4.91198e+06	68.0307	alkB	d__Bacteria;p__Proteobacteria;c__Gammaproteobacteria;o__Burkholderiales;f__Burkholderiaceae;g__Ramlibacter;s__Ramlibacter sp000426125
4.89265e+06	73.084	alkB	d__Bacteria;p__Actinobacteriota;c__Actinobacteria;o__Propionibacteriales;f__Nocardioidaceae;g__Nocardioides;s__Nocardioides alkalitolerans
4152949	42.7277	alkB	d__Bacteria;p__Bacteroidota;c__Bacteroidia;o__Cytophagales;f__Cyclobacteriaceae;g__Algoriphagus;s__Algoriphagus mannitolivorans
6.26907e+06	32.2215	alkB	d__Bacteria;p__Bacteroidota;c__Bacteroidia;o__Flavobacteriales;f__Flavobacteriaceae;g__Aquimarina;s__Aquimarina latercula
5.93882e+06	67.2687	alkB	d__Bacteria;p__Proteobacteria;c__Alphaproteobacteria;o__Rhodobacterales;f__Rhodobacteraceae;g__Salipiger;s__Salipiger mucosus
3682761	60.2576	alkB	d__Bacteria;p__Proteobacteria;c__Alphaproteobacteria;o__Rhodobacterales;f__Rhodobacteraceae;g__Litoreibacter;s__Litoreibacter arenae
3.63371e+06	69.1782	alkB	d__Bacteria;p__Proteobacteria;c__Alphaproteobacteria;o__Rhodobacterales;f__Rhodobacteraceae;g__Rubellimicrobium;s__Rubellimicrobium thermophilum
3.05906e+06	70.6234	alkB	d__Bacteria;p__Actinobacteriota;c__Actinobacteria;o__Propionibacteriales;f__Nocardioidaceae;g__Aeromicrobium;s__Aeromicrobium sp000471045
4.14042e+06	60.0163	alkB	d__Bacteria;p__Proteobacteria;c__Alphaproteobacteria;o__Rhodobacterales;f__Rhodobacteraceae;g__Phaeobacter;s__Phaeobacter inhibens
4.6589e+06	64.3351	alkB	d__Bacteria;p__Proteobacteria;c__Alphaproteobacteria;o__Rhodobacterales;f__Rhodobacteraceae;g__Leisingera;s__Leisingera daeponensis
5.35389e+06	61.356	alkB	d__Bacteria;p__Proteobacteria;c__Alphaproteobacteria;o__Rhodobacterales;f__Rhodobacteraceae;g__Leisingera;s__Leisingera aquimarina
4.954e+06	60.7728	alkB	d__Bacteria;p__Proteobacteria;c__Alphaproteobacteria;o__Rhodobacterales;f__Rhodobacteraceae;g__Sedimentitalea;s__Sedimentitalea nanhaiensis
5.36319e+06	63.2733	alkB	d__Bacteria;p__Proteobacteria;c__Alphaproteobacteria;o__Rhodobacterales;f__Rhodobacteraceae;g__Leisingera;s__Leisingera caerulea
4186503	68.5095	alkB	d__Bacteria;p__Proteobacteria;c__Gammaproteobacteria;o__Nevskiales;f__Nevskiaceae;g__Solimonas;s__Solimonas soli
3.21389e+06	45.413	alkB	d__Bacteria;p__Proteobacteria;c__Gammaproteobacteria;o__Pseudomonadales;f__Moraxellaceae;g__Acinetobacter;s__Acinetobacter indicus
5551297	67.7552	alkB	d__Bacteria;p__Actinobacteriota;c__Actinobacteria;o__Mycobacteriales;f__Pseudonocardiaceae;g__Amycolatopsis_C;s__Amycolatopsis_C halophila
1.0146e+07	71.8059	alkB	d__Bacteria;p__Actinobacteriota;c__Actinobacteria;o__Frankiales;f__Frankiaceae;g__Frankia;s__Frankia saprophytica
7306413	65.38	alkB	d__Bacteria;p__Actinobacteriota;c__Actinobacteria;o__Mycobacteriales;f__Mycobacteriaceae;g__Mycolicibacterium;s__Mycolicibacterium tusciae_A
5.71912e+06	74.1268	alkB	d__Bacteria;p__Actinobacteriota;c__Thermoleophilia;o__Solirubrobacterales;f__Solirubrobacteraceae;g__Patulibacter;s__Patulibacter minatonensis
9195993	71.6964	alkB	d__Bacteria;p__Actinobacteriota;c__Actinobacteria;o__Mycobacteriales;f__Cryptosporangiaceae;g__Cryptosporangium;s__Cryptosporangium arvum
3463578	38.0778	alkB	d__Bacteria;p__Proteobacteria;c__Gammaproteobacteria;o__Legionellales;f__Legionellaceae;g__Legionella;s__Legionella pascullei
3.23445e+06	68.3467	alkB	d__Bacteria;p__Proteobacteria;c__Alphaproteobacteria;o__Rhodobacterales;f__Rhodobacteraceae;g__Limimaricola;s__Limimaricola hongkongensis
4.60877e+06	71.7117	alkB	d__Bacteria;p__Actinobacteriota;c__Actinobacteria;o__Propionibacteriales;f__Nocardioidaceae;g__Nocardioides;s__Nocardioides sp000620645
4.70911e+06	71.6244	alkB	d__Bacteria;p__Actinobacteriota;c__Actinobacteria;o__Propionibacteriales;f__Nocardioidaceae;g__Nocardioides;s__Nocardioides sp000620705
3580227	37.9792	alkB	d__Bacteria;p__Proteobacteria;c__Gammaproteobacteria;o__Legionellales;f__Legionellaceae;g__Legionella;s__Legionella wadsworthii
4.76846e+06	63.953	alkB	d__Bacteria;p__Proteobacteria;c__Gammaproteobacteria;o__Burkholderiales;f__Burkholderiaceae;g__Ralstonia;s__Ralstonia pickettii
3.39558e+06	66.2882	alkB	d__Bacteria;p__Proteobacteria;c__Gammaproteobacteria;o__Xanthomonadales;f__Rhodanobacteraceae;g__Oleiagrimonas;s__Oleiagrimonas soli
4.27172e+06	61.944	alkB	d__Bacteria;p__Proteobacteria;c__Alphaproteobacteria;o__Rhodobacterales;f__Rhodobacteraceae;g__Roseovarius;s__Roseovarius mucosus
5.27986e+06	65.9641	alkB	d__Bacteria;p__Proteobacteria;c__Alphaproteobacteria;o__Rhodobacterales;f__Rhodobacteraceae;g__Sagittula;s__Sagittula sp000504185
3.65533e+06	65.5036	alkB	d__Bacteria;p__Proteobacteria;c__Gammaproteobacteria;o__Burkholderiales;f__Burkholderiaceae;g__Hylemonella;s__Hylemonella sp001432305
8363623	73.0551	alkB	d__Bacteria;p__Actinobacteriota;c__Actinobacteria;o__Streptomycetales;f__Streptomycetaceae;g__Streptomyces;s__Streptomyces longwoodensis
8.41824e+06	72.6421	alkB	d__Bacteria;p__Actinobacteriota;c__Actinobacteria;o__Streptomycetales;f__Streptomycetaceae;g__Streptomyces;s__Streptomyces bungoensis
4.60321e+06	67.6378	alkB	d__Bacteria;p__Proteobacteria;c__Alphaproteobacteria;o__Rhodobacterales;f__Rhodobacteraceae;g__Paracoccus;s__Paracoccus aminovorans_B
9.34108e+06	68.5073	alkB	d__Bacteria;p__Actinobacteriota;c__Actinobacteria;o__Mycobacteriales;f__Mycobacteriaceae;g__Nocardia;s__Nocardia terpenica
2.23343e+06	62.9486	alkB	d__Bacteria;p__Actinobacteriota;c__Actinobacteria;o__Mycobacteriales;f__Mycobacteriaceae;g__Corynebacterium;s__Corynebacterium sp001807485
3576146	37.1627	alkB	d__Bacteria;p__Proteobacteria;c__Gammaproteobacteria;o__Pseudomonadales;f__Moraxellaceae;g__Acinetobacter;s__Acinetobacter piscicola
3.84172e+06	67.928	alkB	d__Bacteria;p__Proteobacteria;c__Alphaproteobacteria;o__Rhodobacterales;f__Rhodobacteraceae;g__Limimaricola;s__Limimaricola cinnabarinus_B
4458884	57.0484	alkB	d__Bacteria;p__Proteobacteria;c__Gammaproteobacteria;o__Pseudomonadales;f__Oleiphilaceae;g__Marinobacter;s__Marinobacter guineae
4034607	60.322	alkB	d__Bacteria;p__Proteobacteria;c__Gammaproteobacteria;o__Pseudomonadales;f__Oleiphilaceae;g__Marinobacter;s__Marinobacter sp002744715
5.94382e+06	60.4504	alkB	d__Bacteria;p__Proteobacteria;c__Gammaproteobacteria;o__Pseudomonadales;f__Pseudomonadaceae;g__Pseudomonas_E;s__Pseudomonas_E fluorescens_AM
9.6287e+06	71.6641	alkB	d__Bacteria;p__Actinobacteriota;c__Actinobacteria;o__Streptomycetales;f__Streptomycetaceae;g__Streptomyces;s__Streptomyces populi
3.46204e+06	58.6932	alkB	d__Bacteria;p__Proteobacteria;c__Alphaproteobacteria;o__Rhodobacterales;f__Rhodobacteraceae;g__59-46-T64;s__59-46-T64 sp003205515
3.76118e+06	65.0766	alkB	d__Bacteria;p__Proteobacteria;c__Alphaproteobacteria;o__Rhodobacterales;f__Rhodobacteraceae;g__Paracoccus;s__Paracoccus saliphilus_A
3.7977e+06	46.3633	alkB	d__Bacteria;p__Proteobacteria;c__Gammaproteobacteria;o__Enterobacterales;f__Alteromonadaceae;g__Arsukibacterium;s__Arsukibacterium sp000987765
4464286	70.0538	alkB	d__Bacteria;p__Actinobacteriota;c__Actinobacteria;o__Actinomycetales;f__Dermatophilaceae;g__Luteipulveratus;s__Luteipulveratus halotolerans
4.0673e+06	57.221	alkB	d__Bacteria;p__Proteobacteria;c__Alphaproteobacteria;o__Rhodobacterales;f__Rhodobacteraceae;g__Shimia;s__Shimia sp001292625
3.15839e+06	30.9978	alkB	d__Bacteria;p__Bacteroidota;c__Bacteroidia;o__Flavobacteriales;f__Flavobacteriaceae;g__Tenacibaculum;s__Tenacibaculum holothuriorum
9263236	65.8935	alkB	d__Bacteria;p__Proteobacteria;c__Gammaproteobacteria;o__Burkholderiales;f__Burkholderiaceae;g__Burkholderia;s__Burkholderia contaminans
9165825	72.4614	alkB	d__Bacteria;p__Actinobacteriota;c__Actinobacteria;o__Streptomycetales;f__Streptomycetaceae;g__Streptomyces;s__Streptomyces mangrovisoli
6.1187e+06	64.3808	alkB	d__Bacteria;p__Proteobacteria;c__Alphaproteobacteria;o__Rhodobacterales;f__Rhodobacteraceae;g__Roseovarius;s__Roseovarius indicus
4.60367e+06	63.5802	alkB	d__Bacteria;p__Proteobacteria;c__Alphaproteobacteria;o__Rhodobacterales;f__Rhodobacteraceae;g__Roseovarius;s__Roseovarius atlanticus
4113505	37.9089	alkB	d__Bacteria;p__Proteobacteria;c__Gammaproteobacteria;o__Legionellales;f__Legionellaceae;g__Legionella;s__Legionella bozemanae
5.54199e+06	63.3182	alkB	d__Bacteria;p__Proteobacteria;c__Alphaproteobacteria;o__Sphingomonadales;f__Sphingomonadaceae;g__Sphingobium;s__Sphingobium chungbukense
5.38446e+06	33.9719	alkB	d__Bacteria;p__Bacteroidota;c__Bacteroidia;o__Flavobacteriales;f__Flavobacteriaceae;g__Kordia;s__Kordia jejudonensis
4.0482e+06	33.84	alkB	d__Bacteria;p__Bacteroidota;c__Bacteroidia;o__Flavobacteriales;f__Flavobacteriaceae;g__Kordia;s__Kordia zhangzhouensis
3.42379e+06	41.9819	alkB	d__Bacteria;p__Proteobacteria;c__Gammaproteobacteria;o__Pseudomonadales;f__Moraxellaceae;g__Acinetobacter;s__Acinetobacter junii_A
5187616	67.7965	alkB	d__Bacteria;p__Actinobacteriota;c__Actinobacteria;o__Mycobacteriales;f__Mycobacteriaceae;g__Mycolicibacterium;s__Mycolicibacterium elephantis
7.30217e+06	62.9031	alkB	d__Bacteria;p__Proteobacteria;c__Gammaproteobacteria;o__Pseudomonadales;f__Pseudomonadaceae;g__Pseudomonas_E;s__Pseudomonas_E fluorescens_AP
3.40394e+06	57.2589	alkB	d__Bacteria;p__Actinobacteriota;c__Acidimicrobiia;o__Microtrichales;f__Microtrichaceae;g__IMCC26207;s__IMCC26207 sp001025035
3.93575e+06	41.8838	alkB	d__Bacteria;p__Bacteroidota;c__Bacteroidia;o__Flavobacteriales;f__Flavobacteriaceae;g__Croceitalea;s__Croceitalea dokdonensis
5.13285e+06	67.8649	alkB	d__Bacteria;p__Actinobacteriota;c__Actinobacteria;o__Mycobacteriales;f__Mycobacteriaceae;g__Mycolicibacter;s__Mycolicibacter heraklionensis_B
5.62309e+06	60.4603	alkB	d__Bacteria;p__Proteobacteria;c__Alphaproteobacteria;o__Rhodobacterales;f__Rhodobacteraceae;g__Puniceibacterium;s__Puniceibacterium sp001038505
4.95079e+06	65.3147	alkB	d__Bacteria;p__Actinobacteriota;c__Actinobacteria;o__Mycobacteriales;f__Mycobacteriaceae;g__Gordonia;s__Gordonia jacobaea
8843581	66.1254	alkB	d__Bacteria;p__Proteobacteria;c__Gammaproteobacteria;o__Burkholderiales;f__Burkholderiaceae;g__Burkholderia;s__Burkholderia cepacia_C
4453613	58.8955	alkB	d__Bacteria;p__Proteobacteria;c__Gammaproteobacteria;o__Pseudomonadales;f__Oleiphilaceae;g__Marinobacter;s__Marinobacter subterrani
1.05056e+07	70.9137	alkB	d__Bacteria;p__Actinobacteriota;c__Actinobacteria;o__Frankiales;f__Frankiaceae;g__Frankia;s__Frankia sp001306465
8.27114e+06	63.9766	alkB	d__Bacteria;p__Proteobacteria;c__Alphaproteobacteria;o__Rhizobiales;f__Xanthobacteraceae;g__Bradyrhizobium;s__Bradyrhizobium embrapense
8.77692e+06	63.7611	alkB	d__Bacteria;p__Proteobacteria;c__Alphaproteobacteria;o__Rhizobiales;f__Xanthobacteraceae;g__Bradyrhizobium;s__Bradyrhizobium pachyrhizi
6.31778e+06	60.1378	alkB	d__Bacteria;p__Proteobacteria;c__Gammaproteobacteria;o__Pseudomonadales;f__Pseudomonadaceae;g__Pseudomonas_E;s__Pseudomonas_E sp001050345
4.62724e+06	65.2917	alkB	d__Bacteria;p__Proteobacteria;c__Gammaproteobacteria;o__Burkholderiales;f__Burkholderiaceae;g__Aquabacterium;s__Aquabacterium parvum
5.0889e+06	63.5101	alkB	d__Bacteria;p__Proteobacteria;c__Alphaproteobacteria;o__Rhodobacterales;f__Rhodobacteraceae;g__Rhodobacter_B;s__Rhodobacter_B lobularis
4.77328e+06	59.4298	alkB	d__Bacteria;p__Proteobacteria;c__Gammaproteobacteria;o__Burkholderiales;f__Burkholderiaceae;g__Limnohabitans;s__Limnohabitans planktonicus
3.09916e+06	30.0509	alkB	d__Bacteria;p__Bacteroidota;c__Bacteroidia;o__Flavobacteriales;f__Flavobacteriaceae;g__Polaribacter;s__Polaribacter dokdonensis
9.91799e+06	70.5523	alkB	d__Bacteria;p__Actinobacteriota;c__Actinobacteria;o__Mycobacteriales;f__Pseudonocardiaceae;g__Lentzea;s__Lentzea sp001279525
7.78581e+06	73.1203	alkB	d__Bacteria;p__Actinobacteriota;c__Actinobacteria;o__Streptomycetales;f__Streptomycetaceae;g__Streptomyces;s__Streptomyces sp001280125
9.03775e+06	63.7876	alkB	d__Bacteria;p__Proteobacteria;c__Alphaproteobacteria;o__Rhizobiales;f__Xanthobacteraceae;g__Bradyrhizobium;s__Bradyrhizobium sp001908235
3.87737e+06	58.7167	alkB	d__Bacteria;p__Proteobacteria;c__Alphaproteobacteria;o__Rhodobacterales;f__Rhodobacteraceae;g__Pseudorhodobacter;s__Pseudorhodobacter aquimaris
3887441	57.8311	alkB	d__Bacteria;p__Proteobacteria;c__Alphaproteobacteria;o__Rhodobacterales;f__Rhodobacteraceae;g__Pseudorhodobacter;s__Pseudorhodobacter wandonensis
5.09743e+06	60.2964	alkB	d__Bacteria;p__Proteobacteria;c__Alphaproteobacteria;o__Rhodobacterales;f__Rhodobacteraceae;g__Pseudorhodobacter_A;s__Pseudorhodobacter_A psychrotolerans
3.69807e+06	50.5425	alkB	d__Bacteria;p__Proteobacteria;c__Alphaproteobacteria;o__Rhodobacterales;f__Rhodobacteraceae;g__HIMB11;s__HIMB11 sp001642945
9.00094e+06	64.0254	alkB	d__Bacteria;p__Proteobacteria;c__Alphaproteobacteria;o__Rhizobiales;f__Xanthobacteraceae;g__Bradyrhizobium;s__Bradyrhizobium viridifuturi
4.53481e+06	41.6133	alkB	d__Bacteria;p__Bacteroidota;c__Bacteroidia;o__Cytophagales;f__Spirosomaceae;g__Jiulongibacter;s__Jiulongibacter sediminis
4.48248e+06	56.7925	alkB	d__Bacteria;p__Proteobacteria;c__Alphaproteobacteria;o__Rhodobacterales;f__Rhodobacteraceae;g__Ruegeria;s__Ruegeria sp001238295
7.24847e+06	67.9395	alkB	d__Bacteria;p__Actinobacteriota;c__Actinobacteria;o__Mycobacteriales;f__Mycobacteriaceae;g__Nocardia;s__Nocardia arizonensis
6.47901e+06	64.0418	alkB	d__Bacteria;p__Proteobacteria;c__Gammaproteobacteria;o__Burkholderiales;f__Burkholderiaceae;g__Acidovorax_D;s__Acidovorax_D sp001411535
6.79772e+06	63.5565	alkB	d__Bacteria;p__Proteobacteria;c__Gammaproteobacteria;o__Pseudomonadales;f__Pseudomonadaceae;g__Pseudomonas_E;s__Pseudomonas_E sp001269545
6.82542e+06	60.669	alkB	d__Bacteria;p__Proteobacteria;c__Gammaproteobacteria;o__Pseudomonadales;f__Pseudomonadaceae;g__Pseudomonas_E;s__Pseudomonas_E sp001269925
4.71219e+06	58.1797	alkB	d__Bacteria;p__Proteobacteria;c__Alphaproteobacteria;o__Rhodobacterales;f__Rhodobacteraceae;g__Pseudophaeobacter;s__Pseudophaeobacter sp001294455
4.18014e+06	32.6016	alkB	d__Bacteria;p__Bacteroidota;c__Bacteroidia;o__Flavobacteriales;f__Flavobacteriaceae;g__Lacinutrix_A;s__Lacinutrix_A himadriensis
3.72712e+06	61.9505	alkB	d__Bacteria;p__Proteobacteria;c__Alphaproteobacteria;o__Rhodobacterales;f__Rhodobacteraceae;g__Loktanella;s__Loktanella sp001420005
3.71039e+06	57.8276	alkB	d__Bacteria;p__Proteobacteria;c__Alphaproteobacteria;o__Rhodobacterales;f__Rhodobacteraceae;g__Yoonia;s__Yoonia sp001419985
3.88337e+06	65.4111	alkB	d__Bacteria;p__Proteobacteria;c__Gammaproteobacteria;o__Burkholderiales;f__Burkholderiaceae;g__AAP99;s__AAP99 sp001295775
4.74368e+06	32.6221	alkB	d__Bacteria;p__Bacteroidota;c__Bacteroidia;o__Cytophagales;f__Thermonemataceae;g__Raineya;s__Raineya sp001281695
7.56797e+06	72.4997	alkB	d__Bacteria;p__Actinobacteriota;c__Actinobacteria;o__Frankiales;f__Frankiaceae;g__Frankia;s__Frankia sp001414035
6.54842e+06	59.761	alkB	d__Bacteria;p__Proteobacteria;c__Gammaproteobacteria;o__Pseudomonadales;f__Pseudomonadaceae;g__Pseudomonas_E;s__Pseudomonas_E sp002742565
3.74034e+06	58.4155	alkB	d__Bacteria;p__Proteobacteria;c__Alphaproteobacteria;o__Rhodobacterales;f__Rhodobacteraceae;g__Aliiroseovarius;s__Aliiroseovarius crassostreae
6.0926e+06	59.5233	alkB	d__Bacteria;p__Proteobacteria;c__Gammaproteobacteria;o__Pseudomonadales;f__Pseudomonadaceae;g__Pseudomonas_E;s__Pseudomonas_E sp002723595
6.61943e+06	60.4119	alkB	d__Bacteria;p__Proteobacteria;c__Gammaproteobacteria;o__Pseudomonadales;f__Pseudomonadaceae;g__Pseudomonas_E;s__Pseudomonas_E marginalis
8095900	65.733	alkB	d__Bacteria;p__Proteobacteria;c__Gammaproteobacteria;o__Burkholderiales;f__Burkholderiaceae;g__Burkholderia;s__Burkholderia ambifaria_A
7552315	66.7991	alkB	d__Bacteria;p__Actinobacteriota;c__Actinobacteria;o__Mycobacteriales;f__Mycobacteriaceae;g__Mycobacterium;s__Mycobacterium gordonae_B
5.44645e+06	66.6986	alkB	d__Bacteria;p__Proteobacteria;c__Alphaproteobacteria;o__Rhodobacterales;f__Rhodobacteraceae;g__Paracoccus;s__Paracoccus sp001447385
1.14534e+07	71.1355	alkB	d__Bacteria;p__Actinobacteriota;c__Actinobacteria;o__Mycobacteriales;f__Micromonosporaceae;g__Actinoplanes;s__Actinoplanes awajinensis
5875058	51.131	alkB	d__Bacteria;p__Proteobacteria;c__Alphaproteobacteria;o__Rhizobiales;f__Stappiaceae;g__Pseudovibrio;s__Pseudovibrio sp001623075
4.51366e+06	71.8505	alkB	d__Bacteria;p__Actinobacteriota;c__Actinobacteria;o__Propionibacteriales;f__Nocardioidaceae;g__Nocardioides;s__Nocardioides sp001425025
3.88435e+06	68.7636	alkB	d__Bacteria;p__Actinobacteriota;c__Actinobacteria;o__Propionibacteriales;f__Nocardioidaceae;g__Aeromicrobium;s__Aeromicrobium sp001425755
5809961	67.7914	alkB	d__Bacteria;p__Proteobacteria;c__Gammaproteobacteria;o__Burkholderiales;f__Burkholderiaceae;g__Pelomonas;s__Pelomonas sp001425165
5.51894e+06	71.4094	alkB	d__Bacteria;p__Actinobacteriota;c__Actinobacteria;o__Propionibacteriales;f__Nocardioidaceae;g__Nocardioides;s__Nocardioides sp001425175
7.59618e+06	72.4366	alkB	d__Bacteria;p__Actinobacteriota;c__Actinobacteria;o__Streptomycetales;f__Streptomycetaceae;g__Streptomyces;s__Streptomyces sp001426405
3.71753e+06	71.3385	alkB	d__Bacteria;p__Actinobacteriota;c__Actinobacteria;o__Propionibacteriales;f__Nocardioidaceae;g__Aeromicrobium;s__Aeromicrobium sp001426485
6501425	67.4292	alkB	d__Bacteria;p__Actinobacteriota;c__Actinobacteria;o__Mycobacteriales;f__Mycobacteriaceae;g__Mycolicibacterium;s__Mycolicibacterium sp001426545
5.47452e+06	69.3657	alkB	d__Bacteria;p__Actinobacteriota;c__Actinobacteria;o__Propionibacteriales;f__Nocardioidaceae;g__Nocardioides;s__Nocardioides sp001426745
3.58502e+06	70.4303	alkB	d__Bacteria;p__Actinobacteriota;c__Actinobacteria;o__Propionibacteriales;f__Nocardioidaceae;g__Aeromicrobium;s__Aeromicrobium sp001426755
5.25569e+06	69.348	alkB	d__Bacteria;p__Actinobacteriota;c__Actinobacteria;o__Propionibacteriales;f__Nocardioidaceae;g__Nocardioides;s__Nocardioides sp001427795
5.05434e+06	70.2735	alkB	d__Bacteria;p__Actinobacteriota;c__Actinobacteria;o__Propionibacteriales;f__Nocardioidaceae;g__Nocardioides;s__Nocardioides sp001428565
3.93965e+06	69.01	alkB	d__Bacteria;p__Actinobacteriota;c__Actinobacteria;o__Propionibacteriales;f__Nocardioidaceae;g__Aeromicrobium;s__Aeromicrobium sp001428805
5.17496e+06	71.4791	alkB	d__Bacteria;p__Actinobacteriota;c__Actinobacteria;o__Propionibacteriales;f__Nocardioidaceae;g__Nocardioides;s__Nocardioides sp001428825
6.69419e+06	67.2002	alkB	d__Bacteria;p__Actinobacteriota;c__Actinobacteria;o__Mycobacteriales;f__Mycobacteriaceae;g__Mycolicibacterium;s__Mycolicibacterium sp001428895
3.48025e+06	71.7856	alkB	d__Bacteria;p__Actinobacteriota;c__Actinobacteria;o__Propionibacteriales;f__Nocardioidaceae;g__Aeromicrobium;s__Aeromicrobium sp001423335
4.00595e+06	74.1546	alkB	d__Bacteria;p__Actinobacteriota;c__Actinobacteria;o__Propionibacteriales;f__Nocardioidaceae;g__Nocardioides;s__Nocardioides sp001423135
3.83474e+06	73.3809	alkB	d__Bacteria;p__Actinobacteriota;c__Actinobacteria;o__Propionibacteriales;f__Nocardioidaceae;g__Marmoricola;s__Marmoricola sp001424755
4.57802e+06	67.1417	alkB	d__Bacteria;p__Actinobacteriota;c__Actinobacteria;o__Mycobacteriales;f__Mycobacteriaceae;g__Rhodococcus;s__Rhodococcus sp001426185
5721797	64.0923	alkB	d__Bacteria;p__Actinobacteriota;c__Actinobacteria;o__Mycobacteriales;f__Mycobacteriaceae;g__Rhodococcus;s__Rhodococcus sp001426085
5747657	68.8861	alkB	d__Bacteria;p__Actinobacteriota;c__Actinobacteria;o__Mycobacteriales;f__Mycobacteriaceae;g__Mycolicibacterium;s__Mycolicibacterium sp001428285
3.6444e+06	69.926	alkB	d__Bacteria;p__Actinobacteriota;c__Actinobacteria;o__Actinomycetales;f__Dermatophilaceae;g__Janibacter;s__Janibacter sp001428305
3845859	72.0596	alkB	d__Bacteria;p__Actinobacteriota;c__Actinobacteria;o__Propionibacteriales;f__Nocardioidaceae;g__Nocardioides;s__Nocardioides sp001428125
4.45404e+06	72.1964	alkB	d__Bacteria;p__Actinobacteriota;c__Actinobacteria;o__Propionibacteriales;f__Nocardioidaceae;g__Nocardioides;s__Nocardioides sp001429625
6.19459e+06	68.2262	alkB	d__Bacteria;p__Actinobacteriota;c__Actinobacteria;o__Mycobacteriales;f__Mycobacteriaceae;g__Mycolicibacterium;s__Mycolicibacterium sp001545925
3.61313e+06	38.9641	alkB	d__Bacteria;p__Proteobacteria;c__Gammaproteobacteria;o__Legionellales;f__Legionellaceae;g__Tatlockia;s__Tatlockia hackeliae
6.33726e+06	66.523	alkB	d__Bacteria;p__Proteobacteria;c__Gammaproteobacteria;o__Pseudomonadales;f__Pseudomonadaceae;g__Pseudomonas;s__Pseudomonas aeruginosa
6.98746e+06	67.3289	alkB	d__Bacteria;p__Actinobacteriota;c__Actinobacteria;o__Mycobacteriales;f__Mycobacteriaceae;g__Mycolicibacterium;s__Mycolicibacterium smegmatis
4.06291e+06	67.4175	alkB	d__Bacteria;p__Proteobacteria;c__Alphaproteobacteria;o__Rhodobacterales;f__Rhodobacteraceae;g__Paracoccus;s__Paracoccus aminovorans
7405112	69.5902	alkB	d__Bacteria;p__Actinobacteriota;c__Actinobacteria;o__Mycobacteriales;f__Pseudonocardiaceae;g__Actinokineospora;s__Actinokineospora sp900070365
6.47597e+06	70.6278	alkB	d__Bacteria;p__Actinobacteriota;c__Actinobacteria;o__Mycobacteriales;f__Mycobacteriaceae;g__Nocardia;s__Nocardia farcinica
3.86097e+06	39.4246	alkB	d__Bacteria;p__Proteobacteria;c__Gammaproteobacteria;o__Legionellales;f__Legionellaceae;g__Legionella;s__Legionella saoudiensis
5.75619e+06	67.5415	alkB	d__Bacteria;p__Actinobacteriota;c__Actinobacteria;o__Mycobacteriales;f__Mycobacteriaceae;g__Mycolicibacterium;s__Mycolicibacterium sp001494595
4.81918e+06	58.7601	alkB	d__Bacteria;p__Bacteroidota;c__Bacteroidia;o__Cytophagales;f__Hymenobacteraceae;g__Solirubrum;s__Solirubrum puertoriconensis
5.47566e+06	62.995	alkB	d__Bacteria;p__Proteobacteria;c__Alphaproteobacteria;o__Rhodobacterales;f__Rhodobacteraceae;g__Pseudoruegeria_B;s__Pseudoruegeria_B marinistellae
8.82005e+06	63.2451	alkB	d__Bacteria;p__Proteobacteria;c__Alphaproteobacteria;o__Rhizobiales;f__Xanthobacteraceae;g__Bradyrhizobium;s__Bradyrhizobium sp001542415
4.76257e+06	59.0009	alkB	d__Bacteria;p__Proteobacteria;c__Alphaproteobacteria;o__Rhodobacterales;f__Rhodobacteraceae;g__Tritonibacter;s__Tritonibacter mobile
4398856	38.1855	alkB	d__Bacteria;p__Proteobacteria;c__Gammaproteobacteria;o__Legionellales;f__Legionellaceae;g__Legionella;s__Legionella anisa
3750738	38.6633	alkB	d__Bacteria;p__Proteobacteria;c__Gammaproteobacteria;o__Legionellales;f__Legionellaceae;g__Tatlockia;s__Tatlockia brunensis
4.08173e+06	38.8968	alkB	d__Bacteria;p__Proteobacteria;c__Gammaproteobacteria;o__Legionellales;f__Legionellaceae;g__Legionella;s__Legionella cherrii
4053879	36.7738	alkB	d__Bacteria;p__Proteobacteria;c__Gammaproteobacteria;o__Legionellales;f__Legionellaceae;g__Legionella;s__Legionella cincinnatiensis
3239140	46.6874	alkB	d__Bacteria;p__Proteobacteria;c__Gammaproteobacteria;o__Legionellales;f__Legionellaceae;g__Legionella_C;s__Legionella_C erythra
3926196	36.8447	alkB	d__Bacteria;p__Proteobacteria;c__Gammaproteobacteria;o__Legionellales;f__Legionellaceae;g__Legionella;s__Legionella gratiana
3.37113e+06	39.4629	alkB	d__Bacteria;p__Proteobacteria;c__Gammaproteobacteria;o__Legionellales;f__Legionellaceae;g__Tatlockia;s__Tatlockia jamestowniensis
3.14147e+06	41.6799	alkB	d__Bacteria;p__Proteobacteria;c__Gammaproteobacteria;o__Legionellales;f__Legionellaceae;g__Tatlockia;s__Tatlockia jordanis
4170404	37.924	alkB	d__Bacteria;p__Proteobacteria;c__Gammaproteobacteria;o__Legionellales;f__Legionellaceae;g__Legionella;s__Legionella parisiensis
4.21662e+06	39.0003	alkB	d__Bacteria;p__Proteobacteria;c__Gammaproteobacteria;o__Legionellales;f__Legionellaceae;g__Legionella;s__Legionella quateirensis
3129674	47.6545	alkB	d__Bacteria;p__Proteobacteria;c__Gammaproteobacteria;o__Legionellales;f__Legionellaceae;g__Legionella_C;s__Legionella_C rubrilucens
4.83009e+06	36.6508	alkB	d__Bacteria;p__Proteobacteria;c__Gammaproteobacteria;o__Legionellales;f__Legionellaceae;g__Legionella;s__Legionella santicrucis
4108128	36.9735	alkB	d__Bacteria;p__Proteobacteria;c__Gammaproteobacteria;o__Legionellales;f__Legionellaceae;g__Legionella;s__Legionella sainthelensi
4227172	38.7645	alkB	d__Bacteria;p__Proteobacteria;c__Gammaproteobacteria;o__Legionellales;f__Legionellaceae;g__Legionella;s__Legionella steelei
3948710	38.2629	alkB	d__Bacteria;p__Proteobacteria;c__Gammaproteobacteria;o__Legionellales;f__Legionellaceae;g__Legionella;s__Legionella steigerwaltii
3356485	37.4089	alkB	d__Bacteria;p__Proteobacteria;c__Gammaproteobacteria;o__Legionellales;f__Legionellaceae;g__Legionella;s__Legionella tucsonensis
3.65762e+06	39.069	alkB	d__Bacteria;p__Proteobacteria;c__Gammaproteobacteria;o__Legionellales;f__Legionellaceae;g__Legionella;s__Legionella waltersii
5324675	62.4155	alkB	d__Bacteria;p__Proteobacteria;c__Alphaproteobacteria;o__Rhodobacterales;f__Rhodobacteraceae;g__Pseudoruegeria_C;s__Pseudoruegeria_C sabulilitoris
7741145	66.9037	alkB	d__Bacteria;p__Proteobacteria;c__Gammaproteobacteria;o__Burkholderiales;f__Burkholderiaceae;g__Burkholderia;s__Burkholderia pseudomultivorans
6.994e+06	60.1798	alkB	d__Bacteria;p__Proteobacteria;c__Gammaproteobacteria;o__Pseudomonadales;f__Pseudomonadaceae;g__Pseudomonas_E;s__Pseudomonas_E sp001952855
4.90524e+06	61.5051	alkB	d__Bacteria;p__Proteobacteria;c__Alphaproteobacteria;o__Rhodobacterales;f__Rhodobacteraceae;g__Tritonibacter;s__Tritonibacter horizontis
3.35675e+06	63.0731	alkB	d__Bacteria;p__Proteobacteria;c__Alphaproteobacteria;o__Rhizobiales;f__Methyloligellaceae;g__Methyloceanibacter;s__Methyloceanibacter stevinii
3.31739e+06	64.5306	alkB	d__Bacteria;p__Proteobacteria;c__Alphaproteobacteria;o__Rhizobiales;f__Methyloligellaceae;g__Methyloceanibacter;s__Methyloceanibacter superfactus
3.32594e+06	63.982	alkB	d__Bacteria;p__Proteobacteria;c__Alphaproteobacteria;o__Rhizobiales;f__Methyloligellaceae;g__Methyloceanibacter;s__Methyloceanibacter methanicus
4.60399e+06	67.956	alkB	d__Bacteria;p__Proteobacteria;c__Alphaproteobacteria;o__Rhodobacterales;f__Rhodobacteraceae;g__Ponticoccus;s__Ponticoccus marisrubri
4.8525e+06	67.9471	alkB	d__Bacteria;p__Actinobacteriota;c__Actinobacteria;o__Mycobacteriales;f__Mycobacteriaceae;g__Rhodococcus;s__Rhodococcus gordoniae
8.62008e+06	34.8026	alkB	d__Bacteria;p__Bacteroidota;c__Bacteroidia;o__Cytophagales;f__Flammeovirgaceae;g__Flammeovirga;s__Flammeovirga sp001583495
4.28074e+06	56.684	alkB	d__Bacteria;p__Proteobacteria;c__Alphaproteobacteria;o__Rhodobacterales;f__Rhodobacteraceae;g__Ruegeria;s__Ruegeria profundi
4.02936e+06	62.9443	alkB	d__Bacteria;p__Proteobacteria;c__Alphaproteobacteria;o__Rhodobacterales;f__Rhodobacteraceae;g__Ruegeria;s__Ruegeria marisrubri
8.28296e+06	68.5042	alkB	d__Bacteria;p__Actinobacteriota;c__Actinobacteria;o__Mycobacteriales;f__Pseudonocardiaceae;g__Amycolatopsis;s__Amycolatopsis regifaucium
5148113	66.9154	alkB	d__Bacteria;p__Actinobacteriota;c__Actinobacteria;o__Mycobacteriales;f__Mycobacteriaceae;g__Mycolicibacterium;s__Mycolicibacterium sp001499855
5168733	67.0198	alkB	d__Bacteria;p__Actinobacteriota;c__Actinobacteria;o__Mycobacteriales;f__Mycobacteriaceae;g__Mycolicibacterium;s__Mycolicibacterium sp001500065
4811582	66.7846	alkB	d__Bacteria;p__Actinobacteriota;c__Actinobacteria;o__Mycobacteriales;f__Mycobacteriaceae;g__Mycolicibacterium;s__Mycolicibacterium sp001499905
6503379	68.6351	alkB	d__Bacteria;p__Actinobacteriota;c__Actinobacteria;o__Mycobacteriales;f__Mycobacteriaceae;g__Mycolicibacterium;s__Mycolicibacterium sp001499965
5286172	69.0143	alkB	d__Bacteria;p__Actinobacteriota;c__Actinobacteria;o__Mycobacteriales;f__Mycobacteriaceae;g__Mycolicibacterium;s__Mycolicibacterium sp001499995
5.24917e+06	69.2137	alkB	d__Bacteria;p__Actinobacteriota;c__Actinobacteria;o__Mycobacteriales;f__Mycobacteriaceae;g__Mycolicibacterium;s__Mycolicibacterium sp001500125
5382377	67.1178	alkB	d__Bacteria;p__Actinobacteriota;c__Actinobacteria;o__Mycobacteriales;f__Mycobacteriaceae;g__Mycolicibacterium;s__Mycolicibacterium sp001500025
9.19389e+06	68.9987	alkB	d__Bacteria;p__Actinobacteriota;c__Actinobacteria;o__Mycobacteriales;f__Pseudonocardiaceae;g__Amycolatopsis;s__Amycolatopsis keratiniphila
3742642	38.5927	alkB	d__Bacteria;p__Proteobacteria;c__Gammaproteobacteria;o__Pseudomonadales;f__Moraxellaceae;g__Acinetobacter;s__Acinetobacter calcoaceticus_C
4.28776e+06	70.3071	alkB	d__Bacteria;p__Actinobacteriota;c__Actinobacteria;o__Mycobacteriales;f__Mycobacteriaceae;g__Mycolicibacterium;s__Mycolicibacterium fallax
6.76301e+06	67.5854	alkB	d__Bacteria;p__Actinobacteriota;c__Actinobacteria;o__Mycobacteriales;f__Mycobacteriaceae;g__Mycolicibacterium;s__Mycolicibacterium canariasense
4720680	66.9576	alkB	d__Bacteria;p__Actinobacteriota;c__Actinobacteria;o__Mycobacteriales;f__Mycobacteriaceae;g__Mycobacterium;s__Mycobacterium celatum
6468817	66.4411	alkB	d__Bacteria;p__Actinobacteriota;c__Actinobacteria;o__Mycobacteriales;f__Mycobacteriaceae;g__Mycolicibacterium;s__Mycolicibacterium conceptionense
5841691	67.5068	alkB	d__Bacteria;p__Actinobacteriota;c__Actinobacteria;o__Mycobacteriales;f__Mycobacteriaceae;g__Mycolicibacterium;s__Mycolicibacterium confluentis
6.2563e+06	67.3704	alkB	d__Bacteria;p__Actinobacteriota;c__Actinobacteria;o__Mycobacteriales;f__Mycobacteriaceae;g__Mycobacterium;s__Mycobacterium conspicuum
4521435	68.5483	alkB	d__Bacteria;p__Actinobacteriota;c__Actinobacteria;o__Mycobacteriales;f__Mycobacteriaceae;g__Mycolicibacter;s__Mycolicibacter engbaekii
5.63405e+06	68.5077	alkB	d__Bacteria;p__Actinobacteriota;c__Actinobacteria;o__Mycobacteriales;f__Mycobacteriaceae;g__Mycobacterium;s__Mycobacterium europaeum
6.20254e+06	66.3832	alkB	d__Bacteria;p__Actinobacteriota;c__Actinobacteria;o__Mycobacteriales;f__Mycobacteriaceae;g__Mycobacterium;s__Mycobacterium florentinum
4.75243e+06	66.0115	alkB	d__Bacteria;p__Actinobacteriota;c__Actinobacteria;o__Mycobacteriales;f__Mycobacteriaceae;g__Mycobacterium;s__Mycobacterium fragae
5.85884e+06	66.2033	alkB	d__Bacteria;p__Actinobacteriota;c__Actinobacteria;o__Mycobacteriales;f__Mycobacteriaceae;g__Mycobacterium;s__Mycobacterium gastri
7.6062e+06	66.5891	alkB	d__Bacteria;p__Actinobacteriota;c__Actinobacteria;o__Mycobacteriales;f__Mycobacteriaceae;g__Mycobacterium;s__Mycobacterium gordonae
4.36182e+06	68.5306	alkB	d__Bacteria;p__Actinobacteriota;c__Actinobacteria;o__Mycobacteriales;f__Mycobacteriaceae;g__Mycolicibacter;s__Mycolicibacter hiberniae
5.91211e+06	68.565	alkB	d__Bacteria;p__Actinobacteriota;c__Actinobacteria;o__Mycobacteriales;f__Mycobacteriaceae;g__Mycobacterium;s__Mycobacterium interjectum_B
6335651	66.0963	alkB	d__Bacteria;p__Actinobacteriota;c__Actinobacteria;o__Mycobacteriales;f__Mycobacteriaceae;g__Mycolicibacterium;s__Mycolicibacterium iranicum
5.8554e+06	66.0145	alkB	d__Bacteria;p__Actinobacteriota;c__Actinobacteria;o__Mycobacteriales;f__Mycobacteriaceae;g__Mycobacterium;s__Mycobacterium kubicae
5606671	66.7528	alkB	d__Bacteria;p__Actinobacteriota;c__Actinobacteria;o__Mycobacteriales;f__Mycobacteriaceae;g__Mycobacterium;s__Mycobacterium kyorinense
4.92153e+06	66.8989	alkB	d__Bacteria;p__Actinobacteriota;c__Actinobacteria;o__Mycobacteriales;f__Mycobacteriaceae;g__Mycobacterium;s__Mycobacterium lacus
4812247	67.921	alkB	d__Bacteria;p__Actinobacteriota;c__Actinobacteria;o__Mycobacteriales;f__Mycobacteriaceae;g__Mycolicibacter;s__Mycolicibacter longobardus
6.73122e+06	66.6241	alkB	d__Bacteria;p__Actinobacteriota;c__Actinobacteria;o__Mycobacteriales;f__Mycobacteriaceae;g__Mycobacterium;s__Mycobacterium nebraskense
4.48551e+06	67.7676	alkB	d__Bacteria;p__Actinobacteriota;c__Actinobacteria;o__Mycobacteriales;f__Mycobacteriaceae;g__Mycolicibacter;s__Mycolicibacter nonchromogenicus
6.04115e+06	68.5027	alkB	d__Bacteria;p__Actinobacteriota;c__Actinobacteria;o__Mycobacteriales;f__Mycobacteriaceae;g__Mycobacterium;s__Mycobacterium palustre
5.6229e+06	69.2637	alkB	d__Bacteria;p__Actinobacteriota;c__Actinobacteria;o__Mycobacteriales;f__Mycobacteriaceae;g__Mycobacterium;s__Mycobacterium paraense
5.91481e+06	68.3911	alkB	d__Bacteria;p__Actinobacteriota;c__Actinobacteria;o__Mycobacteriales;f__Mycobacteriaceae;g__Mycobacterium;s__Mycobacterium parmense
7050152	66.2588	alkB	d__Bacteria;p__Actinobacteriota;c__Actinobacteria;o__Mycobacteriales;f__Mycobacteriaceae;g__Mycolicibacterium;s__Mycolicibacterium peregrinum
6.27361e+06	65.2817	alkB	d__Bacteria;p__Actinobacteriota;c__Actinobacteria;o__Mycobacteriales;f__Mycobacteriaceae;g__Mycobacterium;s__Mycobacterium riyadhense
5.93747e+06	68.2815	alkB	d__Bacteria;p__Actinobacteriota;c__Actinobacteria;o__Mycobacteriales;f__Mycobacteriaceae;g__Mycobacterium;s__Mycobacterium saskatchewanense
4534628	68.6862	alkB	d__Bacteria;p__Actinobacteriota;c__Actinobacteria;o__Mycobacteriales;f__Mycobacteriaceae;g__Mycolicibacter;s__Mycolicibacter senuensis
5.56551e+06	67.0182	alkB	d__Bacteria;p__Actinobacteriota;c__Actinobacteria;o__Mycobacteriales;f__Mycobacteriaceae;g__Mycobacterium;s__Mycobacterium sherrisii
4.73505e+06	65.7683	alkB	d__Bacteria;p__Actinobacteriota;c__Actinobacteria;o__Mycobacteriales;f__Mycobacteriaceae;g__Mycobacterium;s__Mycobacterium shimoidei
6.67666e+06	65.8495	alkB	d__Bacteria;p__Actinobacteriota;c__Actinobacteria;o__Mycobacteriales;f__Mycobacteriaceae;g__Mycobacterium;s__Mycobacterium szulgai
4.54527e+06	68.4389	alkB	d__Bacteria;p__Actinobacteriota;c__Actinobacteria;o__Mycobacteriales;f__Mycobacteriaceae;g__Mycolicibacter;s__Mycolicibacter terrae
3591083	70.2843	alkB	d__Bacteria;p__Actinobacteriota;c__Actinobacteria;o__Mycobacteriales;f__Mycobacteriaceae;g__Mycolicibacillus;s__Mycolicibacillus trivialis
7.52137e+06	66.4246	alkB	d__Bacteria;p__Actinobacteriota;c__Actinobacteria;o__Mycobacteriales;f__Mycobacteriaceae;g__Mycolicibacterium;s__Mycolicibacterium wolinskyi
4.97871e+06	65.9003	alkB	d__Bacteria;p__Actinobacteriota;c__Actinobacteria;o__Mycobacteriales;f__Mycobacteriaceae;g__Mycobacterium;s__Mycobacterium xenopi
6.21049e+06	32.2618	alkB	d__Bacteria;p__Bacteroidota;c__Bacteroidia;o__Flavobacteriales;f__Flavobacteriaceae;g__Aquimarina;s__Aquimarina aggregata
4.35573e+06	37.6687	alkB	d__Bacteria;p__Proteobacteria;c__Gammaproteobacteria;o__Pseudomonadales;f__Moraxellaceae;g__Acinetobacter;s__Acinetobacter sp003268395
4.27794e+06	39.3256	alkB	d__Bacteria;p__Bacteroidota;c__Bacteroidia;o__Cytophagales;f__Cyclobacteriaceae;g__Roseivirga;s__Roseivirga ehrenbergii
4.23651e+06	40.0378	alkB	d__Bacteria;p__Bacteroidota;c__Bacteroidia;o__Cytophagales;f__Cyclobacteriaceae;g__Roseivirga;s__Roseivirga echinicomitans
3.65875e+06	59.8782	alkB	d__Bacteria;p__Proteobacteria;c__Gammaproteobacteria;o__Pseudomonadales;f__Cellvibrionaceae;g__Microbulbifer;s__Microbulbifer sp001641755
3.98746e+06	58.3619	alkB	d__Bacteria;p__Proteobacteria;c__Gammaproteobacteria;o__Pseudomonadales;f__Cellvibrionaceae;g__Microbulbifer;s__Microbulbifer sp001639145
4.18755e+06	39.2992	alkB	d__Bacteria;p__Bacteroidota;c__Bacteroidia;o__Cytophagales;f__Cyclobacteriaceae;g__Roseivirga;s__Roseivirga seohaensis
3916209	38.6385	alkB	d__Bacteria;p__Proteobacteria;c__Gammaproteobacteria;o__Pseudomonadales;f__Moraxellaceae;g__Acinetobacter;s__Acinetobacter lactucae
5.66869e+06	66.1948	alkB	d__Bacteria;p__Actinobacteriota;c__Actinobacteria;o__Mycobacteriales;f__Mycobacteriaceae;g__Aldersonia;s__Aldersonia kunmingensis
5.06724e+06	68.7668	alkB	d__Bacteria;p__Actinobacteriota;c__Actinobacteria;o__Mycobacteriales;f__Mycobacteriaceae;g__Rhodococcus;s__Rhodococcus hoagii
8.57203e+06	67.2783	alkB	d__Bacteria;p__Actinobacteriota;c__Actinobacteria;o__Mycobacteriales;f__Mycobacteriaceae;g__Rhodococcus;s__Rhodococcus opacus
6.36796e+06	68.3588	alkB	d__Bacteria;p__Actinobacteriota;c__Actinobacteria;o__Mycobacteriales;f__Mycobacteriaceae;g__Rhodococcus;s__Rhodococcus phenolicus
7.26554e+06	62.3689	alkB	d__Bacteria;p__Actinobacteriota;c__Actinobacteria;o__Mycobacteriales;f__Mycobacteriaceae;g__Rhodococcus;s__Rhodococcus qingshengii
5.21747e+06	65.9524	alkB	d__Bacteria;p__Proteobacteria;c__Alphaproteobacteria;o__Rhodobacterales;f__Rhodobacteraceae;g__Pararhodobacter;s__Pararhodobacter sp001691415
6.73427e+06	72.1876	alkB	d__Bacteria;p__Actinobacteriota;c__Actinobacteria;o__Frankiales;f__Frankiaceae;g__Frankia;s__Frankia sp001636565
4.22632e+06	61.3176	alkB	d__Bacteria;p__Proteobacteria;c__Alphaproteobacteria;o__Rhodobacterales;f__Rhodobacteraceae;g__Celeribacter;s__Celeribacter ethanolicus
8.20005e+06	64.1205	alkB	d__Bacteria;p__Proteobacteria;c__Alphaproteobacteria;o__Rhizobiales;f__Xanthobacteraceae;g__Bradyrhizobium;s__Bradyrhizobium sp001556045
4.75078e+06	64.3599	alkB	d__Bacteria;p__Proteobacteria;c__Alphaproteobacteria;o__Sphingomonadales;f__Sphingomonadaceae;g__Blastomonas;s__Blastomonas sp001556365
4.54153e+06	63.9792	alkB	d__Bacteria;p__Proteobacteria;c__Gammaproteobacteria;o__Pseudomonadales;f__Pseudomonadaceae;g__Pseudomonas_E;s__Pseudomonas_E sp001592875
4939052	70.309	alkB	d__Bacteria;p__Actinobacteriota;c__Actinobacteria;o__Mycobacteriales;f__Mycobacteriaceae;g__Tsukamurella;s__Tsukamurella pseudospumae
5.26922e+06	62.9923	alkB	d__Bacteria;p__Proteobacteria;c__Gammaproteobacteria;o__Pseudomonadales;f__Pseudomonadaceae;g__Pseudomonas_E;s__Pseudomonas_E composti_A
3307724	40.3238	alkB	d__Bacteria;p__Proteobacteria;c__Gammaproteobacteria;o__Pseudomonadales;f__Moraxellaceae;g__Acinetobacter;s__Acinetobacter sp001647545
3.14265e+06	43.1321	alkB	d__Bacteria;p__Proteobacteria;c__Gammaproteobacteria;o__Pseudomonadales;f__Moraxellaceae;g__Acinetobacter;s__Acinetobacter sp001647535
2.75323e+06	54.9109	alkB	d__Bacteria;p__Proteobacteria;c__Gammaproteobacteria;o__Pseudomonadales;f__Pseudomonadaceae;g__Ventosimonas;s__Ventosimonas gracilis
3.21536e+06	66.8697	alkB	d__Bacteria;p__Actinobacteriota;c__Actinobacteria;o__Mycobacteriales;f__Mycobacteriaceae;g__Corynebacterium;s__Corynebacterium provencense
4.92777e+06	66.8342	alkB	d__Bacteria;p__Actinobacteriota;c__Actinobacteria;o__Mycobacteriales;f__Mycobacteriaceae;g__Mycolicibacter;s__Mycolicibacter icosiumassiliensis
6.9092e+06	66.9583	alkB	d__Bacteria;p__Actinobacteriota;c__Actinobacteria;o__Mycobacteriales;f__Mycobacteriaceae;g__Mycolicibacterium;s__Mycolicibacterium houstonense
6.53287e+06	67.9073	alkB	d__Bacteria;p__Actinobacteriota;c__Actinobacteria;o__Mycobacteriales;f__Mycobacteriaceae;g__Mycobacterium;s__Mycobacterium interjectum
6.05994e+06	68.521	alkB	d__Bacteria;p__Actinobacteriota;c__Actinobacteria;o__Mycobacteriales;f__Mycobacteriaceae;g__Mycolicibacterium;s__Mycolicibacterium aurum_A
6.83032e+06	73.6223	alkB	d__Bacteria;p__Actinobacteriota;c__Actinobacteria;o__Mycobacteriales;f__Micromonosporaceae;g__Micromonospora;s__Micromonospora auratinigra
6.76351e+06	72.9824	alkB	d__Bacteria;p__Actinobacteriota;c__Actinobacteria;o__Mycobacteriales;f__Micromonosporaceae;g__Micromonospora;s__Micromonospora purpureochromogenes
7775586	72.3111	alkB	d__Bacteria;p__Actinobacteriota;c__Actinobacteria;o__Mycobacteriales;f__Micromonosporaceae;g__Micromonospora;s__Micromonospora echinospora
7002627	73.3124	alkB	d__Bacteria;p__Actinobacteriota;c__Actinobacteria;o__Mycobacteriales;f__Micromonosporaceae;g__Micromonospora;s__Micromonospora echinofusca
7203233	73.2015	alkB	d__Bacteria;p__Actinobacteriota;c__Actinobacteria;o__Mycobacteriales;f__Micromonosporaceae;g__Micromonospora;s__Micromonospora echinaurantiaca
6250219	73.2024	alkB	d__Bacteria;p__Actinobacteriota;c__Actinobacteria;o__Mycobacteriales;f__Micromonosporaceae;g__Micromonospora;s__Micromonospora siamensis
6769793	73.5846	alkB	d__Bacteria;p__Actinobacteriota;c__Actinobacteria;o__Mycobacteriales;f__Micromonosporaceae;g__Micromonospora;s__Micromonospora coxensis
7.75149e+06	66.5307	alkB	d__Bacteria;p__Proteobacteria;c__Gammaproteobacteria;o__Burkholderiales;f__Burkholderiaceae;g__Variovorax;s__Variovorax sp900090195
3.84303e+06	36.8941	alkB	d__Bacteria;p__Bacteroidota;c__Bacteroidia;o__Flavobacteriales;f__Flavobacteriaceae;g__MAR-2010-188;s__MAR-2010-188 sp900104375
6.6791e+06	60.6082	alkB	d__Bacteria;p__Proteobacteria;c__Gammaproteobacteria;o__Pseudomonadales;f__Pseudomonadaceae;g__Pseudomonas_E;s__Pseudomonas_E extremaustralis
6.7321e+06	60.983	alkB	d__Bacteria;p__Proteobacteria;c__Gammaproteobacteria;o__Pseudomonadales;f__Pseudomonadaceae;g__Pseudomonas_E;s__Pseudomonas_E azotoformans
6.38611e+06	59.5205	alkB	d__Bacteria;p__Proteobacteria;c__Gammaproteobacteria;o__Pseudomonadales;f__Pseudomonadaceae;g__Pseudomonas_E;s__Pseudomonas_E antarctica_B
3.10903e+06	34.9077	alkB	d__Bacteria;p__Bacteroidota;c__Bacteroidia;o__Flavobacteriales;f__Flavobacteriaceae;g__Psychroserpens;s__Psychroserpens sp900104785
3.54205e+06	60.6898	alkB	d__Bacteria;p__Proteobacteria;c__Gammaproteobacteria;o__Pseudomonadales;f__Pseudomonadaceae;g__Pseudomonas_D;s__Pseudomonas_D xinjiangensis
4.0798e+06	73.5026	alkB	d__Bacteria;p__Actinobacteriota;c__Actinobacteria;o__Propionibacteriales;f__Nocardioidaceae;g__Marmoricola;s__Marmoricola scoriae
4030203	59.9171	alkB	d__Bacteria;p__Proteobacteria;c__Gammaproteobacteria;o__Pseudomonadales;f__Pseudomonadaceae;g__Pseudomonas_D;s__Pseudomonas_D sabulinigri
6.55389e+06	61.2245	alkB	d__Bacteria;p__Proteobacteria;c__Gammaproteobacteria;o__Pseudomonadales;f__Pseudomonadaceae;g__Pseudomonas_E;s__Pseudomonas_E asplenii
3.97563e+06	59.6072	alkB	d__Bacteria;p__Proteobacteria;c__Gammaproteobacteria;o__Pseudomonadales;f__Pseudomonadaceae;g__Pseudomonas_E;s__Pseudomonas_E pohangensis
6.85573e+06	59.6164	alkB	d__Bacteria;p__Proteobacteria;c__Gammaproteobacteria;o__Pseudomonadales;f__Pseudomonadaceae;g__Pseudomonas_E;s__Pseudomonas_E synxantha
7.09746e+06	60.3354	alkB	d__Bacteria;p__Proteobacteria;c__Gammaproteobacteria;o__Pseudomonadales;f__Pseudomonadaceae;g__Pseudomonas_E;s__Pseudomonas_E yamanorum
3.26449e+06	30.8863	alkB	d__Bacteria;p__Bacteroidota;c__Bacteroidia;o__Flavobacteriales;f__Flavobacteriaceae;g__Polaribacter;s__Polaribacter sp900106075
5.48844e+06	62.5369	alkB	d__Bacteria;p__Proteobacteria;c__Gammaproteobacteria;o__Pseudomonadales;f__Pseudomonadaceae;g__Pseudomonas_E;s__Pseudomonas_E sihuiensis
6.08258e+06	60.1424	alkB	d__Bacteria;p__Proteobacteria;c__Gammaproteobacteria;o__Pseudomonadales;f__Pseudomonadaceae;g__Pseudomonas_E;s__Pseudomonas_E brenneri_B
6.42229e+06	60.1702	alkB	d__Bacteria;p__Proteobacteria;c__Gammaproteobacteria;o__Pseudomonadales;f__Pseudomonadaceae;g__Pseudomonas_E;s__Pseudomonas_E rhodesiae
5.93387e+06	59.0869	alkB	d__Bacteria;p__Proteobacteria;c__Gammaproteobacteria;o__Pseudomonadales;f__Pseudomonadaceae;g__Pseudomonas_E;s__Pseudomonas_E mucidolens
5987931	68.4246	alkB	d__Bacteria;p__Actinobacteriota;c__Actinobacteria;o__Mycobacteriales;f__Mycobacteriaceae;g__Mycolicibacterium;s__Mycolicibacterium rutilum
7.82654e+06	61.1579	alkB	d__Bacteria;p__Proteobacteria;c__Alphaproteobacteria;o__Rhizobiales;f__Xanthobacteraceae;g__Bradyrhizobium;s__Bradyrhizobium erythrophlei_B
6.0332e+06	68.3866	alkB	d__Bacteria;p__Actinobacteriota;c__Actinobacteria;o__Mycobacteriales;f__Mycobacteriaceae;g__Mycobacterium;s__Mycobacterium sp900157385
6.03539e+06	67.22	alkB	d__Bacteria;p__Actinobacteriota;c__Actinobacteria;o__Mycobacteriales;f__Mycobacteriaceae;g__Mycobacterium;s__Mycobacterium sp900157375
3.58688e+06	61.822	alkB	d__Bacteria;p__Proteobacteria;c__Gammaproteobacteria;o__Pseudomonadales;f__Oleiphilaceae;g__Halomonas_D;s__Halomonas_D utahensis
9.2894e+06	71.3192	alkB	d__Bacteria;p__Actinobacteriota;c__Actinobacteria;o__Mycobacteriales;f__Micromonosporaceae;g__Actinoplanes;s__Actinoplanes sp900119315
5987195	39.3885	alkB	d__Bacteria;p__Bacteroidota;c__Bacteroidia;o__Cytophagales;f__Cyclobacteriaceae;g__Aquiflexum;s__Aquiflexum balticum
3936236	57.2354	alkB	d__Bacteria;p__Proteobacteria;c__Gammaproteobacteria;o__Pseudomonadales;f__Oleiphilaceae;g__Marinobacter;s__Marinobacter sp900188315
4.63062e+06	30.3069	alkB	d__Bacteria;p__Bacteroidota;c__Bacteroidia;o__Flavobacteriales;f__Flavobacteriaceae;g__Tenacibaculum;s__Tenacibaculum jejuense
5.2848e+06	68.1736	alkB	d__Bacteria;p__Actinobacteriota;c__Actinobacteria;o__Mycobacteriales;f__Mycobacteriaceae;g__Rhodococcus;s__Rhodococcus rhodochrous
2.99795e+06	40.6963	alkB	d__Bacteria;p__Proteobacteria;c__Gammaproteobacteria;o__Legionellales;f__Legionellaceae;g__Tatlockia;s__Tatlockia lansingensis
3348070	45.3767	alkB	d__Bacteria;p__Proteobacteria;c__Gammaproteobacteria;o__Legionellales;f__Legionellaceae;g__Legionella_C;s__Legionella_C spiritensis
4.98458e+06	68.9769	alkB	d__Bacteria;p__Actinobacteriota;c__Actinobacteria;o__Mycobacteriales;f__Mycobacteriaceae;g__Mycolicibacterium;s__Mycolicibacterium thermoresistibile
6.52068e+06	59.9873	alkB	d__Bacteria;p__Proteobacteria;c__Gammaproteobacteria;o__Pseudomonadales;f__Pseudomonadaceae;g__Pseudomonas_E;s__Pseudomonas_E fluorescens
4.45575e+06	53.6682	alkB	d__Bacteria;p__Proteobacteria;c__Gammaproteobacteria;o__Pseudomonadales;f__Oleiphilaceae;g__Marinobacter;s__Marinobacter sp900215155
5.56905e+06	37.3774	alkB	d__Bacteria;p__Bacteroidota;c__Bacteroidia;o__Cytophagales;f__Spirosomaceae;g__TFI-002;s__TFI-002 sp900230115
5.63612e+06	68.2442	alkB	d__Bacteria;p__Actinobacteriota;c__Actinobacteria;o__Mycobacteriales;f__Mycobacteriaceae;g__Mycobacterium;s__Mycobacterium sp900240975
9.5013e+06	67.1043	alkB	d__Bacteria;p__Actinobacteriota;c__Actinobacteria;o__Mycobacteriales;f__Mycobacteriaceae;g__Nocardia;s__Nocardia suismassiliense
3.72426e+06	44.0524	alkB	d__Bacteria;p__Proteobacteria;c__Gammaproteobacteria;o__Pseudomonadales;f__Moraxellaceae;g__Acinetobacter;s__Acinetobacter pragensis
6.06163e+06	63.4672	alkB	d__Bacteria;p__Actinobacteriota;c__Actinobacteria;o__Mycobacteriales;f__Mycobacteriaceae;g__Rhodococcus;s__Rhodococcus sp001647195
3.52618e+06	70.8575	alkB	d__Bacteria;p__Actinobacteriota;c__Actinobacteria;o__Mycobacteriales;f__Mycobacteriaceae;g__Dietzia;s__Dietzia maris
5.47436e+06	65.1921	alkB	d__Bacteria;p__Actinobacteriota;c__Actinobacteria;o__Mycobacteriales;f__Mycobacteriaceae;g__Rhodococcus;s__Rhodococcus kyotonensis_B
5.32006e+06	55.2933	alkB	d__Bacteria;p__Bacteroidota;c__Bacteroidia;o__Chitinophagales;f__Saprospiraceae;g__Lewinella_A;s__Lewinella_A sp001625015
6.07104e+06	66.2106	alkB	d__Bacteria;p__Actinobacteriota;c__Actinobacteria;o__Mycobacteriales;f__Mycobacteriaceae;g__Mycobacterium;s__Mycobacterium kansasii_C
5.64575e+06	66.3785	alkB	d__Bacteria;p__Actinobacteriota;c__Actinobacteria;o__Mycobacteriales;f__Mycobacteriaceae;g__Mycobacterium;s__Mycobacterium kansasii_A
6484789	66.1004	alkB	d__Bacteria;p__Actinobacteriota;c__Actinobacteria;o__Mycobacteriales;f__Mycobacteriaceae;g__Mycolicibacterium;s__Mycolicibacterium iranicum_A
4.45535e+06	60.7498	alkB	d__Bacteria;p__Proteobacteria;c__Alphaproteobacteria;o__Rhodobacterales;f__Rhodobacteraceae;g__Sulfitobacter;s__Sulfitobacter sp001634775
4.21006e+06	62.9501	alkB	d__Bacteria;p__Proteobacteria;c__Alphaproteobacteria;o__Rhodobacterales;f__Rhodobacteraceae;g__Sulfitobacter;s__Sulfitobacter sp001634885
4.19486e+06	62.038	alkB	d__Bacteria;p__Proteobacteria;c__Alphaproteobacteria;o__Rhodobacterales;f__Rhodobacteraceae;g__Sulfitobacter;s__Sulfitobacter sp001635605
8533041	62.4965	alkB	d__Bacteria;p__Proteobacteria;c__Gammaproteobacteria;o__Burkholderiales;f__Burkholderiaceae;g__Paraburkholderia;s__Paraburkholderia ginsengiterrae
4.25204e+06	57.1885	alkB	d__Bacteria;p__Proteobacteria;c__Gammaproteobacteria;o__Pseudomonadales;f__Oleiphilaceae;g__Marinobacter;s__Marinobacter adhaerens_A
2.96856e+06	57.5693	alkB	d__Bacteria;p__Proteobacteria;c__Gammaproteobacteria;o__Burkholderiales;f__Methylophilaceae;g__MM2;s__MM2 sp001645185
4.1578e+06	49.9841	alkB	d__Bacteria;p__Bacteroidota;c__Bacteroidia;o__Flavobacteriales;f__Flavobacteriaceae;g__CP2B;s__CP2B sp001683825
4.14336e+06	63.4701	alkB	d__Bacteria;p__Proteobacteria;c__Alphaproteobacteria;o__Rhodobacterales;f__Rhodobacteraceae;g__EhC02;s__EhC02 sp001650895
4.88365e+06	61.2767	alkB	d__Bacteria;p__Proteobacteria;c__Alphaproteobacteria;o__Rhodobacterales;f__Rhodobacteraceae;g__Sulfitobacter;s__Sulfitobacter sp001650875
4.6081e+06	62.6906	alkB	d__Bacteria;p__Proteobacteria;c__Alphaproteobacteria;o__Rhodobacterales;f__Rhodobacteraceae;g__EhC01;s__EhC01 sp001650845
4620179	57.2052	alkB	d__Bacteria;p__Proteobacteria;c__Gammaproteobacteria;o__Pseudomonadales;f__Oleiphilaceae;g__Marinobacter;s__Marinobacter sp001650915
4.23905e+06	53.6999	alkB	d__Bacteria;p__Proteobacteria;c__Alphaproteobacteria;o__Sphingomonadales;f__Sphingomonadaceae;g__Sphingorhabdus;s__Sphingorhabdus sp001650955
5288133	45.4868	alkB	d__Bacteria;p__Proteobacteria;c__Gammaproteobacteria;o__Enterobacterales;f__Vibrionaceae;g__Enterovibrio_B;s__Enterovibrio_B pacificus
5.99127e+06	63.4991	alkB	d__Bacteria;p__Proteobacteria;c__Alphaproteobacteria;o__Sphingomonadales;f__Sphingomonadaceae;g__Novosphingobium;s__Novosphingobium guangzhouense
5.21862e+06	62.257	alkB	d__Bacteria;p__Proteobacteria;c__Alphaproteobacteria;o__Rhodobacterales;f__Rhodobacteraceae;g__Leisingera;s__Leisingera sp001679925
3.33017e+06	62.809	alkB	d__Bacteria;p__Proteobacteria;c__Alphaproteobacteria;o__Sphingomonadales;f__Sphingomonadaceae;g__Croceicoccus;s__Croceicoccus pelagius
2.52396e+06	55.7471	alkB	d__Bacteria;p__Proteobacteria;c__Gammaproteobacteria;o__Pseudomonadales;f__Moraxellaceae;g__Perlucidibaca;s__Perlucidibaca aquatica
3.18719e+06	39.685	alkB	d__Bacteria;p__Proteobacteria;c__Gammaproteobacteria;o__Pseudomonadales;f__Moraxellaceae;g__Acinetobacter;s__Acinetobacter gandensis
2.21026e+06	45.5474	alkB	d__Bacteria;p__Proteobacteria;c__Gammaproteobacteria;o__Burkholderiales;f__Burkholderiaceae;g__Polynucleobacter;s__Polynucleobacter sp001889925
5.25982e+06	67.268	alkB	d__Bacteria;p__Actinobacteriota;c__Actinobacteria;o__Mycobacteriales;f__Mycobacteriaceae;g__Mycobacterium;s__Mycobacterium sp001667315
5.1582e+06	68.9283	alkB	d__Bacteria;p__Actinobacteriota;c__Actinobacteria;o__Mycobacteriales;f__Mycobacteriaceae;g__Mycobacterium;s__Mycobacterium sp001667275
5755083	68.0261	alkB	d__Bacteria;p__Actinobacteriota;c__Actinobacteria;o__Mycobacteriales;f__Mycobacteriaceae;g__Mycolicibacterium;s__Mycolicibacterium sp001667265
6799733	66.1585	alkB	d__Bacteria;p__Actinobacteriota;c__Actinobacteria;o__Mycobacteriales;f__Mycobacteriaceae;g__Mycolicibacterium;s__Mycolicibacterium sp001667505
5.53029e+06	68.4682	alkB	d__Bacteria;p__Actinobacteriota;c__Actinobacteria;o__Mycobacteriales;f__Mycobacteriaceae;g__Mycobacterium;s__Mycobacterium sp001667185
5.03665e+06	66.7731	alkB	d__Bacteria;p__Actinobacteriota;c__Actinobacteria;o__Mycobacteriales;f__Mycobacteriaceae;g__Mycobacterium;s__Mycobacterium sp001667145
5.55437e+06	65.6004	alkB	d__Bacteria;p__Actinobacteriota;c__Actinobacteria;o__Mycobacteriales;f__Mycobacteriaceae;g__Mycobacterium;s__Mycobacterium sp001667115
5.42591e+06	67.631	alkB	d__Bacteria;p__Actinobacteriota;c__Actinobacteria;o__Mycobacteriales;f__Mycobacteriaceae;g__Mycobacterium;s__Mycobacterium sp001667075
4571408	68.3612	alkB	d__Bacteria;p__Actinobacteriota;c__Actinobacteria;o__Mycobacteriales;f__Mycobacteriaceae;g__Mycolicibacter;s__Mycolicibacter sinensis_A
5.7959e+06	67.5233	alkB	d__Bacteria;p__Actinobacteriota;c__Actinobacteria;o__Mycobacteriales;f__Mycobacteriaceae;g__Mycobacterium;s__Mycobacterium sp001667035
5.80941e+06	68.8482	alkB	d__Bacteria;p__Actinobacteriota;c__Actinobacteria;o__Mycobacteriales;f__Mycobacteriaceae;g__Mycobacterium;s__Mycobacterium sp001667015
5.36061e+06	69.5494	alkB	d__Bacteria;p__Actinobacteriota;c__Actinobacteria;o__Mycobacteriales;f__Mycobacteriaceae;g__Mycobacterium;s__Mycobacterium sp001666755
5.64133e+06	67.6905	alkB	d__Bacteria;p__Actinobacteriota;c__Actinobacteria;o__Mycobacteriales;f__Mycobacteriaceae;g__Mycobacterium;s__Mycobacterium sp001666835
5.73544e+06	67.366	alkB	d__Bacteria;p__Actinobacteriota;c__Actinobacteria;o__Mycobacteriales;f__Mycobacteriaceae;g__Mycobacterium;s__Mycobacterium sp001667775
4.68346e+06	68.591	alkB	d__Bacteria;p__Actinobacteriota;c__Actinobacteria;o__Mycobacteriales;f__Mycobacteriaceae;g__Mycolicibacter;s__Mycolicibacter sinensis_B
5.68815e+06	68.3699	alkB	d__Bacteria;p__Actinobacteriota;c__Actinobacteria;o__Mycobacteriales;f__Mycobacteriaceae;g__Mycobacterium;s__Mycobacterium sp001667735
5.67603e+06	66.0571	alkB	d__Bacteria;p__Actinobacteriota;c__Actinobacteria;o__Mycobacteriales;f__Mycobacteriaceae;g__Mycobacterium;s__Mycobacterium sp001667925
5.58043e+06	68.3948	alkB	d__Bacteria;p__Actinobacteriota;c__Actinobacteria;o__Mycobacteriales;f__Mycobacteriaceae;g__Mycobacterium;s__Mycobacterium scrofulaceum_C
5.71207e+06	67.4221	alkB	d__Bacteria;p__Actinobacteriota;c__Actinobacteria;o__Mycobacteriales;f__Mycobacteriaceae;g__Mycobacterium;s__Mycobacterium sp001667585
5.54911e+06	67.5477	alkB	d__Bacteria;p__Actinobacteriota;c__Actinobacteria;o__Mycobacteriales;f__Mycobacteriaceae;g__Mycobacterium;s__Mycobacterium colombiense_C
4.84211e+06	66.0326	alkB	d__Bacteria;p__Actinobacteriota;c__Actinobacteria;o__Mycobacteriales;f__Mycobacteriaceae;g__Mycobacterium;s__Mycobacterium kyorinense_A
6.56819e+06	67.7758	alkB	d__Bacteria;p__Actinobacteriota;c__Actinobacteria;o__Mycobacteriales;f__Mycobacteriaceae;g__Mycobacterium;s__Mycobacterium sp001672815
5.73449e+06	68.9307	alkB	d__Bacteria;p__Actinobacteriota;c__Actinobacteria;o__Mycobacteriales;f__Mycobacteriaceae;g__Mycobacterium;s__Mycobacterium sp001668725
4.63043e+06	67.4444	alkB	d__Bacteria;p__Actinobacteriota;c__Actinobacteria;o__Mycobacteriales;f__Mycobacteriaceae;g__Mycolicibacterium;s__Mycolicibacterium sp001672895
6.03875e+06	66.8239	alkB	d__Bacteria;p__Actinobacteriota;c__Actinobacteria;o__Mycobacteriales;f__Mycobacteriaceae;g__Mycobacterium;s__Mycobacterium asiaticum_D
6.1227e+06	68.4339	alkB	d__Bacteria;p__Actinobacteriota;c__Actinobacteria;o__Mycobacteriales;f__Mycobacteriaceae;g__Mycobacterium;s__Mycobacterium sp001672915
5.93507e+06	65.8698	alkB	d__Bacteria;p__Actinobacteriota;c__Actinobacteria;o__Mycobacteriales;f__Mycobacteriaceae;g__Mycobacterium;s__Mycobacterium sp001672975
4799517	67.4592	alkB	d__Bacteria;p__Actinobacteriota;c__Actinobacteria;o__Mycobacteriales;f__Mycobacteriaceae;g__Mycolicibacter;s__Mycolicibacter heraklionensis
5.41142e+06	66.2268	alkB	d__Bacteria;p__Actinobacteriota;c__Actinobacteria;o__Mycobacteriales;f__Mycobacteriaceae;g__Mycobacterium;s__Mycobacterium sp001673155
3760301	70.4714	alkB	d__Bacteria;p__Actinobacteriota;c__Actinobacteria;o__Mycobacteriales;f__Mycobacteriaceae;g__Mycolicibacillus;s__Mycolicibacillus sp001668625
6926928	66.8855	alkB	d__Bacteria;p__Actinobacteriota;c__Actinobacteria;o__Mycobacteriales;f__Mycobacteriaceae;g__Mycobacterium;s__Mycobacterium gordonae_A
5.45791e+06	65.4828	alkB	d__Bacteria;p__Actinobacteriota;c__Actinobacteria;o__Mycobacteriales;f__Mycobacteriaceae;g__Mycobacterium;s__Mycobacterium asiaticum_B
5.94754e+06	65.297	alkB	d__Bacteria;p__Actinobacteriota;c__Actinobacteria;o__Mycobacteriales;f__Mycobacteriaceae;g__Mycobacterium;s__Mycobacterium asiaticum_A
5624318	65.8624	alkB	d__Bacteria;p__Actinobacteriota;c__Actinobacteria;o__Mycobacteriales;f__Mycobacteriaceae;g__Mycobacterium;s__Mycobacterium sp001673405
5.6171e+06	68.8467	alkB	d__Bacteria;p__Actinobacteriota;c__Actinobacteria;o__Mycobacteriales;f__Mycobacteriaceae;g__Mycobacterium;s__Mycobacterium sp001673535
5.40011e+06	66.6059	alkB	d__Bacteria;p__Actinobacteriota;c__Actinobacteria;o__Mycobacteriales;f__Mycobacteriaceae;g__Mycobacterium;s__Mycobacterium sp001673555
5.11289e+06	66.1028	alkB	d__Bacteria;p__Actinobacteriota;c__Actinobacteria;o__Mycobacteriales;f__Mycobacteriaceae;g__Mycolicibacterium;s__Mycolicibacterium sp001668615
5481330	67.0149	alkB	d__Bacteria;p__Actinobacteriota;c__Actinobacteria;o__Mycobacteriales;f__Mycobacteriaceae;g__Mycolicibacterium;s__Mycolicibacterium sp001668575
5.77612e+06	66.7115	alkB	d__Bacteria;p__Actinobacteriota;c__Actinobacteria;o__Mycobacteriales;f__Mycobacteriaceae;g__Mycobacterium;s__Mycobacterium asiaticum_C
4.55201e+06	37.2693	alkB	d__Bacteria;p__Bacteroidota;c__Bacteroidia;o__Flavobacteriales;f__Flavobacteriaceae;g__Gelidibacter;s__Gelidibacter algens
5.69265e+06	66.3354	alkB	d__Bacteria;p__Actinobacteriota;c__Actinobacteria;o__Mycobacteriales;f__Mycobacteriaceae;g__Mycobacterium;s__Mycobacterium sp001665235
6.15503e+06	68.0534	alkB	d__Bacteria;p__Actinobacteriota;c__Actinobacteria;o__Mycobacteriales;f__Mycobacteriaceae;g__Mycobacterium;s__Mycobacterium sp001665295
6.08446e+06	66.9484	alkB	d__Bacteria;p__Actinobacteriota;c__Actinobacteria;o__Mycobacteriales;f__Mycobacteriaceae;g__Mycolicibacterium;s__Mycolicibacterium mucogenicum_A
5606096	65.5672	alkB	d__Bacteria;p__Actinobacteriota;c__Actinobacteria;o__Mycobacteriales;f__Mycobacteriaceae;g__Mycobacterium;s__Mycobacterium sp001665395
5.36284e+06	65.793	alkB	d__Bacteria;p__Actinobacteriota;c__Actinobacteria;o__Mycobacteriales;f__Mycobacteriaceae;g__Mycolicibacterium;s__Mycolicibacterium sp001665255
6795181	66.3764	alkB	d__Bacteria;p__Actinobacteriota;c__Actinobacteria;o__Mycobacteriales;f__Mycobacteriaceae;g__Mycolicibacterium;s__Mycolicibacterium peregrinum_A
5552786	67.1557	alkB	d__Bacteria;p__Actinobacteriota;c__Actinobacteria;o__Mycobacteriales;f__Mycobacteriaceae;g__Mycolicibacterium;s__Mycolicibacterium sp001665535
5.25771e+06	68.7166	alkB	d__Bacteria;p__Actinobacteriota;c__Actinobacteria;o__Mycobacteriales;f__Mycobacteriaceae;g__Mycolicibacterium;s__Mycolicibacterium sp001665575
5.38542e+06	67.4691	alkB	d__Bacteria;p__Actinobacteriota;c__Actinobacteria;o__Mycobacteriales;f__Mycobacteriaceae;g__Mycobacterium;s__Mycobacterium sp001665605
5.55085e+06	67.2192	alkB	d__Bacteria;p__Actinobacteriota;c__Actinobacteria;o__Mycobacteriales;f__Mycobacteriaceae;g__Mycobacterium;s__Mycobacterium colombiense_A
6.77696e+06	66.2848	alkB	d__Bacteria;p__Actinobacteriota;c__Actinobacteria;o__Mycobacteriales;f__Mycobacteriaceae;g__Mycolicibacterium;s__Mycolicibacterium peregrinum_B
5.38714e+06	66.3583	alkB	d__Bacteria;p__Actinobacteriota;c__Actinobacteria;o__Mycobacteriales;f__Mycobacteriaceae;g__Mycobacterium;s__Mycobacterium sp001665875
7.85794e+06	66.3339	alkB	d__Bacteria;p__Actinobacteriota;c__Actinobacteria;o__Mycobacteriales;f__Mycobacteriaceae;g__Mycolicibacterium;s__Mycolicibacterium sp001665685
4.57803e+06	69.0869	alkB	d__Bacteria;p__Proteobacteria;c__Alphaproteobacteria;o__Rhodobacterales;f__Rhodobacteraceae;g__Rhodobacter_A;s__Rhodobacter_A johrii
4.92807e+06	64.3136	alkB	d__Bacteria;p__Actinobacteriota;c__Actinobacteria;o__Mycobacteriales;f__Mycobacteriaceae;g__Mycobacteroides;s__Mycobacteroides sp002013375
5.19167e+06	64.042	alkB	d__Bacteria;p__Actinobacteriota;c__Actinobacteria;o__Mycobacteriales;f__Mycobacteriaceae;g__Mycobacteroides;s__Mycobacteroides sp002013415
4.83972e+06	64.2159	alkB	d__Bacteria;p__Actinobacteriota;c__Actinobacteria;o__Mycobacteriales;f__Mycobacteriaceae;g__Mycobacteroides;s__Mycobacteroides sp002013465
5.44971e+06	64.1492	alkB	d__Bacteria;p__Actinobacteriota;c__Actinobacteria;o__Mycobacteriales;f__Mycobacteriaceae;g__Mycobacteroides;s__Mycobacteroides franklinii
4.81441e+06	64.2853	alkB	d__Bacteria;p__Actinobacteriota;c__Actinobacteria;o__Mycobacteriales;f__Mycobacteriaceae;g__Mycobacteroides;s__Mycobacteroides salmoniphilum
7002789	72.7843	alkB	d__Bacteria;p__Actinobacteriota;c__Actinobacteria;o__Mycobacteriales;f__Micromonosporaceae;g__Micromonospora;s__Micromonospora chalcea
3.09814e+06	39.3252	alkB	d__Bacteria;p__Proteobacteria;c__Gammaproteobacteria;o__Pseudomonadales;f__Moraxellaceae;g__Acinetobacter;s__Acinetobacter celticus
5.62139e+06	67.509	alkB	d__Bacteria;p__Actinobacteriota;c__Actinobacteria;o__Mycobacteriales;f__Mycobacteriaceae;g__Mycobacterium;s__Mycobacterium colombiense_B
5.59485e+06	66.621	alkB	d__Bacteria;p__Actinobacteriota;c__Actinobacteria;o__Mycobacteriales;f__Mycobacteriaceae;g__Mycolicibacterium;s__Mycolicibacterium sp001953975
5.87256e+06	66.3129	alkB	d__Bacteria;p__Actinobacteriota;c__Actinobacteria;o__Mycobacteriales;f__Mycobacteriaceae;g__Mycolicibacterium;s__Mycolicibacterium sp001954135
4.94199e+06	67.2774	alkB	d__Bacteria;p__Actinobacteriota;c__Actinobacteria;o__Mycobacteriales;f__Mycobacteriaceae;g__Mycobacterium;s__Mycobacterium sp001954195
5.02401e+06	67.2243	alkB	d__Bacteria;p__Actinobacteriota;c__Actinobacteria;o__Mycobacteriales;f__Mycobacteriaceae;g__Mycobacterium;s__Mycobacterium sp001954275
8.40726e+06	71.4381	alkB	d__Bacteria;p__Actinobacteriota;c__Actinobacteria;o__Frankiales;f__Frankiaceae;g__Frankia;s__Frankia sp001854655
4.19248e+06	53.8544	alkB	d__Bacteria;p__Proteobacteria;c__Gammaproteobacteria;o__Pseudomonadales;f__Oleiphilaceae;g__Marinobacter;s__Marinobacter sp001858325
3.78042e+06	49.0601	alkB	d__Bacteria;p__Proteobacteria;c__Gammaproteobacteria;o__Pseudomonadales;f__Moraxellaceae;g__Acinetobacter;s__Acinetobacter sp001696615
3.85137e+06	38.0683	alkB	d__Bacteria;p__Proteobacteria;c__Gammaproteobacteria;o__Pseudomonadales;f__Moraxellaceae;g__Acinetobacter;s__Acinetobacter sp001696605
6.1524e+06	70.0294	alkB	d__Bacteria;p__Actinobacteriota;c__Actinobacteria;o__Mycobacteriales;f__Mycobacteriaceae;g__Mycolicibacterium;s__Mycolicibacterium grossiae
7.48651e+06	62.2047	alkB	d__Bacteria;p__Proteobacteria;c__Gammaproteobacteria;o__Pseudomonadales;f__Pseudomonadaceae;g__Pseudomonas_E;s__Pseudomonas_E sp001705835
7.2983e+06	59.3937	alkB	d__Bacteria;p__Proteobacteria;c__Gammaproteobacteria;o__Pseudomonadales;f__Pseudomonadaceae;g__Pseudomonas_E;s__Pseudomonas_E costantinii
6.35005e+06	60.9261	alkB	d__Bacteria;p__Proteobacteria;c__Gammaproteobacteria;o__Pseudomonadales;f__Pseudomonadaceae;g__Pseudomonas_E;s__Pseudomonas_E extremorientalis
3.0377e+06	48.8027	alkB	d__Bacteria;p__Proteobacteria;c__Alphaproteobacteria;o__Rhodobacterales;f__Rhodobacteraceae;g__Amylibacter_A;s__Amylibacter_A kogurei
4.62128e+06	41.7415	alkB	d__Bacteria;p__Bacteroidota;c__Bacteroidia;o__Cytophagales;f__Cyclobacteriaceae;g__Fabibacter;s__Fabibacter sp001747095
4.50874e+06	40.0655	alkB	d__Bacteria;p__Bacteroidota;c__Bacteroidia;o__Cytophagales;f__Cyclobacteriaceae;g__Fabibacter;s__Fabibacter misakiensis
4.302e+06	57.2311	alkB	d__Bacteria;p__Proteobacteria;c__Alphaproteobacteria;o__Rhodobacterales;f__Rhodobacteraceae;g__Thioclava;s__Thioclava sp001705665
3.8717e+06	57.5134	alkB	d__Bacteria;p__Proteobacteria;c__Alphaproteobacteria;o__Rhodobacterales;f__Rhodobacteraceae;g__Neptunicoccus;s__Neptunicoccus sediminis
3.52606e+06	60.2715	alkB	d__Bacteria;p__Proteobacteria;c__Alphaproteobacteria;o__Rhodobacterales;f__Rhodobacteraceae;g__Roseinatronobacter;s__Roseinatronobacter thiooxidans
8360800	71.0859	alkB	d__Bacteria;p__Actinobacteriota;c__Actinobacteria;o__Mycobacteriales;f__Micromonosporaceae;g__Actinoplanes;s__Actinoplanes caeruleus
5975631	52.1203	alkB	d__Bacteria;p__Proteobacteria;c__Alphaproteobacteria;o__Rhizobiales;f__Stappiaceae;g__Pseudovibrio;s__Pseudovibrio sp001941685
7.39603e+06	72.9541	alkB	d__Bacteria;p__Actinobacteriota;c__Actinobacteria;o__Mycobacteriales;f__Pseudonocardiaceae;g__Pseudonocardia;s__Pseudonocardia autotrophica
5.9445e+06	67.0108	alkB	d__Bacteria;p__Actinobacteriota;c__Actinobacteria;o__Mycobacteriales;f__Mycobacteriaceae;g__Mycolicibacterium;s__Mycolicibacterium holsaticum
5973421	68.4836	alkB	d__Bacteria;p__Actinobacteriota;c__Actinobacteria;o__Mycobacteriales;f__Mycobacteriaceae;g__Mycolicibacterium;s__Mycolicibacterium flavescens
4.12845e+06	63.012	alkB	d__Bacteria;p__Proteobacteria;c__Alphaproteobacteria;o__Rhodobacterales;f__Rhodobacteraceae;g__Natronohydrobacter;s__Natronohydrobacter thiooxidans
5.99077e+06	64.7217	alkB	d__Bacteria;p__Actinobacteriota;c__Actinobacteria;o__Mycobacteriales;f__Mycobacteriaceae;g__Williamsia;s__Williamsia sp002095395
6.11211e+06	64.756	alkB	d__Bacteria;p__Actinobacteriota;c__Actinobacteria;o__Mycobacteriales;f__Mycobacteriaceae;g__Williamsia;s__Williamsia sp002095435
3.99531e+06	39.1051	alkB	d__Bacteria;p__Proteobacteria;c__Gammaproteobacteria;o__Pseudomonadales;f__Moraxellaceae;g__Acinetobacter;s__Acinetobacter baumannii
8.87214e+06	63.9913	alkB	d__Bacteria;p__Proteobacteria;c__Alphaproteobacteria;o__Rhizobiales;f__Xanthobacteraceae;g__Bradyrhizobium;s__Bradyrhizobium mercantei
6.32239e+06	63.8868	alkB	d__Bacteria;p__Actinobacteriota;c__Actinobacteria;o__Mycobacteriales;f__Mycobacteriaceae;g__Rhodococcus;s__Rhodococcus sp001942265
5.70824e+06	69.9771	alkB	d__Bacteria;p__Actinobacteriota;c__Actinobacteria;o__Mycobacteriales;f__Pseudonocardiaceae;g__Prauserella;s__Prauserella sp001942305
3.81899e+06	65.2255	alkB	d__Bacteria;p__Actinobacteriota;c__Actinobacteria;o__Mycobacteriales;f__Mycobacteriaceae;g__Corynebacterium;s__Corynebacterium sp001942345
4.48173e+06	62.3245	alkB	d__Bacteria;p__Actinobacteriota;c__Actinobacteria;o__Mycobacteriales;f__Mycobacteriaceae;g__Rhodococcus;s__Rhodococcus sp002091985
5.07291e+06	62.0569	alkB	d__Bacteria;p__Actinobacteriota;c__Actinobacteria;o__Mycobacteriales;f__Mycobacteriaceae;g__Rhodococcus;s__Rhodococcus sp002091955
4.12447e+06	53.7671	alkB	d__Bacteria;p__Proteobacteria;c__Alphaproteobacteria;o__Rhodobacterales;f__Rhodobacteraceae;g__Planktotalea;s__Planktotalea frisia
6.35657e+06	66.1905	alkB	d__Bacteria;p__Actinobacteriota;c__Actinobacteria;o__Mycobacteriales;f__Mycobacteriaceae;g__Mycolicibacterium;s__Mycolicibacterium sp001942625
3.31651e+06	46.4285	alkB	d__Bacteria;p__Proteobacteria;c__Gammaproteobacteria;o__Pseudomonadales;f__Moraxellaceae;g__Alkanindiges;s__Alkanindiges sp001982605
5.69469e+06	73.0607	alkB	d__Bacteria;p__Actinobacteriota;c__Actinobacteria;o__Actinomycetales;f__Dermatophilaceae;g__Monashia;s__Monashia flava
5.64135e+06	68.8211	alkB	d__Bacteria;p__Actinobacteriota;c__Actinobacteria;o__Mycobacteriales;f__Mycobacteriaceae;g__Mycobacterium_A;s__Mycobacterium_A talmoniae
3.97099e+06	63.4333	alkB	d__Bacteria;p__Proteobacteria;c__Alphaproteobacteria;o__Rhodobacterales;f__Rhodobacteraceae;g__Nioella;s__Nioella sediminis
4.01785e+06	63.6127	alkB	d__Bacteria;p__Proteobacteria;c__Alphaproteobacteria;o__Rhodobacterales;f__Rhodobacteraceae;g__Nioella;s__Nioella nitratireducens
6.598e+06	60.39	alkB	d__Bacteria;p__Proteobacteria;c__Gammaproteobacteria;o__Pseudomonadales;f__Pseudomonadaceae;g__Pseudomonas_E;s__Pseudomonas_E gessardii
6.5227e+06	60.7119	alkB	d__Bacteria;p__Proteobacteria;c__Gammaproteobacteria;o__Pseudomonadales;f__Pseudomonadaceae;g__Pseudomonas_E;s__Pseudomonas_E cedrina
4394900	44.0115	alkB	d__Bacteria;p__Proteobacteria;c__Gammaproteobacteria;o__Enterobacterales;f__Alteromonadaceae;g__Alteromonas;s__Alteromonas sp001885075
9435764	71.9703	alkB	d__Bacteria;p__Actinobacteriota;c__Actinobacteria;o__Frankiales;f__Frankiaceae;g__Frankia;s__Frankia asymbiotica
2.13154e+06	45.6283	alkB	d__Bacteria;p__Proteobacteria;c__Gammaproteobacteria;o__Burkholderiales;f__Burkholderiaceae;g__Polynucleobacter;s__Polynucleobacter sphagniphilus
4.91414e+06	65.9354	alkB	d__Bacteria;p__Actinobacteriota;c__Actinobacteria;o__Mycobacteriales;f__Mycobacteriaceae;g__Mycobacterium;s__Mycobacterium heckeshornense
6.02213e+06	67.8923	alkB	d__Bacteria;p__Actinobacteriota;c__Actinobacteria;o__Mycobacteriales;f__Mycobacteriaceae;g__Mycolicibacterium;s__Mycolicibacterium diernhoferi
6.50328e+06	67.5541	alkB	d__Bacteria;p__Actinobacteriota;c__Actinobacteria;o__Mycobacteriales;f__Mycobacteriaceae;g__Mycobacterium;s__Mycobacterium paraffinicum
3.68688e+06	64.0898	alkB	d__Bacteria;p__Proteobacteria;c__Alphaproteobacteria;o__Rhodobacterales;f__Rhodobacteraceae;g__Thioclava;s__Thioclava marina
4.15663e+06	64.0342	alkB	d__Bacteria;p__Proteobacteria;c__Alphaproteobacteria;o__Rhodobacterales;f__Rhodobacteraceae;g__Thioclava;s__Thioclava sediminum
4.33175e+06	31.3607	alkB	d__Bacteria;p__Bacteroidota;c__Bacteroidia;o__Flavobacteriales;f__Flavobacteriaceae;g__Polaribacter;s__Polaribacter filamentus
3.14125e+06	45.6002	alkB	d__Bacteria;p__Bacteroidota;c__Bacteroidia;o__Flavobacteriales;f__Flavobacteriaceae;g__Aureitalea;s__Aureitalea marina
9049490	68.4347	alkB	d__Bacteria;p__Actinobacteriota;c__Actinobacteria;o__Mycobacteriales;f__Pseudonocardiaceae;g__Amycolatopsis;s__Amycolatopsis coloradensis
3.05518e+06	35.7004	alkB	d__Bacteria;p__Bacteroidota;c__Bacteroidia;o__Flavobacteriales;f__Flavobacteriaceae;g__Nonlabens;s__Nonlabens tegetincola
3.13667e+06	45.8	alkB	d__Bacteria;p__Bacteroidota;c__Bacteroidia;o__Flavobacteriales;f__Flavobacteriaceae;g__Aureicoccus;s__Aureicoccus marinus
2.85095e+06	34.3652	alkB	d__Bacteria;p__Bacteroidota;c__Bacteroidia;o__Flavobacteriales;f__Flavobacteriaceae;g__Tenacibaculum;s__Tenacibaculum sp002954385
3.54839e+06	52.4612	alkB	d__Bacteria;p__Proteobacteria;c__Gammaproteobacteria;o__Burkholderiales;f__Burkholderiaceae;g__Limnobacter;s__Limnobacter sp002954425
7.2467e+06	62.2858	alkB	d__Bacteria;p__Actinobacteriota;c__Actinobacteria;o__Mycobacteriales;f__Mycobacteriaceae;g__Rhodococcus;s__Rhodococcus erythropolis_D
6.67108e+06	49.7694	alkB	d__Bacteria;p__Proteobacteria;c__Gammaproteobacteria;o__Pseudomonadales;f__Oleiphilaceae;g__Hahella;s__Hahella sp002260525
2.96291e+06	31.4802	alkB	d__Bacteria;p__Bacteroidota;c__Bacteroidia;o__Flavobacteriales;f__Flavobacteriaceae;g__Polaribacter;s__Polaribacter gangjinensis
4.09198e+06	30.5865	alkB	d__Bacteria;p__Bacteroidota;c__Bacteroidia;o__Flavobacteriales;f__Flavobacteriaceae;g__Polaribacter;s__Polaribacter glomeratus
3.91742e+06	29.0495	alkB	d__Bacteria;p__Bacteroidota;c__Bacteroidia;o__Flavobacteriales;f__Flavobacteriaceae;g__Polaribacter;s__Polaribacter porphyrae
3.84422e+06	63.2283	alkB	d__Bacteria;p__Proteobacteria;c__Gammaproteobacteria;o__Pseudomonadales;f__Oleiphilaceae;g__Marinobacter;s__Marinobacter lutaoensis
6.4065e+06	60.4899	alkB	d__Bacteria;p__Proteobacteria;c__Gammaproteobacteria;o__Pseudomonadales;f__Pseudomonadaceae;g__Pseudomonas_E;s__Pseudomonas_E fluorescens_C
6.82722e+06	60.197	alkB	d__Bacteria;p__Proteobacteria;c__Gammaproteobacteria;o__Pseudomonadales;f__Pseudomonadaceae;g__Pseudomonas_E;s__Pseudomonas_E fluorescens_AJ
2.95484e+06	67.5579	alkB	d__Bacteria;p__Proteobacteria;c__Alphaproteobacteria;o__Rhodobacterales;f__Rhodobacteraceae;g__HLUCCA08;s__HLUCCA08 sp002094885
5.66391e+06	30.8692	alkB	d__Bacteria;p__Bacteroidota;c__Bacteroidia;o__Flavobacteriales;f__Flavobacteriaceae;g__Tenacibaculum;s__Tenacibaculum agarivorans
3072121	54.6048	alkB	d__Bacteria;p__Proteobacteria;c__Alphaproteobacteria;o__Rhodobacterales;f__Rhodobacteraceae;g__Marivivens;s__Marivivens niveibacter
4873280	39.5434	alkB	d__Bacteria;p__Bacteroidota;c__Bacteroidia;o__Cytophagales;f__Cyclobacteriaceae;g__Algoriphagus;s__Algoriphagus marinus
5.7651e+06	64.7076	alkB	d__Bacteria;p__Proteobacteria;c__Alphaproteobacteria;o__Sphingomonadales;f__Sphingomonadaceae;g__Novosphingobium;s__Novosphingobium panipatense
5883179	40.3684	alkB	d__Bacteria;p__Bacteroidota;c__Bacteroidia;o__Cytophagales;f__Cyclobacteriaceae;g__Algoriphagus;s__Algoriphagus antarcticus
6.25766e+06	66.7793	alkB	d__Bacteria;p__Actinobacteriota;c__Actinobacteria;o__Mycobacteriales;f__Mycobacteriaceae;g__Mycolicibacterium;s__Mycolicibacterium porcinum_A
5.45021e+06	46.0173	alkB	d__Bacteria;p__Bacteroidota;c__Bacteroidia;o__Chitinophagales;f__UBA2359;g__UBA2359;s__UBA2359 sp002212725
3.38185e+06	35.1052	alkB	d__Bacteria;p__Bacteroidota;c__Bacteroidia;o__Flavobacteriales;f__Flavobacteriaceae;g__Nonlabens;s__Nonlabens arenilitoris
7.32625e+06	62.1332	alkB	d__Bacteria;p__Proteobacteria;c__Gammaproteobacteria;o__Burkholderiales;f__Burkholderiaceae;g__Paraburkholderia;s__Paraburkholderia acidophila
3.80278e+06	57.1071	alkB	d__Bacteria;p__Proteobacteria;c__Alphaproteobacteria;o__Rhodobacterales;f__Rhodobacteraceae;g__Planktotalea;s__Planktotalea arctica
6763216	65.2281	alkB	d__Bacteria;p__Proteobacteria;c__Gammaproteobacteria;o__Pseudomonadales;f__Pseudomonadaceae;g__Pseudomonas;s__Pseudomonas sp002079985
6.07254e+06	63.6169	alkB	d__Bacteria;p__Proteobacteria;c__Gammaproteobacteria;o__Pseudomonadales;f__Pseudomonadaceae;g__Pseudomonas_M;s__Pseudomonas_M sp002286785
9.5033e+06	71.1821	alkB	d__Bacteria;p__Actinobacteriota;c__Actinobacteria;o__Streptomycetales;f__Streptomycetaceae;g__Streptomyces;s__Streptomyces africanus
5.83972e+06	66.5715	alkB	d__Bacteria;p__Actinobacteriota;c__Actinobacteria;o__Mycobacteriales;f__Mycobacteriaceae;g__Nocardia;s__Nocardia donostiensis
1.0459e+07	71.7351	alkB	d__Bacteria;p__Actinobacteriota;c__Actinobacteria;o__Mycobacteriales;f__Pseudonocardiaceae;g__Amycolatopsis;s__Amycolatopsis kentuckyensis
1.06802e+07	71.5433	alkB	d__Bacteria;p__Actinobacteriota;c__Actinobacteria;o__Mycobacteriales;f__Pseudonocardiaceae;g__Amycolatopsis;s__Amycolatopsis lexingtonensis
3805490	64.3409	alkB	d__Bacteria;p__Proteobacteria;c__Gammaproteobacteria;o__Xanthomonadales;f__Rhodanobacteraceae;g__Rhodanobacter;s__Rhodanobacter sp002001125
9217912	68.9119	alkB	d__Bacteria;p__Actinobacteriota;c__Actinobacteria;o__Mycobacteriales;f__Pseudonocardiaceae;g__Amycolatopsis;s__Amycolatopsis azurea
1.04446e+07	68.7585	alkB	d__Bacteria;p__Actinobacteriota;c__Actinobacteria;o__Mycobacteriales;f__Pseudonocardiaceae;g__Lentzea;s__Lentzea kentuckyensis
4.04868e+06	48.1151	alkB	d__Bacteria;p__Proteobacteria;c__Gammaproteobacteria;o__Xanthomonadales;f__Marinicellaceae;g__Marinicella;s__Marinicella sediminis
4619277	68.3322	alkB	d__Bacteria;p__Actinobacteriota;c__Actinobacteria;o__Mycobacteriales;f__Mycobacteriaceae;g__Mycolicibacter;s__Mycolicibacter algericus
5.71169e+06	69.2991	alkB	d__Bacteria;p__Actinobacteriota;c__Actinobacteria;o__Mycobacteriales;f__Mycobacteriaceae;g__Mycobacterium;s__Mycobacterium alsense
6.66691e+06	66.2729	alkB	d__Bacteria;p__Actinobacteriota;c__Actinobacteria;o__Mycobacteriales;f__Mycobacteriaceae;g__Mycobacterium;s__Mycobacterium angelicum
7927592	66.4831	alkB	d__Bacteria;p__Actinobacteriota;c__Actinobacteria;o__Mycobacteriales;f__Mycobacteriaceae;g__Mycolicibacterium;s__Mycolicibacterium aquaticum
5.9838e+06	66.8342	alkB	d__Bacteria;p__Actinobacteriota;c__Actinobacteria;o__Mycobacteriales;f__Mycobacteriaceae;g__Mycobacterium;s__Mycobacterium arosiense
4.46267e+06	67.3818	alkB	d__Bacteria;p__Actinobacteriota;c__Actinobacteria;o__Mycobacteriales;f__Mycobacteriaceae;g__Mycolicibacter;s__Mycolicibacter arupensis
5.96636e+06	68.1038	alkB	d__Bacteria;p__Actinobacteriota;c__Actinobacteria;o__Mycobacteriales;f__Mycobacteriaceae;g__Mycolicibacterium;s__Mycolicibacterium bacteremicum
5903509	66.509	alkB	d__Bacteria;p__Actinobacteriota;c__Actinobacteria;o__Mycobacteriales;f__Mycobacteriaceae;g__Mycobacterium;s__Mycobacterium branderi
4949446	66.898	alkB	d__Bacteria;p__Actinobacteriota;c__Actinobacteria;o__Mycobacteriales;f__Mycobacteriaceae;g__Mycolicibacterium;s__Mycolicibacterium celeriflavum
5.03688e+06	67.965	alkB	d__Bacteria;p__Actinobacteriota;c__Actinobacteria;o__Mycobacteriales;f__Mycobacteriaceae;g__Mycobacterium;s__Mycobacterium heidelbergense
4.56967e+06	68.851	alkB	d__Bacteria;p__Actinobacteriota;c__Actinobacteria;o__Mycobacteriales;f__Mycobacteriaceae;g__Mycolicibacterium;s__Mycolicibacterium insubricum
6.82206e+06	65.7826	alkB	d__Bacteria;p__Actinobacteriota;c__Actinobacteria;o__Mycobacteriales;f__Mycobacteriaceae;g__Mycobacterium;s__Mycobacterium intermedium
4.83762e+06	68.1152	alkB	d__Bacteria;p__Actinobacteriota;c__Actinobacteria;o__Mycobacteriales;f__Mycobacteriaceae;g__Mycolicibacter;s__Mycolicibacter kumamotonensis
5.31956e+06	66.9906	alkB	d__Bacteria;p__Actinobacteriota;c__Actinobacteria;o__Mycobacteriales;f__Mycobacteriaceae;g__Mycobacterium;s__Mycobacterium malmoense
6.12557e+06	66.8906	alkB	d__Bacteria;p__Actinobacteriota;c__Actinobacteria;o__Mycobacteriales;f__Mycobacteriaceae;g__Mycobacterium;s__Mycobacterium mantenii
5.46012e+06	67.7129	alkB	d__Bacteria;p__Actinobacteriota;c__Actinobacteria;o__Mycobacteriales;f__Mycobacteriaceae;g__Mycobacterium;s__Mycobacterium marseillense
4.20675e+06	67.1172	alkB	d__Bacteria;p__Actinobacteriota;c__Actinobacteria;o__Mycobacteriales;f__Mycobacteriaceae;g__Mycolicibacter;s__Mycolicibacter minnesotensis
6.01313e+06	68.4126	alkB	d__Bacteria;p__Actinobacteriota;c__Actinobacteria;o__Mycobacteriales;f__Mycobacteriaceae;g__Mycolicibacterium;s__Mycolicibacterium monacense
6217364	66.0215	alkB	d__Bacteria;p__Actinobacteriota;c__Actinobacteria;o__Mycobacteriales;f__Mycobacteriaceae;g__Mycolicibacterium;s__Mycolicibacterium moriokaense
4.76117e+06	65.7519	alkB	d__Bacteria;p__Actinobacteriota;c__Actinobacteria;o__Mycobacteriales;f__Mycobacteriaceae;g__Mycobacterium;s__Mycobacterium noviomagense
6.14164e+06	68.5346	alkB	d__Bacteria;p__Actinobacteriota;c__Actinobacteria;o__Mycobacteriales;f__Mycobacteriaceae;g__Mycolicibacterium;s__Mycolicibacterium parafortuitum
6.08214e+06	67.8777	alkB	d__Bacteria;p__Actinobacteriota;c__Actinobacteria;o__Mycobacteriales;f__Mycobacteriaceae;g__Mycobacterium;s__Mycobacterium paraseoulense
6.18272e+06	66.198	alkB	d__Bacteria;p__Actinobacteriota;c__Actinobacteria;o__Mycobacteriales;f__Mycobacteriaceae;g__Mycobacterium;s__Mycobacterium persicum
6.97392e+06	66.744	alkB	d__Bacteria;p__Actinobacteriota;c__Actinobacteria;o__Mycobacteriales;f__Mycobacteriaceae;g__Mycolicibacterium;s__Mycolicibacterium porcinum_B
6009003	66.5859	alkB	d__Bacteria;p__Actinobacteriota;c__Actinobacteria;o__Mycobacteriales;f__Mycobacteriaceae;g__Mycolicibacterium;s__Mycolicibacterium rhodesiae
6.17398e+06	68.4237	alkB	d__Bacteria;p__Actinobacteriota;c__Actinobacteria;o__Mycobacteriales;f__Mycobacteriaceae;g__Mycobacterium;s__Mycobacterium scrofulaceum
4.54722e+06	67.7566	alkB	d__Bacteria;p__Actinobacteriota;c__Actinobacteria;o__Mycobacteriales;f__Mycobacteriaceae;g__Mycobacterium;s__Mycobacterium shinjukuense
6162880	65.6859	alkB	d__Bacteria;p__Actinobacteriota;c__Actinobacteria;o__Mycobacteriales;f__Mycobacteriaceae;g__Mycolicibacterium;s__Mycolicibacterium tusciae
5.29502e+06	67.9495	alkB	d__Bacteria;p__Actinobacteriota;c__Actinobacteria;o__Mycobacteriales;f__Mycobacteriaceae;g__Gordonia;s__Gordonia sp002009645
3.43005e+06	40.818	alkB	d__Bacteria;p__Proteobacteria;c__Gammaproteobacteria;o__Pseudomonadales;f__Moraxellaceae;g__Acinetobacter;s__Acinetobacter sp002018365
7.08584e+06	67.2268	alkB	d__Bacteria;p__Actinobacteriota;c__Actinobacteria;o__Mycobacteriales;f__Mycobacteriaceae;g__Mycolicibacterium;s__Mycolicibacterium sp002043095
7549149	62.0011	alkB	d__Bacteria;p__Proteobacteria;c__Gammaproteobacteria;o__Pseudomonadales;f__Pseudomonadaceae;g__Pseudomonas_E;s__Pseudomonas_E sp002018875
9023708	71.3776	alkB	d__Bacteria;p__Actinobacteriota;c__Actinobacteria;o__Streptomycetales;f__Streptomycetaceae;g__Streptomyces;s__Streptomyces sp002078175
7.35334e+06	74.1796	alkB	d__Bacteria;p__Actinobacteriota;c__Actinobacteria;o__Actinomycetales;f__Kineosporiaceae;g__R-H-3;s__R-H-3 sp002198675
7.23545e+06	74.2359	alkB	d__Bacteria;p__Actinobacteriota;c__Actinobacteria;o__Actinomycetales;f__Kineosporiaceae;g__R-H-3;s__R-H-3 sp002198655
5.05383e+06	65.8303	alkB	d__Bacteria;p__Proteobacteria;c__Alphaproteobacteria;o__Sphingomonadales;f__Sphingomonadaceae;g__Novosphingobium;s__Novosphingobium sp002556635
5.01309e+06	58.7374	alkB	d__Bacteria;p__Proteobacteria;c__Alphaproteobacteria;o__Rhodobacterales;f__Rhodobacteraceae;g__Pseudophaeobacter;s__Pseudophaeobacter leonis
6.5752e+06	73.0709	alkB	d__Bacteria;p__Actinobacteriota;c__Actinobacteria;o__Mycobacteriales;f__Micromonosporaceae;g__Micromonospora;s__Micromonospora sp002140155
4.44285e+06	63.7514	alkB	d__Bacteria;p__Proteobacteria;c__Alphaproteobacteria;o__Rhodobacterales;f__Rhodobacteraceae;g__Thioclava;s__Thioclava electrotropha
3829769	60.9355	alkB	d__Bacteria;p__Proteobacteria;c__Gammaproteobacteria;o__Pseudomonadales;f__Pseudomonadaceae;g__Pseudomonas_D;s__Pseudomonas_D aestusnigri
8098134	66.5893	alkB	d__Bacteria;p__Proteobacteria;c__Gammaproteobacteria;o__Burkholderiales;f__Burkholderiaceae;g__Burkholderia;s__Burkholderia puraquae
3.79979e+06	58.8884	alkB	d__Bacteria;p__Proteobacteria;c__Alphaproteobacteria;o__Caulobacterales;f__Hyphomonadaceae;g__Henriciella;s__Henriciella litoralis
3.46656e+06	59.9272	alkB	d__Bacteria;p__Proteobacteria;c__Alphaproteobacteria;o__Caulobacterales;f__Hyphomonadaceae;g__Henriciella;s__Henriciella pelagia
6.29125e+06	66.7681	alkB	d__Bacteria;p__Actinobacteriota;c__Actinobacteria;o__Mycobacteriales;f__Mycobacteriaceae;g__Mycobacterium;s__Mycobacterium vulneris
4078902	69.3555	alkB	d__Bacteria;p__Actinobacteriota;c__Actinobacteria;o__Mycobacteriales;f__Mycobacteriaceae;g__Mycolicibacillus;s__Mycolicibacillus koreensis
5.2464e+06	65.5178	alkB	d__Bacteria;p__Actinobacteriota;c__Actinobacteria;o__Mycobacteriales;f__Mycobacteriaceae;g__Mycobacterium;s__Mycobacterium sp002104675
[truncated: 5,422 more rows]
